# Supplementary material for: Rapid transcriptome characterization and parsing of sequences in a non-model host-pathogen interaction; pea-Sclerotinia sclerotiorum
Source: BMC Genomics. 2012 Nov 26;13:668. doi: 10.1186/1471-2164-13-668 (PMC3534286; doi:10.1186/1471-2164-13-668)
Supplement: Additional file 1 — Fasta files for 10158 contigs (pea and Sclerotinia ESTs), parsed into ambiguous contigs (1a), no blast-hit contigs (1b), pea contigs (1c) andS. sclerotiorumcontigs (1d). [file 1471-2164-13-668-S1.zip]

Archive with 4 entries (4 files):
- Additional file 1a_Ambiguous-ESTs-310.fasta
- Additional file 1b_Noblast-hit-ESTs-769.fasta
- Additional file 1c_PeaESTs-6299.fasta
- Additional file 1d_SclESTs-2780.fasta
