# Supplementary material for: Rapid transcriptome characterization and parsing of sequences in a non-model host-pathogen interaction; pea-Sclerotinia sclerotiorum
Source: BMC Genomics. 2012 Nov 26;13:668. doi: 10.1186/1471-2164-13-668 (PMC3534286; doi:10.1186/1471-2164-13-668)
Supplement: Additional file 1 — Fasta files for 10158 contigs (pea and Sclerotinia ESTs), parsed into ambiguous contigs (1a), no blast-hit contigs (1b), pea contigs (1c) andS. sclerotiorumcontigs (1d). [file 1471-2164-13-668-S1.zip › Additional file 1a_Ambiguous-ESTs-310.fasta]

>11
cccataggaggtggcaccattccacctaaaaatggagatgatgggatatccaccttgcctgtctttgatggaacatcgtcatcttcatctccataatgagaagccaatacatctggtggaatcccttgcattccatgtatttcaacatctgtactctctctaccaggttttgcatttggcaccttggtgacgttttccttgtggacctggagaacgtgaatggacataccac
>118
aacactcttgattttcttcctgcctcaagttttgaactttctcttgtcactaccacagctttctggctacattccatgtccacgtcatcgtcttccgaggtttgaccctcacactggactactgaccggaacaagtgacggaacacttgttaacttcttttt
>197
ccactcccatccttatccacatctgctatcatttgctcaatttgctcttctgtcatctcaaatccaagggccctcatagcaacattgagctccttggcatcaatagtacctgatccatcagtgtcaaataattcaaaagcttccttaatctcctgtctcttctgtggcggcaaatgatgtcgtcctttttg
>211
gacgatactaacaacaatcaatcccagcgaccaccagataaatcgccaagatggtcaacgtcccaaagaccagacgcacttactgcaaaggcaaggattgccga
>243
tctaaacggaagaaaaccagccaacataacatacaagatcacaccacatgaccatatatcagctttagtcccatcgtatccttttcggttgatcacttccggggcgacat
>245
atcttaacatcatagtaaacttcctctacttttcttaggtcatacttcattccatcaaacttcttacgcagaaaatcatttcgtagattgagcattcggaatgcagcatgaagatctgttaaaaactttaagaccttccttggacaatcatagtcaccagctgttacttgattaaccacataccttggctgcaagttacaacatagatgcaactattaagatgtgttttctttaaagataacagaattttataat
>308
agtataattgtggcagatgtaaatcatatgagaaagccaagaagaagctaacagtattggaggcgccgaatattcttacgattgtattgaaacgatttcagtccggta
>426
tcctatccgaaataactcgatgagatcataaaactggccatgaatatcaccgcaaaccgtgacaggacacttcacgggctgcacgttccactcttccaccagaatcgccctcttaaattcttctccgatggca
>429
ataacgcgcaagatgatattgagagggatgcaactggtttggataatggaagtgatgagagtatttatgacgagttcttggagaaagctaaggagcgggctttgagacgtgttgttggtgatccgtttaaaaatggtgtagaacaaggtcctcagattgattcgaaacaatttgagaaagtacttaggtacataa
>444
tatgctggtcttctccattaataattgacattaggatggagatgaagtttcaccctcactccaccaaaagctaactgataaactggtagttaaagaccgcacatagtgccaccactttggcgggatgtataacatttcaccttcctctaaaatacagtctacaaattccaagtcttgcaccttaggaaacttcatttcatctacgtcatctaaatcaacctggctggaattgctaagcatggtttctgagta
>546
gtgaaatatgcattcctgaatgacccattagacgaagaagtttatgttactcaacttgtcggatttgcgaaacaagaccaggaaagcaaggtatacatgatgcataaagaccaacatggactcaagaaagcttcaagagcttggaataagaagatagatggctttctaagagagaaagaatttgtaagtgcacaactaagcatggaatatacgttagaag
>610
aaaggattcaacatggaaactagcctttctttccatagtctatgcaatccagcactcattagatcattcatggtatcataactagcagcaacactcgtaaacacatcaccgaccatgcgcgccttttcttcttcgttaacatgtttgaaaccgaaactggtggcatgagagtgca
>631
cttgcaactactcccctgctgctgccgagaacgccatcactgtcggtgcttccgctgttgcttggggggtgtgtaaccatgctttccacttccattgcatcagtagatggctcaagactcgtcaagtgtgtcctctagacaacagtgagtgggagtttcagaaatacggccactaaatctttgacatggtggagcagcatctgagttgcccatcctaccttttggaaaaattgcagctgtatgttattttccttttcttgtctactggatttattatcttcaagg
>719
ataataagtttccagttcaagtttatccaagatatgctgtgtagcccacaaataagaagagtgaccttcaatgtgatattttggatcccaggtatatcgattggctggatcccagctaaaccttgagaaagtaggctggcacggaaagcaactccaagcatccagtcagtccttgaataagcatttataaatcttcctgctaccatctttctagcagcttcccaattcacatcttttattgcaatgggtg
>737
ttggccattaagttcaagaactcaacaaattcaatggttccattgccatcagcatcaacttcatttatcatatcttgaagctcttcctcggttggattctgatccaaggaacgaattacagtagcaagttcttccacagtaatgcaaccatctccatctttatcaaacaagcaaaaggcttctttgatc
>785
ggaaacactcccaaaggatacagcacaataaacgcagtgtacctgatataggtgatccaagaaggacagtttcccaagcaactgaaagcataatgcgaatatctaatgacctcgcctatgctccatgcaa
>851
ggacatatggtaacaaacatgagtgtccttgttacagagacatgaggaaagagtaagtaaagagatctgggttgggttgaaattgattagttgtatagggaaaaggattattttgctgctgatgatgatga
>875
gatgaaaacaaattcagatctgagtttatcatcaacgaaatccatcttggttccaataacatgcataagagccttgggatcaatcaatatcttaacacccttatcctcaaccaactcatcaaatttccctttttcatctaatcaaaccaacacatcaaaaaacacaaattaaccgttcacatacaaatca
>1069
aagtcagagtaaccttcaactgttcttattgtatcttcaagtgtctctcctttagccgcaaacgaaaactctctagcattttcagttgttaaaacctctccacctagtcttctcatagcagactcaaacgaaagtctagttctagtagagggctcataaaataaggtagccataag
>1091
aaaactaggttgagtttaagcatttgagttgagtgtgtaagaaattcaagatacggttgacatgttcttcgaggtgcttcttggcatcttgtctacccacatttgcaattgcaagcttctcagggggcagctcatcttcctcttggacagccttgttgtatttggtagctaagctcagcatttcctgaacagtctgttcattagt
>1121
atacagttcaatgcagaagaactcccaaggagaagcccatcattcttcacaagaaacctggccatttcaacagcttccatatctgtggctctgaaggccccatcaagttttg
>1135
gatgttttttggaaaacccttaaggacgaaggctatcgagggttctacaagggaactcattccaaatctcctcaaagttgtgccggctgcaagcattacttatatggtttatgaaaatatgaagaagagtttagatcttgaatagagtttgttatagttattgccaatagctaatttcaaatgttgtataggatgtcatgaattgttgatggtgacaaaaaaag
>1186
ataagagttcacaaagaagcttgcaagagaaattcttgagcctatgttttgtggtaagactcggtggaaaacactaacaaacctgtcatttgtgataagctgtaaaagatctccaatgtttacaacaagagctccatgtatcggaggaacgttgacccatttaccctcgtgaagaacttgaagaccaccaagttggtct
>1200
agcatttgtaaatgcagacaagacttccagtcttttatatccataagtataaactccatcaggtttttttctagacgcccccataacaaacaatgaaaacgtgagaagaccgcatccaaatgtcaagtgaactgcatcagacaccaaaccaacacggccag
>1203
tgagcgcattatctggaattgatattgctttatgggatctaaaagccagaagattaaatgttcccatctatcagttgctcggtgggaaggtcagggacaagataaaggtatacgcgtggattggtggggatagaccttctgatattgccagccaagcccaagcgagaaaagaccaaacaaatataatcaagttgttgttgaaagatgctgatgaaattagccatttgagacctctcaagagccaaaccaacctcaattccaccctcaccatctctacaatcagaaagagagatcg
>1293
cctcattgtcgatttggtccccgaagccaggagtgtcgacaattgtgagtgaaatacgggttccttcttcatctaattccagctcaactgtgattggcttaataaagacaactgcatcagccaaatcgtcaacgtgcaaaaactccctcaatgg
>1309
ttatccatcggaggaggtggaagcaactcaacactcttctctgaaatcgctagcacaaaacaaaacagacaaatcttcataaactcaacaatccacgtggcacgacaatacgggttcgacggtgttgacttggattgggaatttcctcaaa
>1380
catcgatacgacttgtcgtctattagggtgatgataacaggtgcggcactcatgggaatggaacttgaacaagctgtcaaggatagagtgccacaaaccgtgcttggacagggatatgggatgacagaagcagggccactttcaattagtttagcttttgcaaaggaaccatttaagacaaaacccggtgcatgtggcacggtcgtgagaa
>1408
tcttttatcttgtgcaagaaaaaatatgaaaaatgttaagagcttttctaaagaggttgaaaagaaagactggaaaggtgctacctgctcagtctgtatggaagttccccataatgctatcctgctcctatgttcatcgacttcgtgtacacgattactgggagtgtagaattttggcagcatcgcgt
>1413
aaaagaatggcatgtgggtcccagttaaacccttgcctaatgccttcattgtcaatattggagacattcttgagattgtaactaatggaatatatagaagtattgaacatcgagcaattgtga
>1451
caaagtacgactttatcgtcacctacaaaaccgcttattactctttctacctccctgtcgctcttgcccttcaccaacatgtatgtcttcaacaagaaaggcgatggagtgcactttcttccacattccaataaccctactccttccatttttttttcttttctttaaaaatatttctctagtaaatcgaaaattagtttgtaaagaaggatatataagaatatatagaagataatatatttaagattgatgaagaagagaagagaagagaagaagagcag
>1466
tgtgtttgcttatcagatatctcttaaagcggatgaaagagatgtttatgagttcttttcaagggctggcaaggtgcgagatgttcgcttgattatggaccgtaattcaagacgttctaaaggtgttgggtatattgagttttacgatgctatgtctgttcccatggcaatagttctttcaggtcaaccaattcttgtc
>1536
aaaagaggttgtgtgtatgtgtgtatgtttgtatgcgtgtataggtggatgtgtggatgtgtgcgaagtgggtgtgtgtgtgtgaagtggatgatttgaatgattgaattgaattgaattgaat
>1540
cctgacgaattgttctgaagtttccagtggacttggacattttctcagaattgagcattgtatggccattgcatctaaacccacgaggccagtaatgtttggggaaaattgcagtatggttgtaaatgcagaaggtaaggtgattttggataagatctttaccagaaacccgaagatcaaatggataccagtactcaaactcgagcttcattctttctaaaacggatgatgaaatatcagtggacttagggagaggtccat
>1565
tttctctactcttccctagtttctttcctcgtttcaatcgcttcgcatccatcaatcgatcttccactactcctcggcaaaacctccgatggaacattcccaatttcatccctaattatcttcgctccttatctatactttgtaagaatcttttctgcaattcggagaaaggtcattcaaggtggacagagaattcctgagctcggagtcaactttttccaacctactgtcatcactggagtcactcctgatatgga
>1670
tgattgcggctcagtacccgtttcaccatctctttttcagggcactcaaagaaaagaacaaagtttggttcagagccagtaattcgttcaaaagctatgcggttctcctcacttctagggaaaccatcaataagaaacttatgactatcaccagatgccagctctcttagaatcaatttgacagtcactgctgatggaacaattcttccttctctaattgtatccagaatcatagagccatactcacta
>1694
aacaggcataggctcttggtacgcaaatgagtaacgctgtgcttggatcctagcggtattgattaggatgttggcgtcggacataatcccggcaacagcacatgcaacatgatcatcgatcttgtacattttctcagttgaagttgaggtttg
>1718
gtgggtaagacattatcttttggaaatggcagattggatgataacaaggctttagctgagcttggttttgagattggcgattacttggatgtggctattctttaggttatgtttatgtaacattgttgtgttttgggctacccatgtgtaaggatctcaagcacttggtctatcttggagttaaatgctttgtagaatgcttagttgtttatgtcgcaggaacttaaaatggtccattttatttgattgtgaaaatatagattgcaattggtcagcacgaaaaccaatttatgacctgtttgagacaggcacaaaatgggaaacccaggcatggatccgaacattcgag
>1748
catagccattcttggggcaaagaaaaaattggcacggtatgctgagcataattaggaagatcctgatccaggttggatagactattcggatccttgctaagggtttcatagaaaactcggagattatct
>1788
tactatctgaattatgaattataataaagaccaatccctgcatgctaaatcaaggctttcaattacagccaggggaaaaaatctcagggcttccctgatatagagaaagaatacattcccatcctcagaaacccatcatactacctataaacattgcttggtcgccgccacacatgaccagacactgcactgcgtatcccccccgt
>1842
cccatcaccaccctcatccttcaccttgaaaatatcagcagtaatctcaataagaaaactctcaagctcaccgctattccactcagcaaaaatatcagcaagctccgaattcgacaaaccaccaacatgcttcaaaacatcataagcttcagaaataagctgcatatcaccatactcaattcttgaaccaattgctaatggtgtctttaccaggatttccaacaaccccgcccgtagtcacaaaccattgtccggctgaggaatcaaaatcatcaagtgtccatactgtg
>1898
gctgtaaccatctcgaagactgatgttccctttcctgttcccaagttgaaaacctcacaacctgttttaggatcgtctagtttacgcaatgcagcaatgtgcccatctgctaaatcaacaacatgaatataatcacgaactccagttccatcacttgtactataatctgttccaaaaactgtcaatgcggggcgtctgccaactgcaacttgctgaacaaaaggcatgaggttgttaggaattccgcgaggatcctcaccaatgtgaccactaggatgagcaccaactgggttgaagtatctcaagagtgttattttccattctgaatctgcatggtagatatcacgacaaatttcttcaacataaagcttggttcgcccatatgggtttacagctgataaaggga
>1911
cttttgatctatagcaacatagaccctgctttacatttacaccagccttaatcgattctctaagataaaagagatgacgataatgataatcaattctataaatatcgagaagagattcctcaagtgataacgatggatcgtcgtactcatttataccattttcagttatataaattaaagggttgttatatttttctttagagtatatcagaaaatctcgaagtccttttggataaacatacaaccaatctgaagcaacatttacaccaatagattttccattacgtgagaatgaaatttgagaaag
>1916
ttctgagtcattctggcaaaccaatatactctaggtatggagatgaacacaagcttgctggtttctcagcaactttgcaagcaatcatttccttcgttgagaatggggatgaccgtgtcaaattggtgagagacggactaaagattggaagggtacggattttattacaactctcatgggcaacataatttgataagtaatagataattcttaatgaatatgaaataa
>1967
atggtccatcatgaatttcaacttcaatagtatatccaccattgttaatcaagaagattatggtcttctgtccacatctcagcattgtggacacatcctgtgctgtcacctgaaagcttccatcaccaatgcaagcaatcacacgcttatcaggcacagcttgtgcataaccaagagttgca
>2008
tggtaggtggataagggtgatcgaatgaaagcgaaggttgaggtttaatggagagggggatttttctatcctccgggaatgatggtagcgataaggtagtgcgtcagaacaggagtaggattttgataaccaagacgcttagacaagtattatatgggctgctcaattccc
>2057
ctctgcctcggcatagaggaacaaggtactcccttagtgacacagtaataagctcgctctgcattccaaattcgacgacctatgatttgatcaaactcagactttagtttctcttgaacctcttgtgcaagttcaccctttgaaggtttggtcatcactaaaacacaacatgtaggcctctttgttgctcctgcagttgcaaggtcttctttagaggggacatatacatatggaatttcagcctcttcacataaaataggaacatgagtgattacgtcaattggcgatatgtttccagctattacacatactcctttttgaccacgccttatacttttgaccacctcttttactcctctctttatgcacttgtgttcagccgctttttttacaagcttcagtgttcgtttggaaagcttcttccctgcgagaggttttgcaatgggagctaaagcaagtatcttcttcctctccttctctctctgcaccgatttctcaccttcactgtcgctccccatttttcactctctgctcgatgaaaattttcggaattttagggt
>2104
tgaatcttgtgtcttgaacaacacgctcctcaaaataagctgccattgcaatatggtttcttatgtgagtttgcaggccttccaatccatagagtcgcaacaccatccaaagttttaatgatctaaagcgacgcccaagaggaatttgccagtctttgtaatctataaccatgtttccttcagaggccttatttttcagaaattcgggatttgtagacagcgactgaatcagagcactcctctccttaa
>2127
agatgggggattttctcaagcaagctttaaatatctgatgacgggaatcttcatctgggagagggatataaatcaactggtctagacgccctggacgcagaagagccgggtcaataatgtcaggtcggttagtggcgccaatgatgaacacggttttctttgcctgagacacgcaacaggggagcaaggcacacaggggatagg
>2138
cagttgggaattctctggcttggatgctctcaaaatcatatttggagctgaggtccttcactgagagaatgtcgttgacctcaaatcaatgttttcggagtgaaccggttttttgaatctggatttcttgaagcggttacggtttttaacgaagagatcgatgagggaagtggggaaaccggtttcaacgaaaagcgaacgaccgcgttttggcgattgaagatcagcgacgatttgtgaaattcgggt
>2151
ggagctaagagtgaggtacaatcgaaattggcagcaaggaagtatgctagaatcatccagaagctaggcttcccagctaaatttaaggattttaagattcagaacattgttggctcttgtgatgtcaagttccccatacggcttgagggtcttgcatattcccacggtgctttctcaagttatgaaccggagttgtttccaggactaatctatcgaatg
>2176
cgtagtcgagacaaatcaatcttaccatgtccaggagattgagactgatcaacaaggtacgaggtttggtggtcggaattataatacttatgatagtcttgatcaacaagatacgaggtttgttggtcggagttataatacctatgatagtgttgatcaacaagatacgaggtttggtggtggtcggaattataataattatgaaagtgttgatcaagaggctgatgcttttattcaacatgagcataggaggatggcaatggcgaaacgtcatccatgaaaaacacttgattcagcattttgtattttatctatgcagagcttttaagtgcaacattatacatcgagtgtaagagatctatgttcaattgatatgaatttagatcttttaaaactgttgtatgatgtggtagtcataaagtcataagtgacatttgtcactttaatgtgtactcttaaaatggtcaaaagattttgggatgaaaaaatattccatgatttctctgagcttatttt
>2208
agcactcacatcctgttgaccttggctgactgctgtttccaacatcaattgtgtccggcaggtataattcttcctcttccccacttttcagggcatcctttgctatggtttggaatgcttcttcaacattaataccttctttagcagatgtctcaaaatatgggatatttggagtggaaactgatattgtcgtgaagacaaatgaggataaagtacatgtcttaactgatgagaatgttaaaacatcaagtttggaagaa
>2263
aacagttgtcataccttgtgataccggaaggactaccgtgtgtgtttccagtcaagttggatgtgccatgaattgtcaattttgctatactggaagaatgggtcttaagagacatcttactgccgcagaaatcgttgagcaggccgtttttgccagacggctattcacaagtgaagttggttccatcaccaatgttgtggatttgcagatgcccaagatccagaaggcggggttgatttttatctttatggttggttcg
>2267
ctaccttgtgctgttatataaccatcaccaataacacttatggaacacctctcaaacaaagattgtcctgcaccaaagataaaatctacagctccttgtatggtacaaagcttgtagtaatgtcttcctttggagtcatacaaagtgtcttgataaccataaaaaccaactctgaaaaa
>2304
gttgctcagtgcactgctgctttgccagaggataaaccgcgatatgttatgggagttggttatccacttgacattgttgtttgtagtgctttgggtgctgacatgtatgactgcgtttatcctactcgtacagcacgctttggcactgctctagttcctgagggagt
>2326
ttaccgcctttgcaataccctcaggtgttgcaccctattgctgaatcgataaacataaatggtaatgtatggagtgtatacttcagaaatctgattccgcagttagtcaaggaaggagatgatggtaattatggatcctctgctgtttgtgatgtaatgtgcttgcaggctctctcaaagagaatccattatggaaaatttgtagccgaggcaaaatttcaagctgctgcagattcgtataaagctgctattatagcacaggacaaggagaaattgatggaaatgctaacatatcctgaagttgaagaag
>2328
gcttgtggagtggacattgcctgctttgaaaagggaaggtgttagtgaaggatggaagggtttcttgtattcattggaagggatatatgataatgaaagtggtttggagaagacaaaggacaagcgaaagcaagtacgagagttaaaggcgcaaggtgggtggatggctttcgactgagcagtaaagtgatgaagtgtacgagactgtgagtagaacctactcttcgagcgcccccccg
>2406
ctaaaacgcggcggtggagggagaatcattcttctgacgacgtcattagcagcagcttttaagccaggttacggtgcgtacacggcatcaaaggcggcggtggaagcgatgatcaagattctggcgaaggagctgaaggggacggggattaccgcaaattgcgtggcgccggg
>2431
tacaccaatggattttgaatccaaagatcctgagaatgaagtgattaagccaacgataaatggattattagacataatgaaagcatgtgagaaagcaaaaacagttagaagattagtattcacatcctcagctggaacagtagatgttactgagaatccaa
>2438
ggattcaaccattcatatctataatgtcagagtggatgaggtgaaatcaaaattgaagggtcaccagagacgaattactggtttagccttttcaaccaatcttaacatactggtttcatctggtgctgatgctcacctgtgtgtatggagcattgatacatgggagaaaagaaaatcaatcccaattcaactacctgcgggaaagccacctgttggtgata
>2455
agaaagctcgaactcttgcctgagatcgagtgtgcttttgttcatcttgattacgagtacagtcacaaacctgagcatgctcaagctcattcttagcagcaatacggaaaagcaatgccaacaacttgtgtatttcatttgcgcttttcgtcttctgtctcggatgtaaatgtgaaccattttaggtagatttgaatctgtactaactaatgagaagttgatgagagctgtagaattggatttgggatatgttgtgatgcctatcatgcaaggaaattgtctccactctccttctatatgttttctttattactgaagtttatggggggttatttatgaggtgaggtgtatataatattcttacctgatctaatgtgagtttcttttgtac
>2502
cttcctatttgacaagaaataaagggagaaaggccactatcatagtaggagctcttagctttcttattggagcaatactcaatgcagctgctcagaacattccaatgct
>2508
gatagggcatcttgaatctccaactacattgtaaaaccatctccatgcacttggatttatgggctcgcctacacttcccagaactcgtaaagatttcctcgaatagcgggtaacatgctcatcaccatattgcatgagggaccgcaccaatgtaggggcagtgtagaatattgatactttatatttgtcaacaatgttccaactacgcccagcatcaggataatt
>2537
tgcttttctcctttcttgaaatattcattagcaaactcccatctatcaggcacaatctttcgaaagccataggtgttcagttggcggacgaagctggagaagttgttgtgtttgaagtaattcgggagaaggtctctagcga
>2567
taacatgtgggtacttaaatatcttcactcctctttcataaaccttgaacgcatcttcaaagtatttgtgctcctccagaaagtatgcataattgattattacttgtggtgtggctattcgtaaatccaaaatccgttcataaactgcccgagtagactccaaatcacctagactctcttccaaatcaacataaaaggtccacaatctcagagatttatgaagcttcatctgaaccggttgattcccatcagccgccta
>2824
tccaagtatgacaattcactgaatgcaagcttaacaatttgtttcacagcacacgtaccaatccctttaccccagtattcagagcctagatgatagccaagttctgcagatttgtttctaca
>2903
gcctccatattcatcttctagagattgaggaagatcccaatgaaaaagtgtcacaaacggttgtaaaccgtttgccaacaattcatcgatgaggttgttataataatcgattccatcttgattaattcctccgcttagttttccttttgggagtattctagaccaagaaatagaaaacctataagcatccaagttcatatccttcatcatttcagcatcttctttaaaacgatgatacgaatcaaccgcaacgtctccattgtttccatccatgattttttctggatattg
>2926
atgtggaggaatatcattggacagagtatttatcagttaattgtgcttgctattctaaattttgatggcaagaggctactcagaattggtggttcagatgcaactgaagtgcttaacactttgatattcaactcttttgtgttttgtcaggtgtttaatgagataaa
>2938
ttcttttccagtgtctcattaagccttgtaacaacctcttcaagtccttctttatttcgctgcacagcaggcaagacctctttgattgttctttccacaagcacccctccgatcattcgatagcatcgtctag
>2946
cgatggctggtttaccatttttcgctggtaaaacaatttcgaaaactccgaatgggtcctttttcataggatgagactcgcggttccaatcgttgaattcaccaaccaagaatgcttgactagc
>2976
tcaggcacccgaattatttacaacagctccttcccttgcagtacctaaagctatatcaaatgctggtctgaaggcttctcaaattgattattatgaaataaacgaagctttttcagttgtggctcttgcgaatcagaagcttctcactgagacacgcaacaggggaaggcaaggcacacaggggatagg
>2993
ctcaagtgtgcatttggaaataacgaagataagttgtcgctttctagaattatgtattcaatgcaacacgcatataattccatgtataatattatcgaaatgataacacgtccggtggtaccaaaagcggcttggccaatgt
>3003
gactgaaatccaccatgcaattcttcatgaaacgtagtaatttcaagggaacagtttcatttggtgtaggattcttgattcttataattggatggcctattttgggcatgattgtggaatcttacgggttcctggtgctcttcagtggcttctggcctac
>3121
acaacatatggtctaagaaacttgtctccaaatgcacgggagacggcaaggacgccaccgaccctccatgttcctgcccataatacgaatcccccagcttgttcaatcctttgacgctcatcagatctatcaggtttgtgatcaatagacaaaggaacagctaaaccagctctagaagcaactactcgggaatcaccaacatttgcaacaagaattcggtcgcctaacaatacagctgttg
>3146
tttacctagaatccatcacaccaacctcaatcatctatgtatctatctccccttccccctcggtagattcgtctcaaagtcttgcctatatccagatatccttcttgcgtaaacgcagcatgccattttctcggacttagtgttttaccaggcttgatcttaaatcgagaaatgggaacatcagtgcaatcagggcgagtttgatagaaagaatcagctgaaactcctggatctctccacatgacaag
>3254
ctccttgtgggaaagtacacgggatcaataccttaagaagaaccgatcaccatacttaaaggttgtatcagcgatggtgagcaatgatctcttgagccttgtgaacactaggcctctaaagttctggaaagaaacccttgctcttctttgcagttttgctcagagagatgaatgg
>3267
ggatgtgatccacaactcttcacgcttaactactccattagcaaacaactttttcaaggcatcaccaatctctttttcattgccataaatttgagcacaatctatatgccg
>3319
ctctccatctggcaacttaacatcatccttaagatcacctccctcagactctttcttgccggcagttttctttttccttccaatttcaacaccatagtgttgaaggtaccattgcttga
>3345
ttggttgctccatcagcatcgagcacgagaagtaattcacctcgtgagtgcaacattccttttctgattgcttctcccttgccatgatttcttccaagaaggatgacccttatcttgtctactgtgtatttcctaacaaattcgaaagctactcttttagtcccaccaacacttccatcatcaataattacaacctcatatgaaaaagaagggtcctttgaagcacggtgttgcagataaatcatagttt
>3377
ggttcactagctgcaatgtctgtatttgagtctaaatacaaggaaagcttgagcagggatgaaggagttaggatagttgttgaggcaatatgtgctggtatatttaatgacttgggaagtggaatgaagacattgttttatttagcatacactctggcctttctaaatcctgaggccaatgtctagttttgatgttgttactttctgtgttg
>3553
gttcttgatgatatcagcgttcttacgtcctaaaatgatgaaatacccatctttatctgtagtgacagcatctccagtcttaaagaatccatcgtctgtaaacgattccttcgttacctcaggaagtttataatattctgtaaacaatgaagggcttttaacgcaaagctcgccaaccccagattccccactctcatgctcctcatctgcaagaatcttgacctgcacaccaggtaatggtttgccaacggtg
>3558
agctcatagttttcatatcctacttctttccaatcaatttctgctccatttctctttctaagtagagcatcaccatttaatattttccctccactaacagcagcattattcaccaagatatcaagtttcccaaacatggtttcaatgaaaaaagctaaggttgcaacactagtagaatcatccacatcaggctgatgaaaaaccacaagatcataaagacctatctcttttttgagcctttctacagcttccaaa
>3694
aaatcttcttaattgctaccgatataggttcattctccagttctgatgcctgacaaagaatttctatatcccgtagttttgaaaagtaaaagtctctttctttttccagaagatccaccgagagtttgagatcagtaacctgcttggacaatgcctgaa
>3704
ttttttaatgtcaccgcagcttccttgacatcaaaatgggtgggtgaagctgaaaagcttgtaaggacactattcatggtggcaacatcaagacaaccatctgtaattttcattgatgagattgatagtataatgtcaacaaggacggcaaatgaaaatgaggccag
>3788
tgatcacgctctcaaattccagcgtcccccaactatcaaatggaaaccacacctagaaaacaccaccaccttcatcggttccgtcgcgcgtcaactcaagcgcgtcaactcaaaaaccggtcaattcggagttcacgaaccagaaagtgccccaaagtggatatcaatgccccagataattca
>3838
ggtgacaccgagaacgcagatccagcgtacttgtcgctcttcactgcttccagcgatgaatcaagagatttacccctacgaagaatcgttactttttccctgctcttcccagttactgaatcatcagcgcttgatctcttcaagaccaaagtagtatcccgtttctttaggtctggtcgggtaaccggcttccggtaagacctcgaagtcactgcacggttgttgttgtagccgtagtggttgctccggtgggaaagcgacaccggagtaggtatgaaaaaatattcctgagggtacaaaac
>3847
gacgagatcgtagagaaagggactgtttttcttccagattttgtattcttcgttgattaatcgttcttcgatttcacctctcatttcttcgtcttctttacccatccacatccaaaaccctaaatagctctcttcactctaacccccccgctacaccacaatacctttcttacctcactctcaaaatacaatccccccgt
>3899
attgagcctactatttttaccaatgttaaggacgatatgctaatagcacaagatgaaatatttggacctgttatgacactttctaagttcaagtaagtacaactcatattcccttttcgctgtcttcaaaattttaaatcgcatcttcggcagtgctaaaaatctaagttgcagtgatat
>3942
aaggtcggaagtaggtcgaagctccaagtgataagtatttccaagtattatttggcaaccaatatcctcaagctggctagctgtcaatcctttgacggttccaacaatctcaaa
>3952
ttactgtttcgtgtccaccaagtatagcgtcccacaacgctacattgccatctgaatctctaatgttgggattagccccataatctaacagaagcaaaacacagttttc
>3957
ctgttccatgcttaccgaccccaaccccgatgacccacttgttccagagatcgcacacgtttacaagaccgaccgatctagatatgaggccacagccagagaatggacgcgaactatgtaattttatatctattaaactaaacgaaagccaaacttagtctaagg
>3992
gggaaatataagattgtcttggattcagatgataccttgtttggtggcttcaataggctcaatcatactgctgagtacttcacctctgaagggtggtatgatgaccggcctcgatctttcctcgtttatgcaccttctagaa
>3996
gtgtttttcttcaatgctcatcacatgaaaatggattccggtactgcagatcatactaaatggatcggtgcttttcacaaaaagcaagacttggttgatgtggtagagacaatatttagaggagcaatgaatggaaagctaattgtgaattgtcctctcccaactgaaagaataccaaaatatcaattactttacaagaatgtctaaaaattacgccctttgtttgagcgtttgaaaaaataaggaaggataaagttgaaagaattgaagaaattttcacgggagagctttggatgatttactttcctcctaatacaaaatccctctctaatttatctatttttctctcgaaa
>4166
caatcccagcaataagacctatagtttcaagccaagcacagcaccatgaagaaaatggtccccattttggaccggctaaatgtgcagcccaaaagtacagag
>4241
ctctttgcttctgtgattgttgatactttaaaatggtccaatcaaaaacgaaatcaaactcataaccttcctgggcaaataggtctctaaataggcgcttcaagaatccataatcaggccgttgatcaaacgtcaacg
>4321
ctgaactagttgaaggggaaaaagtgaggattttgcctaaatgcaatcacaggtttcatatagattgcatcgatatgtggttccaatctcattcaacctgccctctttgcagagcaacactagccgcctctccttcctcttccctagtagttgaaatacaaccat
>4372
gttgaccgagacggggacagaagtgatgtaaagccacaagcttgcattttcaaggttggagatgactgtcgacaagatgtcctcgcccttcaagtaatagcacttcttagagatatatttgaagccatcggtttaaatctttatttatttccttatggtgttctccctactggtcctgagagaggtataatagaggttgtgcctaatacacgtagtagaagtcagatggg
>4482
cattcgcaacaatataagcacgtggaaccgattcatatctctctttcgagagattctcagccccagacaattcctcaagaaaaaatgacccttctcttagtaatatcttcaccaattccaaatcctctttggaacatagttgaaagaatttagtggacaggaacttggacccaggatgcaaaaccatttttcttccatcaaggtggtgctatcgcacttggtcatccattaggtgcaactggtgctagacagattgtcactggattgagtgagtgtaggagatagaagaagaagattttgttgactagtatgtgtattggtactggacagggaatgg
>4501
attcgatctcccgggacatatttataataaataactgcaaaaatatatttttcgctggatatgagactactgcaattacagcatcatggtgcttaatgttgttatctacgcaccaagaatggcaagatcgtgttcgcgccgaagtgctcgaaattgttggaaaggatggtaatatagatgcaagtatgcttaaaagcttgaaaatgttaactatggtgcttcaagagacgttgaggctttatccaccag
>4540
tgaatcccgagcagagacaggggaaatagagctttgaatctataaggggactgaaatactagggttggagagctatgaaacgagggattcggattaaggagggaaagttaaatcgacgaaatggtttaccttactccattcgcttgtgtcagaagagaatatatgaaactctagtccatttccatccatcaattgggaagattctgcttcaagaagaacaatcttaaattggttat
>4665
tcaattccacacacacacacatttcttccaccagcatctttgcattgtatgcttgttctgctgcaagtggccaactaataattggcactccttgactaagactctccaagacagaattccatccacaatgacttagaaatgctcctgttgatttgtgtgatagaatctccaactgaggcccccatttatgcaccaacaaaccccttttgctaagtttcatcctct
>4672
ttcactgtacacacgggcataaccgtaccggatacatgattatccactatctaatgcgtgctatgtcaatgtctgtcacacaggcaattaaaatcttttctgaagcgcgccctccaggaatctataaacctgattatattgatgcattatacgcattttatcacgaaaaaaaacctgagatggtagtttgtcctcctact
>4751
atctactttgatctgcttatatacaatgttgaccaagtttttaatgccctgaggttcatcaagttcatactgtgaaatcattccggctaccacaattcgaccgagccgtctcatgttaacaagtgctgcttcaagcatgtctccaccaacattgtcaaaatatatgtcaatcccattaggaaagtacttcttcaatgttgcatctaggtcttgttcctccttgtaattaaaagcctcatcaaacccaaacttgctcttcaaaatgtcaaccttatatttacttccggcacttccaacaacataacatcccaacaattttgctaattgaccaacaagttgaccaacagcaccaa
>4796
agggtgcacatctatatcaatatataaaacacgggaatgacatttaagaagctctaagatccctaaaaccaagtcattgatgtagcaaaatccagaggcttcacatttcttggcatgatgtagtccaccggcccagtttatagcaatatcacacaaatggttattcagtcgacatgcagcatctatagttccaccagcata
>5007
ctgttggtgctatatcaggagctgttttttcgattgaagtgtttgaatcatctcttgttctttggcattctgatgaatctgggattgacttgaagaagattgctgagaagatgaatggagcatctggtgccgagttaaaggctgtatgcacagaagctggaatgtttgctttgagggagaggagggtgcatgtgacacaggaggattttgagatggccgtggccaaggtgatgaagaaggagacagagaaaaacatgtcattgaggaagttatggaagtgatctgtattttatgtttctggtgcacattgtcctatgcagattaacgg
>5053
tcagcgtctccccaaagcaaacaatctcatatttccctaaaaagcccaaagtgagattgccttaatatccatcactctttctttgatattgcaatgacattgaagttgagagaatctggattcttctgaatcatgctctggatggctttagctgcatccttcaacaaagcacttggtaaggacggaccgtgtgatattggtgctgactttcttccatcaagctcataaagttcaccgtccacacaagcaaagcagatgaa
>5070
ccggccgtgaaaattcttttgatccatgttttctagtgcaagcatggcatcgtcctgacttgtgtattgaataaaagcaaatcccttcgatcttcctgtgatcgcatcttttaccatattaacttcagctatcttgccaaaa
>5202
ctcattcttgtttcctcaacttgctgtaaaacctatttatgaaatcttctgcagccttatcaatctggttgtccttctcatcatcatctctcaaaggaaatggagagtcatcgcgatatctcaattcttatggatacttgcacagatcattgttcgtgcaatca
>5240
tccaaaattcccatattctgcaaatgttattagattctcatgagtagaaaaactccatgaatcccaacccaatggttgtataacattggtcaagttagtattgtaaaataaaactcttgcat
>5242
aggagggaatcaattttgtggtgaatgcaaatattggaaatgatcctcgatattctcttgaacagcttcgagaggaaaatgatgccattgtcttggctgttggtgccacaaagccaagggatcttcctgtacctggaagggagctatcaggagtccattttgccatgaagtttcttcacgccaacactaaaagcttgcttgatagcaacttacaggatggtaact
>5271
ttaatgttagaggcaaaagatatagcaaacttcccaatcttgtaactgacgtgcagaaggcaagtttccatacaatatgagatatgccacttccggaaaggtacttttctcagccaactcctcaatggggtatcctctatatctaaggattccctcatcaccatcaatataagaaattgtggaacgcacag
>5321
gaccgaaaaggaagagggagagttatctgctaaagatactgctttgtgctcttcctgtcaaatgcttgtgatttggatccagaatcaactaaagcgaaaggatcccggtttctcaagctgccaagagtatcatccaatacaccagtcagacaaaagattttatggttccgtcaatttggggtaccgtcgataagaaggatgatccatatgcgccgcagcaaagt
>5325
tcatctgtgctcggattagcccagatgtaaagattagatcaatcggtatatagctaagctcgtgaccacctttcccaagatcatcaggatcggcatggacaacaacagcccttcctatgatggagtttgttccagtgagagggatatggttgtcagtaatggtgaagcttacagttccatcatcaccaacattgatatttcctaaatcaccagcatgtctagtctcatcctcaggggcaccatgttccttcccattaggattgaaatgtggtccagttgaaatgcaaccgtttgtggtgtctcccaaggcatggatatgg
>5379
ttacttaagttttgtttttaaatcctgtttgtcatattaatagcgacgatgtaagaccgttcgggatgtggttggtttcatgccagcaactgatgactagaacctacaatatcgtggcgtcgcggaaaccatttttcggggatcctaacagcataagtaaacgcccccaaa
>5436
atcaacttcaccccatatatcccctgaaaaagacccatcttcattttgcaggctgacaatataacctgtcactctatctacatcaataacatcgagcttattaaagagagccagcacctgcacggcactgagcgtatacaagatatgtggatcatgttcaacatttccaccaaatccccctgactcatgctgacaactgatgatccatgaaacaacctcatcaacatcg
>5483
agcacaaagctagcaaggaaattatcctgaaatgttcctactaagagaactggtttaagagaatcatacattccgaaatacaaaccgcggtagacagtgattccaacaatcgaaacattgaaaccgcgataaaggccaacaataccgtctgattgatgtgtcttcttatagacatcaatcaggccatcgaactgcc
>5520
gggtgtgaaaatgactgccatgccaatagacaaaccgacaccagtgaatctagcacaacatacctactggaacctaagaggacacgacagtggcgacattctatcacacacggttc
>5530
aatgattctgacaacctccaaggtcaccatcacctctatgaacattactctcaggcattgtgttcattgcaacctcaaagacagccggttcgttcatatcattccatataccatcaacgccattggaaacaaagtctttaac
>5561
ctctggacaaaaatccaggaatggtagcttggtaagatgaagtaaccaatatatctgcaccagcttccaaatattccaagtgaaccttcttgataagatgtggctctttgatcaaagaaatagcactccaaagaggatcattgatggaagcaccgtgtttttc
>5597
atgccagatttcagtgcagagatttgtggtcctttggaggttccaccatacaaacaaactgattccacgccacaagatttaccagcatcacacaatacatctgatatttgttgagctagctcccttgtaggagaaagcataaggcaaagaggattccccccgt
>5622
ttatagctacgtgtgtaaaagttctccttttcccatcttaccgcagtacagactttgaggtacaccgcaattggctggctttgacccattccctccctctttcccgctggtactttgatgagaccagtccatggacactagattacccgccattctttgcctattttgaacgctttctatccttttttgctcacctcgttgatcccc
>5691
ggaaaggggttaggtattggaaggaagggttgacgtatgggtggggtatatagcacgcggtaattgtggcagttgtaattatgtcggaacatttaccgataaaaaatgccgaa
>5750
gcgttcaagaggaggaatgcctgtagcatttgctgattttgaggaagttgatcaagctgttaaggtcatggaagagcttcagggaaccacgcttccatcatcagatcggggtggcatgcatatagaatatgcacggtctagaatgagg
>5814
aactacattacaaaatctcaatattttccatgacaacacaatccaagagcaattcgagtattccatgagctgccccaaatccatgtccaattccatatccatatgcttccattcatcatggcctcttcatcacaaatcacgagtgcaacaacgcatcaaacgagcgcatcaccatcgacgacgcgaaaacaag
>6048
ggggatggcatcaacgattcacctgcacttgtagcagcagacgttggaatggcaataggcgctggcacagacattgctattgaggcagctgatattgtcctaatgaagagcaacttagaggatgtcataacagccattgacctttcccgagaaacattttcccgtatacgccttaattatatttgggctttgggctataatgtgcttgg
>6146
tttatgcgcggagcttttgtaggacgcctctcagcaaggaaacgttttgaactctcaaggacgccgaagaatattgaaccacctatgcctatccaaagtactcttggcccaatacccttcataaaagcaccaggtccctcttccttaataatggtttgaacgcaatccacaattcccttatattggtttgcaggtccctgaatcattaaccttgtcttgatgacatcaaggggcgtagttattgctccagttagtgcctgcaaaagcacc
>6165
ttttatatagtaatcaacaaaaaaaaatacattgttgttcctctttggtttcagtaatggagtctaagcttctgaaatctaatactttttacaaaacttcaccatcctttacttcttttcatctaagaacccgagcgtcttgtttttcattcaaacccatttcatattttccaccaaaattcaatctttttgttaaggcaccttttttccacgagctctcttaactggcataacctcttcttcggaattctcttccttcttaactttccca
>6206
ctacattcattcgttttgtcaaatgagggaatgaatagccgtcaacaactggaaccacatgagtgacaccatcacccgagtctataactaatccagtcagcaaaccttgagcatataatgttagaacagcttggatttggataaa
>6304
ttctgatattaaaagtgagttatttgttttcaaagttgtctcttgctagtatattttcttatgttctgaacgcccgaatttgtatgcagatgccgatgataagtataggtatgaaatcaaggacatacttgaaatggaaatgaagatagcaccaccccaaacccatccatccatctctcaactagcctatttcttgcatcttagattctatctattatcgacatgccgcttgcttgcttg
>6326
aacaggcataatgccatcttccaaatacctgatgcttccaaacctccaggcactgttggagctgttctgaaggcaggatatatgctttatgaccgcgtacttcgtccagcagaagttggggtaacacacgtagttgaggaaaacaaaacagatgaatgatcattgcatgaag
>6396
ggtagcctcctgcacatccgggagatctttaatagtctgatagagaaaccaagaagcaaaagcatctgtggcagcatactctagttgttccttagacaaaatagggatacctttgagggatctctggcatccttgaagcttagaggctacatggtcagtttcggacagtcttctggttcacctgatccagttccattgtcgtctttggctgccaaagctctgttcttaacaaggccttccttgtttcaata
>6417
tccctcaagccatgaaaccatagtgaaaaggctcaaacacatcctcctttaaacgtcaacacccgtctgaagagaaggtccgagacccaactaactttccacgatccacgtgcaaaagtacggtcaagcttctgttcttgcttatgtcagaccagacacccctttttctgttcatcaaaggttgttttgtggggttgatgacatatactgtttatttcttgggagtttgaac
>6441
cagtgtctcacaagtgcctggagaaaggcttagaaatgaactgcccaatttgctgtgacgacttgttcacatcaagtgcaacggtcagagctcttgcttgtgggcattacatgcattcatcttgctttcaggcatacacttgcagtcactacacatgtcc
>6462
acggtgatcctccccactctatggggatcatagacctgaaagtccttgatatatccgcggtgtttcatgatttgaagaaaggaagagatgacagtggatataggtttaagctccaccatagctttccctctcttctcagcattcaccatacttctcaacgcatcattcaatatcctcctccccattcttttccctctca
>6537
tgaaggtgtgttggcaaacttccaagaaaagtgatccaatccattgtagtatctgctacctgctacatcatccaatggaaccgctgcataaacttctctcagctcctcttctgatagtttcactgataaggcaccaaggttttgatccagattcttgatcttagttgttccaggaataggcacaacatcctggccttgttggagtacccaaactaatgctaactgagcaggagtgcaccca
>6644
tgcaccaatggttgagcttgcaaaacttcgcaagaagtatggctttttactagtcatcgatgatgctcacggaacatttgtttgtggcaaaaatggcggtggtgttgctgaggagttaaactgtgagaaggatgtggacatat
>6723
atcaaaagaaaaatgaaaactttcaaactccaccaccaccaccaattctccaccctcttcttcttcctcctcctccctttccttaactcccaaactccaacacaagtaaacaacacaggctacacctgcaacaacaacaacaacaaaaaccaaacaaacaactatccatgtcaatcctacgcattctacagagcaacctcaccaaactacctcgacttagccac
>6732
tatggaaatgtgtcgaggttcatcaatcatagctgttcacccaatcttgtgagtcaccaagttcttattgagagcgtggattgtgagcgttcgcacattggtttttatgcaaatcgagatattgctgtaggcgaagagctgacatatggctttcagt
>6813
aaatgttttctcttttagacctgtgactgacttcaacgagattgcccaccatttcattgattgcatatatgttcatctatataattcgaggttacgggctagcaacccc
>6846
ttcacaagcctcacttttcagtaactgtttcgtgggagaccggttctccaagggatggcaagttttagtacaataatgattgccacatggtagaggattgccacatagattttcacatgagaact
>6862
gtcaaagtgaaagctcaggtttctcaagtccaagatgttatgatgcaaaatattgatcaggttcttaatcgtcaagtgaagattggtgttttgatggacaaaactgaaaaccttcgcgatcaggcacaagatttcagggggcagacaggccaattgaagata
>6897
atcttaagaggatcaatataatcctcaaaacctagagtagccatcgcccaaagcaaatcatcgccgttaatagtcttcctcttctctctctgacacttatcagaggcctcgctggtgatgaagctgatgaactcggagacgcattcctgaacggtctctttagcatctttcgcgattttgccattagcagggagagctttcttcatgatgcggctaatgttggcgataggaagaaaccta
>6942
gaacctcttataaaagactgccaaaatcaagtgctattaaggttattgattttggtagtactgcttatgagcaccaaaatcacaactatattgtctctactaggcattatagggctcctgaggttattcttggacttggttggggttttccttgtgacatttggagtattggttgcattttggttgagttgtgctcggga
>6967
aggcccaacatcgctgtgtcttcgttgggaatataccgtatgatgcaacggaagaacagcttattgaaatctgccaggaagttggtcctgttgtttctttcagattagttattgatagagaaactgg
>7114
catgaatcttatccgcagcaccagcatagtaacgcaagatattagccgcttccggtatatcaacagttttacaccaactatacaacttccctccatcaatcgtatcca
>7168
ttcacacgaccaggacgaccaccaccaagaaacagccgcactaaacactatcaaacccagattccaccttcggtgcatgagtaaaagcaatgcagcgtgaagaagagtcatagccgcacaatcattaaagagacgaagaacaaagatagaatggactcgttttgacagagaaagcaagcaaagagcccaccaaggaagcacatcagtcttgaca
>7169
cgctctcagttctagcatcaactgcagctttaatcttcataaccgcctcctctctagaaaccactttcctcccacgcgtgtgccacatgctttcggcgccacctgatcttcgagaatgattccagccacccaag
>7175
ggaatcatgataaattattattgttgaaacactaaactgaagtgatttacaaagaactcaagctaacaaaacaagctaagacttttgagttacaattcaagcaaagatgatgaaaatgttacaagtaaacaacaaccatatctttctggtagaagtgtacacaagtaaaaaaagactcacaacacataagagatactgtaatctacaaccaattatacttttctttctttcaattagtctgtctcaacacctaatccatacaacacattatcactcgcagacaacgacacaaaaagtgcaaacggcgtcaaccatacacacaa
>7230
tctgctcctcacccatagcagacatcacagacacaacaaggtcctttccctcggcaaatccatccttgatctgagtgagcagactgtcatcggttggaagcttgagatcatccttagtgttgccattttcagtaagcagactcacaaatccatcctcagagatatcaatgctgagacacg
>7234
tgtggtcattatactcaggttgtttggagaaactcagttcgtctaggatgtgccaaagtgagatgtaataatggaggaactttcattacttgcaactatgatccacctggtaactatgtcggccagaagccatattaagtatatgattcatatcatcatatgtttcagttataagctatagaagccatatcatatatcatgaataaataaatgacaccagaaagtatgtactaa
>7314
ccactgaatagtacccacgatctacataatctcccataaagagataattagtatcaggcgcgtttcctcctatccgaaaaagctcgatgagatcataaaactgaccgtgaatatcaccacaaaccgtaaccggacacttcaccggttgaacgttccactcttcgaccagaatcgccctcgcctgatcgcaaagcgccttcacatctgcctccggtaaaggcttgcactccatcagatctggaaacagctcctagatcctagatcgatgcttccaacagatcgaggagaatcagaatcaacaggttag
>7411
ctttaatcatctgatccacctcttcatcagttaatttctcacccaaagtgatcataacatgtctcaactcagtagcagaaatatatccattttgatctttatcaaaaaccttgaaagcctctttcagatct
>7483
aggccgttgtaataaatgcattcaaaagcatggaccatcgcaccacaatgacatgaccgtttaattagcaccttgcatggggggcagtctccaggatggcatcgccgaggacagt
>7544
agatttcctcactcattatcagagaatcttgtggaacgtctaataaaatagttggagcaatcctcaatttgctttcatccttttcacctccataaacaatcttgccagaaaccttatcctcgtccaagaactttaacaagcgagcaaagtggttagagttcacaatgcgcgacaaatctttcgattctattgggttctttcca
>7594
atgtctcgtggttatgatcgagataggatctcatcacgtgctattgaggcatacttgattcagggcaaacaccagactccaggaaaccacaatctggcccaaagcatacacagaagtctggtcctaaac
>7615
acctcggagttgatgacgaggggaacctcagcaacttcggagatctggtgaccacgggcgaaaaggagagctgggacaccggaggcagccagggcagaaacggttgccccccgt
>7695
aaataaaaaatagattttaggagcagacattggtttcgccttctagtttccacttcaagcaatcgacggctgaaacagctgctacggtgagtgaagtgtgtgtttgttctccgtgatctcactttctccgtcctaagataggaatggatgcacagaagcagaaaaacaagtacagtataattgttcctacgtataacgagcgactcaacataagcctcattatttaccttatattcaagcaccttccggatgttgattttgaagttattgtcgtggacgacgggagtcctgatggtactcaggatattgtaaaacaactgcagcaggtttacggagaagatcggattctgttacgagcgagacctaggaagatgggtttaggaacggcctatattcatggcatgaagcatgcatctggaaattttgttgtcattatggatgccgatctatcacaccatccaaaatatttgcccggcttccttaga
>7750
attgaacgtcatctccgttagtaccgaccggagttccactttgataaaatctctagaagccccatggtttataatattttgtataagtctatttgcttcgtctgtccgaactcccaaaaaagaggtaagacggttgttagagagaacatcaatggttgttatacggcgtaggttacgccaatggtccccgtaagaaactgaccctaaggtggtgtagtcgtagaagatgtattttcctgttaagaagcgtgggcggtttgctaaaacgacgtcgtttttgatgaaacattcctcgactaaagaagccattaaggagggaaaagaagacagagaagggttcttgcatgccgagaaaacgataagagggccatttgccgtggaattgaacgataggttgggaagattcgacgcgttggttggtga
>7954
gtctcaaatccaggatatggttcatatccaatagtcgtttggagaatctcaagaactacaaagaaaggagccattagaaaagcttgagcaaggttgtccaatagggctggtgcacgtttctcaaatacaccgtggccaataaactgtcccgtccaacaaaacaattgaccagccaagccaaccttccaagcgagttcgaagcccaaggaattagcgacgaaactcgaagaaacccagcaaagaaaagtaagaacagcaggtacaatatataaaagggcgggctgagcagcctga
>7981
atcatcatcaatttcaccattctccttaataaatctctcaggtgaaaacttttcaggctcaaaccaaatacttggatctctatgtaatttccacacatta
>7991
ccggtacaacaaatgtggtagcattaggaccgaaattcgcaaagaagaacgtcaaggaatacatcaccacgaatcccattcggttttccttatgagtccagtgttcat
>8010
gcataaccaagagttgcaccaacagaccatccaattgatccatattgcatttggaactcatacccacatccttctggcaatttcagcttttggcagttaaaccaagaatc
>8014
gaagaattacctagatgctcagtactacggtgaaatatctattgggacatctcctcagaagttcactgtcgtttttgatactggcagctctaatttgtgggttccgtcctccaaatgtaccttctcggttgcatgctacttccatgccaagtacaggtcaaccaaatcaaatacatataagaaaaatgggactgctgctgcaattcattatggtactgggg
>8033
atttatgataccgaggatgggaagccaagtaaatggtggttaggctttacgaagaggaagtttatgggcaagagtttgtgaggggtttctaggatgcatgatgtgtgaaacggatgagatatgaatttgaggccgcttgaaaataggggtggatcagctgataacgccggagtgttcactgttggtgataaagtacttgccaccagtgctgtttttgggaccgaaatttggccagccgcggaatatggaagaacaatgtacacaa
>8053
ttcccgcccaacaaaatcctgtcaaattcctttgttgctcatcacaaagccttaccgttcggctcacttttccactcagcacaacacagcacagcaaaattcactccattttcaatactccccctttccttcgcagcaccatttttgaaacccaaataaggtttcacatacggaagtcccaaatactcagctatgaaatcaatgacgagtctgccattagagca
>8063
ttttgcgattgcgtcatcgccaaagagatcaattacggcgtcagaaagaagaagagatggctcttctttatgccgatccttttgatgttgaagcacaaaagaagattgaagctgccatccgtcagaaaggaattgatgaaaattgggaagctgcacttgaacataatcctgaaggttttgcaagagtggtcatgttgtatgttgacatggaggttaatggcgtaccaatgaaggcatttgttga
>8264
tccgagaagaaatcttgtgataaccgccatccaaaaactcgtactaatgccaaatagcgtgttgaaaatgacaactgcaaaaacgccgataaccatgataggttttcgaccatatcgatcagaaaccattccccataatacagatgttaaagttcttccaagcatgaatgatgatcctacataaccagcataataactaatatcagcctcagatttcgcaattttaaaa
>8308
aatcggccaaggtgcgtccatcttcaagctgcttaccggcgaaaatcagacgctgctgatccggaggaataccttccttgtcttgaatcttggccttgacattgtcgatggtgtcactgctttcaaccttgagggtgatggttttcccggttagggttttcacgaagatctgcattttgcggcttcttcaattctctcttaattttccccccgt
>8316
tgcacaaggttcaaagccgaatttccaattttcgaaaaggttgaagttaatggaaagaatgcggatcctctttacaagtttttgaaggatcagaaaggtggaatatttggagatggcatcaagtggaacttcaccaaattcttggtaaacaaagaagggaaggttgtcgagagatatgctcctaccacttctcctctcaaaatcgagaa
>8345
gaatggagagccgttctttcccccgagcagtttcgcatcctccgccagaaaggaactgaattgaagggtactggagagtataacaagttttatgaagaagggatttacaattgtggtatcaagttttaactgtaagattagattaataagtcctcaatatatccattgcaggacataactttcacgaaatttgaaatttgtaaataagtaaatatgtttgtagatcgcattgtatatctttctttctttttggaaaattattttta
>8420
agactcaaagggactcgtatctatgtttgaaggtgttcttagtcagcccgatccttccgaagatcttcgtaaaatagtggatccaaggcttggggataactaccctgtagattcagtgcgcaagatggcagatgatgaactcgaaacaccagtcctcgcaggtttcgaatgggataaagatgaatcatggactcgtctcatcgttcactgcaagaaa
>8437
gtattcatgtccgggataaacaactgtatcatccggcacagctgcaagtgttttattaagagctgtatgcatttcttcagccgttccttcgaagaatcttccacatcctccatgaagattactaagcttaacctgttcacaaagt
>8486
cctgttcctgaaagacgcctttttcaacaagcttaaatgccttaatggcagctccttcctccaatatggactttgaaaatggaggcatgcttccgggagtaatacccccaa
>8515
acgtggaataagcttctccttaatgtcctcgcccaactgatagtcgagctcgaggcgctcctcaatatccgaggctgtgtcatcatcgtcatcttctgtaggtgccttgggtggggaggagaaattgctcttctgatgccatgttcttgttgttaaagtatggtggtgctgcagcagtcccgcctagggtagaattaaattgaaaggggagaagacctccgaaacc
>8564
caccgctgagtcccgatccacaaccaatgtcaagaagcaatttgggaacaccgtcttcaggcaaagcgagtagctctaaagctcgctctgatagtgaggcctgaatttcaataatacgggaagaagaagtatacttgcgagcttcggtatcgtcgtagaaaatctccggcggtgctactcgctccggactcgacgccattccccctgt
>8608
aacctgaaacaggatggaaaaaccttacctaatggacctgttgttatttctcctgatggattatttccttcacttttccgagaagtgataagaagagcacctcatgaattcaagattgcttgtctagaggatatcaaaagacttttcccttctgattataatccattctatgcggggtttggcaatagagacacagatgagcttagttacaggaagattggaatcccaaagggcaaaa
>8634
aagcaaccatgtacttttagcaaaaaacttgccctatggttctacggaaagtgaacttgcaaagatgtttgggaaatttggtagcttggataaaataattctcccctcgacaaaaacattggccctggttgtcttccttgaaccagcagaagctaaagctgcttttagaggtttagcttacaagcgttacaaggatgctcccttatacttggagtgggctccttctgacattcttatcccaaaatcaaca
>8745
ttgtgttttggggtatcctcttcaagtcgattttgctcttcaaagaaacaggcagaacataggtagaagatatgttgaagttttcagaagtaagagaggatgaagggacttttgaaggagaaattgtaggtggttataagagatgtggagtatttgattttcaggagaggaaggaa
>8779
attccttttaccatccgccgctacttgcctgatggaagctatgaagattggggagttgatgaactgattgtggaagactcctggaaaaggcaagttggtggggattgatggcttgaactgccagaggtgtttatcctagatttgtgtaaagtgaacactgatctatggtcctaccgtaaaactggcttatcctatatgtcttggctgtgtatctatgtttctcctcttggtgccaaaccccacccaccaggtccaaaagccctg
>8819
atgtttgctgttgttggtttctacttgggactaagggaatttcataatttgtttatatggttggactcactatgtatttcatctttaatagtatccatgaaacttgaaaattatatattggttttggattagtatgatttaccatttgctcgcttttgtattttttttaaaaatagtttagtggttaaaattttactttaac
>8836
atgtggaatatgtattggcgaggacgaaggggattcatgggttttatggtgcgagtagtatggagaggttaccggtggaaatcgctattcgggataatatgaatgggttggctggctggctggta
>8860
tcttcgttgggatggtcttgatattgattttcggcgaagttttgggactatacggtttgattgtcgctcttatcctcaataccaagagcagagcttaaaagattcacccaacggacataaatg
>8964
tgaagagctggttgttgccaaacaggatggcattcaacttggttaactgctggtggaatcttagcatatctgagtaagtcttgcagcttcttagttgaaaagttgctaacaccgattgcgcgagcctgacctgaagcgaataaaccttccatcgcattccatgtctcgga
>8972
tcccgggcactcttggctattccaacaaccattgctgataatgctggtttggacagtgctgagttgatttctcagctccgtgcagagcaccagaatgagggatgtaattctggaattgatgtcatctctggttctgttggagatatgtctgaaagggggatttgtgaagcattcaaagtc
>8988
gtgaagcgaatccttcgtctttaattgttctaccaaaacaatctccaattcctttgtaaggttcggaaagcctaccagccttaagcaactcgtcttgattttgaatcagaagcttcacgcgttcgataggagcagctacagatttcgacactgctgcagaaactccacccatcagaaaatcagttgcaaagcttgcaaagtttttctctgatggtgatggaacaa
>8992
cgtgagtgtattttccgatacatgtcccgagtgaaacgaggtttggtctagcgatattggtggctcgcttgacgagcgactcgctgcagtaatagatcttgttcttgttgagacgg
>8999
gtttttcttcactccaataatttctagattgaatgtgcatttaagttctggatgagtgacatgagctttagtgaaccgcaatccagtaggacgaatgaatctctcatattttgggggttttctggtaaaaccgggt
>9000
ggaatagttgttgagttgttggacttacagaaaggccaacagttccaagaccaaatataacaactgttgatccttttgtcacatcggcaacattccatgctgcgcccagacctgcagcgacgccacagcttagaaggcatattttgtcgaga
>9002
agaagtaaaacatgtctgacgaggaacaccatttcgagtccaaagctgatgctggagcatccaagacatatccacaacaagctggaaccattcgcaaaaatggtcacatt
>9010
ggaaccttaaaagcatcttgcaaatacttggtgaacatgaatggaatcaaatgacctaaatgcaaagcttctgaagaaggtccacgtcctgtatataggtaaaacttatctccttt
>9033
atagattcccagtccataagacacaatgtaaaatccttgaatataaaaaacccttaaaaggtatatagatgcaatagcaaaagtcccaatccat
>9037
gatctctctggatgtgctcttcccagtgtatgtgccccagacagcgcaacaatatccttgtcagtcaagcccatacgataaaagatatcacggagatgtgactcaccttttttagcatcgggaagccgcccatctcttgtacatatttttgaatcccttcttccaggaacgaagttgactgtagg
>9039
tcattgggaaccattgcacccattgctattgggtttgctgtgggtgccaacatcttggtggccggtccattcagtggcggttcaatgaacccggctcgctcattcggtc
>9055
gttcttggtggtggctagtggcgaaacggctgagcctcgtgtaccggaagttttagggttggagagtttcaatgggaaagtgatgcattcgactgggtataaaaatgggagagagtttaa
>9057
caacatcacacttcattatagagttgtaagtggtctcatgaattccagcagcttccattccaatcatagatggctggaaaaggacttctgggcaacggaacctctcagctccgattgtgataacttgtccatcaggaagctcatagtttttctca
>9068
ttagatgcataaagttgcagtagccacctcgattgcatacattttcctcatactgcctacaagtagcttctcgaaaatccgtaacaggcgagaagtcaacaatgatcggtcgacctgagtaaaatcttccagtgagattcatt
>9072
aatttttattgtgtgcctcttcaggattttacaccagatacgggaagatatgacgtaatatggattcaatggtgtattggtcatctcacagatgacgattttattacatttttcaagagggcaaaggttggtctt
>9078
tgcgaaagtgtggccgaaacactacatgtccagagcttatgggaaaatgttctattattcgtgagctccatgtttatggaacggctgtaccagttcatggaagggattccgacaagctacaacaccagggttacggtacgcttcttatggaggaggctgaacggattgcttggaaagaacacagatcaactaaaataggtgtaatttctggggttg
>9086
tccaactcgtacggaggatacgttttcccatgtagcgccactctcccaaccttgtccttcaagatcggcaacacatacgttaccatcccatctgagttgttgaactacggagttgcaagcggaaacacctgttacggtgctctccaaagtgctggtggcggaagctgagaagcaatatctagcggcgaaagatgagcaccaggaccagatttagctatgatttctaagagatcaagttcaagagctgtttttaagaccattggaagaacagaagcacttgctagctgcatagcgaagagatttgcttcttcgtctgatacgtgggttggtgttatttgtgtctcacttgttgttgttgaacccattgttgttttggttaaggtttgaggagattgaggtggtgattgg
>9091
ctcgggcctagactcctccggctttttccatagagccgggttgtttgcaagccaccacgcattgaccagtatcttgctttcagccgggatgtcaaaaccaccgagcttggcatcatgaaggttcatgtgtggtac
>9099
aaagatcttttagagcaagcaccattaaataaggtgatgtttagtactgatgcttatgcatttcctgaactcttctacttaggtgcgaaaaatgctcgcaaagttgttttcaccgttctgcgtgactcgtgcattgacggcgatctcactgttccggaggctgtggaagctgcaaaagatctgtttgcacgaaattcaatcagtttctataagattaccagttaacattgttatgccaatttcattaaggtcctattttaggactatagtttgttatcagttatctagtagttctcaagtgttggtttt
>9103
gcggaatttgaccttagctcgatacggttggtgctgtccggagctgccccgttagggaaggagctcgaagagactccccataacagaattcctcgagctgttttgggacaggggtacggtatgacagaggcaggtcctgtactctccatgtctttgggctttgcaaagcatccatttccaacaagatcaggctcatgtggcactgttgtaagaaatgcagaactcaaagttcttgacgctgaaactggtctttctcttggttataatcaaactggtgaaatttgcatccgaggccaacaaatcatgaaaggatatttgaatgatgagaatgcaacaaaga
>9110
tgcaacttcagggaaaaattgtttggagacttcaacaaccatattgtcaatttcacaaatgtctatcttttcaattgaagaatgacgtgctacttcccgcaggactcctccatcacctccaccaataaccaaaacc
>9115
aacgcctaggatcagcaacaagcaaagtcctatcataacgaacaagaatatccttgatctccttcttgctctgttcatcaacatacttctggtagaaagcaaccagcgccttggcaat
>9119
ccccaccctcgcggctcatcataaaatgagtagacccgcctccaaagaataagcaaggcataggcaccagcacatacatcagagctgataacatgggccaccaattgttgtatattgcacatgccagaatctgtagcaaaatgctagccgaaaacataaaagccagcccagcaaggacgtgcactgtcatcgccatgggagctatcgg
>9123
ataggctacattaatgaaataaaccgaagttgttttcaaatgtcaccaaacaaaaaacagaatcatggccaacttcaacaaaatttaacaagaattcaccatatgcaattcatgaaaaaacatacaaaactggaaaaactagaatctaagcctcagtaataggatattcaaaaacaacatctttgcctgaaagtttcctataaactgcagcgaaggtctccaacttgtattccgtattgtttctc
>9126
ttcggatgatcgggaatttgcggagacgttggggaaggttagggaagcgaatttgaagactgttgttgttggagattattgggatagggatttggggaagaatgctgatttgtggcttccttggaatgttgttgagaatggaaaggttgagggaatgggtttagtgggaagaacagagggttcggatgatgaattggaaggagatcagaatctgggctatgatgaatatgtcacagaggaagaactattagatgatgaaaggttttaaa
>9129
ccaccatgtcatcaattagcctatgctcataccatattgagtgttcttcaaacttttgctgccacctttcctcataaacctcctgaaatatgtctttaaatctgccatcatatttcttgagaattgtgtttt
>9131
atagccttgttcagcttgacatcaaccctaacatcattagtgcccatggctttttgagcaaacttccttatctctttaatagcttttggtgccttcttcttgaaggtgcagccatggagacgcttgtggaggttgattgtgtactccctggtaacaacctcttcttttctaccacctgcacccttctccaccattttcaa
>9135
ctaggatatcgtcaccaccagggtggtcctccaagaacttcgtcacatcataaaccttattgtggataacaagccaacagtctttgggagtgttatgcttggagacttcagacaaagtgaaggtcttggcagc
>9140
ccagcaccgcgtggagatattccccaaccacaacgatcatcgggatcagaccacaagagatcacacatcggtccttcatgcggaacctcctgtatgcgatccaaggcgcggatattatccagtgtatccaaagatggtga
>9162
ctctatttcattttcattttccattgccttccctatatcatcccataacgagcccaaattcttgcaatgcttgcaccagggaacgcagaatttcacaaaccacgcagtatctttctcctttatcttatcggaaaaggtgtcggaggttaaagtgatgacttcggattgagtgggaattgaaaaagagagaagaaggagacatgttgttgttagaattagaagaagagaggatggaattgcggttgcggcggcggagtgagtgt
>9170
atgtacatggtatattggttcaacttccattgcctaagcacgtaaatgaagagaaagttttgactgaaatcagcatttcaaaggatgtagatggcttccatcccttgaacattggcaagcttgcaatgaaaggaagagaccctctgt
>9197
tttgggaataggttcgtctcttaagaaaagcatgctggttgtgtctgagtttattggttgttcgccgtctttaagtggagctattagagtgaatccatggaatattgatgcggtagcagatgcgatggacttggctttggaaatggctgatt
>9201
cattctcccatcttgccaaggcactccttaggtttgatgtatgaccaaatcaggaccctccaccgatttggttaaatttccatctgtaattatacaagcaatctccagtattctatccacttcaatatttaaaccggtcatttccaagtcaatccaaacaagaggtaacctgtattcagacaaataagccgctggaatttgtttctcatttttcacttgtaaagatttgccgttagctttctttccattactaccggaaggaagag
>9206
tttcagtgtgtttggctaacagattaaccaattctgtcttcactctcgtgatttcttttcttgcaaggttgacatctgttgcttgaccttgaaaccgtgccattggctgtcttatcattatagttgatgatggcaaagcagaacggttaccctttgcaccagcagccaaaa
>9208
agaatcttgcccaccagaaaatgcatgtctgtttaccttattcttcatatcttttgcagaatcagtaacatatattgcagagttgggatcactggcagacatttttcctgtttccccctgtaacgcggggaagaataatgattcaatca
>9209
acacttgctgtgtgtttgggactgatggaaaactcttggcaaagcaccggaagatacatctgtttgatattgacatccctgggaagattacctttattgaatcattgactctcactgccggggagactccaacagttgttgacacagaggttgg
>9217
aatgtcaccagtataaaaccagcgcatgcctttctcatcaaccttgaacacttcattagttttgtcttgattattaaaataaccagctgtcacactgaatccaccaactacaacctctcctcgtggcattggtttgtctgatgaccggtagcctccttcttcccaagaaacaagtttaatgtagcaacaagg
>9218
gtactttccatggcgaggatcacacttggccatcatggaggatggctcgaaagcactgttggtaatttcagcaactgaaagctgctcgtgatatgccttctcagctgagataacgggagcatatgaagaaagcatgaaatggattctaggataagggaccaagttggtctggaattcagtaacatcaacattgagggcaccatcaaacctcagag
>9233
cggagtgcattttctcttctcaacaaggtgctggatgaatatcaacaaagttttggcgaatcatggagaaccattcaagaagacagtactcaaacatggccctatttgaatgatgctctcatgaaattccaggatcctgcagaggctgacaagttgatgagaatccagagggagttggatgaaacaaaaatcatccttcacaagaccattgatagtgttcttgcacgaggggagaagctggacagtttagttgagaagagttctgatctgagtg
>9247
gtctccagcaaggctatgggaatcatgaatagtttcatcaacgacatcttcgagaaactagctcaagaatcctctcgtttggctaggtataacaagaagccaactattacttcacgggagattcaaaccgccgttagattggttcttcccggtgaattggccaaacacgccgtctccgagggtacaaaggccgtcaccaaattcaccagttcttgatttatctatgctgtttttttctctagggtttattttatttatggattagtttaattaggg
>9253
aaacacaggaggcgtatatcccttcttgaaccactcattttcaattacctcggcaattgtaatccgagtgcggggagtgggatcaaggattctcttgattagtttttt
>9258
atcgcagatgccttatttcgatatagtgcaccagaagaggtgatgactttcccgtcaacttgtggaacttgtaccgctaagtgtgaaactcgaatgtttgtcactaatattccatattttc
>9266
tcgtcttcttcgacgtcaccatcggtaacatacctgccggtagaatcaaaatgaaactcttcgctgatattgtccccaaaaccgccgaaaatttcaggcagttctgcacgggggagtacaggaaagcaggacttcctattggttacaaggattgtcaatttcatagagtgattaaggattttatgattcaggctggtgattatgtaaagggtgatggtagtggatgtgcttccatctatggt
>9284
aacgagaaataatctctgaaatcagccctctttgcactccgtcaggcttgatggcaatgaaagtgcgctccagctcggcagcatgcacctcctgatcttggagcatgtaagctgcagccggaagagcgagtgctccagcaatccaggagctagatccatttccagaaccagttctcctgtaatttggagcaaaaaccggaaccttcctaatggatgcaacagctgcagccgccgctac
>9294
cctgtgtgcaatcatgttttcagcctttgtggcctccatttcagctttccttaggatcatttcttccctctcttcttgaagtacttcagaaatttgatcctccatttgctcaattacttgagaccacttgagtatagat
>9299
gagggcaatagctttgaatccagctttttcagctcttctcacaagctgagcaaccacattcctgtccttataaacatatagctggaaaaagcgaatgccaggtcctgttgaagccacttcttcaacacttgaagttgcccatgatgacaaagtcatgattgttccagcagct
>9316
caaagttttgggtttgattcacagccagttctcattggactcatcctattccagcatacggtaatcccactccagcaattagttagctttggtatgaaccttgtgagcagatcattcgaatttcaggctgatgcctttgctaaaaagcttggatattcatcttcgttgcgagctggtcttgtgagactacaggaggagaatctgtcagctatgaatacagatccatggt
>9338
agcattctttggacctctaagaaggaccgtgttttgtcccagaggggccctaagaggcaactgatcaaatgtcaagcattctccaccagccttttcaattcttgcccttgcag
>9342
tatactgagcacgctagaaggaaaactgtaaccgccatggatgttgtttacgctctgaagaggcaaggaaggactctttacggtttcggtggttgattttggttctcaatttagggtttcgtttgccctagcttggtttagttgtaaatgctggttaatcttggaatattaggcgtgtttttttc
>9353
agttctcaagatctttttggagaacgtgattcgtgatgctgttacatataccgagcatgctaggaggaagactgttactgccatggatgttgtctatgctcttaagagacaaggaagaaccctctatggattcggaggttgaagatgattcactcttttgtttattttcaaaatgttgctgtttagtttcaaaatgcgattgtaatttcccagtgcttctgatgatgtttaggttgatttgtgacatgcaattctcagtgaaatggaatttatattgaatattacatagactgaagtttgaattttatgaaatttagtactgtgattattctga
>9359
tacccaatccttgaggatctgtgtcttcacaatcattataatcggcgaaaggggacaacctcacaccaaccctgtcagctccgatctcatcagctactgccttcacaacttcaagtgggaagcgacaacgattctctaagttacctccatacttgtcatctctgtcattcactttgtcctttaggaattgatccaacaggtatccattacctgcgtggat
>9361
ttcccttcgtatcctctcttcctccaccagatccatttctcgaactccgaattcaaggatttattctgtcggtggtaatgggaatctaaggcctacatcttggtctaggcttactggagtatgtgatagacccttgaagtcaaagtggattggtgtcaaattcttctcatcttcagattttccgcatgaagtccttggcatgccagctttatctcctacaatgacccaaggtaatattgcaaaatgg
>9366
tgttagtcgtggctatatgcgtcgtcatgcaaatgaattatcttaacaaggctcttgacaccttcaacacagcaatcgtgtctcctatatactatgtcatgtttacaacgcttactatactggccagtgttataatgttcaaggactgggatggccaaagtttttcgactattgtatcagaaatatgtggctttattgttgtactctctggcacaataatgtta
>9370
tgagctttcctaagcctcttcacagagtacctaccagcagtgtgaggaacgtatgtggcatgtttggatgccgcaactccaatataatcactcaaagacacatcagagagctggatatcatcgaagctccagcggttaaagagtttaacttcgatctgtgatggatctgaaacgacaatatcgggttcttgaacaacttcagccattgtgtgtgagaatggtgtggaaa
>9377
cccggacaataaacagcaaataatccaattcatgctctccccatttgccatcagaaggtgccttataatgtatgcggcccagtggggtgaactggtcaaccggtacatcttgagcaggaataccaagctcatccaaaagcttcctctgagctgcatttcttactccaagggcattctcttcaataagctcagattctcggtacaatggatggctgcagcaggtgtttgtccacacaagagggaatgttacctttgttgcagatcgttgctgaagaagcaactcatattttgagttgaacaggaatacactgaaagctctatgcagccaattttcagattcaat
>9382
aagaggttgacccaacctctggtgaggctgaagatgatggtgttgaagatgaataccagttggaagatctcgacgttgttgcagcagattacatattgagagtgggggtgtctaatttcaggaacgcatggga
>9390
gttatcatagctgtagtactgaaattaaagccttgaattggttctccttttgtgcgagatgcattaagttgctttctcacttgagtggctaatgacttccctagctccactccccactggtcaaaagaattgatgccccatatgaaaccttccacagca
>9400
cagcagcttcttgaagagcagaaacggcactgctttggaatcggagatctgttttgaaatcctgagcgatttctctaaccaatctttggaaaggaagttttctgatcagaagctccgtgctcttctgatacttcctgatctctcttaaagcaacagttcccggacgaaatctgtgaggcttcttcactcctccggtggccggagcagattttc
>9405
aaaatattcatttatcatcatccgttgggaatagcatgtaaataaccagaaagttttcaccaaatgtctcatgaatattcacaaatgacaattaatttcccttgcaatggttgagttccattgacaacaataacaaaagcaatcattcaaaatatctttggtttacataaagcatgagtgtgcggttgcattaaacagttgagaggatgatttggtcatcccatggcatacttctgtgtccagctgcgtgcggtggcttcgtacttggtcctgtcggtcttgtacatatgtgcgatttcaggcaccaaagggtcgtcgggattgggatccgtcagcaacgagcaaatcgacaagaggaccttggaaatggtcaacgctgggctccattgttctttcagaatgtcgagacagatacttccgttgctgttgatgtttggatggaataccttagtcctaaatgca
>9413
atccatttcacaatctcccactcaccctgctgcacaatcgcctttctcaaatcatggctgcatctgcaagaatcaacgtaacaatgatgatggtgatgatagctttagcaatctctctttattgggattcggcttcagcttcatctttgggtgagtttgttgccaagactattgactctcacaagattgtcatcttttccaagacctattgtccgtactgtaaaaaagcaaaagctgttttcaaagaattgaaccaagttccatatgttgtggagcttgatgagagagatgatggttcaaagattcaggatattttgactaatattgttggaaagcgt
>9421
gcagtagtttgcagccgctcaacttcgtctctcaccgattccttccaagccactccaaaatgactaagagaaccaagaaggccggtatcgttggcaaatacggcacccgatatggtgctagtttgaggaagcaaattaagaagatggaagtcagtcagcacagtaaatttttctgcgagttttgtggaaagtatgctgtcaagaggaaagctgttggtatttgggg
>9428
ctattgctggcttaacggtgtatgatatgtgcaaagctgcttcaaaaggtataacaattaccgatataagacttaagcataaatccggtggaaaaagtggagattattcatggggacaataatggttttggagctagctttgaggaagcataatttgataatagccttttacttgtaccatcatataccgtcaaatttaaggactgcaggagatgtttttgggtcaatctcttcacctttttaatatcattttattacaaggtcaga
>9440
ctcttcagcaagcttacggatcatatcaagggctttcctaataagtttcttttttattgtcctcagactactgtgttgttgaagcatttctcgtgatacattcagtggcaaagtgtcagaatcaacaagaccaatcaaaaagctcagatacttaggcaacaattcatcaaattcatctgaaatgaacactcgtccccccgt
>9465
aaaacagtccctaaagcgcagacagagagaatgagcagcagcgtaggaaaggttgtgtgcgtcaccggtgcttccggttacatcgcttcatggatcgtcaagtttcttctccgcggtggttacaccgttaaagccaccgtcagagacccaaatgatcccaaaaagatcgatcacttgcttaaacttgatggtgctaaggagagactgcaactcttcaaagc
>9470
ggcgcacaacttcatcttccagatccgatccacgcgccgccaccatggttaacgttccgaagaccaagaagacctactgcaagaacaaggaatgcaagaagcacacactccacaaagttacccaatacaagaagggtaaggacagtatcgccgctcaagggaaacgtcgttacgatcggaaacagtccggttatggtggtcagactaagcctgtcttccacaagaaggctaaaaccactaag
>9474
gttggctgatgacgtgatagaaacaattctcgacaagactttcatggacgccgacctgaaccaagatggtaaaatagacatggtcgagtggcaaaaatttgtttctg
>9479
aaagatctgcaagtagtcatcaacaaaatgcacatcaagaccttcttttacattaggtgctagctcatcaaaatctctcctgtttgcagaaggaaatattatggtcttaacatcactccttcttgcagcaat
>9496
ggtttcatctctgcagctgagcttcgtcatgttatgacaaatctcggtgagaagctgactgatgaagaggtcgacgagatgatccgcgaagctgatgttgatggtgatggtcagatcaactacgaggagtttgtcaaagtcatgatggctaagtgaaaggatcaaacaaaacgataaccaaaatttgaaaaagc
>9497
agcttgcaccctcagatgatgaggattagtccaaccagcgagatggcgtatagcagggaccacaaaaagatgaaagcaaactgaagagctgacgggatttcccggtagcccaaaagctagaatttt
>9502
tccagatggggcattacattctgttttaccaccacagcagacaaagttgtatactgaagattggattggcttaagggaattagatgaagctgggaaagtcaaattcttgaacgtgtcaggagatcacctggatatctctcgcaaggacatgaaaacttatatagt
>9517
atccagctcagagaattcctgcgaaggatgcacttgatgctgagtacttctggactgatcctttaccatgtgatcccaagagtttacccaaatacgagtcctcacatgagtttcaaacca
>9521
aaaattggagatgatggtgttgtaatgtcacagttcatacaaccgaggagactaagaacagaagaaattcccgatgttgtcaatgattttagacttgctgcgagaaatgctattgaagctggttttgatggggttgagatccaaggggctaatggctatcta
>9528
acaggtaaacctgcagcatcagcagctgaaacttcatatggtctggcagctgttaagctctcgctggccaccacaaattcagctagtccacctccatgttgagttgatagtttagcaagaactttatcaccagctttaaaatccttcacttg
>9536
ggcctcgaatgaagtcatcacttctttgaacttagcttcagcaacatctttattatcctggttctgatcaggatgatactcctttgcctttgtcctaaatgctgacttaatttcag
>9538
agatccaattgcaccatctacatttgaggactaaattatttgccttggtgagagtgtaggtttcaacttgaacagcatactccatgtatttcacagaaggaaaatgtgtgcgtgcaaacttctgtaatagctcaactcttttatctttgttgtccctattcttgatcctgtgccctattcctgccacacgaactcccttctttttcataccttcaacaaactcgtaaggtgtaagccccctgtcatgagcatccttgaagtagcgagcagcatcatcaatggcaccc
>9540
tgtttggaaggacaatgctattaataaccaccacttcatcttcaactgcaacagattcaccaagtatagtgacgccgagttttgcattgtaatctccacgaccctggacacgtgcccatcgtccaatggaggatttccatccaacaattgcatgaagaacaacagcattctccttgatttcaacatcatcaaggactatacaatttatgagccttgcaccagctcctatacgagcatttg
>9546
ttcctgccaatgtcaatggcaaagtcaccacggatagttccaggctccgattgagcagggtttgtggcaccaattatctttcttccggttgtcacaacattcttaccctcccagatcatggcaacaacagggccagagatgatgtaatccaccaatccgctaaagaaaggctttgcagaca
>9549
agaacactggggtttgtccactgagttgctctagcaccttggcagctctggtgagacgatctccactctcaccaacggagatgttgaggacaagcttctgaaccttgatatccctcatagggttagccaatt
>9550
cacgccatgatcgttggatactgtttgtaaatacgtatgaacccaagcctgcattagtgtcgttagcaattttgatagcatcctcctcagttttgaatctcaaaaggggtgcaacaggtccaaatgcttcctctcttgatatacgcatctcattgttgacatcactgatgtttgttggttcataaaaagttgatccaaggctatgccttttacccccaagaataatttttgccccctttgatgtagcatca
>9572
gaattgggaaagcaaagcaagaatttcagaatattataaatgacccatttatgctcaacagtgtcatcttggtgttagccaacaaacaggacctgagaggagcgatgacagcaagagaagtatgtgatggattaggtctctttgagctcaagaatagaaaatggcacatacaaagcacttgcgcactcaagggcgacggcctttatgagggtttggactggttgtcctcaacatt
>9594
ccttcaaacccatctcaatcaaatgcgccacccacccccaacaagatcgcgtcttcaacttcgccgccggtcccgccaccttaccagaaaacgtcctcctcaaagcccaatcagagctctataactggaacggatccggca
>9606
gattgatccaagcatacttggtggtctagtgctggagttcagccaaaaaatctttgacatgtcataaagactagggcacaacagatggaaaggatcctccgggaaccggtaa
>9607
tttcaaatgttcttgctaatccaaaatctgatatttttggattcatttcatcatcgagaagaacattgctggctttcaaatctctatggattactctaagtcgagaatcttc
>9609
attatcagctctatattatatattgctcgacttcgacgctccaaccggacgaagagattactccacaacattcgaacaaaacctgtactttctctaggcttagcttcatcaattgacaaaggataaccatcaagttcacttccatggagctctatggctttgttaaagctgtctgaatctttgaagtccatgtatgcaaacccctttgaatagccagtatcataatcct
>9619
gacctgaacttgttatgaaatcgatcgttccggttgttatggctggtgtgttaggtatctatggtttgattattgcggttatcatcagtactggaattaatcctaaggccaaatcttattatctctttgatggttatgcgcatctttcttctggtcttgcttgtggtcttgccggttctttctgctggtatggccatcggcatcgtcggtgatgccggtgttagagcaaatgctcaacaaccaaagcttttcgttggaatgattcttatcctcattttcgctg
>9632
atctacccaggaagtctttttcagttacacgttttccgtggtggttggtgagctcaaatggacctccgatcgcagctttgctcgcagaaggtccctgcttaactt
>9636
gtcaatgtgcttctgtgaatcaaccctcaccatgaatgatggaatgttcaccacctgtctcccaaccctgatgtgcctttgcctgataagaaccctagcgtgatgaatggacttagccatgccagatttgaa
>9637
aattgaggataacaacactttggtcttcattgttgacttgcgtgctgataagaaaaagattaaggatgcagtgaagaaaatgtatgacatccaggcaaagaaggttaacaccttgatcaggcccgatggcaccaagaaggcctatgtaaggttgactcctgattacgatgcacttgatgtggcaaacaagattgggattatctaagttagtatccggttttgcttgggttcta
>9640
ctgccatgcctgggttcattgcacggaaactgtgtccagagttaatccttgtcccaacagatttcaaaaagtatacacactacagtgatttgaccagaaaagtttttcagaggtacgatcccaatttcattgctggtagcctggatgaagcatacctcga
>9647
aaattattcacgatccacatagaagatgatggatcatttagtgatagcacagatggcatagaggattccaggaagataacctaaaagggtgagcaccaaacagagccagaactcaactttgcagccaaatttgaggaagacgccgagaggtggaaggaggatggcaacgatgatatcgatgcaggtagctgtacccattttcttgttgttgttgttgtttgttagtggttggttaggtatgagagacttaaagagaatgtga
>9661
ttcccagcttctctttcttccaacaattccccaatgcatgcgatcactccaagaccctcgctcaaagcataggcagcttcctttcctataaactcatccttttctccaataacatgcctt
>9674
agcgtcaagatacacaagagacttattaccttactaaaggagacaataatgacatggatgacagggttttgtacaatcatggccagaattggctggagaaaaagcatattatgggaaaagctgccgggtttttaccttatgctggttgggctacaataattatgtccgaaaaacccattgtcaagtatatactcgtgggggcattgggactattggttttgacatcaaaggaataggttaagaaacaattgcatacaatacaatgtaaaagaatctttagtgttactggtacaaataattcatattttcttcattgcctccttattgg
>9678
cgtctactctcaacaaagcctgataaactgccacgttggcatcggtttcagcgattttggcacgtgaagcggcgagggaagaaggatcgggacgtggaccgagggtgatgagaaaagagagagtgtgtgtgatgttgagattggaaacgaggttggtgagtgaaggtaagagtttggggttgttgaaatgagggaaacgggttaatag
>9679
tcttcgtctccaactaagtcagttaatgcttcaatattgtcttcagccaactttgacttatcctcaacatatttggctactttgcaatacagataattatcatttatgatcttcactagttcaggaaaatgccatgaataccattctctgactctcatggcaaatgaattgatatccttatcaagtgtatcgagtaggaagattgcttggatgaccatcccccgt
>9686
taatttctctctcaatagatttggtagagaatcgaatgacttcaacgagaggaccaagccattgtggcgaagttctaagtgcatatctatcttgttttggtttctgcaaaggatcc
>9783
ttgtatttctcatacgactgactcagttctgtgtaattggagttagtcaagccacattgtgaggcaacattgacgatgataaggacctttcctttgtagtcaccaag
>9812
aactttttggtgtcaagctcagtgatgcttcaaagaaactcgggaaaaagtttgctacaggagcttctgctgtcaagggcccaactgagaaagaacaaattgatgttcaaggggatatatcttatgacattgtggagttcgttacagatacatggcctgatgttccggaaagagcaattttctttatagaagatgggaagaaggttccagctgcttgattttgagtatttattaaaagctctgaactggt
>9839
gagattcgtaaataccagaagagtactgaacttttgatccgtaaacttccattccagcgtcttgtccgtgagattgctcaagatttcaagaccgatttgaga
>9854
aaagaggacctgcacatatctcgagatcaccttccatcctaacctttttagcttgtacaccaagcgaatcttggttaactgcaataacttctttattagagattatttccatggtatctttattaacatttcttacatcacacccaagaagaagtggagcctttgaaatggcccataaactgaagtgaacaatgtattcgcttttcgtcatccctccgtttccaacctcgagcatatcaggatcattccagccaccaggccgtgctagctcggcataaacttcattcgtgtccgcctttgaaatcatactttcccatgtatcacttatgtcaccggtagttctccaactatttccgactttagcaccccataaagctgggtgcaaatctccccattcacat
>9858
aaatgatgagtgtccaagttattgtagaaggatcaatgaacagttcaaacccatacttttcaagttcttggagacgcagttttactggaggctttattctcgatatgggtgtgcatttcattgcggggttaagaatgcttgttgggtgtgaggtagtttcagtttcagctatgacatcgcatgtggatttgatcttaccaccaccagat
>9867
ttcaaaacatcttatacttcaagatgatgacattgttggtattcttgaaaccgatgaggtcaaggatcttaaacccttgagcgatagagtcgtgataaaggttgcagaagctgaggaaaaaactgctggtggtttgttgctcacgggagcaaccaaggagaaaccatctgttggcaccgtgatagctgttggtccagggtctgtggacgacgaaggcaacaggaaaccattatccattacacctgggaatacagttctttact
>9879
catgtgttggcgagccttcaattctggtagtggaatatatatacgcttatcaaaacgacgccttattgcctgatctaaagcataaggtgtatttgttgctgcaagaacaagaactttctggtcattgtttcctac
>9888
accctcaaatacaacaccagtgtaataagcaaggccacgaacaactgatgcatcaaattgaagccatttggagtaaccaaacttttcagctagtgcgaatagctgtttgagatcagcgattgcttccccgctgcctcctaacctctcttctaactcggtcaatgactttacagaaaggacttgcaatagatcctggacagcct
>9892
gctttgctcataccggcgaggttgtatcggccaaggtcatacgtaataagcaaactggtgtctcggagggatatggatttgtcgagttctattcgcgaggaacggctgagaaagt
>9899
ccaaatcctgatgatcctctggttcctgaaatcgctcacatgtacaagacagacaagaacaagtacgagtcaactgcaagaagctggacccagaaatatgctatgggttaatatggtttttgtgagggagatcaattttaattcaagtgtcttggcctaatagcctttgtatgaaaaattgttgacttccattaaggtcccttcatttgagaatgaaatgggggtgaatttgttatgtttgtattgtgcaaaaggaaaatgctactttgagaacaagaaaatgtagcccaattaaaagtttgttcaatatgttataacctatgtgttaatagtttcatgttg
>9900
cctaatcgccgccttaagcttctccaaatcaaccaaaccgtccgactcaaccggaagataagtaacttcaaaaccctcctgctgaagatgccgacacgaatcaagcacacacttatgctccgtctgcgtagttatcacatgccgtttcttctcctt
>9911
ccagtgctgctgggaatgatgttgaaggaagcagctcttccacctctccagtccttgcttgatggaccatcaacagtcttctgagtagctgtggtggagtggacagtggtcataagaccctcaacgattccaaatcggtcgttgataaccttggcaagggagcaaggccccccgt
>9958
ctccttcttcagggatgtctgaagtccacaatgtgaggttgtccctcagaagctgcataatcaatgtgctgtctttgtaagactcctcgctcagagtatccaactcagagattgcttcatcaaatgcctgcttagcaaggtgacatgcccttt
>9977
catagatctgggaaaatcgttgttgaattgaacggtaggttgaacaaatgtggtgttattagtccccgttttgatgttggtgtcaaagagattgaaggttggactgccaggcttctcccttctagacagtttgggtatattgttttgaccacctcagctggcattatggatcacgaagaggctaggagaacaagatgttgcaaacgttgaaaccgaaggtggtgggtcattttgatttgattagactgttgagcgagaagccggatagg
>9989
tgtttctgatgacttggttgttggcattattgatgaagcaattaagagaccatcatgtcagaaaggtttcattctcgatggttttccaagaactgtggtccaagcacagaagcttgatgagatgctggaaaaacagggtgctaaaattgacaaagtgctcaattttgcgatcgacgatgcaattctcgaggagagaattactggacgctggatacaccctcccagtggcagaacctaccatacaaagtttgctcctcccaagtctcctggtgttgatgatgttactggtcaacctcttattcag
>10002
aaggtcacacacattatgtaatgcaagtggcatttaaccctaaagatccatcaacctttgctagtacatctctagatggaactctaaagatttggactattgattcttcaactccaaatttcacctttgaaggacactcgaaaggagttaattgtgttgattattttgagaataatgaaaagcaatatcttttaagtggttctgatgattacactgccaagatatggaattatgattctaaagaatgcataaaaacacttgaaggacacaaaaacaatgttacagcaatatgtgctcatcctgagattcctataatagttacagcttcagaggattttactgttaaaatatggaatgatgccacattcaggcttgaaacttcattggattttggtcttgagagagtatggagtattggatacaaaaaaggatcatctcaacttgcttttggttgtgacaaaggatttatcatcgttactgtgaatctt
>10004
aaaaaaataggcaatcacagtatcaagtagacaattattcatagatggagagtggagagttcctatcctcaacaaaaggattccaaacatcaatccttccactgaaaacatcataggagatatacctgctgcaactaaggaagatgttgatcttgctgtggatgctgctaaaagagccatttccagaaaaaatggtagagattggt
>10009
tgtagcaccggctggccaatattccttgaaggatactgtgttggagcttgagtttcaaggtgtcaaaaagaagttcaccatgcttcagagttggcctgtacgtacaccaaggcctgttgcatcaaaacttgcagctgatactcctcttcttactggtcagcgtgttcttgatgcccttttcccctcagtacttggtgggacttgtgccatacccggagctttcggttgtggaaaaacagtcattagtcaagctctttctaag
>10036
ccctaaaacctctccacaatgcctcccaagctcgacccatcccaagtcgtcgaagtttacgtccgcgtcaccggaggtgaagtcggagcagcgagttccctcgctcccaagatcggtcccctcggtctctccccgaaaaagatcggagaagacatcgctaaggaaaccgcc
>10037
atgaacagtttcattaacgacatcttcgagaagcttgctgccgagtcttccagacttgcaagatacaacaagaagccgacaatcacttcaagggaaattcagactgcagttaggcttgttcttcctggagaattggccaagcatgccg
>10052
cagggttggaagacaggttgttaacatcccatctttcatggtgagagttgactcacagaagcatattgacttttcactaacaagtccccttggtggtggacgtcccggaagggtgaagcgaaagaacctcaaggctgctgccaagaaggcctctggtggtgatggtgatgaggaggatgaagattaaactactgttgtcttagttgaattctctagttaagttaaattttgtttttgcgttaatgattatgtccctagtttatcattattgactgctatacttttttg
>10061
tcttcttcttcttcttcccacccaagtcatgagcctcttcggtattggcagaaatcagagaacattccgcccaaaaaaaagtactccttctggaagcaagggagctcagcttagaaaacacattgatgcaacattaggtagtggaaatctgagggaagc
>10067
tgtctattagcaaagaactcatatccatcctccacaacctgatgagcacggcaaattaggtcaagatcctgtttctgaagaaactctgtgatcttatcagcaccaaatgtatatgaaactcccctgtcattcattccccatccttgaacatctttgcttgggtcagaccaaagaagatcacaaagcaaacctgtatcaggaacatcagtgggccgctgtagatttctaatctgatccaaa
>10099
tgttattgtcccttggcagcattgtgagaaggaatctatacaatttgggtttaatcaaatcttgttcttgaagcagaaagatgataagggcgtgggagaattttttgagtgtggttgcgaaccctaggcaatttaagatccctgattggtttttgaataggaagaaggattataaggatggtaagttttctcaggttgtgtcaaatggtctggacatgaaattgagggatgatttggagcgtttgaagaaaatcagaaaccaccgtggtttgaggcactactggggtcttcgtgtccgtggtcagcataccaagactactggtcgcagaggaaaaactgttggtgtctccaagaagcgataaagtgtttctgtttttgcttgcagaagagatattatcagtgaacaatttttt
>10101
ttgcactcaatgctcctctaaacaagtataatagggagacattctactcctcagagccagttattggttatactgactatccttttcttgaatgatgaaacacatgttggagaatccaaaggtgaacttctatattaaataagattt
>10106
cttatactttctaccccaaattggatcaatcttagcaagcaccgcaattccatagagaaagtatcctaaatgataatgatgatcattataaataccgaacccgaaat
>10112
cctggaacctgaggatggaccattgatcctccagctgccaaagaatatgcagtactaccagatgtcgtagataagattaatccatccccttgcacacatgtgacaaaggagttgtcacagtaacattccaaatttgtgaggtaagatgatatacctcgatcaatagtaacctcgttaagaacaagtataggttctt
>10120
agaacagctccatcttggctcaagatctcttcccaggatgttgatgaaaccatctgcaagtttgccaagaaaggtttaactccatcacaaattggtgttattcttcgtgactcccatggaattgctcaggttaagagtgtaactggaagcaagattctgcgcatattgaaggctcatggtcttgctcctgaaattcctgaagatctgtatcacttgatcaagaaggctgtctcaatcaggaagcatttggagaggaacaggaaggacaaggattctaagttcaggcttattttggttgagagcaggattcatcgtcttgctcgttactacaagaagacaaagaagcttccaccagtatggaaatatgaatcaacaactgccagtacccttgttgcttaagagaagattggagaatgaattagtttgttgagtttttaaaattttggaatatttgaagtttatgttaagactcgattatgatt
>10122
cgatgaatgtacagctctcgattatttggaaggtcataattaataactagagaaacctgttgtacatcaaggccacgagcccaaacatcagttgttatcaatactcgggttgttccagcacgaaattctcccataattgcatctctttctttt
>10135
gagcgtttccgaactatcacaacggcttactaccgtggagccatgggtattttgcttgtatatgacgttactgacgaatcttcttttaacaatatcaggaattggattcgtaacattgagcagcatgcttctgacaatgt
>10154
aaaaatatgggatcatgctgctgggtgtattgttgtgacagaagctggaggcattgtctcagatgctgcagggaaccctttggacttctcaaaaggaaagtttcttgacgttgagactggtattattgttacaaaccagaacctga
>10157
catgtaccagatctttagggggttggcttatatccatactgttcctggagtttgccacagggatttaaagcctcaaaacatactggttgatcctctttcacatcaagttaagctatgtgatttcggaagtgcgaaaatgctggtcaagggcgaagctaatatatcatacatatgttcacga
