# Supplementary material for: Rapid transcriptome characterization and parsing of sequences in a non-model host-pathogen interaction; pea-Sclerotinia sclerotiorum
Source: BMC Genomics. 2012 Nov 26;13:668. doi: 10.1186/1471-2164-13-668 (PMC3534286; doi:10.1186/1471-2164-13-668)
Supplement: Additional file 1 — Fasta files for 10158 contigs (pea and Sclerotinia ESTs), parsed into ambiguous contigs (1a), no blast-hit contigs (1b), pea contigs (1c) andS. sclerotiorumcontigs (1d). [file 1471-2164-13-668-S1.zip › Additional file 1b_Noblast-hit-ESTs-769.fasta]

>5
atgagtgatctatatgatattgtgttgcagtgtatgcttgatgctaaggcaatacgtatgtactagtatgaaataagacccatggatggtgataagatattctagctggc
>25
caaccctcattgaagtgtttttggaattcttgtttctgcatcatcgtcttcaatttcaacacacaccaggacgagtctcagtctcgaaggtaggctctaaaattctcttcttcttgcttgtttcttcctaccttgatgtagcctaattccctagggaccaaacccctaaggtttgtatccctctcaaggtccctgcgccatttcacttttgagttcatttttagggtccgtatttagatggcctcgatttgaagtggttatggagaatcaaaggaaactgatggcggattgtgaaaaaggaaggtaagacgaacgattcgttgggtatttgattgtgtttgcacctccgtcgacgccggaggtgatttctggtgtgacggagtttctgaccccccc
>34
ggtactctcaccgttctcttcatccgatttttcctgaaaatttaaaaaacaaaaaccttatcattcaccgtaattgctaacctgcaccaagtgttactttcactagtcaaaactcaa
>60
taagctaaattaaatacctcaatagttagttttatattacttagctcgatttagctaagcattatttcattttaggatttaatttatatacttcgtcagcgt
>92
gttggagggagcagttagagttggttcgagtgagggtagtttgtgggaggttacggtttctgttagagacagtcggggtcggttctgaatcggagttatcaatgttgaggttcaaaattattttggaagcagttaggagctattggttggaaaagtttctgttttggacggggattgt
>95
tttgttgttgttgttgcacttgtgagttatgacttttatttgctatcaaacatgttgtacaaagcttcttattagtttgttgatctttgttatttaaataaattgtagtttttttt
>100
tccaaacccatagttgattctatttaaatcatttggaattattagaatattagaatctatttaaacccattgttgaaaaattcaaattataatagaacaacatcgaaatagat
>105
ctcattaggcccttagatatcttgtttgggacattataactttatagtttgtgaagaactctctagtatgttatgtttattgtatagattttgtcataagagaagacatatgtatgaacctaaaacagatcaagcttgggaagaaactgtcttaaaaagtcttaagagcattagtaaatgttattttatgtctgtgtttgttgttcaaccatgcttgtctcttctcctttaagctactatagagttgggttatttaaactttatgttgaactattataaatgtatgtttgattctgcagaagaaataactt
>113
gagagaggagggggatagggagggagagtgagaagaggatgaggagggagaggatggaggtgagaaggagagggaggaaggaggagaagagagaggtgacggtagagagaagtttgacgggacggccgaag
>115
gtgtggtctctaacagaattaaagcatcgcagcccatcttaactgactgactacgttttgtacgagaatcgaacatgtaggtctcaatgtaggtggatatcgtccctattagcgagatgtctggcatgtcaattgagatgatataaatagtacaat
>116
tgaatgcattgtaccatctgtctgagtgatggattcaatttagctctaatttcgatcctcttgttatcaaatcatgtgcaattttgattcatttatttttactgtatagatcagtgagtttaagctgataaaatgtaacttgaa
>171
aaaaagtgagccaaatcaagtcgtcaagaattcgttcaccaaagataatttataca
>174
ggagtgaaagtgaaagaggaagagaggtgaagaatgagcaagaagaagaagaaggtgttattggcgttatgagaaaggtgtggcaaaagaaatgcgttagttagaaagaaaaggaaaaaggccaatgggagtgaaaggaagaacagagaaaggaagaggtgattggacttcccc
>181
atttgcataacaataatgataatgttatgactcattacaaatacttagtgttagtccatataaaaataattatatacaaatagtccttaatacctgttagctactacttctattattcggtgatatatgatagtatcactaaacctgttactgtgatcatagtgacaagaatatgcacattgtaacatggctttgatttgatctataccagtttatttcc
>190
ttttttggttctcagcttgaaaggacagaatggaaaataaccgtctggcgatggtggtggaggagatgtaggaattcgtgcaagaaaggaatgaatgaaatgaagaaaagaaatgttgatcccccgt
>206
ctcaatgtattcagcatttacagctgaaaatgaagatgaagataaagatgaagcaagttgtggaaagaaatggggttgttttttagagagagagaaatgaagggagggaggtgtgaatagtgagaaagagtgaagataggttaat
>272
ctcaccaatcttcacacaactcagagcaacgcaaaagaatacacaatgacgaagaaccattcaaacataagcaataagaagaagattgagatacttgagttgaatt
>279
attgatggagagcttcgttttctggttgatgaagatcgtggagtgaggttcagtgttatgtggattgaaggttgagtttgttgtactgttgattgagttgtggagaagaatggaggaggttgttgtgtgaagctcaaaaggagattgaaaaacagaaaga
>295
acaatcatctccctcatcacatccgcaccattcacatcatcttcatcgtcttcctcgttttcatcttcttcttcttcttcctctgagattcggaatcgacagagaggacaagaagatcgaagacaaagccacggcgtaatac
>297
ttctggatacattctccgtcttgttacctgtgctgtgccattatttcaggcccatgaagcatattctttttaaaacatcttccagatgcgtttgctaagctaaatttatgctatgttttagattttagttactaggagtgggagtagcattgcagcaaaacctgtct
>304
ttagccttggggattggtcgtgttttggaatgctatggactgtaaaccagagctgcctggatgcttgttgtactttggaattgattagatttataatgaaataatttggatgtaagtatgacttgatgtatgtatattgaatgtatgtatggaaatgttgatgtatcaatggaatttatatgaacatggttgtaattgtaatgtgatataatggttgaatatatgaatttt
>310
tactgtttatgcatgtactcctctttattcgtttccgtatcgtgtttcacttggcttcgtgaagtgcttttggattgatttggaattcaaaattgcttgcttgttaggacttgttgaaagttagctttaaatgttggttgctaatggttttgttggtttgaaggttcatagtcaaacgaaaaggcttatgtgtgcgcattggaatggtttggcttatgcaacttggatgctatggatttggtttcttggacttgctttggtttgaaatggga
>313
aattcccgatgaaaaggattctttccatctcaaattgaagtttcaaaatagttctctcttttataaataaaaacattagaaatgatccaaactcttgctaacaatcataccc
>342
tgaagttggtgatgctgcaacttaggttgagaatgagaacacggcgaagatgacggtggtgcccaaccaacgcaactcgttatcatttccttagccgcttcttctccagttacaaattactctcccccgt
>358
atcagaaacaatatattatgttaatgtggtttagtggtagttcctactccctattgcgactttacatttggttgaaaatgtttgcagctatatccttagtaagctgattctcaggctttattacagaatctttgtattattaagtcattatggaattaatttttgcactatatatctct
>403
ttttgtgagtttgttacggttgttgaaggaattgaagagaggaagaagaagaaggatctcgatgaagagaagtgaattgattttttatagagttatgagagggattgaaagtttgttag
>408
tattgatatgattcagaagcttgggatgaattcagagaggtatgaggtagagagaatcaagagagaaaatggattcagagagtgttgttgtgggaggttttgagaggttctgattcgatgaatttagggaatggatcgtccaggtggaaatggtgatgtgaagatgaatttatagagttaaggattgaggatggtacacacacgaggattgagcaaagtaacatggtcatggccaacat
>411
agcgacataaaggaaaaattcattcctcccttccccaaaagaggattgttccagctgaggactggtttagcataaataatgtacatctaagatcatttatgtattgacatttaactgttttattgtggtttatcattctgtacaaaaaaaaaaaaaaaaaa
>414
ttttccaacctctataaaacttccaactgaatggtaaccgaattcgactcccctaactacctcagccaaacctcctcaaccggaatggaattccctctacaccctttgaactgagtttgcaaccatttttcacctcaaccccccgt
>436
ttattaaggttttttttgaactagatctagaagcttctaagggggggccagtgtgtgtatatcgatagaacctccgacccgaataagcataatttattaaacattcgcgggtggatatgtctctgtctgtatcggatctgtatagagttaaagttgtaaactatatgggaaggaactttccacgccctaaatattatttcagatgttcacatttaggat
>443
attgagattgtggttttgtatgagcgtcgttgtgattagtagaattgcaagagattgcggtgttgaaacgacgaaaacgacggttgaaatgaagagaggggtttgcgtttagtttaagaggagattgttttccgttgagattgagattgagggaattggaaggtgtccatagcaaagtagccatccccccgt
>447
ctctctcttactgtttttagagagagaaagagacggaggtaatgacagtctgtcaggttaaccatcctctctcccttccctctctttcttctttctctcttctatatataatatataa
>460
tctcaaccaaaacgggaattgcaaccttggaccaagattggaatttagaaactcaccctcggggcgccgacaaatctcctccgacggccgcgagaatcgacccagtccaactccttcaatctacgccgtcgtcattgctatgtcgag
>468
aaatgcacattccatatggcctatgataaccctaccaattcaacctgttccgtttcagtgagttctcatcatttcctttctgttttcatttcaattttgcacgcgcagagattgaatcgcgatttgaggttgtgattgatttcacgattggagttgaattcagtttgttcgttgttga
>474
ttcacgaggaacaacaatcttcaactacattttgcaattttcggtatagggacatcaatgtctattccccttggtataatgtaaaaataatactagtaattaaaaaa
>517
ggggggtaataaaaccgacaattatgtcaataagaccactatttatgtagtaattaattaaacttatccgttaattaagagcccgatttctttacaaattttctccatttctcatcttctatatcacacgcaacacaaatagccccaatccaaaaagcaagaaaagaataagaacaaactgttaattatatgatataattagggtttagttcgttcttgatgctgtgaaatcgattcaaatcaacccgattcaattcgaaaacg
>530
ctaattcatcaacttcttcattacctatgcctcttacagttcctaatccgaatcctaatcttaatcttaatcttaatcctaatactaattctaatcctaatcttaatccaccttcttcttcatctttttcttctt
>540
ttgctgacatgttaagaatgaaactgatcacacgtccaattttcaacattggtgctaatttcttccttaaaataatgtcacacaatctatgttttagacaaaaacaaacttaaatgactctaatctagtacaatatcaagatgaatcttccaaatatacaatgtaacatgccaaaaatatgaacttcaaatagccttagattgatacatacataaatacatacaaatcatccttactcaataaccttgcactt
>556
attacagttgctgatgatcgatccgtaatccttccggagtcaatttctctttttcatgttctgctttagttctctcctgtacgactgcgttttcaacaccaaaaactctctctctctctc
>560
tagatcattcatcacctaaacacaatcatctacaccatttttttcaatcattcatcatctgcacaaaaacttagaacctctcaatcctttattaccaaaaactcagaagatcattcattctgattcactcaactcaatcttcatctctatcgaaatcaagcttggaaccttaatcaattctcaaatccacaaactcacaaactcacacatca
>571
agaaccataaccatgtttgatccaacaagaaaacaccataaccccaacaattcattcgatttgtacgatgaaacaagacacgaaacatgggaatctgctaattctaataacatgtggcctttaaaacaacgtcaattgtgtatagatgatgacgacgaaccagaacaggaacctcgatggggtatga
>595
ttcgccggtgatgctttgatggtggaagatgagcgattgtggatggtggtcgagggtttcggtgagcggaggtgagtttgggagagggtttagcggcgca
>600
aaccccctgttttgaggggatattttctttttgactagatctttatcatgtactctatttgctttaggatcagttgggtggcttagctttggacttattatgtgttatgatatgaatcatgattgtgctgtgtggatgtcgtggtcgcaggagacgcaga
>613
tctggtaaaaaatcctgcatgacttaaaacaaagcgagccaaatacggtgatgcaaaatgcaaacggtacaagccaaagccacttccatgagccggcgaacagcatccaagctgcatcaaaacctgcaaaatgcctaccaaataagctacaacaaggtgcaaaacataagccaatgcaataatgcgagccaagccggtaaaccgcagctagtacagaaataacagaaaaattaagtcggatgcaa
>641
ttcaggaatggcgttgcattcttcaccaaggcgtctcatattcgtaacggtggcgatgtcgcattcgtgtatcagctcgaacattttaaatacgaataaatgcgaatttacagcgagagagaagaacttaccgacgacagaagggtggcagatga
>645
tttaacttttctgaaagaaatatattatgaaatgtcagtgttaagaagcattaaacactaaggaatacatttgcagagctcgtcctgtcaatggaccaaaaagtacattagga
>711
agtgatactttagtttacagttctgctgtttaattatttaccttttgaaattagtattgtggttttagaattcaatggataattttaaacacaatatgcaaatgctatgcacatattgtgttgttgtg
>714
caaaatgtcaaacaataactatcctcttccctttctcttcctcctaatcacactatcttgttccttccatatctcaactgcaaaatcatccacatacaatgtaatcaaattcggagccaa
>718
tggtgtttgttgatgatttgagaaagagaacgatggagttggatggtttagggttttgaagatgggttttgacggcgggtaaggtttagtgtggttgttt
>734
aactagaaagtgtaactgttagcctaatccacttccctttgaagaagcccaatctcatcaatcgcagcaactccatcacaaaatacgaaatgcagccgttgctgccggttagcatcagaaacaagtcggagtagcactgaact
>736
ggggtttgtgttgttcgtttgggtttctgggtggtggtcggagaatacggcggtggccaccgtgcgccaccaccttctccggcgagttcgaggactccggtaagctccaagtgtagagcatttgtttaaatgaagaaagagatagctccccccgt
>792
aacacacaaacaaaacaatcacaacaacaaatccaaaccacaaaaccaaccacaccaacatctcaaacaccaacacaaaccctaaaattcctcaacaaagcattcacaaacaaaccaatccttggcgtatccatctccaactccatctcgacctctttccaattcaagattcttgccgca
>819
agttgattaattttaaatgaatcagattctgaattggtaagggagagagattctaaacttggaagataaggatctggtggggatccggcttgattaagattgtccacgagaataacacgtggcggt
>838
aaagccgaagatgatgctcctttcgaaacagaacgcccgccgcggcgacagatccaggttaacgcgaatcccatgaattcggtacaacttctcaacgatgcaatgaactcagtggcaagaactcctttccatcgtctacattttctcacttccgtctccaaaattcaaactcgagcacacatgaacattcaatagcacaca
>840
atgaatcttggtaaacggtatttgtatgaatgaatgaataactttaaatgaacaataatcctttatgattcaatgtaaaatgttttgaattcaagttataac
>878
ggtttgtttttaccaagtatttgcaaattgtaattacagatgagattagagtgcctataatgtttgctgttgctcaaaagaactctcgtgtaaaagaaaaattgatacta
>904
gggcgcgaggtggtggaatgtccgctggtgatgaacaacggccgctacgagatggatttcgacgcctacgacgggatgatgaccgggcgcgagaagatggtggt
>909
gatgtcgaaaacgaaaactctcactgtcggcgcctaaatcctcttcgcgagcgacctgaatccctcgtgcaaaattcacgtttccgcgccgttgatgatgaagcttttgttcgatgtgttgatcttcagcttccacaggttgttcaaagtttgaaagcacaagcgt
>915
agcttcgaagtgtagtttttgtgttattccggcgccggcaccggcaccattgagaaaatgcaagctctagtgaggcacaagcttaggctcttcaattccaacttcaactctctcttt
>919
tcagatgtgctcatacaacagaaatctgctgagcatgcataattaatctatacactatcgctttccatatcaaatatgatggggaaaagggaacaaattattgtacttcaacataagctcaagtatacgaaattataatgactatcatcaagggtcaaaaacattctcaagaaaatttataaatccagttcctaaggtatatttgaataagtctatcaccaataaacgctagatcagttaataaaaaggagggaaaatatgttagtaggataatgaaacttctgctgaaac
>933
tcctaagataaatcttcacatcaatctcataaaccttagaatccctctcagagcacttagatctgtttattgtgtttggtcgtttggtcacgttgtgatttggtgggtgggacttgtaaggcatactctatgctattaatgttactataataatatgaaggagtttcgtatagtgctat
>951
tcacctcattcctaatttcattttaaattgaagtcttaaatgccttttcagatgttttaaaagatgtccaatactaaggtatacaaacatagcttcaagttggaaccaaagagtaaaatgtag
>987
tttgaatccttaagttttattttatcattgtcattttatgaggattaatgacatatttaatttaactatattaatttacttatttatgtgtgtagttttta
>990
agcgtttcgacccttctctttgtgtgtattgcgcgcttctgttttgattttctactttgatctcgactttctgttacgagcttcatttatgtgtcattgttgttcgtaatctcgttgccttcttgatgggcgg
>995
tttcaaggtggaagcatggcgaattcaaggtggaagcgcggtgattgaagaaaattggagaaagtgaggaagaatgaagatgtggattagaagtgaatgatcagaaaaaaatgctcagagaaaggctatgaacttcttatatataagagaagtg
>997
atcatagtcctctgatgttattgtctatgaaaaaacttctgttgatgattaaatattgaagaggaaaaagttcaaagaaagcataaacgttttactatactgtgtattaataatgcactgaaccatccagacagcaaattgtatgtttccttttttctttc
>1019
ccatgacaaatcctgcaaaacatattcttaacttaaagtatgtgggatgggatcagatttatgataccaatggagtacaaacatcacatgtacatagttgttgtttagtactatatgtttatacaattaaatctcttca
>1023
ctttttttttagcaatacatgaaaattgaactcttttattatcatcatttaattaaagaagggaaatcatattttccataaacctaaacttcaactatgcatcaaagatgtccctttcaacagcaacaacgacatcaaggatgttttattatagcattttcttt
>1037
aaatggacttctcaagggctaaattgtcttagaacggtgctatggttttggcaaaattttcttagaatggggctatagttttggcaaaatcatcttttagttcacaaacatgttttagtgaaaacacattgtgcctttatttgcttttaatatatttcagagttttataccttggtttgagtaacagtaatgaaaagttaattattggtttatgcttcctgcgcaaaaatgagataaagcaacgttttaag
>1045
aaaccctagattcaactcaagtacaatcaattctagaggtcataatcaattataaaccaaacacatgaaaatcaattctacacatttaaaattgcttttacccctatagagaaaggcattgattcttcatcagcagctagaagtgatacatgttttattcaattgtagtgcatttttcct
>1061
ggcagcaagttggagaaacctgtgtgctatgctctaattcttgttgaatttctcgctgtcacctttctcattcataaatattattctaacaccaacccgtttctctccttattctcatctaccttttttcattctctctctcatacttcaagaacattaacaaacaacatagttgtaccttctccagtgttttgattaatggctcattctactatctcttcag
>1064
ggcagctccagcatcaagacccctggtgctggagtcaacgagggactgaggtcttgggctgaggctacggcggcgacaaagacaaaaaaggagaagaacttcatcgcagaagatgagaatgccattgcg
>1078
agtgaaaagggatggaggaagagtcacattcgtctttaaaatcatatgttggaacccggtgatggtcaaatacatccatcgattaagaggtcgctgtcccttcccgttgttcttctaggagaggtgtccaagagtacctgataaagaaaaagacaaaccaggtcataatatgagagacgaccgtgtaatttggtgcaccacatgtgcaagattcgtaatgcatacaatgcaagccacaagaaccacaatttctag
>1083
tttagtagtttagaatacttcttcatatccatgaataatttgcctggcacaaatacccgatactgtgattggatataaacccctagatttttgaatgcgtaacatgatgatttggacttttc
>1096
cgacacttttgcttcataggatacatcttctaactcattgacagcttagaacaaagctcgacatgccttatactatgatttttggctatatttgtatttggagtaag
>1139
actgtgagacactttattggagaagttgcatgcattgcaacttctatttattcctccaggcatatatgttatataaaacttacttcataagtttatggataatataaggttatgtttatgagtatatgaaacttacgaaatattcaaatgttcgcttgtcaaaaaaaaaaaaaaaaaa
>1140
taataatgtatgcatctagttactctgccaaaataccttttggaatgtgtattttatgtgttgattctaatttgtcagtgtaattttgggaccaggagttcctgtagtcactttgattgtgatctttagattgaattgtgatggtctaaatttaaagatcgaaaattaaataaaagataatgt
>1153
caacctgttaatccttcatcctatcatccattcattcgctctgattcttcacggaaattttcggaaactctcgcaaccttgttacagtgcatagcaaccagaataaagtcctgcaacacattccaaccgaattcaagaattgcaagcacataacagaaggaaggaggaagcgtaactcaaggtggaagcgagcagttcttggccgtgatttgttgacggaggaactcgagtttcaatctgaagtctgtcgccgttcccg
>1166
tttgcctactacaaagaaatgttctagaacaaatcatttcaccgaaaccgcatacgataagggaaacgaaaaatctaaaagctccgtgtgtacttgattacatgtttaactgacaattaccgaccgttaaatggcgaatgtgtaaacaag
>1184
gcttttacacttctcagaggctcatactctcgtctctaaacaattcgaaatgcaagccgagtagagaacagggagactatgacaggtcaccaccaataaaatattaccctgtcatatcagtttaccaaaaccgaatcta
>1201
ggggtgcatgcatggtgtttcaattgtgattaattttatttattaatgaaagttaatttgtgattacttgttagattaggagtgtgatgatgatgtgtacatgtatttggatgttattgaaggattatgagtgtttaacgttttgtgaaaatatgaaagaaatttcc
>1221
ttgatcccattgcttcatggcgttttcaatctgtaagacgattcccttcacttcgttctctaacctcaccaccaccaaaaacggttctatcgaaccatcactagggtttaccagaagaacgagtatcg
>1263
ttcattttttggacaaagctcgaaagctaggtcgaaacaaggcttattcactaatttctgcttcttcttctcctttttgattcccaatccaagatataaacctgtgttgcattcttcatcgctgatatcttccatggcgatagagagttttgtgaagagaatgaaaaaaaa
>1283
ttaacaacccctgaaatgggtcttgagattttcagaccatcatcaatgtttcagtccaaagaagaagaagatgtgtacttaggggttcagagaaaaaacctgtc
>1295
aaactaatgtgaagtttgtctgaacatttgaatttataatttgatcatagttatgagtgaaagaaattatgtcgatagtaaattagtacaagactggatatagtaatcatcctcggtaattctttacatgatttaaacatgatgaaaaagtggtttggacacttagtga
>1316
ttttttttttttcttgtaggaaaaacagatttagatttgaaactcattacagcattgcaaacagtacaccatatcatatcaaaattgtaatacacatggaagacaagattaaaaagtaaaactaatctcaagcttatccaaaaagcagtctcataatctaa
>1330
tctgattatttactgttctatttcattccatttcatcagaaatctttatattttatatatgtaacctccgctataccccttgtactaacctccaatgatacagt
>1338
tgcttgttgatggtgaagaatcaccgtcgtcgtttgtcgcggtggagaagcatcacggtgatgaaggttgatcgcatttgatgaagagaagatcgaagtgttgacgatgcgaaggttgaagtggagttatagtgtgaaggttgaagtggagtttacggtgatggatggggagagaagagaaggatttacggagaagatactcgaagccggttatctcttctacgagttcaagaagaagattgaaggtgaggttgaag
>1339
ccaccgtcaccggagatgacctccggcatggtgggtgatggtgtctcggtgacctgagtgttgaatttacaggtcagaggctacgtgcgtgtttttggttt
>1350
gcaattcacagaggagcttttccatctccggggagcacgaagcgacgtcgtttagcgaatcaacagacatagcgattaacaaaaactatgagatgatatatcagagttggggtttatggagacggtggcggaattgcagatggaggggtctaacggcgagaatacggcggaatcaggagttagggagtcactggcgtaaagcgttgcaaaagaatctaatatccccccgt
>1386
tagcgaaattgtattataaagagtacaagggatactctatcttctatgaagggttttagatcttttggtgattcccttatgaatcttctttcatacatgtatataaaatattaggtagaagttttcaatttcaatgttttcta
>1414
attattatcacacataccactacttttgagttgcctcattacattgcagagcttttgatttgggtctcccaaggactgcataggctaggtttgtgggcttcactgcaggtttctgtattgctt
>1464
cccaaaccttactatccgccgcagcaccactcttcctcccatcttccaggtttctcaatttcttcctcattttatcaatttccctttcatttttacgtagttg
>1500
taaaatctctcatcagtctcttcctagccggagtcgacatcgctggcacagaaagagtggtggtttcaattttagggttttgattcagatccaagcgaaaaggatgattaaaattgattgaatgatcccccgt
>1504
tgattcagtttttgcattgatatcattacagtatgtaaattgggctggtaatttatataaggtagcgtatatgatatagaggagtgttatatgcacgtttttctttgtgtgggggtgataactagggagtgtttggaaccgattcgatacctacaacttagttggctcaaatgtgctgccaaatcaccagtaatcctttctccacaactaaatgctggagtgtttt
>1522
caaagatgtgccatttgaacttgaaagcatactagaatataactcatgttgttcaatataacttataaagagtgtcttaaattttgttgtttatgttagttcctctagtaataatgatcaacatctagttatgtgttctagatacaaataaataacatgttattgtcataccttttattcaccatatattgtgactattttgatgtatactacttttgtttattaaat
>1551
ctgtacatgacgaccagacctgcaaattctgtagcaaattagcgataacaacacttgcatcttcatcacctaactaacctaagcatctaacagctaatagaataaaaaaactaactgtcaaaccgcattactaactaacaacttaactgaatttttttcactaaccaaccaaatgtgatttggaaaaggaaaatttaattagaatcctgtaatttcaatcaataacgtgatttgagttccaccataacggacgtcattgaatacacatagaat
>1619
gttgtcctcatggatgaagtgttcacgcgggaccacccttgcaagcttgggagcttattattatttttatttattttgttataaagaaggaaaaaaagaaaccttgatgtaataagggattaaatgataagatttaaatttgtaaaacaaagattcct
>1664
gggggataacagttaacacatcccctttgctttatttagaaacaactaatagacaagaaccatatacgacaatatgtccaccatcaacagtgttcatgtactcaccttatttgttatagtaaccacttc
>1693
aaaataaaatactgtttgtttttgatacatggaagtaagtactcccaacaaattcatcacaccaaattcactcatggaagtaaataaactttgataaacatgtgatgaaggtgctattcaatttgtttctgaataaaagtaatttatatcaccagtcaccccttatagtgtgcactttaaaattatatgaacactctcacaaatcactctttacagggatatataatgtaaagagatgaatttatcagcttcaagaatcaaa
>1705
gagctatggtggttaagattaaatttcagggtcttgattagattgttacaggttactgatagtgagcctgctgattttacttctgtcaggggttgcttctgctctgtcatattttaaccaattaaatttagctttgttactatccaactagtgttctgtttgtgtttgagtacacaaatatgtgttttttctgatgtaatcttggaactcctgtaaaactatcatagcttattctagaagaaattttttgccacaatatgagtaataag
>1716
ttcatttttatgtgtgtttggagtaggttcaatttgttcattgttgcttatattttccagtttgtgttgccattgatgataatatgtctgcattattttgcattatcaatactcttgtagaccaacacactccagtaactggagcaattagatgaagaattgatgttggaaattacaacagtgacaaaccaaat
>1720
cattgcctattttttgcttccgccagcattattccctccagcatcctgagctgctttcttagctgtcttctcctgcagagcctttgcatccctttctctacgctgttcaggggtcaaaccatcaccctttcctggttttcccttagaaccaccg
>1730
cacttcacgcacattagatgaacctttatctgtaatttcagcaaccagtttactactcataacgccaccacactactttgcaatgcaccaacaaagcaaat
>1751
catctagccgtcaatcccaaccgtctatccccaaccatgtcgtcgtcaattccatcttcgattccttcctttcgcttctcgaattcctgtgccttctctcttcgctcatcgtgtcggttagcgtcgccgtgattgcgctttggaag
>1754
ttttttttttttgagagagaagccacgattttatattataatataacaaatcctactactgtaaattgtatctgcaaacgtattgctggaacagtaacctaactttccacatatattagatatattgagaacaagtac
>1755
tacaaatccatcatgatctacacaaagacccatattatcccttcaccttcgatgaacatctttcctcaacaatacccttcaaccaccacgatttcggccatgcctcagattccatccttcatcactcacaaaaa
>1762
cattgccacattcatcttcaaccttcttccatcttcttcatcctccatcaccttcaatctctcttcaattcttctcgccaccgataacagaacctccatcaattcttcaacggataacaactcatcataaccctataacctcctcccctttcaacaccctcatgaca
>1780
gtgacccggaggttcttcggcggttattcaattccgagaagatggtcgacgcttgaagaacaaggaggttgaagcttgaagaacaaggaggttgaagcttgaagaacaagaaggttgaatgaagaagagattgaagactaaagattgaagtgaagaatgaatattgaaatgaagaatgaagaaggaag
>1801
acatatgctctctgaattcttcaagctcaccaaattctttcaactctcaatctcaggcacgtggaataaatcagcaacacaacaacatctcaaaatctcacctacatattatacgtttgagaagaagaagaagatagcagaagatagg
>1804
ttcttgatcctttacacaagattgaatcgagccccaaatctcacggtgacgatgaatgatggatacacgttgatttttgagggtgtattcctaagaaattcagagggtttgatctggtgggttcgtccaacttcatgtgttcgctcgtg
>1835
accgtgtgaactacgaatatttgcttctttcaattgtttctgttgttttattatgaaattttctgcaatgaaaggaacatattgttattaagtaaatgagtcaacgtttgcaatttcattatcacgccaaaaatcaattcttcattgcatgaagtcatggactgttttctcatattgtcgcacaacaacactgtatttgatcaaattgctattttctgtgattgccaa
>1836
ttaaatgatgataataaaagagttcaattttcatgtattgctaatttaattttttacactatctctaacaccataggaaatacctagaagatattatatatagttagacataacaatatt
>1866
gggggaactcttccgcacacactttctcttctccttcatcttcttcgtcttcacccttgctcaatttcagtttcaatcctcaatcgtaagctcaattatcagatactatagctcgaatttcgtggcaaagaaattagaagg
>1878
gatggaaaccaatctcaactctagaaataggatcagcaaatcacaacctgtagaggatagcagtcaaccgaatagatcttcaatcaacattgtgttgcatttgaaagaaacgt
>1886
attacagaatcacaaacatttcatctatgaaattacactatcctattacacaataaatcccaacaaaatcaagttaattcctccaagccacaaagccatgcttcgacaacgaccagaattgcttc
>1906
ccgaagaagcatcactagaagcattccgggacatagcatcagcacctttctagtcagctacttaaattcttcctataattagttagcttgtacatttatacatatatagattgatagatatgtaccagatgaaattttggg
>1919
ttcaacagaacttctgggatgctattcagacacagttctgcatatacatttcaattatcttattttctatctttctgaagtaaataatgaaacaatacagattgcagactactgatacagaaatgagaggtactctttttcaaccataattcaaaatattatacctcaatctttatgtga
>1937
ggaattgttaaacagattccaattattggatagaaactttctgcactcatcatcatacatggagtttaacttgtattatatataataaggagctagtttaataataatatgctccaagtcataaataatagtaataaaataaggagctagtttctttccaattatatactactgctaaaatgttatttaaacatctatatgtatgtacatgttctgctgtataaatgatttg
>1941
aaaaaaaagtaggtgaagcaactagcagtggcagccatggatactctcacactttctttgtagttattcatcttaaacgtaaaatgcagtgatataatgataagtctttgatgttaatctgtaaaataagtttggaattgagactcaatttcttctattttccatataccaaccacattactgaataagattgtaaattctgtatc
>1944
aagcgaaaccccaaaaaccgaaagggaaagtgctctcagccggtgcctttttctcccgtgcatcaagcatagcagcatttggaaaagaagaatcagaggagaatttccgaagaatcaaatggctgaaactagtatctctgagtcagaaactgcaaccaaatctcaatgt
>1954
ttttttgtttgcttgttattccttgagtttataagcttgttttatttttcggaagaagcaaaattgaggtggaaagcttgtatgaatctaagttttattttcgtagtaatatagtatacatatttgctatggcgatgctgcccccccg
>1976
tttttttttaaggatatagcatgctaaacattaacttgttcgaaccgaaacattatcgaaagttaagatctacagctagacatagttgagttcaagctcgaaacaacggttcgatgtggctagcattttatttttcatgacagagcttgtgtttggtatactcatgatggttgaa
>1990
accttcttcttaaaatcttttcttcctagaatgaataagtttgatataaagacacttggtctcttatactttctctagtccttttaataggatctatatgaatccacaaaatttttgatgcatttagtttatatattagatagaaataaataaagtttgagttttgggttagtgtattttctttt
>1993
acttgcatcagttgtactaagtatacataaccataaacagccagaaagaaattcaaaatatatagatatgtgtgacaagatcctagcacaactaagttacacca
>2011
aaaaacaatgaaggctactatagaaaccgctgggtgatccattcccaatcatggccaaagaaaacatcaaatcataacagcataacaaaattagtagttctgcatcggaactgccaaaccattcaaccggcagttaactaactgcatcatctagtgaacaaaaaactgcataataaa
>2028
gtcaaacaattgaccaaagtcaaactgacgcctaagtctactttggtcttcattctcatagatcttctatacttgtgccttaatgacctcaaacttcttcatggcttggtgttatgccttcacgccttgctaaccttgataattcatgccaaacctccatgggccataccaaataccatgtgtacaccaaccctctggtcttcttttttttcttcatcttcctcttccacatagaagtct
>2038
actaaaagcaagtttttcactgagaagaagaaaaataagatgaaagcttgggtaccagtaacagaggtgaaaacaatggagagtgaaaaagaaaaacagcttgaaaatgaagaagaaaaacgacgcagtttggaggagcaacaacaagaggaggagaagaagaagattctttcttctcttcctcc
>2040
ctgatctgccatcccaataaaatgtcccttgtgataattataataaaataaacaaccatatgtcaaactgttgcctgttccttccttaacgattaaaagaa
>2043
cgagcaattggtattcgatacgggaaacgttggggacatcccgcctgagttggtcctcccacaaaaagaattggcaaccgaagtcccatctcccatttgacaatttctttgattttgta
>2053
ttcattaccccagtctttgatttcttgctcatactctcaaacatcatatcgatgtcggagtaggccaatcgcttgctcatctgcggtacaggtaaaggatccataggagcaagtggatcaacatttttcttcattgggataggaaaaacacaagcggggacctgaaccagatcacacttatactgtgctgcagacttgcgaaaatgttgattctgtatcctta
>2064
ttgtgtttggttccgaaagtcaatgtacaattgagatattcctatattagtttatggcgcataaataattttagtcttatgttaaacccattgagcttatgtaggatgattgtctatcctaaacatgtaacggatattatactttgattc
>2080
atcatattggaaactcaacctctatcgtcttcaagcttcgacttcagaggtaggtccaaaattccactccatttcgctcaatttcgtttatcagcatgtgga
>2084
ttttgtattcatataagttgggatctatggcggataactttgtatttgtgtgcagctacgatatgagcacacgtggttgtagacgagggaaagctagtctgttgtaactagagaaggttctataagaccttaatcttcctctccttcttagatcctcaatctacagtgactgtgcactgctactagtc
>2093
gcattggttccttgaagagaatcaaaaagatgtttaatcaatcaccaacaaaagctataggaaatagcttaagttggaaaaagaatggaaacttagcccatggaaaagctaagcccaagtaa
>2110
ccaaaaagcaagcttcaatagtgaaagaggaggaagaaaagaaggaagaagagaagaaagaagaggagaaaaaggaagagaaaaagaaggagaagaagaagag
>2116
ttacaagaattaccaaattaaacttcatgcaatggaaacacagagtcatgaaccacttcagaatccacaagaaattgagaaacacagcacttatgaagaagaaaaacagatcatcgcactggcggctccaaatcttcttcagagccacggtttttc
>2180
tccaccatcatgagaaagtggttatcgtttttgtgaaatggagatggatttagcagggtcggtggtggaaagtcatggattcgttttgtgaagatggagtgaaatcgtggttggtgaagaatgagtgagaattaagggaagatctgtggtggaagagtgtattgaaagggaag
>2187
aatgaagaagataaaccttgcatcattcgtttcgttctggttcttctgaatgaatgaattggagaatagatattggttttttgtgcgcttagttgcccccccgt
>2199
ggtaaggtggaggaggtgatttgtagtaataggctggtggaggtggggaataaactggaggaggaggagaatggtaaactggggtgggaacatgaggagggtaggtgtgagctggtggtggtggtggtgacggatacttgtatggcttcttgtgtggtgttggtggtggtcagggtgagggtgagggtaggtgtgcactggtggtggtgggggagatgggtacttgtatggcttcttatgtggtgttggtggtggaggagagtggtagactgggt
>2226
aacgcaacattccaattcaccatccttcaacattttcaagcctgaacttcaaaacgacatcgcgtttcgctcttcttcttcttccccgatttgattgtgatagc
>2249
gcaactcaaaaggtatgtggagccgaccagtccttcagatgaaaaaaagtacagacagaaactaagcttgagcagaataccaaacagcaaaagcatattact
>2250
agcaaaacgcgctttgaacgaaacaaagagagaaagagagagaaaatgttcggaatggccggaacagcaaccgccacgacatgcaccggcacatcagtgcgatggcaaccactccttccaccgctccgccgccgccaacgcctccccgtaa
>2252
aaaatcaagtgacaagtatattttgggtttggaaacgatgcaatggctattataaggattcacatagctttctcaaacatgattgttgtcttgatgatatacttaacttaatcaaattagcagttaacaattaaaacatgagattaatgtatatccaatgcgaagcggtaatttattgttatacaatattgctgctaatgtactaaacactatatacctcgcgaaataagacgtcgtcagcttcaagca
>2257
tttcttagaaaatactccaccctctatttttgcttctacgtttttataacaattagtaaaagaatcatacatttgttttgaagtcccagtaccataataataaagagggt
>2266
catcctctttccagggaaataaggcgagactttactaattatgtagggtgcagttgccatcacagctttatactattattatttgctctcttgtgcatcacagtgtgagagttactatatcaattaaagctctccaacacaacttgttggtacgtcatgcccttggttttgagcagcaaattattt
>2276
gaaatttgattcatcattcattcacaacaaaagacaagttcaatagaagatcaatcacagtgaatttgcaaacgcaacgcacacaagaattcacaagtcaaactcaaatagagggagaat
>2295
cttgctccggtgcaggtgctccggggcggttctgtggtttgattgatcgacggctctcaccagagtccgatgacggcattgtttagttttgaagagaaagataagcgagtgagaaaaggaagtattttgaaaagtgaagtgtaaaacgcaaggaatgaaagtggggtatttgataatgtgttg
>2297
attgatgccacatcgacctgatttgtaacatctgagaccgaagagggtggagagtgattgttgttgaattgtaattctttgtgtcgaagtaggttactcgatagaggtaagaaaatgttgaagggattttgacttgggtctaattttgtagtgttagcaaagttaggtatttttgagttttgtttagggagtaatccttattgattgtaacataacagaagtgcacttgcatagtttaa
>2299
gtttcaattactcatgccaagattgagacgtgttcaattgatttctgtaaagggctgggctgtatgaagtcgaccgttttgctggctgcggtggtggactgagttttgg
>2300
atttgattgtttgctgcgtgtgtagcttttatttcctgcagcttgtgctttacagctttgatgtcgcggcttttcggttatggcgttagcagctttggctttaattcagatatttgagacaaacctttcaattcgtgcaccttcgg
>2301
tcaaactagatcataagctgctgctgtgttccctcgtgtagaatatgtcttatacgagtagcaaagttctcaaagttgaacggaagtctatggacttgtcctgtcaagctcttagaactgcaattccgaaaaccatctttgaagttggtaaacaaggaaaaccacccttaatcagtttaacttgtctggttttcaaaacattaataagtcatgggaaccacccttaatcagtttaactgt
>2332
tttttggcgaaatttagttagggctgcttccctttgagaattcttgttttgatct
>2334
tacatgagggtgctcagagaaagtgatgaaactggaggtcaatgtggcattgctatgcatgcttattacccaattatatactagttttatcatattagttcttgttgtgtcgttgtaataagtttcctattattatgttcttagtttcctttccctaaagcacttggttggcttcttagtgcttaattatactactgtattgaaactctttctagttacacagtagaaataaattgaaagagcggatatcgcacaaaatacttacgatctct
>2350
taaataatttgaaaaacaagaactttcaatatgattgtttttatacttgaatttgtgttattcctataccttgcaacatatatgttgccaagtaaatatatgttttt
>2366
caagatgatatatggttctgaaaaggaacttaaaagctctatccaatcaaactaaaggttgtatatatgcagcctacatgcaaagtggggatttaaataagtttgcaaaatcttctcttatcaatattgattgttgccatatcatttcgagtttgttaatgttattgttgtttgtaaacaacaagacaatgttgttttcttatatt
>2369
atgtatgaacagaaaccacatatttatcatgtactatttattcacagtatccataacaatagcatacgaagtgagttgcaggatttcaattcataattcccacaataacaatatatgccatatctcaatgatcctgaaacgtacaatacttt
>2386
gtgatttgtgaaacccttcatagggtagggcaaaggaagctgaatggatgcctgttagaatggggtttaaccacttctttcacctcttacaaaagtgtgtagaagatagcttccttcacattcaatagagagcacatcat
>2387
atcaatggtgccaaatccttgattaaagttaagaatcatatcaatctaatctatgagtttaatacacacttccattcttctaagatctttatgttgagttttgctgtagacactcttgaaaaagacttttat
>2403
ttcgccatcttcaaacactaacaacaagacacttctactggttttgtcgtggagttcgtggaaacagaacatatctcacatatagcagtcgatgctgttgtttttatcgtgtagtgattaatattacgagttgatatttgtaaacgag
>2404
aggagctattgttacatttaagcaattcggccactttgaggattagcttcttctagacgttctttgctgggaactggcttatttatacactattctaattctctgattatatacacaataataaatctttagatgctaaaaaaaaaaaaaaaaaaagt
>2407
atcagatgagtgaaagttgggaggagaaaatggaaaatggagataaggttatgaatggatttcatgcgaatgaaatttcgcttttgtgaaaatgtttttgtttggttttgtttgaagggttttattatatctttccctttagggaagtttttgtaatagtaacagttatgtgtagacactgtgttcaaactagtgtgttttgaatactggatgaaaaat
>2409
aggagtagtggaactgtagcttcatgatacaccaaaaatatggttgtttagcatatcctcacaattagaaaattggtgaattggttttggattagaatgcaagtcatgacatgatatggcttatgtctttggcatgattgtgttgagt
>2419
gaaattgttgtgagtcatttcgtgctttgtctgtagtgacgtatttttatccgtttgaaactcgggtggtcccctccatttggtatgacatcatcttgtaaattcgacttcttcatatgtgagtattctcatagatttgtttatgtgctatggtttgaacttgctctaacgtgtgtg
>2433
gagtattgaccactcacataagatgcggctgcaatgtcttcttttgcaactacatcttgtgttgtctctttttcctttttcacatcatattcagacatagaggcttctgtactggagtga
>2464
ttcggcatccccacttcgataaatatccacttgggagaatgtagaaaaagtgagccaaatcaagtcgtcaagaattcgttcaccaaagataat
>2492
gtatttagtttttgtgtattcaactgtttttcaagatgttttgggtacgagagatacaaatgtgatgtatgtatttgacttttaagtatatgtactgttattgttagaacaatattaaatagtattttttgttgtttgtgtgtaaattgttcttaatatataaggtggtctatatcctatgtaaaatatgacaaacatgaaatacaagtattaactagttaa
>2496
gataatgaaaatgggttgtgcaatgagaaggtggctgatcctgttcatcaacactcaggtgcagacaatgttggcctttcttctggatcaaagctcaaagaggttgataaagtgattgtgaaaaaagatgatagtttgttggttggggatgattctttagatggggctctctgggata
>2518
aagctataggtgaactgcctttcaggcttaaagaagccgaagaatttgcgattaatgcatagaaaggggttatgggtgcagaggaggaagctgccaaggccttgctaccattttggt
>2520
aaaaaacatgatgctgagatcgctccaaaaactctctatcatcttcccttcaagcaacaatcctcgttatcttgcaaatgctgctcaacgctttatatcttcagcaaccagaagaacagttacaagacccaattctagagttaagattggagtaacaa
>2529
ttaacatgtaatgccacttcttctttattcatagtttactttgtttagtttgctgtttttactttaatgttttatagttctctaattatcatgttttgggcaccttgtagtacgttatatcttatgaaaggcctttgcttaagattgttctattagttttaatgtaaaactctattacctacttggttgaagcttatcttatgaaca
>2555
aactcctctatatggcctcttaggtgatgataatgatgatgattgtgctaattgagtagaattggatgaaacttcttgtgattctgtacttgtttgagaacctgaagtgttggaattggatgaaacttcttgtgtgttatgatcggtgaaattcaagggaatggtgatgtcttcattga
>2572
ttttttcatattctatttcttcatttcctcctatgttactttctatagcccatctaagtgatgggcgcggtacatagttcataatgcggaactcttttagtttcatcctagtggctcggctcattcgaaaaagtatcttcaaaatttgagaatctcaatgaatcctctaa
>2579
ctcactcatccttctaagtcaattaggtgtgcttttgagcttgatgacactccaaattcgaagcttctgggttagttgatcgatttttccggcggctgaggaatcacggcaaccac
>2585
tatcttatatatcaaaaggaaatgggtcgactttcaatgactgcttcaacgacgaactcaaataaaccatgaagaaagtgaggatgacagtaaagaggaaga
>2588
gaactcaaaatttagaaatagatgactatccaaaatagttacagattattatcccccaattggctataatattttgtctttgccaatgtgaagtgctaatacaaacaaaagctttca
>2594
tatcttgagtcagatgcaaatatacactcccttttgaaactagcacctgcataaacttcttctaagttgaggctcttagttttagttcctcatttgatgcaagaataaaattgtctatatattttaacttcttattagactatttttaatttgttcttttattggaatgttatgtttatgtaatgtaacttcagctatcaagttcggcttgctgataa
>2602
caacgtcgtcttctccactccggcatcttcgcggcgcctcaacccaccgttaacctcggaggcgaacgagctcttccgctgtcgtgactacgtattccacaaaccaatccccgacgccgggttgcaacaatatcaaagaatcggtttaaacgcgaagcggagaaaagtcttaccgattctgacgtggatgcgcttcgattcgtgctctcgcggctccgattt
>2613
caccatgtttggtaagtctttgtaagcaaaacaagttttgttctattatttatcttgtggttgtattggggatgtgtaaaacccacgtatgtataatcatacttaggtatatattcaataaaaagtctttccactatagattgagctc
>2614
cctgcacatgctatttccaagctttaaggcatcaacagtctgtcatctgttaagcggaaagtgtagaaaccaatgaatcacagcattaaatggattcttgaaggttgagtatagctttgtgaattgccaccgagcaaattcattatatatttattgatataaaaaataaatagtcagatgaaattaattgatacctaagcgaaccatgataaaagaataatgagaaaattatatattgatatagattgttgtaaaactgtgtcggagttagtctatgtttcattggtcat
>2618
aacaaaccctccaacatttctagcatgcgaacaagtgcggacactagttccagaatcataagggggaacacatcttctaatgttccaagcattcggacaagtgttgatagtattctcaaaaatgtaatggcggacacatctcgcaacagtctctccattcattcaagtgtggataacaatctcaaaagtattagggtgaa
>2624
caccgatgcatatccatgacgaagcatcttgttgacaacattgcacaaaatatagagatacaaataacaaacaatgcatcagtcatttgcagccctcatatcacagtaacatttaagaatttccattcatca
>2632
ttaaaaaatcttaatttcatagagtgtttgtgtgtgtatataattattcaactcatctttcatagttattgctgttcatgtttgtgttcattatgagttttctttcagagtgtattattccattgaatttcaatgtatctgttgtaatatttgtttataattttgacttttgtaagttttgtattcttgccttttcattataaatgaatgatttgatttttttac
>2642
ggagcgcgcagagtatacaccaaattattcgaagaatgatgattgaaattaaaacaaatattatacatatcaaatttaaatgaaatgcattttacaacatcagtttgatatagttaagtatatacatcaaattaatcaaatcacactaaaaatattaaacaaataatatgtttgaaaattaaattttaaatgatttcgcaaaaagtcacttgaaaacaaatctcatataaaatttatcatacagtaaatgaaatccatctcccccgtact
>2643
tacatgcaatgccatgtttcaacaatggagataacatcataagcgttgccatatcaaagttaagtaaacaaatccaataaaatagaagattat
>2654
tttcttgctaaaacagaagatgcataaaataatgttactagaagcaacaaaggaacacagaaagcctttctcatgattgagagaatcagcaaaagtggttttgaagaggaagctaaaaaaggaggcttcccccgt
>2659
cggtaaattctatcttgaatagggaaagagaaattatcttccctatatcgttgtatttgtaaacctatgtgcttgatcattcatagtgcatgcaatactgaggtacatagttttatctagttcagattaattggaacttggaaagtgtgttatactctaatttatgaaaattcatgcttgtgtattggggttgtatttttagtaaaggcacatggacgtcttttgattgatagaaagaactgttctgcactaatgtgta
>2662
ttcggcatccccacttcgataaatatccacttgggagaatgtagaaaaaagtgagccaaatcaagtcgtcaagaattcgttcaccaaagataat
>2665
tgaaagaactcctcggctggggtggttgaagacaaattgcttacttgttaggttttggtgtactcatacttcacaccaggaatcagaacctttccgatgtcatcctgaggactttttaacatgatcttttcaaagtaaccca
>2680
agggtcaggtcaactataaaataaaataaaaagcaataatcattttctttgtcatctaaattgtcctttatttctacatgtaatatggatctgatatggatctactttaaagaattaaataaacacgggtgaatgtactatg
>2702
atgcagtgatggcaagtcaatattcactcagaacatctaagacaaataataacgaagagacactttaagagacttgtcatacccatatatatacatcaataaat
>2749
ttctccgatccgaataataatgctttgtctgatctgaaccaccaggataatgctctccaccaccaccactttccaaattcaccacctcttcttgtccttcttcttcttcctca
>2774
atttttccttgattcaagttgcagtcatgtagcctcgaacctgaggaatcaaagtcctaacactgtaggctttgattccttcatcacaatgtttaatttttgaattcgtgaattagggttcataggtatttcgattcggtttgagaatttggttaaaaatcagaggaagaagattttagattgtggaagatgagtcaaggcgagcaatttgatatgtttatttggaggttttgaccttcgccaccgccagaggcaatttccggcgcggcggag
>2778
gctggaccttgtgctcatttacatgttggttttataagttgcagagacatcagagacatcaaataggtttgtttaagttatttacgtgattttaatttattgagtatttggaatgaaaaaaacaaaaaaa
>2795
acacaagttgtatgtcattctaccacttctaaaacaattaaaatacatataatagcatatagaatcaggttgaaactgtaaaagcattaagcattaaagtg
>2804
tcatctcattcaaccttctccattcttcttgcttcttcaccctctcaatcctcttcaatatacacttctttattcgtcaatttgcctcttaattcatttc
>2861
aatgttaggaatatttctttagattaatatttttatagtattgtctaatttgaggatctataaatcctctaggagtctcaatgaatgtgtatcttaacctatgcaccacgtgtcttttagtcaaccatgttccctcaaaacgctattactattttcttgaaggatcttcttcaagttttgtcattaaact
>2876
ttatatttcgtaacaaaattagagagtaagtaagtgtaggaatggaatgggggatagagttgttgagatattatggttgaagaaaagaaaggtaactgttacttaataattatcttcaaattctcaaagcattatcttagctgtccccccgt
>2883
tggtgaccctgtagaggtcgcagcagcgaccgtgaaactatgatgattcggaatttggaatggcgaccctgatgtggggttgttagcttatcatataacttaaaaattgtaacga
>2893
tatacaagggtctggtagcccgaattctgtaaaggtggtcccatccgatagcacttgcatttgtatcatatgagatggtgaaggacctgagacacgaaacaggggataggcaaggcacac
>2901
aaaaatttcggcatccccacttcgataaatatccacttgggagaatgtagaaaaa
>2929
caaatcaataaaacatgaaaatgtcccacactattttactatggaacatgatatattgttctatagaagaacaataccacactagactcatacatgttacaagaaaataccatatcatgatattcttattacataaaagactctaactgaacaagcatgttttgctcttcatattttctatagtaatgtagaacttcatattattacatgattagttcatcatattatcaacgatttagttaactt
>2934
aatggctgctgctactgcttccatcttaagattgttgtgttttggtagaggtaactagaatttgagagagtggaaagtaaaaatgataatgaaagaaagaatgaatgtaagagttgtattgaatttcctgagatccccccgt
>2936
attgattattaattaattaattgctatttggtagagacaccagggtcagttatgactagcttgtgtgtgagtagttgtaaacctatcatgtgttgtataaatagttcaattcctccatgtgtatagacttgagattattcatgatatatgagcctcatattatagctaaaaacattaatgaatattaaatgac
>2952
ctgaggcagaattagaatagcgtttgtgtaggtgtaaggtttaacaagaatgagatcattaattttgttgttcacagctttatctttcagctatgtctttgctgaaagtgccttccctgttcatatcggtagtatatttagtggcattggtggcggtggcggtggcagtagtattggctattataaagaatggttgttgatgagcgatggcttcttac
>2970
taggttaaaacggttgctagttcattttatgtaaaatatgttgttgtatttatcaatgaatatgtgacagttttaattatcaacaaagtaaatgtgtcatatatatagtgatgtaaaaatatggcccc
>2973
agagagatctaaattagaataatctctctctaacttaaaccataatcaatgattattttgtgtttaactatggttatggatgctaaaccctaattcaacactatctaatatacaagaacaaaacttaaacaatgatgattatagtaatagtagtagtagaagagagatactgttatttattgtgtgtgattattcttataatctcaccaacaacagaa
>2979
tgcttcatctttgtaaaagtacgcggggaagaataagttgtgcatgccacttataattgctcttctggccaaaccatcctttgaatataactgattcaacaagagcttccaaccgaataagagaaattttacagggggctttagtcttccaaagccttttcaacatgcctaggatgagatcatctacaactacacttgattcagaaaggaaatcacgttcgtcataacttgccttcacagaaaaggcatgcatgtccttt
>2980
tgatcgaagatacatgtaaatctcagaaacaaccgggccatcaaaatcttcactagggttcttcttcttcttccccggtgttggttttcttgggttaaggtttttttgag
>2988
aatggcaaattattgcttggatcttgctgtgaacttactgctgaaaatgtggccaagcatattgaacaggggttcttgttgaaaaccccagtgtgaggacttttcttttacttcacatgttttttataggttatcttgatttctgcttcatgtattatgttcagtggttcctagagtgaatttta
>3025
aaaaaaattactttgaaaaagaacatccctgccctgcctgggttatacaatgcgatcgctttgtttattctacctccacccttgaaattggatttttgatagaaaataattgacttggccttagaatggacttcaatctgatggggtttttttctcactagg
>3070
atagatctcctcgttttccatggtaacacctgagcatcaacctcaacaccatctggaatatgttcggaatgaaaaggagaggttttagcgttggtggagagagag
>3084
tggtcacttgtcagcaaatgaatcttgcatacatgtctgcgtaaatatttgtgatttaatcatgcaagcacattaacctagcactggatatacaatgtaatttctgt
>3086
aagtttatgagtatggcatctttgactgctggggagattcctgcaaattatttcgagcccattgatcaataagattttgagcctgatgaacaccatctgcaccttgcacctacaaattttgtcgagtctgttacgaagaactccatcagcttactacagacgccagaaactctga
>3117
atagcttccacttgttgtctgagaattacatgttcctgcaggtgtaacagttccggttggagatggagttggatgattgctaggtggaagagaactccagcaagttcccattggaaacggagaacaagagattagagaaaag
>3124
aacaataactacatcctcactttagaaagattccaaattctattacttattatcattattaatgtgaaaaaatgaaaatttcccttatggcacatgtgacatatgaaaaatgctatatgtttgtttataaaggtttggatacagaccacacagattggaaag
>3128
tgataggtttacaactactcacacacaagctagtcataactgaccccggtgtctctaccaaatagcaattaattaattaataatcaattatactaaaaacgtaaagattattctatgaaatgaaactaattattattcataacacttattcaactaagcataacaaaatctcaaaaaaa
>3132
tgagtaactgttgttgaaggtagacttcctccaacgatatttcacttcatccttgcttttcgatgacgcctgaggaatatccatcgtgccttctcgttcgcagttccttcgatgcttgaaacaaaatggaaccagggagttagaatgaaatgggaacattc
>3161
taaacacactcggagggattaaggattccggtccatcgcctggccaaggacattaatattatgttcttcactcatttggtcatttacaacctatagttagcattaagcatggtggtttccgattgattaataccttcatttatttatgtctacattttttcttttcacttagttgttaatg
>3169
atagtttcccaagcaagtccagacagtgacccacattttcatttgacaaaaaacaaaaaaactcgtcattcctaaatctcaaccatcttcgtttccatctccatctccatctc
>3170
aaaatattaagtaatgagataattgtgatgctttatttttaagttttatgcatccatgatcttgctcagtttcatgttttgcagtgtgaggttctattttgttc
>3181
atgtaggtcagttgtttgaaggacgttccaagggggacaagtcctaatccaactcttaaccctccagagaagtgctagaaatgagttttgatgtgttgtgccctaaatgattatcgttctggatcatgatctccggatcatgcatgaaaatttattaatacacatgcctgaaagacagttgtttctgatgttcaatggcctccactgtcatacattgatgtaattttgacttgcagacggtggatgctttgatcaaatattcttgtacatgttgtgctttcaatgttttcatttatgaatgaatttatcttgctacacgg
>3191
acagaagccaatgcacccgcattcaaacacatcaatatagaatcttgcattactcatcatcctgtggagctaacagattgagcaacagttccaaatacgcatgaccaagcaaaaatcctgttttttaggtgattttattctatatttcgtcttctccgatcaacattcaccgaaatagttctccgtttcggaggtaaatatttccttctctgtttgcctcaaaatcaatcaccaatccccccgt
>3209
gtttgttcctgttttagatcaactttgacatgcttttcggatgtttatgttaatttgctgggtaagctttaatcttagtgatttattttgttgttttgcagtttcttaagagcttttggaaagtgcttttaaaataaactgcttttgttctctgcatattacaactttggaagtgacttgatgaaggtggcttgtaagaaatg
>3218
atgaccccagtagagtttgtgcttttcttgtaactaatcaaactcaagaagcgatcgcaacttgtaaatattggtggggaagtgcgcaacaaattgatttaaccgtcggtggagttttattaaaccaagactcaataacagaggacataaccacaacctttaaaccttt
>3230
ctcttgagattcggagatcagtgtctcttcgatttttgagaaagtaatcctattaggagtctggctctcaagattccgatagtggttcctcttcgatttttgagcaagcaatcttgttgggagtgttttctcgaatgtgagtaaaggttgggcatttttacc
>3240
aaaacaatccgacggccacacgaacatcaagacgtacaatccctcattttcgatctgaatccttccatcgtttcgtgcattcgtacttctaacctccattgaagctccaaaatcgcctcctgtagctcgtgtccttcaaccaaccattgaagagggaatgct
>3241
aattatagccgcatcaatggtattcatcatctatttttccgcaatattaaaattcatagtatggaactaagttcaatggaagataaattgtgttttttacc
>3248
cattatactgcaaaacacctttgtacctgcagagctatcaaatcggacaaaccaacaaacgtcctatttttcaccttgttccacaaaatataatagattaaccattagaaacaattcaccatataaatgttaaccaatcacaacaacaatttcagcctcaactaatcaacctaacttctaactgccaaaccagttacaacaaacttcaaactgacaactaacttctcaatggcggttatttccttctttatttacattgcttggtgtctact
>3253
ctggtgtgggatgcttatggacgtcggtttactcgatgacttgcaagggctgggttcaatcgaacatatgcaaggcgatgcttgttggacgtatatgagg
>3259
ttcaagtgggggattgttggaacattatgtcaatattcaaatatagggagatgaatttgaaaaagttccttaagtcaaatccacacgtgttagttgaaaaaa
>3326
aaaaagtgatgaattagaactctacaataatagttatcaaactataatattactattgattgcatgatgtatacataatttatcagcagaagcttatctatagccaatttagatttatggatagtgagatatagat
>3341
ttcagaaaggaaacttctcctttaatcctatgtggccgaagaagaactccctccgccgcgccggaaatcatcccgagggccgcggatcctcgaatcacaaaatctaaccctcgttcccttcatctctctaagctctatttaaatccatccccaatttcctctgattcacactataaaaccct
>3355
tcaatgaatccaacaaagcaaattatatcttacagaagcatagattctactttttcaacaaacacattgtagtagatggatgcattgttacattgcgattcataacagatgaaccaaaccctaacagtgcaactactacaaaacagaattacataatatcaaaatctaagccctctcgcctctgattcttcgagcgagt
>3388
taaaaatagattatctatatgttaaatgtgttaaagggttactcttaactcaagaaaagatgtagaatatgaagtaatgtaaaagtaaaactagtcaagttagctagtttatattagtatac
>3390
tccaaacacaacttgatcaaacatcttgcaaattaaaatggcaaagcttgcttcaattgttttgattttcagtttaataatagcacttgttttgctatcttcatgcccagcaatgtctc
>3399
cttcacggcaagaacctgcaaatgaaggtcgaagctccgtctcaaatggaagccaagatgtaatggaaacataagcgcacagaagaagggatgaaaagcgaaaaccaaattggtaaccgaaaaaacagaagaggaattggggaagagaagttcttatctgttttggacattcttcttcgcttcgctcagtcgacatccatcgataccatcacttcttcacttcttcgtcaccatcgcagtatcgcacacgatcat
>3423
cttcattcacttcatcacctcctttcaccggcttctccacaaacaactcttagggattaactgagacacgcaacaggggaaggcaaggcacacaggggatagg
>3435
tttttcttgcttggtatgcaaccacttcctttccccatattgatgaaatcttgaaactaactcaattggtcaaaaggaaatttggtaagaaaagatagtttttttgtaaatcccccgt
>3439
cagaagatgagaattgagaaatcaaacaccttttattatgaacaggtgagatcagtgcaagatgaagaacatgaaaaagaggacatgagaagattcaattagatccatttattatgtgtttgttaggtaaattagtatatattggtgttctgtaagttactgcatcactttacaactacatgatgaccttgttctttgtctgctataaattgcagaatctaataatctaaa
>3448
ttcttttgttgaattcaattcttctacctgtcaatctctctgtactgaaaaagaatcacataataacaaacaacattaaccttcttcttttcatttcattccc
>3450
cgatgttgttttctttccgtttgcgtatggttatgagcggaacattgcggaacatcgcgtaaattctcgaattcttgaatcacaaaaatggatgaactcaaggtcgtgagaaagagaacacgttgtcatgttggagttcatcgcttcttcttgcttgtgctgaagcctcgtgaacgcggttggtgaaggcgtcggaatccaagaatccaaacgcgtc
>3479
cataaaatccgaatccacgtggaacttatgaatcactctattctaattaaggaatattagttcccataaggaccgtacataattttgcttatgctatgtcccaaattcatcacaaaagccaatacatttaatctcactacatttta
>3486
aaaacaatagcagcgcgcgcccttccaccaaactcgccgcctattcgccgcagttccaaccaacacagccgaagttcttcgttgctaggaaggaaggaaggccgccggataaaga
>3489
catcgttttctccaaaagaatgaaacttttagattcttcacaactaataacgaacacccatctctagatttaagccaaaaaagcaaaagaagaacccaaaggcaagacctttaaaatccacttcccaatctaaaacaggaaaagaagagaaat
>3508
accaaaccaagcaacgcattttctgacatatgccaacacagcccttcttccaaacaaaaggaagataacatgaaaataaactgtatgtaattaaaaatggcttgagatttttttc
>3517
aaagttcaatcatccgttcaaaattataagatattagaagtacagtgacctgcgatttccagactatatcgatcaaaattaaagttgatatatgaaacat
>3519
gaaagaaagtaattagaggagtagaagacggaaattagtagttaatttgattctgattagatttatttgattattcaaattggaatgtaaattgggtagaggattagatt
>3581
aaacaaattcctctttcacttgttttgtttattcctactatatattcatcaatcaacctctcttcttcgtcaatcacttcagatcacactccttttcaccatgtctcatttggctgtgaagatttcactgcatcccttcc
>3582
gttaagtttctgttagatttcttactcgagttaggtctgctatcagttagtaggttgttttgaattctgttatgacccaagaaataaaagctagataatatttt
>3611
gggtatgatgaatgaaatgaaagtggatcttcatattacttaaaagattgtgtagtgtaatgtcactttatattctagtgctacttgctgtttcattttttgcatatcttttttgttctcaaatgaaaagtct
>3666
ttttctctcgaaattacgtataccattatgaggtacgtatatagtatggatatttcacgaatttgtgtttcagagttagtgctattacattcaattatctctgattttctcgtttttaatgtatagtaatgagataacatgtttctgtcattgttctatcgacgtgatttttagaaaataagataatta
>3669
tggtgttgtcctttttaataatgcttttctttttgtattggttgaattaagagttgatgtaagtgtatttatagacctgtatcaaattttagatgttcaaatttcactgctcataagattatgg
>3698
aaacttccatcttctttaacgaaccgctgaaaaacctcccttcttgagagaaataatttattttgttgtttgttttatgtttctgtgttattttgtggttgttgttgtatatgtatatatatatttgttaatttgattggaaacgaagagagaaagaaaaatgagagtaatgaaatgaatg
>3703
gattttgtaggaggaaaacttggaagaggtcattgcacttactgtgatataactgttaaattgtttgtctcacacatatctttcagatgcaaaggataatactgacattatgaattttgttacaggccccgcccagggagcaagcgtatgtgacattttcattgtattagattgtgttgatcctactatttctagcaatttaaggcatcccatgatgcaccattttgca
>3709
cgatggtgtgtctggtgtctgtctgacttatgacatgttagtattgatatttgagatgaaaatatgatgatgcaggtgaggaattcagggacaggagcacaag
>3764
cctaagcatgtcagttgatgtactgttcaattcttttcaaacaagccaatgcatataagcaagcatggaattagtttctgcacaaccggaccatagcaggtctgat
>3766
tgccggtggtggaggtggcaaaacctcttcaactttgattggtgttgtgtattc
>3779
cgctgatggagtgagtgagactatcattaagtcgcttttaggcgtgaagtaggcttcggcatatttatctccgtttcggataattgaaacggaagatcacacacaatacatttatatatgcaggattttctttcgatttttagtttaacagaaggtgtgatgttttgtttttaataagctgtatttggtgatagcttataactattacatacatgaatgcatttggtga
>3793
gtgtactgatgttcttagctcaagagttttcatatggcatcctttatttcagatcgtaaggcttaaagaaatagataaagttccattcccgccaaaaaaaaaaaaaaaa
>3799
attaataggttttattaataagttaaatggagagatttggaaggtcaagagacagtagacaagttaatagtatttacaattatgtttcctagaatatcaaaagtttctgaatatgtat
>3809
ttggatgctgaagagagatagaatttggttatgatcttaagagacaacaatgaagcaacttagtttacttgttttcacatcaatattccatcatcttgtttacttttattgattacaaaaataaataattgagagggtaaattgtgtgttttcccatgttttattattaaataaagtgagttgtaagaaataagaatggtgaaaaagacaattctatgcatgatgagtatatgtatctagcaagatgagaacccaatgaaacataattt
>3829
ttctgggagagcaaatggaaatactctattttagagatagctatattacctccaaagtacacaaagctaatatcaaatagaattcagaaatgatagtcaaattaacatgaaaaaaaattagattcacatataaaaggttcaataaccattcaagagatgtaatgaatcagcaagttagaaactactgacaaaaat
>3833
tttcgatgtattcttgcatgttctaaaacattaacagttttctggatttaagcatccacgcagtcatcacattagtagtccttggatcgagaccataaggtccttgtagacaattcaatgtctaatcgcaacccaacgaccatatatatactcactgtgtatatatactcactgtgtggaattgctaaccgcaggcaatacaaattcggcaatacaaattcgtctatgacatg
>3837
attaatgtataatcattttagaagccgacactaaactttatttttggtaaagttaacatttatgattctttttaatcaaatgatagtaggtttatgatataactaaatgtaaagttagactaattgaaatttcatctatttaaaaatg
>3851
cagtttctcatcgatcgaagtgtgtttctgctttaacatgcttctttccggtaaagacggttttgatgaggaagaagtagattgaaggtttcttgtgtataaacagaatgagcgtctcgttgtggaatcaacacgttctccttctctt
>3852
gtactactatatatttagtttgtactactaataatgaagtttgcacctacgtagaagtgttttgaaatatcgctctatggtatggacaaaagtaatatatatgaaggcatttttttg
>3855
gtaaaaatcggttaaattcctaagcaatttaatattcacaaacaaaaattgcaaatcttaaaattcaaacatgaaaagttgaattcaaataatcgattaagcgaattaagcaattaattcaccaaatcacaaattcaattttgacgcaattacaagaacagaaacaaaacgaatttacgaaagaccgaagaaaaaggaatgactcacctgagaaattttcgttaccgagagagttccccccgt
>3857
cactccatagccaagcttttcccttccataaagcacctcactgcagaattttgtttagagttttcaatcttcatcttcgtcgccacctcaagtcattcttcaagctaccctcttgtgattctcc
>3874
ggcattgtagccgatgtatgaatccttgttaactgtttatgttatggatttgctacttgtatccaatgattatagtatgggatgtaatcattcatagtatccgagtttc
>3918
gaagaaccaattacctcaagatgataggtttaggttattattatcaatgtttcttggatgatgttaatacaattggttaggttagatagaaattaattgggttaattcatacaatacacttcaaaaaattatgtgaggttgtaggtgtggc
>3919
tgatgctaatcataggattgaagtatacaaagcactaggaactaagagagcttcaagtaccaaactcaaaagatataaagattcatcttacattattatgaataattagcaacttcaagataagggtacttata
>3920
acataaactaataaagattacaggaaagggggaggcacggtgctgctaggagaggaaaagatatttgttgtataccgaaatttgttgtttgatgattacttgcaataatgtaaattggtatatttgctatgtaacaggaggaaatttta
>3936
tgcatgcataggtctttaatagtcagatctatctgttagtaatgagtagatatatgatttgtcggcgttttatgattttcagaaaatgaataataagagaaataatagatggaaaagaaaaagtgaaaggatatata
>3945
gcaatgacgatgccgatgttcgaaattggagcatctgattgcggagcagccattgcagagtagtttcgtttcttgcagattctttccaacgtatagttagtttcgcaatcgaaatgcttcgaag
>3949
tgtggaacatgctaatggaatattgaattgtattgattgttatgctgtgattgggtatagtttaaatgtattaaaaatggttgtaattttattgtagtgaattggtttgaaaaaatgtaatttgaattggtattggatgtaaatgcatcatggttttcaaattgtaattgcaaatggatttgaatatggatgtatggaatttgatggttaaatgagaatgtatgggatttgtacggttatgtg
>3998
ggaggactattgtggaacaaatatacacagtccttatgaaacggaaaaaatttcggcatccccacttcgataaatatccacttgggagaatgta
>3999
ggaggactattgtggaacaaatatacacagtccttatgaaacggaaaaatttcggcatccccacttcgataaatatccacttgggagaatgta
>4013
caaagatatttttctttcgctcattgaatcatgtttgacgtcgaaacttccagttaaccaattgccctctaaaaaatatctttttcgacgtaacaaagaaaatgacattttttgaaaattcaattcaacgtcacaaactgttcacctgctatgacgtcattgctatgatgacaacttttacaaaatgtctcttcaaaacacacgtgacgtgagaatctttatgcaatcatcactcctcctagcccctatgagatcgtggc
>4017
ttatttttcattattaagattcaaagtgatgtcttgcttttttttatatgctgaatgcaaccctttaggttgattatcattagcttatagtattgtattgaggtttgttatagtttttattgaacttgttacttatgtgaatgcaaccctttatgtgtaaaaaaaaaaaaaaa
>4026
atttccacacaaatccccaaaaatccgattaaaaggttagatgttttttacaccttgggagaaggaatcgtagtttcggcagacattcagagcaagagtaggaagggattattgcattatactaggattgttctggatcctctaacaatgaagattactaaggcttcctgcgactgcgaagcgagtgccttcggaaagaaatgctggcacgttaaaacattggaggaattggtaaagactgacctgaagaaggaggtagagaaagttagagaagaga
>4034
cgtccttatccttcatgaactggcaaatcttggataggatcaatccgttagaataaaatctcctttagatttttggtgtggtcccgtacagatctgtttgtagtgaaatgtgccactatttcgtatagaattttactgtcatggaacacccgtgtattgtggtaagaactttattttcactgtcctgta
>4046
gtaaaaatgttaatattggtagtcatgcatctccgccagttagtcgtcttcaattagttaatttcgtagtaatctttaaaataaactgaattcacaatggctaactgaataaccataaatataatccc
>4049
gcaagaaaacctcaccagatacttattttgaagactttaagatgttgactattgatactactcgaaagatatcatttaatcgattgattagtaatggcgatttgg
>4108
atctatatagacttttgatttagtggtaagcttgcattttgataaaactggtaacctgggtttgaatctcaaatctcagagcgttgatacaattttcatagaacttagtgaa
>4113
accctttgatgatgtaattagacctgtaatttcctccatttctgccacaccagggtagagttcttttgattattttctcaaatcttgtctctttgataacgatgcttgctctcttcccttttggttcaagttacttgttcattcttctcaatgtttgatatctctgagggcgatggaacttgttttcgcggttgccc
>4136
tgaatcgtgacgcgtgcgttgtatcgtggcaaagaatggaagatgattcatgagctctatggtgcgttgtgttgtacgtttcgacgcgtcacgatgaggagtagaggtggaggtgtgcgttat
>4146
agccaatccaaggcctccactgcagcctagacttccccttcaacatcaccaaagcaaccattttgtacagcctggaacagggcagaataatttaatgcttccttccgtacgt
>4175
gggaagagatgtcgccacaagacccggactgtcaatacagaaccacaaaaagcatcaaatacaaggagaacaatacattacaacccttcaaactaatgtacaaataacctgctgcagaacacctatcatcgtcggcgatgaaacaatgcatagatgtggaattgggctgcacacatggtttcgagactacctgttacaacagaaggttta
>4184
ttcgagcacaaaatggttaggatgtaacatacctcacttcccttgattgatattaattaaaaataataataacaacacaatattgtaaacaacaacaacaacaaccaagtcatatccccttaagtgggttcggctacatggatcaaaaaga
>4210
ctaactaaaccaaccaaagcataatagagatttaatgcctaacatctcattaactaatttcaatcattaccacaacctacaatacttgacacgatagcatataaaatttcacggtcggcaagca
>4215
cattctccactctccaaatctctgcaacaattctgtttcaatcttcttcttccaaacttcatcacaagctctcaatccttcaaccaaaaccttcaccaaactccaaactccatagccaaaccttcaaccactacgaatccgtaaccgtaaccgtaatcgt
>4224
tcatttttatccgtgaggatttttgtactattggtttgattcatggtagtttcttcaatctaatagaatagtttttcttgcatctagtatgtgtaaattagat
>4278
tttttttttcgctgcaaattaggtttttattaatacatgaaatcaatatccaattacatccataaaccattgattgcaacatcatttcaattacaaagtaaatcttcaattaatacacatggtttccgaaagataa
>4282
aaaatattaagtccagtcactgattccagctttctctcgacatctgttctcctcaccgcaatcgaagaccagcaaaaacaaggttaaccttccattttccgtccaagctttcatgtttcttccatttttaattgtcctgaatgattatgttttgatcctatttcgctttaca
>4312
actaggcattcactgattctaaaatgacatttgcataatggattcagtgcgccacttaactggattcagcagcggcaacagaaagtttacatcagagaaacacttgccacgagcatgaaccggggtaatacgcgaacagcataaacacggtatatgcattgcagctgcagcggaacggcttcatgacagttgacttgcatcattcattccttccacaattaaattctac
>4313
taggtagggcaagatcctcattgatctatcaagttcacatctagggtttaagaccctcatggctaagagaacaatcaaagattgatccacaatgtctcaaagcatcatatatgagtcccattgatctctatatgttatattgatcaagtattcttcaagagttcggaggtgatttgccttggaaaccctagtttgactaggtatcttgagtaacttctccaacaagatatctcaccaattga
>4317
aagaagaagatcatgcccatgaccacgaccacaaccataaccatgaacaccatcatcatgatcatgaccaccatcaccatgatgagtcacatgaccacaagcatgatcacc
>4340
ttctggatcagcttgatcgcaagcaaagtcggagaaagggttgatgtctctttcatcatcctcatcgtcatcatcatcccagggataagccggatcggcgggggagcgattttcgaagaggtcggtgacgaattgactcagtgagtcaacgtcagaatcggaaccggaatcggagtgagttgttgcgaagggattcaaagaatgagacattctttcttttttttgaaatggatgaaaagtgtttgtgttatgatta
>4350
aaccaaaatcacgaatccgctttaaaccttccaaatcgaaatgttgcacactaaaatctattcgaacatacgacaatcaaaggtcgtgaaatcgacagaacaaccttcaattccaatatgctgcaaaagctaaacaacagtccttaagttcccgttctaaatcggatgcgaacgcatgaagacaaatcaaaac
>4357
agagaaacataagatatggatgaatgtatcaaccgcttcttttcttctttcttcctcttccattcccatttctctaatccatttctctaaacttcacctttttc
>4377
tgattgagttgcggtggttgttgagctttgtcggcggtggtgatggcgtgtggaagacgacggttatggtgagtaagaagcttgtcgtggcggagaaagaacggaggttaccacagtggtgtgtgtggcgatgggaaaggtttatggaatggcatgatgatgtgtgggaggttgt
>4378
ttttaggtcaaggttttgtttgctttttaactatagaatttgagattgtgctattgacttgagaatgagatagtatcaattttcctaagaattaaagaatgatttgcatttttaggtcatgattttgtt
>4384
tagaaatgtatgtacagttgaatcattcgccattaattaatattcggtgtcttaggaatgtatgtacagttgaatcagctgccattcacttatgtttaaataatttggatatgaatttcctgctgtaacttcctgatacaattacagttaccagtcgttccatcaaaataaatagactgcagaggttgac
>4393
ttcagcaataacctcgtctaagtttctttcattcttgaaactcattgttcttgaagtaacatctcctgttattgtcatcatttgtaactgattatataattgttggaaaatgaacacccttttataaggcacaagtttggtatatatgaaaagggtgaaaaatattttcaaatatgttagagaaagagattgaagaaaaatggtgg
>4409
caaatacaaagtcctcataacataacatgcattatagtatcaaaatttgcattcataagcaagttaaacaaggtaagaaaccggagtcctagatgcagacatgtccaattacaattacaataataatattgaagttgcatcagtattgtcaatgacagaatatggcttaagtccagacattattgcgacctatggaacagccaaggcgagatcccttcacaaattctctatggcagtgt
>4419
tttaattttgagcaatgaattccgatcaagtattaactaacattgtcacaccatgtattgcagtaacataaacataaacagcaagtgaggcattcccaaaagtctgtgactgata
>4435
accatgccaattaacgaattcacgcggtcctcaattcatttggattccatctaaacatttcagtttagttaggtatttccatcctgccccatcttaagtgcccgattcggttacacttctcttatatat
>4436
aatcagaagctgccgtcagttcttctcatgaccctcacattgccatggcagaatccgctttgcttacttccggtgcactacctgttacaagctcttcaatagctatcatgtaacggcgggtattcccgcaaca
>4464
ttttttttttgggaatacgatatactttccttaatcatataaatacaccctgaagtcttactgttctatatccaaaccactgcagttaaatacatttatt
>4494
caacccaccaagtttcaacaactagtaacaacaacaacaaaattaccaaaacctatgaatatcttcacccttcaattcttctgaactccttaaactaccaaacaattatgtgacaaaaatcaataatttttctgcaaataactaataatctccaaaacccataaacaaaatctaatccctccaagaatttcactatgatctagagtaaacttcccaataattcagtaccagctaatcaatctctcatggataagattcaattcaggcatataaataatcg
>4527
caataatattgatacatgtattgaattcttcatgagaaagcgccaatgttagttgtgcatgcattaggcctaatgagaaggtgtcaatgctctttggttgttagagtgtccattcatc
>4530
tcatattagatgaagattgtgcagatcagcaaggtaatctaaggcaagaatgcaaaagtaaaatcgagatatttttggaggaggcaaatagacattccataaaggttctattaaccttaatagtaggtcatatgagcgga
>4550
gtccacgaaacccttaacaaccaccgttaaaaccccaccgtaaatcccaacgccgcaaactcgctcacccccaaaccctcaactccattcacagccgccacgcttacatcgtcaaaatcgctgctaacaaaccctcgctttaatggctgtttggacctttgatgggttatgaattcatttcttgttttacaggtcaaaccattgcggtgattttggtctcgcaagccttgaggaccggtcgatgtccattgtggccatagagttgaaatcaaaaccgggacaaatcgcag
>4553
tggctttgttgtgtagctcctacctaaacgtgcttcatttcttgaaccaaaccacttcatcttcttcatatccattttgttagtgtcaagtttgaattagcataaacctttcctatctgaagtctcttttt
>4558
actcacttcttttcttggcttgtgttggatatttaagactttttcggatacacaagtctaaaaattgttgtatctgtagttgtttttgttgaaggtactttgaacaaaccataccatagttctagctcatcagcactcacacctct
>4562
gattgactggaaaagctcaccataacagagtgaaatatgtaaaaagctttcagtcatttagtttactatgttttattcctttcctttgtattcaaaattgtggatttgtgttgaatgttttttgtatgttttattttgcttggatttatgctgaaacatggaattttgttgaaaccacaacttgggaatggtggttaaatg
>4568
aattgctatgatgactacattgcttgaactggtgtggctctataggactttatttgtaggttaatggttacttgttatggaagttggttaggatgttattgttaaaggttgtgttgactggtttgttgcttttgcttatggaaatgtgatggcttagtgtatgttattcaggtttaagcatattttatgcacgtgccaaac
>4569
tccagaaccgcgtcgttttcccgaaagaggaatatccagagatcttagaggaatacgagttggaggaagaggaggaggaagaagaagacgactacgttttagaaccacacgagtatctcaccaacaacgaaactgaacaatctcattcaacctcctccgccat
>4573
aaagttccttaagtcaaatccacacgtgttagttgaaaaaaatttcttagtcccacattgcttaggtgaaatatatttccttccttattttattatataaggaaattccttgtttcatttcaaaaacacaccaaaaattt
>4574
aatattataaatgtgttagtattgattgaatcaaacttaactcatgcacatgtttattatacatgtatatgaatttagatacaaatatgtttactaacaataaaacttactacgaaataaatcatggaaaaat
>4587
tagtatgtgtacgttatagtattgtgtattgaaattgttgaatctttacatctattaaattgtttgttttcacatattttctcatctttgtgaaccgcattgtatcattcattcattgtttactgtgtgcttaatctcttctgggtgatt
>4593
cttagtgggtttagtcgattactcagtccaagtagattcagttcaaacgctatttttatacgaatttattttatcatattcttagatgattaataactaataagcttgtatgtttactattttctaacgatatcat
>4615
agttatgtaatgtggcaataaagcttagtttcttttgtaataaataaaacagacaaatcaccatgaatagtcctttggattgttcataatattatgcatactgtcagaggaggggtgatggctctatgtttgacacacatgggacatttg
>4623
tgtcagttggaattcctgagttagagtgcggattttttgttagagttagtcggaggttcccttgaagcggtcgcaggatggttagccgggagatcagagattggagccgttttcttctg
>4666
accctttctttttgtggcacttacctacacatttttggaatcaaggaaaaagatgataggtagaaaatgtagcaagatgtgactcttgagaatacaaaaatgcgggagagaaaacaggaaaaacaaaatgtgaaaaatg
>4675
catttaggcctcggcttcttgggtttcagacttctgcttcagagactatgtttgtattgaacctattatacccgaacaggtttaggctgtaatggtatactccatgtacaggatcatgagctgtagctggaaggatattgacggtttatttgtttaaaattttctctattttagtacataataagtttagggaaaaagtatatcgacacccaaaaagtgtatcgacacactgtatgtacatatggtgttgtcctttttaataatgcttttctttttgtattggttgaatta
>4693
tcttatattttacaacatccaacgttaaagaaaagtgaaatgcaaataacaaaaatgtacataacctaccaaaactagacacacaaaaaactgatgcaccataacatagcatcagagtttataaatcaatgagctcaaaaagttgtttttgttaaaagcacatattataatgtatggaat
>4695
ttgttaaggatgatgaggctttttcatcctttttttaaaggcgtttcaatgtatttcgttttgttgattcatatatgtaacgcgaacttgaaacttatgcggttccaacattatgctggaatcataagggatttaagttcatataataaaattcaatatttgaaatt
>4710
tattccaaacagagaaacaccagaatcaacttagatgttggtggccatttatacaggaggttgctgaataatttatatgatttacagaggtttgaaatagtactaggaaaaaccttgcatggttattattactatttgctga
>4712
ttttgacatcaaagaaaatagaagcaaagcaataatgagaaagagctatatccaatcatcaagcaccagccaagagaagaaaaacccttcatcatcttcatcatcatcacatgaggtagagaagaaagtgagtcatcaaacaagaaagctagagaggttgcctagtgaagaagatatcaatgctagtg
>4719
gattcaaacttgatcagcaatgaattgttgcattcaaaggctaaatcaaccactagacgcatggctgctgtgttccaacctcaaccaaacaaacataaaattcggggagacagagctagg
>4720
cttttccaacggtgattcgtcacataacccatcattcttctctttcttgtttcacttcaaaagaaacaaagaaagaaactttgtctttcgctatgaaaaggagaattgtcgtttgggttttgattctttgacttgctagattcttgtttcagaaactagaaaagaaagaaactagcttg
>4721
ccccctatagttgtgtgtgggacttgtacatagtactatctctggtcctatttataatcgatgtatctagactgtataatgcaacccgactctaaacatctttattgtccttttttg
>4734
ttcaaaaattccatagcaaaacggaagctccctctcctctcgaatcggattcgcgaatttggattgtatcccataaccaataccgaaattgcaatggcgccaacacgaaatcgaaatagattgaagcaagaagaataaagactcaccggttcaggtcgagaagttggttgaagaagttggaaagaatacctttttgttagagggaggttaatgattgttgaagaaaaaaaccttggaaaactttcttgttgcagggca
>4765
aaggcggataccttcacccttcaacccgtcatcgtgaatccgtcaacgaacagttgaggccgaaatcgagtcgcttcttcaaccgggaatcttgccaatcttacaaggtttcattcttcatcttc
>4771
ttgcttatatcggcttctgacgatattgaacatgagctgggtctgaagcttgtgacagaagaatgttctgatctcctcaacacttttaaatttgcacaagatgacgatgcttctgtaactccctttctaaagggaatatgggcttgaaatcaaatctaatgtaaataaataaatagcaatagtatagcctgcgactaggtcttttggaaattactatgt
>4785
agtagtttgctgtttctgatgtttttctgaagatttgtgttttggctgcttaataagttcttctatcttagatttacaatttcagcttctcattatggcagaaaat
>4798
ctgtgttgccgatgttgctttgtctgttcaggagtctctcagaaattctaagcgcaaatcttcagcaatatcagaagctcctcgtcctcgcgatcagaagaaattgaagatatggatggggaagaggccactggatgaaagtgacaatagtgatgattctgatgaagatgttgaggatgttgaggaagaaactgagaaatctg
>4799
ttaggttgatgcacttttttagatttggttttcttaataataatgtggatttgatttgacctaatttgtgttaattggtgttgttttatgcgatagtaattatcattatcttgtgccgatgataaaaagttgaatttttgtggtgatttgatgcaaacttaaccatgggtctaaac
>4808
gttattaaccaggagcttatatgtattgcgttactgtatgaaatttgagagcttatatgttatggaaagaaacattatctagcactcaattgaaaaaaaacatcaaaacttcagcatgcaaaagacttgtatgaagaagatttagaacattcaattataactattccattctgtaacaatgtaaggctgaagacgaagacaactactgcggtaagacattcattttgaggtaagagggagtacctgc
>4829
gacagattcagacatcttttcaaccgttcactccttacttctcaacatcaccatcctatcaatcctattccctttccatcatcgtcttccactgttttttcttctgcaataatcctgga
>4832
catctccaactccatctcgacctctttccaattcaagattcttgccgcaattggttttcccttctaatctcaaaaaa
>4833
tctgctacctatcaacaagaatccaatcgccacctctctcgttgcacactcttgcacaggcacgttaccgaaaggctccaacggcatttagagttctcgtgtagcgaacagaagtccgcgaatgtaaccaaagtattcgagcaacaaatctcaacagaagaacgagaaattgcaaattcgaattgtgtttcgtctttgttttcgaagcggacgtcgttgacgcatccgccgtgttctccatcgccagtaggtgactttcttt
>4842
cgcgttccctgaacaactaactgaattaactgagtaactactgacggcttaacagtttgtaacagtgagaaacgcttaacaaccttccattaccagaactcaacagaaagagctctaactactttctgttaacatgacacttctataaatatcacttgcacaga
>4872
aaccaagcacttctgtaaaacgcgaatgacgctaatcaatcactctcacgactcagccgcgccaaagttcaccgccgacggcggcggagttctcgtaatcctaatttcgaatccttaaacacaaccgtctaattcctgaccaaacacgaatcgaatagaaaatctctcacgaacaaaaatcaggatctaatcctcatacggaggaagcc
>4875
acttcacattagcttgacattcagtataattgaaactaacaaagctcgtcccaagaaattccgtctaacagaattcataacaaactcaaaacaacaacttgatcatcaacatttaatactaga
>4882
tgaacttttgaggaggaacttcagtgacactggatgctttggttttggaggagatatgtgcttgtaaggaggagggggtgaattgtacttgta
>4887
ctggaggaatcgaacatgtatcatgtatcatatctgatgtctttacataactatcaattgagcctgtttaaagggacgaacatgtatcatatggattagtttaattgttagttttttggtgaatctaatctttgcttttcgagatataatatgatatcaaatactgttgtattttattgaattaggagaaaagagggagctattaacttgtaaggtgcgatttag
>4907
ttgcgttgaaccgatccaccgccgatgcccgccttcaagatttatgatatataatgtaaatattatggaacataacaatatataaattcatgtgaatgcttcttcatgcagtgacatgatgcttagttcatactatgacattacaaatttgatgatttgatagttaatattctgttttttccttcctattttttgtatttgtcccaagctaatgttgaggatttgtgttatttattagcaaaat
>4913
ttaaaaacaaccgttaaccatctccaaacgacccttcatcgcctctcaaggatcacttcctgaatcctcaaccaactctctaatctcttctcaaacttcacaacaaaaagaaaacagcacagcagaaggagaagcggaatcgagaaac
>4947
tcatttgccactttctttgttgtaatttcttttatcttttttcatttttactctttgcatttgttgtactaaaactaaaaatcctgtcctatatgggaatccctcagtgaatctgctattggtgcaagaacttggcataaggggagcctaattgtgcagaagagattgcaatggttgtgtttcatatggtgatctctactctactattaattcttcatgtttccttgtatatattacagtcttgttttctcgatttctttgcg
>4950
taaataacaatgcactcacctgcaaaaatgtataaacaataatacattctatgatcatatcactatactagttcaaatacaatgcagtcacatcaaaccaaggccatcataacagtaaaatatattcaaccattcacaacaacagcagggcaacgttatcaaacaagatctactacatttaattaacactacataactaaa
>4983
taaatgcttgggctgtttaaagttgttgagtacattcaccaatgtttatagacataatgtgtttgtatttatatggggcataagtgcactcatttttatttgttgtagcataaatgcaatctattttgaatctaagcacttattattcatcaccataatacattgtt
>4990
cgttgacaaggacggtggcacaacccgtttttgtaacaatcccagatgatatactgattaaaattagagaaagaaaaaataattttcatttctaatttggttgctaaatgttataccaatttcattttttctcttaaatgacagagtcata
>5008
agggcaggtaacatagttagtttaaattcacattgaaatgaaattgagatataatagttagttaggttcaaactgctagttaaattttgttaaattatgttgaaagactcttgttgaaatccctcttcaagttgttatatgttaagttctgtttaaaaattcaatttgagttggttgaatttgaaatgaattatctcaataggaagtgaatgaaactcgagtggcagtgttagttaagatattagttagtttccgattaggtgttggaggagatatgtg
>5011
aaaagacccacaattgtataactaaaacttaagtgactccaaactacatataacgaagaaaaataaaccatgacactgaacattcattttatgtaataatcacttcagagatgtctattctctacgatg
>5034
gtcgcccctaaatcatctccttctccacctccgccaccttcgcaactcacaaccaccatttttcacaaagcgaaccaccacaccacacgtcggtgagcgctcaaagccttcaaacaatccctcgtcgcgtctccttccgtgccgccgcgatttctgagcgtcgccgagtcatcgcgccgccgtcatcttccgatgaagcttaaccgtccgaatccacaaacccaaccttcctcaaccaataacgacggcctcgcgtctcc
>5040
gaccgcaacattgcatcaccatggcgctcttattacaattcagacattcacacatgacctaaacaaaacacaagaacaccaaattcaaaatccaccatcattgaatttgaagaacaactagctagatagaaagacagagagag
>5067
catatacctgctaaggctgactgatgaaaaggtgttacatcatattactataatacatatatgttgagtgacctacatgatttagatggttgtacttagtgatttcagactttggaacagatagttgttgttgttgtctgtagagaattggggttttcctgcaatattatttaagaagctacttttgtcggtcgaaaaaaaaaaaaaaaaaaaaaaaaa
>5072
gcagcttccatgaaaatggaatttcctgtttctaaactcaacttgaataatcctaatcctaatcctaatcatgattcatcgcaaaattgaattgggttttctttgtatttgtatactagagtaaccagacagaggaacatgaaaagaatgaagatttattgaatgtgacagtgaactaagatcataaatatgttataaatgtcttga
>5077
gcatcatcatgtcaacaatgaaagcttccaaattcctgttatgtaaaactatcatcttttgcttttttatattagcagtcaagttttagattgttgaagaggatggtggcaacaactatcaactagttcatatacagcttcatgaccattg
>5092
tcttagagctctcaacaattctcactctctcaaccattcattgattcaactgaatttaattctctccctccgccacacttcataatctccctctcactcagaactcagaaatccctctgtactcatacagtttctcagattcactcagaagaagaagaagaaagaagaagaagattgtggagaagaagattcaagtag
>5094
aagaaaagtaatagttgcatatggtattcctattaatgtattatacatggtcatgaaaatgaaggagatatgtgtgtattaactactaataaaccaaaactatggttatggttagattaaacattctcccaccaatgttaaaacaggtggaacaagg
>5103
aacgcaacgagaagacattccaacaaaagccaatcacagaaagtggaattctttcgttatcaattcaaagtcctacttgattgcagactgactcattctcaccttttgttttataagataacaa
>5118
attttacattttcttataaataagaaaagtatgttttttattatctttaatttatttggtatttgttattgtttgacagcacttgtcctgatcagatccaatggaatcgttgaaatcactttggtcattatcagcgagggctagtctgtccaattatcacatgatatatacataaataaatgttgttttatatgatatttcacatgtgtgactgtttatcatg
>5119
tgtgtgcgtcattcaagcatattttcgaggaggcaaatatactgctctctttattttaatgttagctaaaaataagtgtatccaaatgtaattggatcccatgggagtggtttgtaatta
>5147
atacatatgtacatattgttatttggtttgagtaacgaacaaattctgtgattatttgtttcactgttctatgaaaatctatgaagatgcgtgtataatattaatagttgattt
>5152
atcgtgtttagatttttctagttacgatgtctcagttttaattgtcttgtagtaataagcatgagctttcactgtagaattcaggacaaatttattatggcatgtgctatatgtaagaataacttgtcatctcttgagtcactattataaataaattaagaataacatgtgaaatgaaataa
>5154
tttttgtattgtagaaagttgggatgttggaagattgtatatatgacaacaattttgaacatagaatcaatagttccttagtattcaaatattttgtgcagtgcttccattttgctgtagaaatgcatgtaaaaaaat
>5159
aaatagatttccaattttccttccgatgtaatgatactgagtcagtatcttataagttataagtttctgtataccaaaaataattcaagtttattagcaacttttggaactataaatgagctaaggggatagataattgaagaaactcgttcatgaatgagaaaatttcaaaggatatttgacatcatcaaaacgggagagattatg
>5185
taaacaatactgataaaatggattatcaccaatatccaataagaataacaacctgtaaacgatcctgataatatggattatcaacaataaccaataaattaacagaaaagaaacaacagatggttctgaacttaaaagggggcaaaaaacaaaacagaaaattacattggcagccaaattaagcacacatgatgattatatagtatacataacaacacacacttgttgatgattatatagtttagttgtaatcaggatgagccaa
>5203
agtcaggttaggtttccttccataccgagctttgtctggctggtacctttataggcaacttcttagctaagaactaacattacatttgctatcctagttgttcttgcatctcttcttgtaacgacaatgttcctcatgcctctcacatgtgtcttcttgcttgtatccatgttgatcaaccattaacaatactgcatcagtatgagtcatac
>5223
ataaatgagtgttccttctacaaagactattacaataatcaaatccgaacacataataataaactcataatacattctaagtttcagacatctaagcaaagaaagataata
>5249
gggccaacaccatttgtctatgcaggaattgtgttatgtccaaattaatatcctcaagtcaaaattgtgctctatatctaaaaacccatgacttttcccacggcaacagtttttccttcagtgcgaagag
>5250
tgtgtaaaatgaaatatttccacatgaggcagtggttcaagcacagaggtggctgttggttgaaaaatacattacctttaggagattttgtgcttatagtccaattgggaataaactggatatcttggatatcaaatgtcaatttaatgtttaatttttgtttttcgctttttctcaataacaacactcttgatcaccatc
>5282
gaaatcgaaacgaggatatgcaagtttggaccaaagttatggattggcttgggaacccaccgcctgcttcgacagtcaaaagccaacaagcaacgacctcgtgtcgatgttccatttcagcgacac
>5290
acactttgatgaacattcactattgaatatttgtgtaacaaaattggattaattggtttatttgttattgtttgttctttgtaatataataacgcaattgtaattataaacttgtcattattttatgaaaaccaactttttatattttcatgtatatggttgtattgcagatcgaatacaaatttctttttta
>5307
tgctttcttcacaatctgatgatgacaagccattgttgttacaagattcaattcctcgtttgtgttgttgttgttgttgttggtcatcttcgacgcttgaaattccggacagaggatcttg
>5308
gaaagatgaaaggacacggattcatatagtgagtgagtctttgtgtttgtttatgaatgaatgaatgaatgaggtctattaactagtctaagctatttccctt
>5331
atcgatcaaaaatcgaagccatgaaatgaaatttaataatcaaaatttgacaacgataaattcaatttaatgaaaacctaaaaagttgaatccagaagcataattaagaatgttctt
>5336
tgtcttcgccttcgccggagatatccatgtcgcatttcaggaataagcgttagctaggatcagattcgtattggactccggttgcagcaattcagcgaagatgaggatgaatccgaaccgattcggattccccccgt
>5361
aaaaaaaatgtctaattacataggcacaacttaatataaacattaactactacttagttaagatactagaatgaaatcttaataaaccttggtacatccaaatctaagttcagtgtagctattaaatagagcattctcattcccgcgcgatactactaccactctcacagttgaatcgaaaa
>5392
ttccattccgagacaggtaagtaaaattatgatacttatcctacagttttgtctgcatgttcatatggcagtagatcttctaaattgtgctagaaagttttagggaggtttttcag
>5407
cgaagccatggaaacaaggtcagagggaaaaagaacatggaggcacaaagaggtggtgaacaatcatgaagagctggaacatgaagatgaagatgaaatggattttgaagaggaggaggaaggtagaaaga
>5411
tgagttgttgttgtgcctttttcgaggattcgtgactgaaggttttcttttcttggcgtgtgaattagggagcgttggttgtaggttggttgcaggtgattagaagagggttgttgcagaagttatagttggttctgttatccagttgggaataggagtttggttctcgtgaggatgaataattg
>5423
cgccaattgctgcaagtggaaaccagacaacccaattgcagcattcacgatccatcaacaatgcaacaacagcaaagagtatgtcaataagtgcccataacataaatttcaatgtgacaaaatttcatttaattaaatcacgatctaattaa
>5430
gattctcaacttttcaatatctcttcgctatctcaagctggttatgcacaagtcttcttggtgcgagcccgaggaggatgacgataaagtgacttgcacacttagcatgaatttaattcaatgcaagttatggtcttggtttaacacactctctctagttggatggattcaagttgcacgacattcttttggtcaaaacttggttttgcaatttgtaattaaatatcatacctattcctaatcatgattttgg
>5456
aaaaaaaagcataatctaattggcatatgtgcaattggtgtaaatgtattcatgatcaatttacaagcatgcttaatgcgagtaagaatgaggctgtttctcacgtgc
>5460
ttaaagagttcttgttttgagttttgttgtatcatgtatggcgtggtaatatataccacttttgaattaccataaaatcggtacatggcttgtgtttgtgcg
>5464
ctttgacttaaaaacttgttgatttttgaagatacctttgccttgagtatcatttgctttctataatcttgtggttgtaacttgagtcctctgaaggttgtttttgttgatgagtccctttggacatccatgagcatgagacatcctaggaaaagacttgagagtccccccgt
>5469
atgaaggttcggttatatgacggtgatcggtacgtgcgttgaatcgcggtggagacggtggttggtttgtggtttgatggaggttgcgatcgggaattggttacggttgggaaga
>5481
ctgattttcctattggcggtggtgaaggcggagaattctccgccgaataagagctgctgaaactgctgcttccactgttgtcagactcaggggtgtctagtaccgcccttggtgatgattcatcgtcgct
>5485
aaaaacgcttatgtagaaaagctcagagtcagcaacgcgattctcacaattccgacatcgcgttttggaacatcaacatcattgcttccaccatatcggctcgcggaggtgcgttcatc
>5537
tttaatcatccatttccttttatgtcataactcggtatgattgtgtgaattgcaagatgtgcaataaaactaagtttggggtggaaatcttgaaagggaaggcaagtgcataagatgagatcatacaaaaagaaaaatagtatgtattttcttt
>5580
aaatatattgtcatccatgtaattgttacatctaaagtactgaagttgtgacagtgtaatgtctctagactccatatttgtttcatccctacatatatgaagacacatatttagaattgataaaaat
>5585
cacatggttgggctctctagtatcagatttgagattgccgccatactaaatgtccgcattattcgtctatcatggtgtgttactactttcctgtttctgtcagtcatcataatacttgcttagctcctttcaacttgaatttcatttcttcggtttatcatgctcagtggtagttttgattgatttttcaatacttg
>5602
ttgttcgcgttaaaagtgaaaccaaacacacaatatcttcaaaggaaatcatactacaccctattttatttgaaattttcgactgcctattcttgccttttgagggggttcttctgcttcctctcttgtt
>5609
gaaattcttgaattcacttaagcacttacttcccaacttgtcatggctttagatcccttcaaattgtttttgacaaaacatgtttcattttttagtttatattttgattgcatcgtttgaaatatctgttccagctttgtgtttattttgttcaagattatcaaattcagatttgaattgtgaatatctatttcttgaattttataatgaaatcatataatatacacgatgaattgttttgtctgtt
>5610
gctttgcttctagaaagaagaaaagtaagaagaccgacgagacttgatatacgatggtaacttaaatttagttggagtgaaattaatccaggcgaacttttgcagcaaatgatatagttatgtctgatacaaagtgttttttccaaatga
>5612
acaatgagattcttaagcaaaagatggtacatggcaacttcaatttgtaagttacaaggaaaataaaggaatgtcatctctagcagcaagagctaaagaagtaagagttttgggacaatgaaatgtaatctataaatctatgtaaaaaagggagtagaagttaaacattgatttttttc
>5627
aagagattgtcggcagtgcaagcttcgaagactttctattgtgaaaactaaaggtccttcaaagctgattcaaacgacccatcacttaaacgaaaggactcctta
>5629
ttttttttttccatcaagaaatcatattataacacagatttcggatagcaaatacaacagatcctatgagtgtttatacagaccttaacaataaactgatgcagcaaagcaaacataaacagaaataggaataacagacaaattcaatagttttttccgag
>5677
ctgcagctgatgaaggctgcttttcagtttggcttttttgaatgtccatgatctctgaggttccaatagtcgctgtttgcggcggccggtaacgaactccggtgagttgagcttttcagttccccc
>5678
ccgagccacttttccggccgcttgtcttttaactgacggatccttgacctctagccgtagacggttgctttcaatcgcttattcaatcacatctcgccggagac
>5688
tttgcattttccagcacagcactatcaataatattatttgcttgtttgtaatattgatcttcacaccctccaattttccaataaaagatggcatacttagatgaaataagagaggcacaa
>5706
cgaaaacgctaccgttttagggttcggagatgagcgattgtggtgtaaaacgatggtggttagtgagaaattattaccaagaaaaccaagataatctcacacctaatgaaacccttggaggctc
>5708
cagagtaatgattgtcaaattataggaaatatatttatcaaaaatgatgaatctataattcaaattgaggataaagttgatgaaagtttcaatctctagtccaaaaagaataaaactcgtatgatttgagagttttttttggagagtttgttgataataaaggattgtcaaagaccaaaaattgcgataaaaattacattgccataaatgatagtagcacttcaaatttgatcaatt
>5729
gaagaaaatgcgcagaaatgtttacctaccggagcaactccggtggttctttgtctggtggaaaagaatccagggcaatttggaaatgcttatgttaacttattcaactggt
>5731
cctctagcttccacaacagaaaccaaactctttcaacagaataaccaacttctacaaccttccaacacctcctctaagaacttccctcaacaactccacagaaccctgctcaccgaatgctctgaaaaactatcttccaaaaccctcaacctgcataattttccagaactccctccactctccaacttcgataacaaccttcgaagaaccacatcagaaacataagctacacctag
>5790
cccctttttgtttttcatatgcagaagcttcttctttatggagtacttataaatctaagatttggtgccaacaatcttgtaagtcagtttaatttcaattttg
>5799
aatcgccgcttccaccatcaaacgcctccatcttcatcatcctcaccatccttcgccatcatcatcttcgcttctcaaacccatgcaaatccgctcaaaatcgcaccaccatcaaaaccctcacctcaatcgccctccaatttcaac
>5808
atgcatttgcattttgataactctattgctggtaactttatgaggattttggagactaaatcttgaggcaaacgctccatttttttcctcttattgatggttgtgaaattattttgtgaagagag
>5832
gaagtgtagaagcgagaacaacacgccattaagagccttattaaaccaatacctcatgccagcattttaccaaagtacacaccattattaaacaaataagttcaactaatcaataaaccaattctgaaaaataattagcaaatttctactaattaaccaatcaaggtaa
>5846
ttttaatttgaatatgatcaatttagttagcctgctaggctaagttaaacttctacagaactttgtttttgcatggtttcatattagaatttattagagctatatttataagtttgacttaggtcaactcttatgattgtatttagagttaattatagttgttaggaagttatgagtggatagttttctgttacacaattctactctttgtattaactctatataagggattcattattg
>5863
tggatgtcaagtctctttatgttgtttctgttgaaacattttcacagtttgattattcaaatcgaaatctagttttgctttgaaacgttttcacagtttgatgaatcaaatcggaatctagttttgcttttccatgtcagtattccctgtgtttgagacattgacgtggttgcacttaaatatacagttattattctagtaaaaaaaaaaaaagt
>5915
cttttatattcatccttttagggtttgaattggccgttgagaccaaaggagtatcggaattgggagtgcttgcggtgttgccagttgtctaccctattttgatgtttatcctgaaaaagg
>5916
caagttgggcaagttcttttctgtgattgttgttcatttataaattttttgtaattgtaattgtttgaatctgttgatgcctctaaatgttctgtaattgtaattgtttcattgaccaatttgtatgcaacatgcgctaatgcatgtttgtca
>5920
ttaaacttagaagatggtgatgccaaaactgcaactcactacagacgaaaacagggctgctcttaacaaaattgggaatgaatatttggtccacacaagatcttatatgagatccctctctaacgaattatttcggccagcacataatacatgcataacatcaacgccggattgttccctctataaata
>5932
ggtttggcaaggtgaaatacaagaacaatcacaagagtcggagcagtagcagcagcagcaacaacaaccgtgctatcttcattttgtacatttcaggatatactagttttttccccgaaattatgctgtttctgcatagctttttatgtgttta
>5939
tttccagcatttgtacttgtttgtgctcgttcagatatttagtgttgctactgtatatagttctaattatataaaacagcaactctaaatattcaataaatttagattgtagtataaaaagtctagatttagtgttgacattttgtgttggttattagacttcaaatattttaaggatagatgtaaacatgttattacctatccaaattacttattcaaatcaaatacaaag
>5943
atctgcgatgtaaatcctaccggcaacggcgacgacgaattcagagcttaggtaaccaaacttgcttcgattcgttaatcctcttcctttcctctactgggaatttcctgattttttgaggagttattgatcttgtggtaaacgaagtcgttcgtcctttggttcgatttgcagaaattgttatggttcagtgccgaattttgcagaagaaggtggtgaaagatgcgcaggtgagaatcggttatgattctgtatggttgcatcggggtaagag
>5953
agaagatcgattgcagagtcgagttctttgcagtgcaaaaattcatggtgcagaacgaagaggacggattcagaaatggaaaggcaagttgcagaaaaatgctgcaaagtgcagaagagaagtttgtggtaatggagaaagaaaaatgtttgatctgtagtaagaggttatataggtttttaccatggggagttggat
>5971
tggtgaagatgatggatgaagaaagatgaagatgatggatagggttttagtaatcgaagtaatattgactttggtcaacaattgaccaaaaagtcaactcttaccaaaa
>5973
gggaggaacctgtcactttcgaggcaattttcggccaaaccactatgatttggctagcctgcaaggtataaatctcttcgtctagctgagtactacaactttcctttttg
>5977
gaaagagtatatcgacacccaaaaagtgtatcgacacactgtatgtacatgtggtgttgtcctttttaataatgcttttctttttgtattggttgaatta
>5983
tagtatcttgacttctgttagtgagttgcagtcaaattgttgctccattagtgcagggttatgttagatcagtcagttagttgattgcaattcaaataatttgc
>5998
ttaatttcacagcattgagtagagttggtgttgttttgttgaagaatgagaaactagggtttcaaagaggcggactgtgtccgattttgacagagtgaaatgaaaacctaacaatataatattaattaattaattagagtttcacaccttacataattagggtactatttttt
>6007
ttcattcattcattactatttttcgcttttcaatttcacaataaaaagacacaaaatattcagaatcaatctatggcgtctggtggaacagaagctttcccagatttgggtaa
>6023
gagctcattcttcatagttcatctctgagaagctgacttcactctcacatcaacacttcgccatgcaaccaccgcaatgataactaggagagcctctggtattttcatcccactcgtgtcag
>6046
aattcagtagcaacgaaggtccagaaagatacctctaatgacacgctcggaagagttctcaacgaatcggcgcgactcctccgttgtcttcttcgcgttcttcacggttctctcatcctcttgtgctatgcttatatgatctgcttcctctacgcgattgttggatttagaccactgcgaaacggcgtgagcgatgcaagatcacgcgag
>6050
acactataaaatcctaccactattataactgcaccaatcaaacttccaagataaaagtcatctccaagaaatataaaaccaccacctccaaaaccaccgccaccagctcctttagctg
>6055
aattcctcctcctcccatgcttcctcccatgctcggtgcattcctccaactcacactactattgctcctcaagatcttcctattcaaaccaccaccgccaccaatactaccaattccaacaccacctctaacatctccattcctttcccctttaaact
>6060
agctggggtttcaggcttattttcagtggaggcagcatcaaacatctctacatccttaacctcctttgcacaactcaacttgccttccgcaagagatgtatc
>6066
tttttggctcaagatgcagggcttgaactcaatagctaatgaaaggctttgaatgggctttattggaattggatgcttggaccgtttggatttctatggaattcttcggccttatgggatattgttgtaa
>6072
ggggggttcctgctattggcgtagaagctatggcaacatagaaaacacagaaaatcaaattttcgtgctgattcattcatggaggccactaaggaaga
>6076
tttatcaaaattcatataaagcatcttccaatagggtacactgaaaaatcacaacagaaaaatcatctaaatcaaagctcttcttcaatctggctcctgaagaattagcatatcactggttgacaaaagttgttcaaatatagctctcacgagatcaat
>6085
acttggacgtgagcaaatcccagtaaatgaagaatgcaccaaaaccacgatgcacaactacaagcccatatcaaaacggcgatacaaacgccgacatcaa
>6100
gtccaccccgaggtttaatgttgcccttatttctaatcctaattgggatatcaattgtggctaccaagaagatacatcaagttcatagttaatctcaggcacaaatcgagtttggggcacctttaaaaagaaatctaagaccttcagcctatcaaggtcatgcctccggtaaaatctaatgtcccccttattgcttggcctag
>6117
tggcagatgggttgaagttaggcgatacatttgtctgtggcattacatgtaagtattaataataggtccaggcagattgtgcttcccttgttctgaagatcagctaaaaagactcgagtacagttgtttcatatttatgtacaatttgctgtatactagacaatgaaacgttggtttggttttaaag
>6122
cttcaaaatcacagcttaatttcattcatactaataatcaatacaaacaaaacaagcctttgtttgagttatttcttccacaagaaaaatgtaaacgtaaacggatctgatgatgtgcgtcaatccaaggcactccaatgagaaagaagagacaaaaaagaacgaaatttggatgaatatagaaaatgggtagcaagtgtttgatgaaatgaaaatgagaaaaatggaattttggggttttagtttagaacatgaa
>6123
ttagagcaatcggtaggtatataaagggagttggtttcggattcgagcttggggatcaattcaatggtgggtttgtgttaaaattttcatgttcgggggcggcgccgccgctcc
>6129
cttgcaaatgtttggttaattattttgttataaatttaaatgtctattcttacgtttaattttatactgttgagaagaattattatactgtttaaaacatgtcttcccggttgctttaaagttaaaagtgtgaaggccggc
>6140
aggaaacatgcaaaattatctcatagctggttaatatctggtatatcacagattgctgattcaattatgtcatagactacaatatatagttaagaatcaacctatatgtttgtttaaccggttggtgattatcttagttgcattacgggctagt
>6148
ttcctcatctttaaggtggtttcttcgagttgaactgaaaaacatacaagaaataaaaactagataggaggagttggtgaaataaagagaagatttatttatgtatttgtttatttatttatttaatgaatgaataaattgtagttaatttggaagtgttaggagggaaggtgggtatgaagatgtgaattatattgagaggagagagcacctgataagatcccccccgt
>6151
cgaatccgcgaattgttgagtcttcgaatcatggcgattggagaacgcgtgccgttgttgctcgaacggaagagttttcgatgattttctcgctcgcgccttgaactccatttacgccgttaccatcgccgatgatgaaatgaagttgtccccccgt
>6170
actgctaacaaaggggaaacaactccctaactgaaaagggcctccatcataaccaacttcgaaccctcacttcatcctccaacgctcttcactcccttcactctctccagacactccaccctcttcttcacccataacaaccccttcaaccttatctaaccttcaccaccaccacctctaacctccttcagtaccacctgcaaacaaaacca
>6171
aaatgaaattttaacgaaacatttccgttattattcatttttaacgaaaaaccatatttttacctttcctggtactattcacttatacatttatttgttatttttcattcaaactaaagttttttagaacttttcgttagtttccttttaattaaatcctcactttttcttttcttggttatcacggtaagttttatatggttgccacttgttgtggttatca
>6182
cattccctgaactggttctgttggttgctatgagcatgagtaaggcctagcgcatttggagactgctactgacagggtgcaggacctgtgcaatgcttaatatttccccatgaatactgtaggccatatgtacggttttacacttggtgtaatgggttcatggcttaattgcatcatgtggaatgtattgatttggcattacaattgttgtttgctgtcttttatggttgcaggtca
>6185
tcaacatcatttaatcaaaagcctctgaatattagaagataatctcaaaaggttgtgcatcagaaaaacatcacacagtccaagatctcccttccccccactacgctgattttgtgggttacggacaatactattgtaccattttgtctcctatatgaaaatagttacacaaagagatagctgcaatttatagttccaattctaccctcaaacggatattttaactgcctataaaaaggagacttggaagattgg
>6189
aaactaaatcttgaatcttgtttgtatgtgcattcaattcttattggcggttcgtagcaggctttggttatgaattagacttagttacggaaacttgtggcat
>6195
tgcagggtgaatcgatgtgaggtaacggatactccagttgaagattgtgaacccctgattgctgcttgaaggttgcaagctcatggatcttaggtggaagaatggcgaattcaaagtggaagcgtggtgattgaagaaaattggagaaagtgaggaagaaatgaagatgttgattagaagtgaatgatcagaaaaatgctcagagaaaggctatgaacttcttatataagagaagtgtaaccgaatcggg
>6228
aaaaatcttatttctcataagatgaggtctaagaaagaccataaagaaaatgtattgtgtattatttgcttctgaatgtaacaagaaaatgagaaataaaatatggaaaggagaaaagcatggttctattattggattcatgtgattatgtcta
>6237
attcaatgtccaatcattctattattttgctttccaacaataaaagacaaaaaagaatattatccttaaacaaattattgacagatatcagacatgacactgataaatttaaacaaatgacgaattgatgtaatcacaaatattagtgttagacactaacaagaacactgacacgccatttttcaccgattcggta
>6309
tttagtgtttgatatgtatgtcactggtttaagagtgttgttgttgttttcaacatgttatgattctcgaatgtacaggtttcggttttgctcagtttcatattaatcttgataggggcttctgttgagctaaggtggtgatatttatttgggtcaattcagattgggttagtgtttgtattgatgtgcgtatttcggttatctattgcggtc
>6340
aacatagtggggctcctgccccataacattacacatagctttgcccctcttgacaccaatatcagacatcaaataaatgcacctttgaatgacttagactttagtgaaaatggaactatctgaactagtcttgcataaaaaatctttttagaaaagtaatctctaaggatatcccatgtgcttgcgagccattagtaaaa
>6345
gtaatctcaagatctcaacatagcataatatgttcaaattaaatatagtataaacaatcaaactcaatacgaaatcgaatcaaaaatttaaattgcaacaccaattaattttgtagacaaacacaatcttaagaaaaagtctggaatcgacccaaaacatatacattgttgctgcatatgattgttgcttaatcaaaaacagaatccggagacaccgagacaataacaaaatcaccttgactcatactcaaatcttgca
>6368
aattcacatctaaaatgttttccagtttctcaaccatattcactcaggcttatacctaccctacgatccaattataaccataaccctatacctatcacaatcttcaa
>6370
tcctaactaactgtctgttcaaactcattaattacagcgaatttcatttcatgtcattgtcaattgatcttaattcctaaccgactccgattgctatataaagcatacctcactgcagggttgaaaaaagatcttcattcttcacctttgctcttcatcttcatcgctccttc
>6378
tgtggcaattaggaaagagattagggttatcttttgtaaattacttgatctcctgcattaaaacccaatgttttatacaggtaataaggtcacataaaattggcatactaaatagagaagcact
>6393
aaagtgtgtttgcttgttttggaagattccttcaatgaagtggctcggtttttgggtttgccttgtttttttagattaaggttttgattttggttcttttgtag
>6409
cttgattgttgttaaactttgattttaataaggtttagacattggggttttggatcttccaggttattttggtaggtagagatttgattttggtgattttgagttcaattttga
>6416
tttcagttttacatagaattatagctagaaattattgaagaaaaattgatggaattcctctggaattcatattttcatactagccaactttggtcataatttgttgttgtttaagttt
>6470
aaaacggccattgtattgtaaatttgtaatcatggtggtaagcttccacgcttgttacattatccatacaagtagagccaccaaggctaccttgtgcggtagacaagaatgaatttgtagatataagaaaacttgaagcaggcaacatatgtcggcggcaaattagtagtgctccaggtccaactg
>6509
tgttccacgagatccatcgtctctcacaatcgtcgctgtgctcttcacaacacaaatcgcttccatcatccacgaccccgtaaaataactccaacaccatatcgattaacccactcattccgccaacatttccaaacccgcttcagatccggtcacgacatcgccgatgccaccaaccttattccggctataaaactaccgcattcgcataacaagcaacaaaactccctctgtaaactttcgattcagcaatcat
>6512
atgcaagagtggtaacaccactcaagagggaacgctcaccgtctggatcccacgagattagggatgagaagcaatccccaacggattaattctaacaacaagaaacaactcatcaaatccaaaacaaaaggaga
>6519
ttgacaagtggagaagatgatgaaataatccatttattttttcatgtaaattgtatctttgctggtaatttagactaaattgcaataaactttttgcgtgtcaacatagttggaattcctctatcgttagcgactccacataaaaaaaaacatgtcaaagagttggagcagcaggacatggtgagatagtaaagtttcatattgattgtaaaatttcatattctagggtttggtctctttccaaaaacatccatatatttttg
>6565
atcagaacatcagatatttaatgtcattattatacaagaagttagtacttgtattattagagcaaactgtgtcatattcttattttctaccgagttgttaatgaaattg
>6601
tattcctgtgctaacatcatatcaagctttgaaatttttcatgtaaatgaaaatggggaagataccaattttaatccaacaaaatggtaacttgaaatttgtaaacataaaaatgaaaataaaaataaaa
>6629
aactaggtacttttattactcacagaatgagaaggaagatgccgagtcggttctcacacgaagttagtcatggtttcagttatatttcctataggcatgtgaatgaattccgtgaaattggccatggctcttcttattttt
>6647
ccagcatgcccagaagacgcggctggttatgcacatggggcggcgcatgtccgaaacgattcgtctgttactggatcacctacagaggtcaggcaataagccattattggcattagtcttcagccaatgaactccaagtgaatgacctctcctcattgaggctggtgctgtcacgtct
>6660
tacaaagtggtgttgatgatttgatcttaattactataataatggattttaactgcatagagcattaataagatcaaagtattgccattatttatagattacaggacattacaaggaggccacattattatatga
>6710
atttatgtgtcattgttgttcgtaatctcgttgccttcttgatgggcgggattgaggcataatgatgaatggcaaagaatgaaaatgttgaattgtt
>6718
cctatatgtgactcgatcaagatgatccaatctcatttcatgtatatctttttgatgattcaaatacaaagctactcaatacaaccatcaataactaaccatcttaatattgtgtaattataagtgttgtattcaacatatttttta
>6724
ctgcacaacctttaatgatcatttatacctatcatcctacgtcctaatagtctacttatttacatttttgttctttgttctttatttagaattctctatcaagataaatttttgtaaagctcacctgacttcttaccttattaagggga
>6734
ttttcaattcaaaaacctgaatttggtatttccattttcaattgcaccaaaattactgcttcatggactatgtctatggattcgagattttcgccaacagtgaatagtaatagtgatatgaagaataagaagaagaaggatgaactctcggtctcggtgcagctttcaatctcgcctgttcc
>6749
agagatagtgaaaaacaagtatgatcaactgatcatatatcataggtaaaactaccatgtattagaacttgtaggaaaatgaatttacggttgaagaatgaaaacaatatcccgtcatttatacttttacaaaagggttgttcatttgttgtctctcatcatatatatgatcaaggaaaaaaacatttta
>6758
ggaagtggtggcggcggtagcggcggcgttaggtcaaaaggagaggagaacgcttagttgatgagggagaagaattgaaatgaaagaatcttttcttttccctttctctggtccgtgcgtgtccccccgt
>6778
ttcatatagatcacacattgtttcatttgtttagttttctgattctttttatagattatttatatgtatagggatagatgaattgtataaagagagtttaatgttagcatatatg
>6782
aaaaaaatccaaactataatcaaacggaaatcgcaaagaaaacaaaaatccaagatcgatcaagaagtatttgagttaacttgagtttctgggcttcaaagtacaagaactgaactaagcttgtagagagagatgaagaattcaggcggcgaagaagaagaagcaacagcattgtcaagag
>6784
aacgcagagtacgggggatgattcaaacattatttacagttttgtttttaaccatgagtaaatgaatcagagagctctaggtaagggaaacctggaattttc
>6788
ctcattcttgtgctttaattgctattcaatgactctgtacatttcaggagggttggtaccattattaataacttgccacatcaaatttctcatcaacagtgccttctatttattgtactattagaaaa
>6789
tgcacgtttaattgcatctctacttcaactgattatggccattacagacgcggcgggttacctgctgtaaaaacagcacgctgttccgttaatttgaaatcagacagtttggattgcacattagtaaa
>6830
ttatttgagaaatttgatgagtgatatgttacttgcatggcttgatttatagctagctgacgaagcataaacacatgggttactagccatgtgtcactaaaacttgttacctaacctaggtgacatttgtagtatcttggtacatcgaaattactttcaagtaaataaattttctgaaaattgtgttttctttatatgaaagaagaatgttcgtttccttaagatgataaagtcgattatataaggaatatttgtcatta
>6869
tcaagttgtatgtaggttcactttaggagatggggaccgttccattcctgtcatggaattgtgcataagtgtttggactgaatgttcagtaactcagttattattgttgggtgttgataagttgattattagccattaggctttactgtttgtagtgttttcttcattcttaaatattgtaacgtggtaatcttaagcaataagcacat
>6898
ctttcaagaacgattcccaacaatcttcttcacaaaccaaatccatcaccaccaacctatataatcaaaaaaggttccctctttaatgaacttttaatagagaaacttcacagaaccttgcagcaacttcaacaacctctatataactgatcactgattcttcgccc
>6929
aaaattactagaggtgctaaagcctaaagtgatcatgtacaacaccaagcaccaaggacactaattagcaagtgtttatgaactaattatgatctttaactacactaattatccttctcactggaccccgtacatctggaactgc
>6932
ctctctccattaccgacgacatttggggttcgaaggtgctctcccccgtgcttctccctccttcgcttttgaattgcaccaatcttgtttccctcagtcttgtaggtgacatcggaatga
>6959
ttgccttgtttttttagattaaggttttgattttggttcttttgtagattctggtctcttgtggtttgtatacggtggttgtgttgtttcaaagatgaaactgaatacaatgg
>6970
acatcttgttatgtttgttgaattggattatgacggcaagtaataaaatggaagagatgaaatttattttattttaatttaatatatgcttaattaaaagcacgttaatagaacttgtgtcattgttattcagctataagtttaatgttgatgcagaatgctttattt
>6978
ttagaagcgaagagagagagtttgtcaggatacagattcttttgggcagcactgtaaaaggattgtgtgattttgtctgttaaattatatgaacggtacagattaatccactcaatagttgagatatctcaaaggctccattaagtgattagttatattttatagaatattag
>7009
ttatgcaaatctgtttctccaatgtgatttgtagcctagtttagtgcatagtattctcgagggagataggatttgaagcttgctctcacctttgaataattgttgaggtgttt
>7041
aaacctcacaaatcataactatagaaagctataactataaaagaatattctaaccaattattcaatacaaagttcccattagcctttgcaatccttaatttagttaagctctctttgaagtgttgtgtcttggtgctacattggacattttacacctttcc
>7089
gcaggactagatgtatcattcgaactcagtatacttttattcatttggctttcattgtatagttcactttttcttgtgtggcatttgctttgactctaagtcatgtttgtggtctagcttatatgctgcaatatggaattccaacagttagcaatattgaatttgaaga
>7090
tttttttaactgtaataatcttgcgttcataattcaaaatttgcttctatgtcttgccataaacctagtaacaatacttttatggattatctagtctcctagtttcattattatctgtaaaaa
>7091
ataggcgtgctagatcgaaaagaaaaatgcaaaacgggggaactagtaatactgaatcagaggtagagacggaggttgattccaaagataagaagacaa
>7095
cccaaatgtctcgtgttactgttttgatcgtttccacattgtaaagttgtaaccaaaacttagaaaacttgaaataaatcagagaaagctatatattattattataaatatct
>7108
gcaataaaggaggactattgtggaacaaatatacacagtccttatgaaacggaaaaa
>7120
tagtagtaaatcatataccatataaaaactaaaatgcttcttgggaaatttttcgtcctccatttagaagtataataactatcattacatttatgtgatatgtacttgttatattggtgcttagtaccattc
>7121
aactagatgggtattacacttgaggtcactttcaatttgagaatcttgattttaacgagagaacaacagtaactttctatatttctctctcaactcttgttttttcccc
>7135
tttctcaacatccaccaattccctagccctcattcgttcatttcttttctccctcaaaacaccaaaacccaaaccctcttatcttcttctacccttcacgtcttaatcaaatccacctcttatttctcgccgtttttctctcctcattattttccagctatcgctttgtttttatattacccataacactt
>7138
caatgcatgtcagaagcatgcttgaaacacctacataaacatgttaactatgcaatgaaacaaaagccataccacatgtcagcatgccataaaccaatgcatcaagctccttgcaacaaacctgctatcaagccaattcactgtcataaaccaagctacaaaag
>7182
aaaaaggtggattttaagcggaaagtgtttgaccaaaggttgctccatttgaaattttgaaagggagtttgatgacacgtctaatggagttctgaagaatcggaacgggtcgatgtt
>7183
ttttaaacgtagaaagaacaccttctatgctgccgattcttcatcctcaggcattccatttccactcataccaacacaaaccaaccccaactcgtcttttcatttcgatatacaaatcatcacatcacaactcacaactcactcgtca
>7207
gacccgtttaacagaaacaccgtcaccggtggtggtggtggaagcggttaccgatgcgggaatgcgagtccaagtccgagtccgagtccgaaaccggttttga
>7208
aaccctctaacaattccactcttatcatcaccaccatcattagaattcccactcggtgccggagaaggaacatcaacagtactaggttgtttcaaaacaggtaattt
>7224
aggatattattacacttgagtagtttaagagcagtatcaacttagctccaaggtttggaaagtgacattgctacaaaaagcttcaacaaactttaattcagaaccaaattaaaaccctcttcataataggataaaactctcctcaaaacagaatttcctgcataaaaagg
>7231
cttgtttgggcatggtggaattgcagttcagtcttgacagtgtaaatactaaaaagaggatagtgtgccagtcgttttgcacagctttaagaaaaattcctgatccgatagactatatattaatggtaatggtaacacatttctgtatcacctgcatcctactttttcgcaaaacaatgattgggtgattttcccataagcaccttcgtcctaaaatatataaaagaatctactaatttatctatttagc
>7244
atttcaagattttcttggagctcaattattcatttatttatttgcaatatagaaaacaaactttcagatatttatactgctattggatgttctttcaaattaaaattgaatactataaaattgcttaggaatttgaaaaatgtaacatttgcaatattagtgacaattttggatatccattttcgaattatcaagaa
>7248
ataactcaacaatatcatccttcatcattcaaaccgtaacaagccaccgccatataaaatccatcacaacatcatcaccataaacgcataccaaccgcacat
>7263
tagaaaaccaaacctttataaggaagaactcctccattttaagcacattttccaatgatattcaagaaaagttcatagaagtagagcttgattcatcatttcccttgctttgagatccattaacgccaccgtcaattttcgccggggaagggaaatcacgttttgcatgatcggagtttaccggaggtttagactgtatctgtctggttctgtgtttccatgacttaagagtctttgattcttcttgttcttctctcaaaatcgtatctttgat
>7282
gctactatactctcactcatcacactcaaaatatacagaaatatgaatcttgcatcacaaagaatattatgatcacttggtattgagcttaagataaaagtggactaacaagactatcactacttgatgagtgttgaattggaaaca
>7299
tttcaaatatttctccgcaggtagcatgttatggtacatgctacaatattcaatttatttacctccttggaaggtattcaataatatagttcaatcactaaatatttcctaacacttcaatgtcaagtactaagaaataacccagaagaataaacatatattcatacaaaaatgttcccgatccagggagtacctgatattgtctacgataagtc
>7311
attttatgtaattaatttttgacatttgaagatatagtgcagttagttgttctctgatttcattcggttacagacagaagagttgtaaatctggaaacatgtgtgtttttttc
>7321
tttttttggcacttgaattgagcaagtttgcttggcatatcttacctgaagaaagttagctttgcatgcttgtcaaataactcaatgcttgaagtttaaatgaagttg
>7323
gtaacccagagaggacaaacatacatagttttaaggtggcattagttactagtgagtgtgctaattatcaaactagtattttctattttcaacaatgttgttttcaacaataaacaatgtcctgttgttcagta
>7328
ggcataacaaacaagctcaattcgacacgtcaacaatcctaacatattttgactatagcatgtgaacagacttagacgacatgctaaggtcatgtcgaattgttgaatcaagaagctacctttcgaccatactagagtttgattcaatatcttacaatcataatgagtaatagggtatgtatcctaa
>7330
ataaaagttgaattgaaatgcaattattaagatggaaattgggatttgttgtaatggtgtgatgaaatgggatcatagaaatgaatgtaattttggaattttgaatggttgatgtaaaatgtatttgaataaattggaaatggtttatgatggtta
>7371
tttaacggtggttgttaagggtttcgtggacggcgatttgatgatgctgatggtgaagggtggttcgcggttggaacgaagggtgaaacggcggagctagcggcgaagagggttatga
>7375
tccttctcctcaccgtgcgccgctcaacaacacaaacaccgtttcactaccaaacgcgatcggcaaccctttaaccctaaattaccgccgttcaacctcgcgatctcaaa
>7378
aattgggaaagcttgattaatggaggaaatggtggccatggaagatgcaatgatgaaaatgtgattaatattatgattttaggatgaacaatatgttggttg
>7385
attagcttaggatttttgagatttgatttgatttacttttttaggatttctgattctgcaaatgtaatagcttatgtatttggtctgattcatatgtaattctaatattcaaatgtatttgaacaccttc
>7389
gaagagtcttcccgtcagtctcagctctctatacagttagggagccacaattaaaaactcaatatatctacctcaatcttcaatagttaacccattatagtattt
>7403
ggattcgctgctctaccggaatcgatggacgagaagtaccaaattttaaatcggaggcttcgaatccggtaacgagaggattcgcgcttgcgtcgtccgctcctcttctttacccttggtaacattata
>7420
ccaataaatttatgttgtctatttatttagttgcacacgtgtcattgcagacatgcatacacttgcacacgtgtgttcacacatacacatggttgaattatccttcaaataatgttttgagattgtaagg
>7443
cgacccggttgtctttattgaagaaaaggaagagaggagaaagaagaagaggaaaagagaggttgaagagagaagaaaaaacacatgaaaagaaaggcaacaaaagagagaaga
>7452
atttccatacaatttcctcctattatttcattacaaccttgaataccgtacattcaatttttcaagttacataactacaaccatacatttcaagctacaagtttccaaccattatgacatgtcattttcaactccaaactactaatttataacaaagaaaatatgacaagtccaaatacatctaactccatggacaatgatccaaactttcaccattatcttcaaatagaagctacaccttgatttccatcatttcgtgttcgcaca
>7455
aacagtctcatcttcaatacattccatgaatccaacccaccttccaattgcactattcaatacagattcatgtgtgcatccaccccggagccactgcgtcgaaatcatccggtaagtttctccctttcgtcttctttcatttgcgtgcaagaacaagttgttaagtgatttcaatttctgttgattgcgattcgacgttgagtttggacgcgaattcgaaatttgttcttatccttcatagaggtttaatttgcatt
>7456
gggtgtggcccattgtttatttcttagtagacagttatacaagaaatcgatgtcacttgatgtcctataattaggggtgtgcatggttcaaaaccataatcaaattgaaccaaatatatggatcagtttga
>7459
agctggtgaagttacattatttggagtgtggaattggaaatcatggttgctttgtgttgtgccactttcttcacgagaagcttccctcgctgttcttgatgagatcttcttcttcttcctctgtctttgaatctgtaatttggatttggaattgcttgtgttatacccttcacaaattactatagaaatctatgcttttgctatttttcatttttttatgtgtgttttgcttcagacatcatcgtcatcacg
>7473
tggctacaatttggcattgccgtgatgtcattattttcatctagcttggtgttgcagccttgcttgcagctgggattgttaccgctagcaactttggttca
>7490
atgttaagaccaatccgctgtctccgacgcggcagagttccatctctggtgagccatgtatgtttgagagggaaagcaaggttaggtcagcaacgtgattgaatttgatttcccccgt
>7494
tgaatttgcatccatcacggtgacggtttgcatgcatcataagatatgcaattattggtcatttgtgattgcatggagagaacaggggaacctggcagcaattaggctgtttaaacttttggcatatgaatttgttaagaatatgttatcaatcaattagtattgattgatattcaattagtcataactgtaattgatact
>7496
aattggtttatgttttgaaattgaaatttggttgaaatgcaatgtgtatagtaaattagaataataaaagttgaattgaaatgcaattattaagatggaaattgggatttgt
>7497
aattggtttatgttttgaaattgaaatttggttgaaatgcaatgtgtatgtaattgaatataaaagttgaattgaaatgcaattattaagatggaaattgggatttgt
>7499
acaacgattcagatagccccgatgatgacgaagaagaggatcaggatcaagatctctacatggatatcaaaaacggccacggatctaacactagaagcatcaataaattatatagaaacggtttcggtggcgg
>7533
atggccatgacgaaatgcataacggttagcttcgccatccaatacaacaaccaatgcgaatcttgtagcttatattcaacatggaagtagaccataacaaatcaccgcataacgtaaagccatgtaaatacaaaa
>7539
ccttccctcaaattggataaactttaaccccagccttcaagaagcctaaccataaccttaacccataagaaccctacacatgaaccctaacaatcctcatccctaaccttcgaaccctaaccctcattttc
>7552
ggaacttgaaagtgatcacatattcagaggaagacagagagtgatgaaaaatcctgaggatgaaggaggaagagaggacgaaaacgacggatgatgctgctgctgattacacaaatggatttctttcccccccg
>7565
ttacaaccatttcatcacacttcaaattcaataatctcatacatttctactattacacaacatgagccaatgcgacaaagtccgaaacagctccattgcattttaccatccaagattccaagcaaggatactgttggacagtatgagagtc
>7589
agctatacctatggttcatactcgaagaaaacggccatgggaaatggcttgtgagctgctatggaatgtcgttttgagctgcttggatatgttgcaattgagtttaatcataggccatgtgcaatgtgaacttggataggttgtaaccttttgatagaaccatggcttatgattatgtatgtggatgttgaattttgaattatgtaggta
>7634
tacttcactgtgtatattttcgattcaattatattggatattttgtttgtcaatttattctgttgaaatgcactactcactataggaaaacattttatccatattgtttgtcattca
>7642
tttgttcacatacaagtcatgtctcaaggggggaagtctctatttgcttattttgctcagtccttgcatgatgtgtatagttgcagtttggttaatatttatttggaactgacttttgtttgaaattgtaaaattgaattgtcaaaagaaagttgagcttgtattgtttgaaattttaagccgaatgcaagctgaaaagtct
>7651
tttttttgactcatttcaaatttttattactttgaaataaacatacagtgacaacaatttgtatcttttgtttagctaaataacttctaatatgttgatcagcattaggaggtgactcatctgtggactatgatgtagaattagattgttgtgttttggtttttattatttatttctgttgtctgtaatagttttatgtttatgtgattagtgttacattgg
>7658
tttgtcaatagacaaaatgatgataactcgaaattcaaacacaaccacgagtacgtgggttcagggttcagacactggtggagtccaacctagtaatatcggtttctatcagttgagttagga
>7687
acaacaagtgcttgtgtggatctcctcttccaaattgcaagtgagaggctaggtcttgattgggaatagattctctcgagtgtgattataagtaaagtgcaatttattgtcattgaaaatctcttgtcatctaaaattttcaaatatttcactttattcttcaatggtgaaaaattacactttactttagtttaaatcccacttgagaggatcatggtcatcttgttttaacatgatgagaataatactacttaattca
>7707
tcgttttcgcaaagtcacacacctatcgtcactctcccaaccttcaaatcaccagcaccacagctcaacggcgccaatcgaactacaaagccatcatcaagaagttcaggaatttgttgggtacttttcctgttttttcagttgtagcattgcagtggtctttggaggtttgtgtct
>7723
tccaactgaccaaacacttgcattacatcggccatgagaaaactcagtatagaaatagtagcccaatataaccgcatcgtggaagatagagtttcataattcatcatcaacggccaaccgaagaatcaacaacgacgacgcggacgtaacgtaattccgaatcgggcaacaacaacataccagttcatctcaacgcactaatctgaacggatcttcgtcttcagcttcaatcgacaacgtgaaaacacgaaatcatcttcagcatttgcccaacacagcgcacacgcacgacg
>7728
ttgcacatggaatatatggttgaatgtttggcttgtgtttgaaatttgaattaattgttgaatgtatgagaatataattgaagatgtgaattggtttgtggttgtaattggaaattgaatgattgaaatttgttatgggattttgaaatttcaattgaaatttgaatgg
>7786
tctcgtgtatagtataagattaatagcgtttcaatggagaatgctgattactaattctaatgaattttcaatgtatggttgcttctggaaatggtcattgt
>7793
tttttttttggaagattcgaaactagtttataaacaatataacttttacacacatcattgtccaacaaaacgaaaggaacaatatttaacacaacaaattaacaaccaaatcaattaacatccttgccataatataca
>7830
aaccggcacatagaaagaaggcctcttcaacatttcatctttatcagcaatagtaacacgatggtgagatgattccatcctgcgtaattgctttgttgggaaaccttgactttgatcttctcctctcagtccctctgtcacgaaggcgcttctcaagctcttccattgatgg
>7851
aatagaatggattttcattttcaatcctttgttgacactgtttatacaaattgtaacatttttaatggctcttaataaaaattcacatatggaatcaccttccaaacttgacatgttcaaaaaaaaaaaaaaaagt
>7859
gaattgtagtatctgataaggcaataaatgtttgttacaactagcaatacgtacacacctttattgaaagaatagaataatttataaattacattgatagtgtgagatatcatacatttggctgttgtcaccaccaaa
>7868
ggtcgtagccgtcagtcgaagttgatgaatgaaagtgtgtagtaaatggattgaactcacggcggcgcaaggaagggagtatgaaggaagagtttggagttggtg
>7919
tagccaaatgactgagtggactacaccataaagccactgcagagggtcttcctgcttggctgcattgttcagatatattctgttcatctgctatgtttgcatccatgcctgtaatgattcacaagaaggattgattgttttcaaggtgaatagtttatcagttgcaactaactataagacttctattaaaaatatgactgaattt
>7937
cgttttgctcgttctcaccgtaatccctgcatccatcaagagacggagccacaacgactgtcgacgaagcactccagatccaacgtcgtagccaccactcgaacatggaccgttc
>7939
aacaaagaccaattcttctcccttttgacaaattccccagccaaagaaccaaaagagagacatgaaatgaaataaaacaacatcatcaacaacaacagaacaacctcagaaaatggcatcattagtcaccaacttctctgg
>7949
ttttttttttttttagtctttcactggaaaattgctgcatttatttgttatcaaaatcacatagtgaaactcaagtttagccaacaacagatatcaacagagttaaaaaaaacatcaacttcctgtcaacgatgttgtcgtccaacaccgcaagcgcatcccgatgagacaaaccgatgtaataacaaaaaaatgctactgtaatttcgtgtttcagctcttt
>7953
ttataggcctgtttttgtaatatttatgcaaaaataaatatgctgttgtcaatgtaaacggcatcatttcatactgccctaatttttgtttgaaaatgatattacattgtcctaaacttgcttggtttctctcgaaatgctactgacttctggtcccttaagtttccaactaaac
>7955
atacatatgaatgtttaaataccttggtcgggattgctgatgcataaaggcttttgtgatttcggtccgaatatcaggagaatagtgattatttaagcttgttactatactatacttttagaga
>7956
ttaggagagattgttctaaatttaattagtgtgatatttaatgagtttgttgcgaaataataatgacaataatttgtatgttaagagtcacggtgaaatctaaatgtattgtttatattgatgtcaatattagttcc
>7966
agttgtgaattcaaatatgaaaggccatgatgtatctctatacaactagtaacttttttggtgtaattagttgtaaggcaatataaactaaataaattgttagatg
>7980
atttcattttccgttttgatgttgtgccgccgtttaccactttcaacgtgttttgaatctttcattgttgtttctgtgttggatgtaattactttgtattagctgcgttttaccgttgtttggattgtcattttgtagctggtgttggagttgttgcttttgcgtctgcaacgcggatgtcgtatcttgtggctgcaattttcctcgcgttttggcttcttttcacatatggcttgtgttaaagcttgtgtaggcgctgcaggttggttttgg
>7993
ataataataaatatatattgctaagttctcactcatcatgttattataatcttcatgaattctatttattatcatgtggtgatactatatatctatttttctcgattttgtatatcttctagctacgtagtgattccgtcactatgactaatgtatgcatggttat
>8006
ctcttcctagagcatagtaacccaacgacaaaggatgccctgtgcagaagaaaataccttacaccaccacacgcgtgaacagagctgcttgtattgtatgg
>8012
tcacagtccacaccaagaaaatacaccactaatatttcatcaagattccaatattgtcaattcaaataaatttatgataactaactaggtaatttttactattaactacacatttaactagcttcgatttcactagtttaaacatcacagttcaatcattttaacatcacagaagtacataaccttctatttgcatacacttgatatacatattatcgtgaaccatactcccacaccatttcacagaacttccaactaacaaattatcataactgcaacttaacatttttag
>8037
tttcctgaagtaattctagctgtattgttgtcatttgatagcttagaaagattaatgaggttaaataagcgaagtgagctctttcttaaaaggaaagtgaattgatgttgcttcttcattctatccattgg
>8052
gctgtacgggacctcaaagctcaactcaaaccagcatcaatgcaggcaaggaggttcttactagatccggcagttcatgactgagacacgcaacaggggaaggcaaggcacacaggggatagg
>8055
atgatgataaataatattaagtatatgcaagaaataatatcagtatctttcactgatttatttatattttgtatttgtagtgattatcaaagtaccttttcaagaaatatgtgaaaagtattcagaattaaatatataaacaaataatttagaattatttagagaatacaatgaaataatcagatgtagctatagtaagaaacttgataaaa
>8076
agttgatgaaatacttctgggcactcaaaacatcaaaggtttaaattggagaccaaggagatgctagaattaaaagaaaccaaataaggaaggagcaataactgccaaaatgctgtataacagcaatgtta
>8084
tcatgttttgattcactgtgactcgggttcagcgctttcagttcaattcgatttcgaagacagaaaatggtggatgcttagaggaattgtagataaattaagctagcttcgaagcacttaccg
>8089
ttttgtgtcttaaaggaaaatcatttagaagtaaggtatgaaaggtaagaaaatggaggaacaaagagcagcatattggtaatgtgataattgtgtgtatttctaatctatctccca
>8122
ttttcgttgccatgtatgttacagcttttggcatatgctgcatttggttgtttctttgtttttgtctcattcagctattgcacttagggtactgaacattgtaattcacttaacttgaaaatgtggctattggtcatggtttgaaatt
>8135
gctcatcaagctgtttgacttgaaaagggaagaatgattacatctcgcataaagcagatctgcttaaataccataaaaatagacgcgaacagtatgtagttgcaactgcaaactgtacattatggatgtaccaagtagcacaagatactatccggttccacaaatgagaggcaaaataatacaagaaataa
>8158
atgccttttaacttctaattcaacttttagattcacaagctcactcgttctgctctcacagggagaagattttccatctcacacacatatgataccaaaccgccgctagttggttcgaatctccataaccgtcaagctatcatgtcgtcgtcggagcttggttcgccttgcgacgaacgcattttcatgttgccagcgctcaattcggcgaaaaagtc
>8171
ttaagaagaggatcaccatagatatcatgttgcacttatttatatatttagcactctgttgagcactgattctcaagctgattcccatgtttattatagattcatgtgttaaccttgctagtgaatcatttgtctggatttaataatatactttgtcatgatattaatttaatctccaatacttgttagtggcaaaaaaaaaaaaaaaaaaag
>8187
aaaagaactataacagcacagattctccaactcaagacctcgcgcgattctgaagcgattcgcccgaagcaaacacaccaacaatctctcatcgatcgcgctacctagcaccgctcaacaatttcaccaaggttccg
>8215
ccacaacgatgaagacgatgatgatgcgtttcacaccgacggtgaagatgacgaaggtagcgtcgaggaggtggaagatcgacctggaaacgaggatccgaatatggacgatgaagatatgagacgaaggaga
>8240
tatggattttaactaacatcaacaattttaatggaacacttattgtgtgatgttaataatttgaaaaggaaaatctaagttagattagaatgaaatcagaatgtct
>8247
aggaatgtttttataagaataagtatacgtgtttatagatatggttgtgagttttaattatatgtgtatgtataataaatattttgtagattgtggttgtgttttatatgttagaacttggaacattgtgaacgatggagaaagtttaatgtggagaggggaaaagtgagggagagaattgtaatatgagagtaattgagggcgagaaattgcattaacattgatagcaataccttcaagatattt
>8253
cggagaaacataatcttctctttcattaacatatattgagatgctaagaatacccttacaacaaaactgcccaatgttctgagaacggatggcgggccgtcttcttatactga
>8256
cagggatctgaagttacaaacttgcagggacctaaagttccaaacttgcagggacctgaagttgcatactgagatttcatagatttcttccttacaaaatg
>8277
aggctgtgaatgagaactccacttctgcaactcattggacttgtctattttctgctggccaatctttggaattgaaaattctacttgatgtttcatttcctaattgcttaaggattcaatagaaagggttaatatgttagtttcttctgaaaaccatggccatattttataggtcacataatttatgagccatgctattagtacataagaaaccg
>8287
atattcatggaggaggaggagaaggaggttttttcccaagcacttcttcttgagaatcgattatctccggtaggaaaagagatagagattttcttttctttggttttcgttggtcgcatggggtggcggaggcatgaaagcgacgtaaatta
>8300
atgattgcatgtgaattcataaattataaccacaaccaagcatacaccaaagagtaaatcaaatgttcatccatgtttataactctctttaacagtcatgtaattaaaaaccaaatcctcatcattgtgttggaaggtaccctaagacacaaataatcatacaaaaacaacttttttagg
>8305
gtaaaagtttgtatttattttatttggaataatgaggatggggactcgtaagagagtagattgtcattctgaaagttgttctggacctagacgtctggttctttctgaaggttattttagacgtagacgtatggttcttcttgatgtttttggaagtgcagatttatcaaaacatttttacgattctgattcttccaaagttgcggcggagatcgttgataattctgatttttccg
>8324
tccatgtacatgttttgactaacaaaaggaatacctcgccattctcgctgatgcggcacggagtcgacataacagttgcaactgcgtgcactactacctaagcatcgtaggacaaaaacac
>8341
gtttacattgaggaaatttcattttggacattagttcttaattgtggttttcatgtgttggtgtatgacaattccaactatatagcacaaattggttttcagaaccgggttgcatggcccgattctagccttaccgttattcgcaa
>8365
tggctgggatgacttaaaggacatgcttcagaattgtcccaaccttgaagttcttttaattcatgaggagattatccccaagcttcaagacatagttatcggatgtgagtggacagtggatgtcagaaacgggttttacac
>8373
aaccctcgttttgatgtctgtttgggcgtttgtactcatctctgttttgcaggtcgttgtaaactcatctctgttttgcgggtcggaccattacggcgacttcggtctcgcgagcctggaggacaggacaggtcgatgctcattgtggttataaagtcaaaatcaaaaccgggacagatcgcaggaggaagcttcaagtgactgaaggcgatagctcataacacggcagcaagacctagcagcaacgttggcagctggtagtattggaaagccgtatgccggtaacactccatcgtctcctttaggctaatagattcatgtttggtttacacatttgagttaggatatgtttc
>8382
gacaatgcatgaatgaaactgtgactcatgatgccttcatatcatccaaattcaaattaattaaacaacctcaatataacatcacaaatctagtatagttagtacgt
>8389
tcttttcttctatttctgttgttattgttagggaaagcaaaatcgtgaattgtaggtccttgaagatcgtatgagagttggttattgagattggagtggattcaagaagttaagattggaaggtgttgaaggtgatggaaatggaggttctacgtttggcgaaggggttggaagagagattgaaggtgaggttgcagaagagagaaagagaaaagaagagttttggaagaaattggaaag
>8416
attgctggtagctgaatgaatataaggttggcttgatttcttctttcccttcttgtggccaaatcattttgtagtttcatgccattgaatgaaactgctttcagtgtcctaaccatagtatgtttga
>8417
gaatgatgtcggtgtcgttgaaggcgtgaaaaatctggactcgcaccaatgtcgacggattgttgttgtagtgttatgttgaactcttatcagaaccatgcgatggtgtcggtggtggtaataccgtgggcgacaccgtgaccggatctgaagcgagtttagagacgtcggcggagctcgaagatgaggattttcagcttgttggtgaagcgtttgtcggaagtaaggacggaggacggttggtggagtggttcgatggaggcgttggagggtgatgaatcgttgtcggcgttggtgaaggaggacggagtcgtcggcggtgtagtggttgtgttgttattgacggtggttgttagggcggatggtttgtgtaaaggttgaaggagacaatggcggtgaatgagttcgaaggtggatcggaaaaagtgaagtatatgggtttcggtggtgtgtggaagggg
>8455
cacacttgattttgcaggttgcacttgtgaaattagtttgcaggttcaacagtactgaatggatctcctcttgcaagcttaagtttatttttgaaagtggtatttgagaagagtgaacttattagctcattatgcattcctgttcttcggataacttgcaggaaaggtccccactaggttgaagcaatttcgtctgctatttggatgagtcagagagtactgattatctcattcctattggtaagcctgtgg
>8506
tttgcattcactgttcacggaacacaagagtgatgatgatttgacttgtcgttttagaatccatgtgttgatcatgcataccatgtgccaggttctcttacaggagtaaagggaggtgaaaaggatagggaaagagaaacaaaattattacccacacaaagtatcatcgcatcacactgaacaagattttctagaaatacac
>8517
tttgattgcaatttaagtggcatttctaactaacttataattaaatccgaatttcactatcattctaaacctctataaaaggattctgcacttacaaggtggagagagttttttcatttttctgcattttgatccatcatcttcttcaacctggg
>8522
gtcaaatactgtcatgaaataatcaaaactatgaaataagcttaaatcgatctgttactaagtcataacttatgtaaacattagtcttgacttatttcaattcaaatccagaaatactgataaccatttggtctaaaccatgtata
>8528
gacgcttatcctccaccaggttacccttcacaaggatatcctccacaggggtaccctcctcaacaaggctatggctatcctccaccacaacagtatgctcaacagcctcctcaaag
>8538
aaacgacgaggcaacctgcgaatcagccaacgccgtctccatcttccgtttccaccaacaaactttcttgctgatctaatgtatcgtcactctgagccgctatcacatcgaa
>8541
aacgtctatcattttacaatcttagtattatctatactacattttttgtattttatatttcgaggatgagctttgtgagtgtaaaagcgaggtttgttttt
>8556
taaatttgaaattgtgtaattttgttgtatggaattatggtgaaacttgattgtaatttgaatttgggaatgatatgtaattttaaaatagaatgaatttgtgaatttgaatgtatggaaatgagtttggaagttatatgctattgaatgtttgaaaag
>8572
gaggaagaaacatccattttggaacggtagaattaatcacggttaggtttaagctactttgagtggttgttttttcttttcttttccttctgtttgttgggagaatctagacttgtgttcccccgt
>8583
tgttagggttttggttttgtgtcccatggcttggtgtatttttattgtaaatctataccttgtttatactgtatttttgtaccgttttcgatacgatcctgattccagtgattgttagtgtatgattggaacat
>8591
tatcatcttcctcattatagaatcaacagggactactctatcctcccatatctctaaatcctccttgtaattatcccctacaccacaacagctctttgcagctccgttagtccgtttataagcaatcatgtaatttcatgatttcgatctctggttcttaatttttaccagacatttcacttgacttcagtgtcagtgtcgccacctctaacgtagtctgaaccttcacttcaatgtcagcccgagtctcta
>8610
aagtaatctaggcagcacaggtcgaggaggaggagggcctgatccaggtgtcacgaaaattattgatcagccaccacaaaatgctgaagatggtgaactac
>8619
ttttccagctcacgaaagataaggacggataaacctcatacgagaaatctataaaagggacctcaagcaatatgggaaggagaggagacaaaaccctgttgtt
>8625
ccaggttacaattataaagcacgcaaaattgacatgaaatgattaatggctgcatgcaattgaaacttccttggcactcaatcaataagttttgatattcataagcataattgaatccatataatcccggataacccgcgccattatccccaaaaaagaaatagctagattgcgtatagcgagatggccgctatttgatcaaattacatgaataataattataagcatacgaagtgcatagggaa
>8637
ttgtcttcttatctttggaatcaacctccgtctctacctctgattcagtgttactagttcccccgttttgcatttttcttttcgatctagcacgcctat
>8656
tttcaattaacgcacgtgaacaacatgccttgctaaaactcagagcaaaatgaatcaaagagggaacttcaagaaccctaactcaagaattcaaaattaaacagca
>8701
tttacttccccttagaattatttgatacagcaatttggatctattgcacaaaaatagataaaatggtgacacacattacccttttgtgcaagcatgtttgtagtctatatgcttatgttgctacaaaactatcaccttccttccaattttcaaaggatgtttgttgtcaatggtaattcccagcttgttctgaattttttttctttataacaagaaactcatgtatagttcttcacatagatcaatgatactgaccaaacttcctaatatcacacaaattaaaatgtagttt
>8710
tttttttcagtgatagtccaaattgagatcgaaatgaattaatttattgttttatttagtatttcaccaagatgttccattgccaagttcttggatgccacggaaaaagt
>8713
cgttcctggacctcgtatattgttgcaagcaagattggcaatttgacttgtaaattatatcagttgtagtaaaacttaaagagatgcttgtaacatccactactaggtatatagtaaatgaaatattgtactctatttgtaatgctaatattattgttgctaatattattgttgttgatatattcttgggac
>8744
cggagagagggcaaggggttgtgaggaggcttgagcttgaaaggttgttcgttgcggagattgcgtatgaggtttggaagggttgttactgctctttgcctaacagccatggttgtgtctctcgctttcttcacaacccacccccccgtactccgcgttgataccccccgt
>8748
tgcggatagtgttggctatggcatttgtttgatatctgtttcttattatgcattactacttagtgttactctagagtactgttaatgttatgttccttatatgaaatttgagaacaaaattgtattgattgattccagtagatgatgagacttgtttgtcctacttgattgggttcatcaaccctaccatatattgatgcaagtatcgtgttttggcaaaa
>8757
ccacgctcttggcttgtaacagcggttaagccttgcagcttgttttccattgtactgcgtttcaatcttgccaatcaattatggataatggacattgtgccttgtaaagggtttaatggtttgggtacttgga
>8774
tctataataaagcatatgatatgaaaacttcttggcactgatgcttgtgtttatttactttggtatcccaaacattagttgagtcttgttaaccggcaattgttccacttagttggataaataagctgaaaacaactcatgcatacgtcataatttgttttt
>8775
agtgttccaagctctcaaggaattcaatgatcatgcttgaatgaaatggtttttttgactcatttcaaatttttattactttgaaataaacatacagt
>8811
caactgatctatgtatacttgagagcacatgaaaggttttgattctttttacggttttatttatttattttttatatttcattattcattgtaggagttaatgaaaataaagatgga
>8858
aaaagtgcaaattgttgatgaattaaatgttgttgagttccttttgttgttcaaaagattatttatgtaagagcccttagctgtaaaatgttagggcgaatagtatatactatatgttggccaaaagaatgggaaacatttgaatatgtccttcagccaaaaagttgttggcaatcatttc
>8890
tcatgaattacgcgcaacaaacatttctctgtatgtacttgactcaattttgatatgcatggtgaacaaatcatgattgagtgttgtttacatttcttctgctgtttttg
>8913
gacatgatactgacacgttaaaaccaataatagtttgaaaattagaataatcgaatgtaacattcaaatttaagtgtcgatatcagacactagacaccagacatacatcagatactattaggtttcaggcaccagacacacctt
>8915
agaattaagatcaattgacaacgaatctcaaatggtgtatcaaggggaatcgactcgcaaactacgatttaataaagaagagaactcaccgcttttgaactccgatgcagtgaatctccg
>8922
tgaaggtttcgaagatgaagacgacgacgagtaatatattttcatccgtctccactttatacatttcgtgttaaattgtacagctagcacaatctatggagaatgtatacattccatgttggattttaaattatgatttctttaggacccgtttcttgctacatttcgcaatgtttaggcatgattgaattgtttcgttttcttatctttctcctttatcatgttaaccaatcaaatttgtgagaaaacctgtttagggcaag
>8925
agtttagaattaaatgtgtgtattattgtcttatgggggtaactgaacaaataattgatgtttccttgaaatgggttgatgttggttgctgagccaatggcttgtattgtatctctgtttggatttggaatattaccatttttgtgatgattttg
>8937
tcaagaaaattgaaaaccaatcgactcagatctgaagaggaatcgagtagattgatttgagcttcgaatcgagaggttgaggtagagaatcaagtagatcttatagtgaagaaaacgaagctaaagtttcagcgatcttgaaggtttgcatcgattcgcgagtcaacgaaacgaaacgattgggggaggagctatccccccgt
>8958
actccgaaaaaggtcttagagatccagtttctctacgcacttactgtggtgtttgatcttataacttacatttttaagactgtactgaaataaaatttgttttgttttgtcctaagcaatttaccttatagattggatgctagtatat
>8968
gtgagaagaagccaaaggaaaacaggcattctcggaaaatcacgaatgaggagaatggtgctttgacagaaaacggtgtacataagaaacataagaaaagacgggctaaacattttagatttagacca
>8975
tccttgagttttacatgatgtgttgagagagtatgttaaatttcaagttgttttgtgaaggtgatcgatatataatgtacaaactgcagagtgacaatatatcaagaagataagcaagcatcaaag
>8980
cgctggatctcatcgccagcggaggcggagattccaaacattctcgctcgcaccgtcctaacattctcacactctcgattacataacctccgcctaaaccaa
>8987
gaaagaaagagaggtaaaccgaaaacaaaaatggcaggcctattagcatgggcagcagatgtagtaggaggagcaggaggatcagaatcaggcaccgaagattcaatcccaatccttttcaccgattctcagaaaa
>8989
agaataaactttgacattcaaccaaacatttaatctaaatatgaaatgaagtctctggatgaatctggaactgatagattgtaacaaattgatgctcaatcaaatgttttgtaactagg
>8995
aaagggctgaagcttggatttggcttttctttgttctgattaaattccactttcacttggaaaatggtttctgaacatgtcgaatagctagcgtgcagttcccatttattgaagggctttggtatctggatactgatttgcccagttttg
>9011
ttggtgaaaggtttcgtttcctcttttgcttcttagggtcaacaactatccacaaagacaagtaataaaagcattttttgccatctcaatttttgtcttttatttgaacatgtactatggaactttattaagaattaaataaacacgtacgggtcaatatt
>9018
aaacaattgtattcactcatttctcttccaaccactccctttctcttttctccctgtacatgcaaccttaacgcgcatctatggcaaaaaggaaaaatatcacgaaaacgaaaacttgaaaaaattacgatctctctctcgtaagttcttcctctcttctcccttcgaaatcgttcccttcaacaatctat
>9027
tgagaagatttaaaagttcagcctttgccaactacaaaatgaaccacacttttgaaaattataattcagataaatgttcaacatgaatattgcaattagggcatcaaactccaaattacttattttcaaattcttcgc
>9030
ttgaattactagataccaatgccccacccagtaagtgatcaatgacatgcaaactataaccataaattatgttcaagcgcaagcacaagcacaacaaatgatatagaagggtttgtaaggaaaggattactactgggcttt
>9040
taggagttcaatgtattgcatgatctggaatttttttacatttgtatgattagatgggaagaatatttactgtaaacttgtaaggctcacaccacagcgaaaaatgcaaa
>9044
atcctgcaaaccatcatcataacatgacatggccattgcaaaatcgagcaaatcatgttgattgatttcattcgaaaccattaaccatctttagcatacaataatccacatgattaattaactattctaacattgccaactaactaaaagagctaactacattaatagaaagtgaacatgactataactcggttgtaatagaattgcagaaaatccatttctttcaaaaccaattaacgactctcgattt
>9058
gctaatgcgaagtatcagttaatgggagtattttcgaaagatcacttagatttactgtcaaaaagtgcatatgaattagatttcaataaaataattttggtatatggagagccgggtatagatgaggtaagtccaataggaaatactttcatgaaaatagtaagtaagcgcggtatagaggaagtcaagttaaatgtaactgatttcggcatatcaccgattccaatagaaaagttaatagtaa
>9060
aaaataacatttcatctttcactcttttcccattttcgcgccaaaatcatgaaactcgaaaactccaattccaacggccagatctccttccccgccgccgtcg
>9067
tttccctcagccgcccttgctttccattcgatctcacctcttacttacttccttttccctttcacatctcatcggtgccagcgatgtcgactccggctaggaagagactgatgagagatttta
>9069
acagaatcaacaatatcagcagcagcagcaacaacaacagtggctgagaaggaaccagttgagtggaactgacaccagtgttatggaggaggtcgagaag
>9070
gaggctttattaattgctgcgtatggcaaagaccaaaacaaaagccatgaacatactgagaccatcattgacaaattggaaacctgaaaatttccgaatttatcagcttctttcgccccttcctttgacttgactgcatccaattgtaacggtaccaattactattgtatactattctagtttttatgtattcccaagtttatttgcaatgtacttggaatttatctttatgatatagtcagagttagagacttcaagtttgaagta
>9083
tcaactttcacagaaggatcatgatcaggtaatttcatagggttcgatacattaacattaatgacactcctgctgaaaaacttgacattctctttcagtttttttg
>9107
cgtgctctatttccggcaagatctaacgattttgtggcggcgtgaattcgcgctgtcgaagtgctttattaaatggtccaactacttcctcgccggcaaagaga
>9109
tataaaggatttactctcataggtgactttacttctgtgatataaccacagaattttgtacacacacactggaagaaatggaagtatttgtaatacccattcttttcaggtctgagaaatgggatatgggggtagacacacacccaatctactcaaggcagcaagaagtttttgagggttctggactcttgagttcttcctctcaataggcattattgtgtcaaccacattattttcttactaca
>9112
tacatattctagagggttatttcggggaatttattactacagaatatgacattttatatttttattattatgtttatttgcttgatattctcctatattgcattaggtggagggtattttagg
>9121
ggggcttctcataacaaacaaacacagaaatatagaccgacttgtgtctatgtttttatgtttctctctgtcacaccgtctgtttccataccctaaggtttttgtttttgttcttgttcctctttctctttcagttcaataaatcatcaccttttccaacacatactcttatttccaccacttctcatcaatctcaacaaaaaca
>9128
ttaattaatcatataaaattgattctctagttaaaaatgaatcgaacttcaaataatgtatgtttagataagcaacaactccgaattctagtttgaagttataatcaagtttggagacaaaattaattatactagtaaataatcaaagatatcaaaatcaatcatatacctataaaaatgggggaaattgagaactaagctactaacaaatatacattacagagattatcaagccgaataaacagtgaatcatgcaatt
>9132
tgttaagaaaatgtttgatcttactttatggccaaaagggtcacttaaactaattgatgagcaaaatgcatgtacaaggcctctttctctcaaggggtttgtcgaacaaagcaattagattgttga
>9150
aagaagaaaatagctaaacatagtggcaatggcaatggtgtatgaaataggcaagtactcaatgtgtgaaatttgtagtgaaaagaggaagagtttgaattgtaattgtaaagcaaataacaaaagaaagaagggttagagagtgatgttattgtaatagtggttggttttgctgttgaataattaatgtgtaatttcaataattgatttctttcactagtgtatgattagga
>9160
tattggtgatctattgaattgcttatacatttctaatgatagtggaacatacagtttgaattatggagcaatataattatcaaactagctgtaacctgtttattctct
>9165
tagataggagattctcataaagtggcgagactcggctgagttatacccgagaagatggtgaaatataggtggaaaagaaacagaaagtccatgaggaacaaggataa
>9166
caaaatcgcgtttccatcggtatcatcaacgctcgtgttcttctccatcctttgagtcgccgaagagttttgaaacctcgcgtattaggttctcaacatcgcatttcggcatcgcgtttgggtgttcaagtcttgaaagcgtggtgtttgtggacggcgtcgtgtttcgattaggattcagtctcgattcttcatctccttcg
>9180
ccatctaacttctttaggcatgagcagagtatccctccaatgccaatagataagtaagaagaagagaagatcaaaggggtagttatggctaggattctagatcaaaatttcaaagttacaaatatgggttaagttaaatgtgtttagaagttgagttattaagtgaagaataaagattgtatgcacatgttgatgttca
>9193
ttttatgtataatgtggaaaacaacaagtctctttaacatttttagtttttattctagctaggattttagactagagtttgattttaatacaataaatgatgtactaaattagaatgctacaagttttgtgcctcaaagattttt
>9200
cactatggttctggtttaagtttgatgcttctgatttataactttgaacccttggataggtcgtttgaagctagttgtgttgatctgtgtctgtaggctccgcttcagtacgtttga
>9207
acaccaattggaagcttcctcatctacatagccttgcccttgttttaaatgaaacacaccaagttcattcaaaaccaaagcatacgccatgcttaacttttaacataacacaaagcatacgattctcctgacttcggcgttgctccagtaagttcttctttcatcttcgttagggcactgtgtagaatttatcaagatgtgaggttcaattaggggaatcaaagccctaaccctgtgggctttgatttcgagagagtacggtttaatgtccacttgattttctagggttcttccactgttaccttaaatttatgttgttcttgaagatttaggctatttcaccgtgattttcgag
>9244
ttatcagaataggacataacttgaaaatatggatagttgtgatttaccaatgcaacattttagttttgagtgtattggctaaatgaaatttcagttcaaaaagtgtaatcaatattaatagttcaacatgggaagc
>9250
aaaaaattcaacaccatgaaaaccttcttcttgataatccaccaccacttccacgtccttctcct
>9272
tcacaagttcacaaccaatataaaactacaattacgatgaaccaatttaaattaaagagagaagatatgaattagaatcacatgagctttcaaggtattaaatacttttatc
>9273
accaaccagcacaattcatccgcaccagaattctttcagcttggtcctgcacgatgtcgacttcgaggccttaacttgtccgaccatgaaaagaaaccatgatccttaagttctgtcga
>9289
aggggtgattaatgttgttgcaagttgttgataattttggaaagttattgcattacaccttaatgaatggtgatgttggtttcaagtttcaacttacaaaataacaagtttctttcccttttttaaccaagatact
>9297
ccacggcctcgtcccgcaccggagattcagctcattacagcgtcctataacagaaggaatacaaaacagaaatccgaaggaagcaaaaagttcataacagaag
>9302
agtaaaagaaagtttccatcagtggctgttaacactatgatggtcaagcccttcaaggtgatcagttttatgctta
>9307
taagtttaacctagttagtgtaggttagcattttgcttacgtttgtatgtgtatataaataagtgtggttgtcaataatgtatacaatagtgtattgcagagtattgagtgtgtgtgc
>9312
aagaaaagacttcataaatttattactttctctatggtacagaagaaagtttattggatcaacgaaactacacatgaagaaaagtagacatggaaataaatatatatatgatcaacaaattgggatcacatatagaacatattaaacactaatataatttctcttccccattaccttatatatatgtattatcttctactcatattttgagtattttaatctcaaactaatcaccaaaaggcaagaaagctcaacaaacaaaccagcagtggcaagaatcct
>9318
aaatcttgtttacttaagctagaatattcaccatgatattttaatttctgaaatcctttgcattttttagattcatcaagtgagccctataactgggcaataattttaatggatgctgaagttgtctgttcaaccaatgttttcacttttttcg
>9324
tgcagcccttgtttgcattcttggctttgcattcttagtggtgcggagaagaaagaaaaatgttgagaaatctagaagcagggtcctctttatgcctccttc
>9330
gagtcccacggtgctataagacacccagacagagaattggtcaaccgttatttctacctttttgttt
>9336
aaattggttcttcttggggatatgggtgccggtaaattccagcctcgtttt
>9340
cgtctcaatcaacgaaacacataaagaagcacacgaatctgaatccgacgacttcatcttcgtctcgatcaaccgcgaacagaagaataccggacatcaaggtgagt
>9358
ggttttggcaagtttcgtttatgattttactgtgaaacgcttcttcaacaggtacattcatctttcctgttctgattcttcctagccttttatttgtgcatcagttttt
>9362
tttttttacttgcttcctcctctccgcctctatctcgccgagttactgcttccttctctccgcctctatctcgccgtcatcatactggctaagcaccgtgcgtgctctcgccgttccctctctgccaccccttgaatgtcggcaccgcaaagact
>9380
tttgaaagtgagccatcatcaggcgaagaccaaaaatcttaaactttgaattttcacttagtaggctataaatttcaacaacagtagaaatatagatttcaatatgctaaacatttttgtactattatcgtcgagcattagaactatctgattgtatactgaaaagtgaggactgtaaatataattctattgctgtttagcgaaaaaaaaaaaaaaaaa
>9395
gataataatatgaaaaggtatcacttgaaagcggacaatagtaggaacaatggtaccaatcataacactagacagaatcaagtccaagacaatatttccaagctggata
>9403
ttgttgtgcatgtgatgtttaggcctgcaatgtttgaattaaaggtctagactcttctccgacaaaggtttagtctgatttcatgtatttgtatgtattatacaaggttggaaaagt
>9409
ttgatcaagctcttcttgaagattaaaagatttgaaagattggtttattatgaagctagttgttgttttttacattgctggattagtgaataaaaatgtattgcctataggtttgtttagacgtagaggggtgtttgttattttagttgctagaaagtgttgtgttt
>9416
gttttcctgaatttcaatgtactattagtatttagtgtatgtatgtgtttgagtattcagttactctttgtagtagaattttaaaaatatttattaaggctatccatt
>9422
actctattactattcaataaagagtttggttgacttttggtaacaaaaacaaagagcatctggagctaaaaacaaaatcacgaggaatcaagtctaggaaaagaatacgtcactcacacgtcttggacctttacgacgtcgtatttgcctagattt
>9424
gaggaggttaccggaatttcaaagtgaagccgccgacgaaaccttcgatcttgcttttaccgctcgcggttgctcctatttggccgattatctttgtttcaggttggttgaggagcgcggattagttgttggaatggatcgctgctgccggtgacggaagctgcctt
>9443
agcagaaaactgtatattgtactaaacctattggatcttgatgttctaggtaaccatgttaaatatgttctaagttgctgtggtttactaatgatgttggctataagatcatctttatcttgcta
>9452
gcagtggtatcaacgcagagtacggggggactctctacaatcgcgttcacgtcgctttggttccaacatgacgacatgatcaaggattcgcgacgttcctcaatcaaacatgattcgtgtcgttcaatcacagttcaaagattcgcaagtcaactcgcttcgtgattatttgagcgcaaacagaagaaagacagtattgaaaacgaatcgaagaactcaccggattgaagctccacttacaaccagcta
>9454
agtgaagtccctgctaacagctaaccaactcacaactgacggttaaccaacgaaaaaatctgaaaacgaccaccgttaacgtcactggcgttccaatcgtattctccggcg
>9456
caagtgcattatacttgcagcatgccatggcattccacaatgtaaatcccgtgtcctaagcatcatgataacacatacaaaaccacacctaaggtcaatcacgaagtccatctcagcaaa
>9457
cttttggtgaaagcaagccttttcagacttctgattatagttttagacccgtgccatgcaatgcaagggttttcatcacttcatttttagttgtttaaatcaaacatttattaagcaaaatagactactgtgaaagcacatatcaaagaaaagcaaa
>9482
agtgctagacattggcctacttttgtttctttatcatccatttgcctagcggcagttaggcctcttatcatgtaataagttgattttctgtactaatcaagtttccac
>9488
gaaaatcttcatccaaacgcgcaacagagaaaatggacgccatcgattccgtcttcgatccactcag
>9490
aaggttcgatgtattgaatatttatgttgatctattagtcctaataggattattaagtgaatatcaagtttttaggcttaactatattttcggtcatttagtttgagttgtgtttgtgtgtgacattggggttccttgaagtattgttttccagtgattataatcatctatttttacaattgtttgtggaatgaaggaagagaattattc
>9492
aaaatcatttcatttgttattattcaaatttgtttggttccttataatctcatcttcttttgaagaaataataaatgtttctattatatgttcattgtttgttgtgttcttattttgtagttgtagtccattatgtgaatgacc
>9512
caaatttcaggacgatctaaattttatcgagtcaaatcaaactgaaacatgttcgattaacttattttcaatcctacaagtgaggataatctttgtaataccaaattggattcatactcatcaaat
>9520
cggtcgagagaaaagtaaagtccgactaatgattgttttagaaacggatcaaactcaaatggttcggatcgattcaacattagttttgtttttcttgaaaacttagtatccgaccttgagacagactaatcca
>9539
aagtttagtgctgtgttattgttatactctacccaacatggatgcataataacacaaggaatgttaatcccacccactacaattttgatagctgctt
>9542
aaccacttgaatctcgtctcatcttctcttcatcatctcgcgttcaatcctgatttttatggaaaaatccgttgaatcagtgttcataaagggattatcacgtgttgtatc
>9566
gttatcactgatatttgctctgtctatagttggttctgttgtttaagcaaaattaaatataatgagcaacaataatagggaaaatgggattgatgtcttgtataaagtgtcgcaaattcgtaaatttattcttcaccatatctttc
>9568
attatcacatgtcgaaagcctgaaaactaggagggtcgatgattttatattttagtataccgaaacagattcttacatgtcatttttcttttggcagttcacaaatagaagaaataaagataagtgttctgccacatcaaatcttattaggatcgaataactgatattgaaggaaaaatgtagcttgcaatcgaaatggttgctcaatattgctttacaaacaaacaaaaatgtttgtttatcacatcatttattgttcttgtactgtata
>9575
ggttgaattggtggggtaatatgtattatgttgcatgatgcaacattgctttcttattaagttacataagagaaagaacgttgtataattagagatgcatcatgtaatttggaagcatatggaatgtccctaagccaagcttagtaaataaaaagtccagtaatttggtcattggcgtcctgtattgtacttccaaatttacaataaactattgaag
>9595
tacattggttatgtttcagggcttgaaatagtgaatcttatttgcactcggaacatttgaatagagatatttacaagatcgaaatcaaatcgaatcgaactacattaaagatcaattgatctgtattgcaaacaaattgaactgtacataaaactgaattgcagcagcaagcaaagcaaagtaaacagttaaattactatatcacaatgttcctcccagctgcattgccaactcagattagctttg
>9600
aattaaattttcaaattatattttggcaggtctttgaatttgtgatattacaaaatttgtttccttgcaaactatttagtgtcaaccgagcttctcacttaaaaaaaaaag
>9638
cggtcacagttggtgcgttggtgtgtacacggcattgcagttttggttgcagctttgttcacggtgttggagcttggggaatcatgttgcacttggtgtgtacacggcattgcagttttggtcgcagctttgttcacggtgttggggcttggggaatcatgttgcacttggctacaatttggcattgccgtgatgtcattat
>9642
tggttcctcagttccatcaccgcagaacaaacaaaacggcggttttccatctcaccgccgtgattcttcatcacctgaaatggatctcctagcgtgttcttgaaagctccac
>9643
ttatcttgtcctgcgtgtggatttattttgcaggccatgattgaattgtgttgcggaacgaggactgcaccttgcttggattgcattggatttgtaattatgttaatcattgtaagcatgtgtaggctataatttggacgtagtttggagcttggttgaagaatgctcatgctcatccttgtagctttctttttaggcaacgtttgaatcggatcaatgtaatgtaggaacatgtaaaccgtgatttgaaaatgagttggaaatttatgaaattgcaaacattt
>9646
cttaatagacgtttgtactgctgttgtcttggaatgaatttctattgcatagtgtccacatgcaactgcaagacatcagttttctaattcactttcgaacatt
>9649
gggaagttaattgtggcactttttcaggttaggcttttactgtagaaaatgcaaggcttgaatcatgtttgatcttttgtgcaagttgaatgctacgaccgaa
>9650
ttctcttggctaatcctgattacgacaaagattgttaattgatgagatccgtttatctgtttctctgttgtcttttctgtgtttgttgtgttgctttatgttccaatagttaaataataatcatttcaaatgtgcattgtgaaaa
>9652
cccttaatactatgtaaaatggtttgtgtcttctagatgacatgatcctattacaagtcctattgtatcacatcggtttagggtcagtctagacctttaaccacaaatttgattcaccatgatagaatccttgcaggaagagagtgccatttttacttaaggtaaagttttggtgtaatgtaaacaagtacatcatttatctctacaacttatcaatcatttgaaaatgtttcaaagtcatgaaattcaccaagtcacctgaaaattaacaggattagcacttatcaagaaactacttg
>9653
atcataattgtcatcattcttataattgttcttgttgttacataattcaaatggcacatgttacttaggttgttattattttgtaatgtaaagcttctgattagttaggatgtatatgggataatgtattgtatcagcaatatgtggtgtatataagtcttattgaaaagatgcata
>9666
tactccacctaccagcggaggaacaccatccccttcttctccaactcagtctgatgcaactcctccatcaccgggttcggccactgctatcgttgctactttccctgctctcattgctattgttataaacttgttgctttagacacaccagtttcttgtggaatggttatttacactgtttcaatttttggatttgatgttctatactctagttttttatatacatgtatgtagcttggtttcattgttattttttg
>9670
gaaaaaggatatctctaagtattgtgtttggaagttcatgatgtaatatattttagttatgaaaagttgagaaaataataaaaggcctaagaccaatgattatggtttaggagatgtagtatcaggttatgcattaagttgtttatgttgaagaaactggagaaatgatcaatttatcttt
>9684
ttttctttgtgttttcatttattatatgtgttttattatttgtattttttccttttgatttgtgtactttgtatgtgttcgtttagaacactaatgtatacatgatcaaccgacaaaatgttg
>9693
aagccaatagctaaagcacaaagcaaactgtttttgtaaaaatggagggagagtgtaaaggatgatgtaattagtagtaattagcaactaattaaccctctcacacttcactccat
>9696
tttattatagtggatgttgtaaatatcgaacgaaatgtgtttcacgattataatgtaatatgacatgtattggaaatttggttgaactattgaattttaa
>9702
agggcttcgactcaacgcactttctctcttcctcttcttcttcttcttcttcccacccaagtcatgagcctcttcggtattggc
>9703
agggcttcgactcaacgcactttctctcttcctcttcttcttcttcttcccacccaagtcatgagcctcttcggtattggc
>9717
aaacttattctttgactgaaaggctcataggatttatgaaaattgatacatgaattagtcaaacattagaataagaagactaattaattcaagtctagttgtttcc
>9718
tttttgcaggataaatgttgagagccttcagccgggcttaaccactttcagtttcaatttgttcccaaagtgtatatttgctattcaacaagttatgttgtattgtgatgccaaatatggatca
>9724
tttctgaaacaacattctccatttccatttctacccttttgctctttttgttactacttgccttagactttcttttcatagtgtgtttcttcttaagtgcc
>9737
ggaatctagacaccacagcgacgcagataataatattccatagcatatgtatattacttcatttctctcttttatgaccacacagattctacaaggaattttaataacagattgtcat
>9743
aatatctaaatctcccatttccctccggttctctgttaattccagtggcgcatagtgatacaggaagaacacatttttcttcatcagatacaacagataaacactttgtagagcctagttctataaaatctagcgattatataaacttagacctatcaatttgaatatacatgcacatataatttttttaactcacgtgtattggaccttataattatcaggtaatatgttattttacattgaggacagtttagtcttttcat
>9749
ctcaataactttcaagaacatcaatttgaacaatttcacgagtccttggaaaaaccttgggaaggctacaataacaacaacaaccatttctaacatgtactt
>9753
ataaaaccctagtttattttactataatttgtagaaaattattgtgtacaacagtacaagttgatcctgtagaagttttaacgcttttatttataggaagctactaaattatcatttc
>9757
cattccaattctcacaccattgttttgatccatcactccatgaagggggaccaaacatgattcaaacacaattggtcaaaacaaatccatttaagccagtttctgcatttcaacactcaacaatcattgcaaataccagcatgagtatattgatagtaataaccacaacttgacatt
>9770
acatgtctttgtttcattgctatatgcaataactaaaaaacttgtacatattcaacaagagacacaccatttactctctctctctctccttagtatagacat
>9772
ggattgaggcataatgatgaatggcaaagaatgaaaatgttgaattgttgttctttaattcacaattgtgaaaaggttgccttgatgatgcggtacatgatctggctcaggtccca
>9774
tgaatggttgttgatgaatggaagatggagaaggtagcaggttgaaggattgaagagtgttgtggaaggtggatggtggtttttgaagaatggtgatggttgaaga
>9776
tggtgctttgcaagaaaagaacgtagaaatgggaatggatgaggtaaaatcaacaaacttaagacatgtctacaattttctgaattgttttattttaaatacttgcatgttttatttttgtaacagggaatcaagttgcttaaggca
>9791
acgtactctcctacgctcttctgaacacccccagcagcggttgtaacctt
>9804
agattttgtgagtgaataagtagaagtccacatagaaatgtgatcgtacttggcaacttataccttggaagtgtattatacgtaactttaagtgtccaatttgatcaagactcttaactcctaacaccttctacttagatgaaaatacatttgaccaattaa
>9818
tagacatgtgctatttgtagcacaactcggatagcacttgggaatgcactatatgcacgtttgagatgatgcaaatgtgtgtatattggttttgtgatgtattattcattattactacgagtaatacagatgctaatttcattaaatatatgataatctcaatcaattat
>9824
agtgttccaagctctcaaggaattcaatgatcatgcttgaatgaaatggctttttttgactcatttcaaatttttattactttgaaataaacatacagt
>9828
tcaaactgagaaaagcgcacaaaatccatttcaggaaccgtgttgtgttgtgttgtattgtgtaactttggtactgtagtgtattgtgattggtgtaaaagttgtcagtataatagagtatttgtaccgttttgaagttgc
>9829
ttatatcactcaacacaaatttaggatatacaaatcaagtgttgaaagatgaaacttgaactttgtgacaatgctttgtatgtatgtgaatgtgttcttatggttagctatagagcgagaactaactatatatctagtgtcaagggaccaaacatata
>9842
atctcgaaagggtggtaatcctcatgtctttgttcaatcaaaatggagactaattgttgaaaatatatgcagttttaacatgcgaacagaaaccagttttccaccttaattcctgcgacgatgctccgcctgatttgccggccagattttgctttctccggcgagttgatatcactgcgaattcccccccgt
>9852
tcatggagagataatgatgcctctttatgacgtctctcaaatttgagttcacaggttgacgacctatctacggtgtataacatcgtggtcactttggtaacttcatcatcactatcactgggaacttcatcatcatcatcactgggaacttcatcatcatcactgggaacttcatcgtcactatcactgggaacttcatc
>9859
gtgcacgaaggaatcgaatctacaacgaagagccaatcctgattccacgatcggagctccgaaatccgtgcggcgagtttatccgaatggaaggttcgagaatcgagaagttgacgaaaaaagaaaggagcggttattttcagaggaacaagagtgca
>9861
tttctctatgtaatctctgtaatttcctctactcagtttctctttctgtttcttagaattgttaacagagcatacatatgcagaaatagattatagaatatggacttttgtcgtaaattattgtaacctacttttatatttaatttctgaaaaatattatgaataaccatgttttgttgattgatactatactc
>9877
ggatggttttctgattttggtgaccatgatgaaagaggatttgggattttttgatagaaccctaaaaaggaataagtttttccctttacgcactctctctgggttacaaagtgagtgcaatctttttctttcccccgt
>9883
aatacataatatctataaatattgacacaagcttattcagcatgacagtattacatgaagttccaacatgagagaatccactcttctatccaccttgttcttttccttgttgcacaagctaccctgctgagctagcctgtgtcctataatcttattgtaagta
>9884
tagattccaaacatgagcaagtttaacatgaagcttgctttgttactctcgacggccatttgtttcgaaatgcgcctgaatcccagttttaatatgatttgatgaccatttatattctttgaattctttgtattctttgtatagatatgtcatatcgtgtaaatagggatagtatcaaccaatataaaatatgatttgatgaccatttataatctttgtattcattgtatagacatatcatgtca
>9901
acaaatgatctcatcaacattgcaataacacaactatatagctttggctataaagcattacaatagcatctcttcaatgaaaccagtacagtagaatcccattacacaaccagattgacatgtctc
>9916
gttacaatcgaaaacccttaaaaattcgaaatgtgtcttcaaaattgtaactggaaattcagaagtgaaatgaaacacgtgaag
>9917
gggggggacatgaaatgatatcacaaataatacacaatattacaatgttttaatatcataaactacatcacacttgtgcacaacgatattcaagtgctctttttttaaacctatgcataattaata
>9919
aattcaaacatctcctctactatttcatccacatagttaccatcgaacatccatccaattacataaatggaatatccactgctgaactatatcaaaattaatacttcatctaaatagataatccagaaatcagaatagaataatatgaaaaaacaactacaaccaactcgacgggtgcaaacgaaacaaaccagattacttgcagcaattattacagggtcttttc
>9930
agaccttgtacgtgttgcacaaagttgaagccattgatgatgcaaagtttgaatataattac
>9942
ctaatggcttatatttctgtaattatacagaaacagaagcattcaaaaatgtttctacaaagcatacaaagcaaaaaaatgacaatgttggatattcttgaagtctagtacatcacttttttcttttttcatttgttgttgaatgct
>9947
aatctagcatatccaaatttcatagaattcaatgatggcaatcatattttgaatcaaatattgatgtttaattctaacaacaaagtgatacttgaaggaattgttt
>9979
gtcactgtttatctctctcaacatcattaaccacaacaacatccacatacaataactcaacaatatcatccttcatcattcaaaccgtaacaagccaccg
>9987
agtttgtttgatctataggtcatgttgagataaacatcttatttgtcggtgtataatatattaaagataacacatcatgttgagataacaagtacaagacacaaaattatccaatagtttaaagatttgtgtgt
>10001
ttttggatacaaatggatgaagatgaataatttgtgttgtttagagttccatttacttcttatgatgtatcttaatttgaaaatgtattgatacatccattgtgtgacattatcatgcacaacaataaaagttgtaactgctaac
>10018
aaaagtttcttcctcccggagaagaccgccgaaggcgacgacttacggtggagcctcccttcttctccaaccaccctctacccaaaaaacctaacttcaaacactaactccctctctttttggccagagaatcaaaatccggccttcctttcccctaaatcgtcctcaatcgaccggatcgagacgaaaacgagcctaaaactcgaccaaccg
>10027
ttttgtgaaaccactttcactgaattaaacatagataattataatcacttaaataagggacagtccataaatacttttattatatactattgctgtgttataaagtgtgaaaacacaacttcgttgtgt
>10033
tgaattatttgccaatcaataatattacatagaatatttcgtaccagttacaggcaatatgcctataaatctgcatatatatgccaatcctgcaaaggacaacaacttgtgtaggaatctccataagcattaac
>10039
gcgatttgtcaagggtcaatttcttgaatttcaggaatcaacaataggagcggcattct
>10054
aagatgagggatccgatagctctgactccgagggagaggatgatgatgaatctcacgatgaactctagagatgttgtgctcagatttgagctagatatatgatgagaagctaggttagacggagtatgttaatttttatgataggtgggaattacaaattttccctgcgcttgctttttggcggcgaacatacatgtggaactatatgtactatctttttttac
>10059
gggagtcctgctattatgaacaaaattggggccaatggaaatgatgggagaatagggaataatggtggaagatttggtgcttctgctttcaaagcttcagcttaacatttgctactgtctgtggcaacaattcagatttattaagatagacagagggcatggttgtttctagagttggcgctgctgtgaa
>10062
gtgcaagggctagaggattgaaaagtaacattcacatctgccagcgatcttgcagtatctattaagtcgacagatgaagttgttaaatccccattacccaatgaatttgtgtttccgttgttatttga
>10066
ccatggcatcaaccattattagagtgattcaaacgcaacccagattcatctcgtattggaacaattctatttctaataacccttcttctagaatcttccatctccgtcgtaatcctcaacatccaatttctattatggcgagttctcaagactcatcttcaactaaaacggagagggtggtgataaaggggagggtgcagggagtattttacagg
>10071
atttatgtgtcattgttgttcgtaatctcgttgccttcttgatgggcggattgaggcataatgatgaatggcaaagaatgaaaatgttgaattgtt
>10072
gttcaatttctttagtcccttcttgagctgattatagagaaattactgtagaatattattttctagtatgtcctgtacatagactagacgataacaatgtgtatttgagtgattta
>10083
gagaacaatttgtgagaaactcatggccttgtttgagttcttgtgacgttaatcgtgtctctctcccgttcacatcttgctaatggattttcgcgcgggtttgtgaagctccttgtctaaactgat
>10094
tattcggtttcgtttgtaatttgcgaattcggttatagttattgtggttcttcttttgagtaataaatactccttgatttgttttaaagatgtaatagaactttttgctgg
>10098
aacatgaagaaaacaatactttgtttgataagaacacaaatgatatatacaattatcgaaagacaacatttgtttgatagaaacaaaaattatatatacaactataggaagaattatttcactgtctttttattttattgtttaaggttaaatatcaagacaacacacatgtattttaagttagcattttgagttcatgttgaaatttttaaaattcaaggacaagttattaaatgt
>10102
gctacagcccatactattgaatgcccaattctacatggatttattgattactggatggacagacataatcctctactccttcaccctaacatgttatcatg
>10109
tctgcagtaacctcaccaaccctttagtactagtctctttctctaacaacccttttccaatttcctcaactccattaacccttatttcttctgattcaatggtccaaaac
>10136
gtatctgtgaatgaatctttgtaaagggaggtcggagaaattgcagatcggaggatatatggcggtccgacgatgaaacgggggcaaaggagcgatttaaggtgtttacggtgatggtattttcgccggctacagttaggagtagattttgagttttacaagt
>10144
tttttgggagtattattatttatgtcatgtcaatgatttggttgttttcatatttatatgggagtatagttaagtgattcctaagtttgatgggatacatggtttttagcgggggagaaagtttcttggggcacacacaacttaat
>10147
gaggaaggctcgagggcggtctccgaatgacgaagatgccaatggtactggatcacgggagaatgaatagatatttgtattactagttgtatacaatgatgaatgatgctacttcaatattttcacactgtttcaaacaaaatttgtttcattttcataacagatggagctgctcgttgttacaggtcaataatagttagatattaacccctcaaaactatctttctatgcatttctagaaccacaggaggttgtaattcttgaatcaacataatgaaagttacaataaactctttc
