# Supplementary material for: Rapid transcriptome characterization and parsing of sequences in a non-model host-pathogen interaction; pea-Sclerotinia sclerotiorum
Source: BMC Genomics. 2012 Nov 26;13:668. doi: 10.1186/1471-2164-13-668 (PMC3534286; doi:10.1186/1471-2164-13-668)
Supplement: Additional file 1 — Fasta files for 10158 contigs (pea and Sclerotinia ESTs), parsed into ambiguous contigs (1a), no blast-hit contigs (1b), pea contigs (1c) andS. sclerotiorumcontigs (1d). [file 1471-2164-13-668-S1.zip › Additional file 1c_PeaESTs-6299.fasta]

>0
ttttggatgtgtagctgtttcatccgtggcattcactgtgggtttaaacataattgagtctgcaagtggttctattccatctattctttttaacagtcaggagttgataatcaccgcatcat
>1
cgagggagtagacaaagaaaagggatgaagcaccagcagcacctcctgaggccaagttaccagcaaaccacttccagtaaccatctttgtccttattgaaattgaaaagcctcttgaagtagtccttgaatgcaaaattcaaag
>3
gaatcctcaactgattcatctgccaaaatcaatattgaatcaaatgattccaacggaaggctttccaaatgacgacgtataacggcattcccctcgcgatt
>4
ttattcctaaaatatctacactacacgtttaaagttttggagcactaataattgtgacccttaaaactttagtgggttcatccttttgcatctcaatgtcatttatttcaacaccttcttcaatcactgttttcaatcctccattttctacacaacacttggttccttctgttattgtag
>6
ttctatagcaacacttatttgtatcactttcaaatcctcaatttctatgtttttagccactgcttccacgagagcttttgctccataggacttcactatcgattctagtgagatgctcatcatcgaggcgtttccatgtcttaatcgactcgacatctcccctacttcccttacccgtcttctccaagctagctaccaccactcttgctctcctagaccatccggtgtaggacccgtgtaagcctttatagtttcttggg
>10
ctgcatcgtcgttaaagtatcgtctatgctgcgaatgcattctgagaattcattgttgataattttcagatgctaggcaataagttttatgagctgaattttgaaatatacacaatatagtttttgtgcttcgaatcgttctctatagtttggagtatatttatcatttattgatttgccaatagtattg
>12
gctaaatagttaataaacatgatttataatactgtgggaaataattgacatatatctatatttgtaagaaactgcaaaggcaaacatattcgggtgtttatctatatttgatgtttt
>13
ttgagtttaggtcaagagggtgtggagaaagattggacactttttttcaatactgttttttggaacttgaatttttgggatagtgctagtactttagctggggaagtcgaagagccacataaaacttttccaaaagctttgttttttgctggattgttaacttgtttgacttatataattcctttgttggctgc
>15
gttgaaaattattgcaaagaagtagaatccacagctatatggggaggacagctagagctcggtgccttgactcactgtctgaagaagcatatagtgatattttcagggtccttccctgacgtcgagatggggaaggagtataaaccggttcacggtattggctcgtctagttccagtatcatgctttcttaccataagcatgc
>20
ctctgttccataggagaaggtgccgaacgtcgagtgctacgatactccacgatatcctgaagaataatattcccttgcttgtcaatgcaatagaagttaccc
>21
tgacagtgtctgtacatagattcagtttgtaacttattgtttatcatttaggttcttgtcgactctaggaagataggtgaaaagaattgatttttgttgagaaaggctcaaattgtaagtttaatattagaca
>22
tgatttgaatggcttgagagctgaatcttctgccaagagagctttttcacgagtcccgggttcaacatggaactgacggcgcgagagggaaacgggatcttcgattttctgagatgtggatcgaaaatgagaagctagggttgatttgttcaacaagaatgccatggttt
>23
cgggtttgtggcaacgcttaacgagcctgacgctgtccttagcgaattccctgagtggatcgaagacggaatcgatggcgtccattttctctgttgcgc
>27
agatcattaacgatcgtgagactggaaggtcaagaggttttggatttgtgacctttgccacggagcaatccatgagagatgcgatcgaagggatgaacggtcaggacatggatggacgtaacatcacagtaaacgaagctca
>28
gcgtaattgcaatggatacttgttttatggagtgctttctgaaagtgacctccacagttataatttccagatgtctggtagggtgcattttcattgacactaacatggctgactgtatttttgggacagagttgcaactgcaagcttgttttgatattttgtcagttagatatctttatgaagggctagcattttagccttatcttattcatgatattatgtatatctaaaggcatcaaaaggaaagtgctggtgcctgatga
>29
tttttgttatccgctctaactgcagccatggctgatgaagtgattcttctagattactggccaagtccgttcgggatgaggctcagaatagcccttgccgaaaagggtatta
>30
tggtatgacgcaagcggcaatcaaatgataaatattttcgtcgaaatcacatgcagccatgtatgtataccaagaacccagatctgatctactatcaagcattacctaccaactcgtgtagttatatatcgtcccttttctaggtcataaattgtcttcaactgaggtttcctccacctagatatagaccatgctgtaaacaacagtatta
>31
ctggagaaaagttatggattgtaggcgatggccaagcattttgctgttgaattcaagctttcagcattgaataatttgttggctgtgttgtagccgattttggaaattgaacaccaatggatctga
>32
cagtattcctgccaatccttggagttctctgaaagggggcttcagtgcatagtccctaaaagatgcattttataaaaaccatgtacaattgctgttgcattatgt
>33
ttcctaagtcagctactcgcaaggctgcaaggaacttgcctacccatgtttacttcttctctgtgagcagaacaacattcagaggacacatgctaggagttgcagcatcttgggttgtccaagtaagcattgact
>35
aattggaaactgagaatcgctggcagctgtctatgatctttaagacaaagttcgtaatctttgaataatccaagtgacatctatatgtcataggtttaatgttgtttttttaaataaaatgtcttgtctatgcattttgtggatttgtgccttataatttgaattgaatggcttaataaaacgatagaatgttgcat
>36
gggaaaaattgttgattctagcacattgtagtcacaaacaagcccagtaagaggagaataatttgacaactcgagtattttgcttgtatgcttatatataaaatgatgattataaccatataaataacttctataaaaataataaacatgatccagttattctccttcccagcctatttggcgtgcccgtttctcccatatcaaagtcaattttc
>37
gagttcaaacgcctcaactccacccggaaaatcgggtaattgtactatctgacaattcgacgacaaatcaagtgactccgaacacaatctttgtagatgcaaacattttgataacaatggaaacttatgaagatgatatctagttcctttcacttgaattatgatgtcacttgaaacatcagaagaaattgaccttattgagtctgtagtgtagaaggtatctggacgagaacctagtttcataaacttcataactttgttaaattttaa
>38
agttcaactcgaagaaaccaccttaaagatgaggaaaagtgggaaagaacaaaaacagaacaagattgtgagaataataacaacaccgataagagtactaggtaaagccaaagacatgtacgtaagaagcataacaaagtgcggtaacaacatgaattacagcaacccaatagattctactggaagattccaggatttaccaagaagttacagcgcggtaactaccagatctgctggtgctggtgatagacattggaaaccctcttaagttgaattagaactagacagggaaggactgccttgtttgatattacataccagaagcagagagggagatgttcag
>39
gaagtcctccaagagcgtgcgaactaagcacctaagcaaactgaaacggttcttgtgtctaagtaatttagttagaatatcgtaggccccaagaaatgttcttgactattagtatggtcttgtctgtt
>40
ttgaggagtctcagcctcttaatactttcatgtttcagaataataggttccgaaataggcagggggcattaactgtttatacgggcactgttactcaaggcactgaccccgttaaaacttgcatgacacgcaacaggggatagggacacgcacgcaacagatgggaaa
>41
cgtgtctcagtccagttcctcattcatatcatgtgccatgtctttcaaagtatctaacccttctgcaatcatatccaaaccttgatcctgttttattctacgcatttcatattcctgtctgaattgactagattgctcagttgatttgaagtattcg
>42
ttactagcatattcagtcttgcatgaaaatacagctttaagcaatcagggaggcatggcactgtactcataacccatgtaacaaacttcccagcaggaagctgaacttccaagctcgagatatcacaattccatacatcaaacccatctttatcttcaacgcacgctgtaaccgctgacaataccaaatgactcagatcaggtacactcacatttcctttccctttcaaatttctaccatcccaag
>43
ctccagttcctatagatattgagtaaatagccacaaagaaaaccacttcatgaatttttcttggttcattgcatgtcatagtgtgatcacatggctttaagcttggtaagaaccatgatgtagagatcattgaagctctcaaagagatata
>44
attctgtttcttccacttctcattaaatgagtcaaaaccgaaaggtccaccaaatccaaatgatgatagactaatagttgccgcctttgcagccaaagga
>45
ttgttcattggtggcggaccacatctcaatatcttaatatcttgcgctggaggaggcaaatgtgtctgaatcatctcctttgatacaaatccgacgccaccgtcccatacctcaggaggctgatttaatacatagtaaatgttgaatcgatccggatagttactagcaagaccgtcaagttcatccttcaaaagaatgtcctcgtatgtaacattggcgtagataagatgcaccttggtcttgtcattcgggttttctaaaattgctctagcaacttggaacattggagtgattccagaccctccggcaagcatcccgaatgctcgaacct
>46
cacttgcttcaactatgaattttcctaggtaacctgttcctcctaggactaggattttgctcttctgtgccatgatcctgattagagattaaaagtttgaagtagaaattaaaaagaacttgtgagtttgtgattaactgaattgtggatgtggatgtggatgtggatccccccgt
>48
gtttgagaagatatgtggtttcactctaggattcttttcatctgaacacttggtaggaatcgggtattcaggaaaatacttagccagaatttcaacaagctctccacggtgcaat
>49
ccatttcttcaaccttctccaatggctctttcttcctccaaactctcactcttttctccttcccctcttctcacccaccagaaaaacctcacttcttcttcctctctgagctttgttctttcaccttcttcaagaaccaagaacgtgaaggtttatgctacaacagactcaccagcaactctcactggtgtcatctttgaaccctttgaagaagtcaagaaagattatcttgctactcccattgctgccaacgtttctctggcccgccagaatttcgataatggatctgaagctgctatcaatgaacagattaatgttgaatacaatgtttcctatgtgtaccactctttgtttgcgtattttgacagagataacatagctttgaagggacttgctaagttcttcaaggaatctagtgaagaggaaagagagcatgctgagaagcttataaagtatcag
>51
ccttttctttggtggctgcaaagcttcctcgtcttcctcctcctcatcctcttcattctcttcttcatcaaccccttcctcttcgtcctcttctccaccctcgtcctcatcatcatcgtcctcgtcctcgtcatcgtcttcatctgggtcatcgccatcttcatcatcttcctcttctccattttcgtctgccccaccagcaccgccttcaggtgccttctttgagttgctcttattgtttgaattgttgccatatccaccaccatcttcagaagacaattcatcttctccttctccaaatgcaccatttccgtcgtcgtcttcttcatcttcatcgtcattgccatcttctccttcggcgtcatgttgcttgccttgacttggggttttactctctccttttgttgtaggcatgttggttagcattagctcatagagttccggagccaaaagcgtgactttcacgactgcggaagctaacaaagtcacaagcacttccgctgcgcaggttaacgcgccgcgcgtgaccatcatcgaactgtgttcagtctccatttcgtgtgacaaacaaacaagtcttttctcaaaccagaaaatttttatccaggaacgaagatctagagactgataagcaagatctggggtttgaagcactaaaacctctgaaaaat
>53
aatgcacctatacaagacgtccatctcggccaaaacatcgtgatcaactctatcgccgtgtttcgccatcaagttcttctgctcctccactacaccagaaaggtactgtttgt
>54
tgtccaaggccagaattgacattaggtttatcatcacactcagacccaggagggatgactatgttgcttccagatgatcaagtggcaggtcttcaagttcg
>56
gatacagtcccggttcccgacatgatgcataaagcacgttgtctgtgttgtgaaaatgccagtaactttgctacaatgtcctcctgaactccaatggtgataacatgtggtgaaaaagcctggccggcagagttgt
>57
ttaaggcaactatatccaaccaaccacaccgtcgaggacggccagtagttgtgccaaactcctgcccagcaaatctgaggagatcacctcctgggcccaaaatttcagttggaaaaggaccagaaccaactcttgtagtgtatgctttcaccactccaactaaatcaccaattattcttggagcaataccaagaccagtgcatataccacctgctgatgggctagaagaagtaacaaatggataagtaccaaaatcaatgtccaa
>58
cgaagaagaagacgaatcatggtcatgaatcttccccgaaatcttctccaacaaagattcaccctttacttcatcatgctcttgatgatctgccataacttctcctcaaaaatcaaaatctcagttcttcaatcgcgatcgataaaaaccctaatttcaagattccgatagaaggctctggaaggaataagaaactccctcttctctcttgtaaaag
>59
gagtgtgtatcttcatcttcacctaccgaggctctattcaatggagaaactctatttttctcggcaggtggagtggtggcagaagaacatcatctatcgtgttcgaaggctttggcttaccatcgccacacgatttggaattcgtaaaactgggctaaagaagctaagaaatgatgtgagggcttgtgagtatgaggatattcgtgtgatgtgggagatgttgaacaggaatgaatcattatcagagtttggtggcaattctccaaacaaaatcaagaagatgcatcacttgaaattgttcaaatgggcaaggtgtgttgctccatatactagtcactcctaatcaatcatcatg
>61
cttgagatctgcagcggtaacttctggatcgggttttgatccagattccggttccgattgtgttggtgcttgtgattctaactgttctgctgcaactggttccggttcggtttccggttgaggattaggttcctgtttgggttcgggttcgggttcgggttctggtgctggctggagtccgttctgagattcgggttctggtgctggctggagtccgttctgggattcgggttctggtgctggctggagtccgttctgagatt
>64
taatgagtctgttaaaagaaagaatgccagaccacctcagcggcgctccaggagtcctcctcggaggagatattgacagggtctgtattaatcatgatgtgagttgtaaggaaccttcaaatgggcggtgtgatttatgtttgtccagttgtggaagcttttccctatattcttatactgcttccgtcaggccaaattacatatgggttcctgagt
>65
ttgaagaaattcctcactgttgttgttggcttgtggattctatcaaaattgggaaactgggccaatttcttgaccttgttctacataacttttgttttgttgcacacagttcctttcttttatgacaagtatgaggacaagatagaccctctggctgaaaaggcgctcattgagatt
>66
actgcacataatggcaactattaaactctctacacttgtaaatagtgtaaatattcctttattgcattcttatttatgtaccttcccaattacattgaaccatttgggct
>70
ctcatcaataccaggacttttgcttttatctttgtctttgtcaggtgcccgacaaagaaatagaggtagcctctatgttcctatcgggctacgtgcggggatgttggcgtcg
>71
ggcaagatgttgccaatgcatgatgtacgtgcaatgactccaaaaattatggaccagtcttttattgtgaagaaccaatctgccagtatgcatcttggcagttcaatggagcaagtaaatactgatcagcatggtcatgccaggctaagtccaattcctacttcagttgtaagtgtcaatgtgccttctcagttattgcctcctgctgttgagcctgatttgc
>73
accgccttccgtgtttggaacttcttcaactgggtgaactgaagcatggctcacattcatttctccaccccaacaaacacttcaattcataatcacaaaccccaactttcttcttcaccaaatccagaagaagaattgcagtgagatctgtgttggaagcaactgg
>74
agacatgtcttgcttttacataggtgcaagtaccaagcccatctgcagctttcccaccttttccttttcccttggaagcattctcatcacttccacttgcagcctgctttcccttacccttccctc
>76
tactccaactgttagaatttattgatattatgaaatcattacactaacagtgcatatgagtcaaaatgaagagagttcatttcggatatagtagagaccagatggactaccattggg
>77
ccttcaatttcatctctattttcacatctaaggtttctcgagttaggacacaattcactttccgggaaaatcccagattttctaggaaaattcaaagctctcgacacg
>78
catagaatcgatgtgcagaaaggttatactaaatcagaatgcacttccactacctttggtctttccaagcatcatgtcttttgcttcattgatcttagaagcaaggtaatggctaccaccagcatctggatgatttgcaaccatcactctcctatgtgcttctttaatcttatcagttggagtggtcgtcctaacaccaaggatgagagctgcttccctcctattcatggcagcatggaaaccgccttcataaaatttacgcatcccagctggtctagccttgaatgcctgccaagcctggataccatatcta
>79
ataaaatcatcaactggcatggttccaagctccccaccaaacctagatctaactgtaactgtttgtgtttcaatttcctttgacccaacaacagccattaagggaattttctgcttttcagcatttcttatgagctttggcaggcgttctccgtgacaaacctcagctcggatgccatattttt
>80
cgtcactctattgtcatcaatcttggtgatcaactcgaggtgataaccaatggaaagtacaagagtgtgatgcatagagtaatagcacaaacagatggtgctagaatgtccatagcatccttctacaatccaggggatgatgctgtgatttcaccagcttcaaccttattgaaggaaaatgaaacaagtgaagtttatccaaagtttgtgtttgatgatttcatgaaactctacatgggactcaagttccaagctaaagagcctagatttgaagctatgatggaagccatgtcaagtgttaaagtgggaccagtagtaagcatatgattatgtgtgtggtttatattactaaggtattattaatgtttggttggtgttttaagattgtgcagtgtctaaagtgttat
>81
tttttccatgtcttacaaggcaaaaggtagtttgtatctttatcatcactatatgtaagggttatgtttcaatctatggattcaa
>82
aaatctatgattggtcatttggtcgacctgaagtaagacctgttttgagggagttttcccggcagatttcccggtcgccgttgggattttccgggcaaacaatttcagttggggattcatagagtcataaaattatgttaaggcttttggttagtcttatgatgatgatgtatggagatggttgagggaggatttgtatgcttcccctgttctttctctctgttttgctctgttttttaa
>84
tgggaaaaagatcgagcttaagccagggttcttgatggagcatgatgaagatgttggagcagttgttgtggggtttgatcgctatttcaactactataaaatccagtatggaactctatgtatacgtgaaaaccctggatgtctttttattgctacaaatagagatgctgttactcatctcacagatgctcaagaatgggcaggtgggggctctatggttggtgctctcgttggatccactcaacgcgaaccactagttgttggaaaaccctc
>85
tcggtggtccacctggtgatcgccctaggggtccaccaagatttgaaggggaacgtagatttggaggtgacagagacggataccggggaggtcctagaggacctggtggtgaatttggaggagacaagggaggtgctcctgctgattacagaccctcatttgggggtcctggtggaagacctggctttggtcgtggatctggtggttttggagcaccaactagttcaaatgatgcttaaattataatgatttctcattcatttttctatttagttttttgaaacacaattttcttgtagttgaagtttattatacattct
>86
tccacaataaggtaatttgtcttcctacgtatgtcaacatttcccactccagccaaaagaaacccaactatggtatcctcgtctgcaatcatggcaataagtgatgaattgttggaaggaatttgaactctgttggccatttggtatcacagatgggaagaacggcgacggcagggcgtcccc
>87
gtagtggatgctcctgagatcttgacagtgattggcaaaatcccacatctgtcagagtttttgaactccctatatgattgtcaatacaagtctttcttctcagcatttgctggtttgacggagcaaattaagttggatcgctatttgcattcacacttcaggtattacatgagagagatcagagttgttatatattcccagtttttggaatcttacaagagtgtgacaattgaggccatggcaaaagcatttggagtatccgtggatttcattgatgtggagctatcacgttttatcgcagctgggaaacttcattgcaagatcgataaggttgcaggcgttcttgaaaccaaccgccctgatgccaagaatgctctttaccaggcaactattaagcaaggggacttcttgttgaacaggatccagaaattgtcgcgtgtgattgatctttaggtgtttttacaattaaaaaggtgtattgaaaggcagagatgctggcaatatcaaggggacatcctgttgaatgcattttactaggcggggtcttgagacatgacatttctgtagtccatttgatttccaaattaatgaacacccaagctggctgaatta
>89
cacaacaaaaaatattaattaccaataaacaagctataatatgtgcaacacaatttggatcgatgttacgtggaggtggggtgatgacaaatgtttatgagctttg
>91
agtggatcataagcctcatttcttaaatggacgtcatgaatcaaggcttctcacttggtggtgtgtacacaggagggatatgcggtggcctgtaaattcttggaggtaacaccggggtgggggttggtggtggcctgaaaactcgtgggggtaaaacaggagtaggtcgtgtatattcagtagggttaacacgagtagcaaacccttgagggatgagaatgagagatgcaaggaacaacactagaaaggatagggaaaaagaagccatttaaattaactagtgtttttcagtcttggtgc
>93
agagatcgagtggttgaggcaagggatgagttgcacaggatgttgaatgaggacgaacttagagatgctgttttgcttgtttttgccaacaaacaagatcttcccaatgcaatgaatgctgcagaaataacggacaaacttggtcttcattcactccgtcaacgccactggtatatccagagcacctgtgcaacttctggagagggtctatacgagggtttggactggctttctaacaacattgcaagcaaggcatagagacatttgaatttttttggg
>94
ttagtcatgtcgataatttgatcactggtgttactaaggggtatcgttacaagatgcgatttgtgtatgctcattttccgattaatgctagtatcactaacagtaatactgctatcgagattcgtaatttccttggcgaaaagaaggtaaggaaagtggatctccttg
>96
atgcaggatatcaaaacacaatgttttgaagaaggttattcattaccaaactaacatttgtttcaacaacatatacctctgattgtgacgagtagataactaatcccatgtttaacattcattattctcttcattacaaattgacattgtgcttggagaaaagtgtatcatacatgcttttggatatttaatgggccttagatcattgctttggaatatttacaaattaattgatggtttttaggaga
>101
ctgtcgaatctgtaatccagcagccggttcctcagggatgtgtgaagcacaagctatcaacaagggggaaatatgtgtctgtaaacattgggccagtccaagttgtttccagcgaacaggtccaagctgtatataatgctatgaggagggatgacaggatgaaatattttttatagtattttcagaatttgtataggatgcagtatttcaattggtatattaacatgtctgctttctagtggttagg
>102
gcgagattgtaaacttcgtcggggaggattatatcgagccagcgacggagagaagaagcgtcagagagatcagcgtagtgaagtttcatacgagctttgtgagcgttgtgtggatctacataaatgtggtcgattcgttgagtgttgaaattggaagaacgacggatt
>103
aacctattataactcacattaaactgctgcaaattttcaactttcgttaacgccactggaatcttcccatatatcttattatgattcagatccaaccatatcaaactctgtttcggaaaatcaacctttgacaaatcaaacgacagcaagttccttgaaacatcaagtat
>104
ggatcagcccaaataccataagaactagcaaagcaccgaataagaaagggccaaggaagttgaaatcatagcctctacttgccgcccaaaatgtgtacagagtcagagctatcaccaccacagcagtcaatatagctgcttccagaataactttctcgctagtgaaagcacaactcaatccaacgacaaa
>106
aaaacttatgatgatgacaatgaaaacctcaccatccatttgtagtaacagcttcatcttctactcttctccatcaacacaaaactctcacactttctcacctttccttgtcaaatccatggctactcccaaacctcctccaccatctgtctctagaaccgtagcttctaaaaagaattcaactgtatttccacttggggaaaaacctaggagtgctgtaacagcatcaccatccataaaacttctcacaagaatggaacagctgagactcttaacaaa
>107
ccttcacggtgagacaacactcaatgaaattgtcatattcaacagccttgtgtttgccaccagttttgtcaaacttggagacaagcaagtccaataccgtaggagaaacagcataacccaaacctaacagtgcatctcgcagctcatttgaatcgatttggccactcctgtccttatcaaatctctcaaatattcccctcca
>108
gcaactgctggactaaagctggaggctagggactcaggcttgcagaccggcgacccagctggtttcacccttgctgatactttggcatgtggaactgttggacacatcattggtgttggtgttgttcttggtcttaagaacattggtgcattgtaaaaaggaaattgtgttgttgtgaacttgtgttgcatatgt
>109
acatgaaaggcttgatgagtcaaatactcggttggtataacaaacctgttaagttctacgccaacacagactgctaggtagccttttggaaccgcggtcgatcctcctccttcgcgttcggacattgaaagtgttcttttaagaaactttatgcttttactagtagtactgttgttgtttgtttttgaagtgttggctattcttctccatttcttaaggacttgttgaagtctaactatgtctctgatcttgttaggtttctttggttggtccgtattgatatatgg
>110
ttcttgaacatgacggtatagtgattgtttacacaagttccctcgggaaatatgagaagaggattgttgtcagctcccaggacatgctccctcaattttcttgccacaatctctcgatccttcgcctctgatcgattgaaccagatacatcctacactctccaaaatggtactttgcaacagtccaacccatccaggatgcttctgcataataa
>111
cagtatagctcccgcattgtttgcagttccacaatagttagttgcagaaaaaagcgtgattaattgtccctgggcaaatcgctcaaaaccatccatgacacactcatgggcccttatgatgagctgtaatttatttttcttacagaattctgtcacacggtcaggcccgaaagtgacgagccctggccctctagcatttggtctcaaaccctccacactatcattttctgtgggatcagaccataaaagatccattaaaataatagatcctgcatccattgttatgggcctttcaatcttctctatctgttctactgaatggatagatcttccaatgccaccatgcatacatataattttcttttcaataagagcagcgagtggaagatggttaaaaagttgattg
>114
aaatgacatgagtttcactattgaatgtttctaccagccactgctataatgtactctaacaaaccatataaataggcaacatggtaatcagagaaacatatgaa
>119
gcccggaagccgggttggactagaatgactgatgacggagtgcaaacacgtgctcatttggaagctcagctggcttcttctttggctttggggtcccccaatgaatatcgccaatgcctattgtcgtatgtacgctttcttgcaagagaagcggatgaatctcgattacgaga
>122
cctacgcttctttaacatcatctttcgtttccgcgctctttcttcctcctcctctatcaacctaagttgctcctcatcctcctttttagcaattaaagaactcctcttttcctcctgcacaatttcatcaaagcctgcctccatattatcgacgtcgtcatcatcgacaaatctgctggggttgtaattaaacaccgat
>124
gtgttttcacttccttaagtttctccatggaacttgatattggagttactcattcagattttactcttgatgagtattggtttgcatcagatacatctagtggatatcttgaagatgcaataactggttgggatatttggtgtaagcaacataatttaccatccaaagaggaccaattacttgaagaccat
>125
cacggccgatcctaatttcaccgctgttctcgccgccgctatctcctccatcatcggtggtggtcatggaaacaacagcagcaacaacaatagcagaagtacagttagcaacttttcaggaaactaaatc
>127
gtggaacaataaaccaattacaaaaatgaaggcaattgtaataacctcaccaggtggacctgaagttcttcaactccaagaggttgaagaccctcaaatcaaagacgatgaagtcctcatcaaagtccatgctactgcccttaacagagctgatacccttcagaggaaaggtggctaccctccccctcaaggtgcaagcccttacccgggtcttgaatgttctggaatcattgaatccgttggt
>130
ttactagttcccccgttttgcatttttcttttcgatctagcacgcctattttggaaccaattataaacatttgtttcagatatttgaccatgctggcttagttctgtagcaatttccttgattttttctttgcttggagttccatctccctgatcaaatatgcgttcgagaatctggagctgatcctgtgtaggagtcca
>132
catgttgtaaaatagtgttctgattatcagaactgaacaaaggctaagagtgtagtttaaatttgtatcatatgttagtagtttactatactcttgtggcaatttgatgttgtcatttcactagac
>134
ctctgtgactttgaaattgtacaaagggtctgttaccgtaacaggtaggaagagtcccttcagcctttataggcaagatatctcatcattcgagggcagcgatgtatatgatcaagctggtgctgctggttttatccgactttacggccttccaatgagagtcagagcaatgcttgagcagggcatttaatttaagttttgatctcattccagagcatgtatttgattgcaataagagga
>135
aaggactttttccaatttccactgcaaaggaaagttaactgctctgtagagacgaagatctcctctttgactcccctcgggcatcatgtatatctggccatcatgccgaaatacataaggataagaaagatgccagtcttcactcaaggcaattcccaattg
>140
gtttcttcctcgcacctgctgaatcgaagctctgagcatggcgccgagcaagcgttccgtgttgcagttctcttctccacatagcttgtccgggaaggttcatcctctcgtcatcttcaacatctgtgattgctatgtccgtcgtcctgaccaagcggagcgcgtcattggaaccct
>143
agtccgtaaccctttcccctttgcttcaacaccttcattcgattcagttcaaccccaggctagggcaccgcgtcacacaccttcttccttctccattttcgttgcgaatctaccatcaatcatggatcaagtcgatttcaacgctccccattccatgggaaccaccatcatcggtgttacctacaacggcggagtcgttcttggagccgactctcgaactagcaccggagtatatgttgccaatcgtgcatctgataaaatcacacagctcactgacaatgtctacgtctgtcgttctggatcggctgcagattctcaggttgtctctgactat
>146
taatggaacctttgaatctccatctgcatagttctttatggcgttgcttgaactgcaacttttgtaatcactctcatcaacttcattcacttgttgagttcctccatatttgaacactaaattatcaccaactttgaatgtttttccagaagtccatgtcgtgtaatcaaccccttgagtccattgattagcatcaccaacagtgtaatcagttgcaaatacataaggaaaagccaacaacaaaaccaaaaatgaagcaatcattgatgtgttcatgtttataaacgttctttgttctcaaaatacaaaatacttgtaagaaaatgtttctagtgccaatccccccgt
>149
aaatgccaaccataccactcacgaactctcatggcataggtattcagctctttatcaagatcgtcgagtaaaccaatagcttggacgatcatagtatccaccttgtcagcactaaacttcaacttgtatctggataagctatgagacaaacccaagctcataggagccatgtcttgaaca
>150
aaagatgaaattgcaaaactaccctcccattcaccccaacccttaggatgaatcaaaccatccagatcacttttaagaaacaccgtccttgagtatttcttccaaggcctacctaaaaaagtcttcacagaatccttcaccgttgcgaactccgaatcgggcctaaccctagaggtctgtatcgaaaacccggtcggttcgttcggattgtcccgtccttgcgcggtgatgaagtttgattg
>152
gtctcttcctattttcttgaggattcctaaaataccagcagctgcaagacgtgcaccgcgataagcaacaatgtcgcaaagtttcacaacgatcttcctttgttttagtgacgtg
>153
ggacaactcatctttcaatgctcaaaaaacagaaactgaagatgaaatcatgttttctacttcaaatggtttggaatctcatgaagctgattttcgctatcaaaatcttggtttgactcatcatttgagtttgcctagttcttcaactaagataacaacatccatagaaaagtttcttcaaattcaagattccgttccttgtaaaattcgagcgaagagagggtttgcaactcatccgag
>155
tgctggggaagagcctttgcctgaggaagatcctgcaaaccccattttcaagccgctccctgaaccatcccgtctggagagcttcctcataacaaatcaaatttccaactattgcaaccaaatcaacggggttgcggggcaaagctttaatagactctatttgatgaaggctttgcacgaggaataaaaaggcaac
>156
ttttgcccttttatacaacttgtctgtggtaatttatagggttaaattttaacttcgggatgatctttagtcaaattgggtactatttttccatcagaatgttttgttgttgttacttgcttatacctgtttgttctgttaccgttgaattccttaaattgcatcaacgatgagattttggttgaggaatcaaccgttac
>157
attcttccatacttatcaaggaaacgacgctcagttgggggcttcccacatacatcctttacagctgaggttattgtaaagatcacctccgacaaagcaagttcgtcgtactcgtccttccccacaacgtatatactgacatctccaagtattgtgtatacaatataaactgacttgtggcaagcaactagaagttcttcattttttacacccttaagattgtccgctcctagtttgaccaagaaagaacgccagtgtagacgctcctccg
>159
cacattgccccattcaacttccttactcggaattctcctaccatgaaaaacaggactctcagggtgtgatccattataagaaggattagaatgaa
>160
cacattgccccattcaacttccttactcggaattctcctaccatgaaaacaggactctcagggtgtgatccattataagaaggattagaatgaa
>162
aacagaaaaaggctctggtgtagcaaaatacaaacctcctttaaagtaaacaccttgttgatgagggttatcactaagaatcggatcaaaaccattgaatttcctcc
>165
cctctattcaaggtcttcgtcgcttcatttgcccccttcttgagttgcttgtagtttgcagcttgttgaacaagatccataatcgttattgtaagctgagcatcagccaaagggtacgctttagggtttactgcatctcctgtcattgttgattgaggaatgaacgaagacgatggaagacggctagggtttatggtttgggtagaatgaggactgaacagagtctaccccccgt
>166
ttctgcccggagaattggccaaacatgccgtttctgagggtaccaaggctgtaaccaagttcacaagctcttaaaatcaagatttaggttttgtttatgtcccaatgtaggcactgttagagttatttgtattcagcttttacctttctaatgttgtaatgtactaatgggatcatgctgatcccggttgtgtattaaaatcatgaatttaatgatattgggcttcaaaattgcctctattgttca
>167
gaacagctgctactgtctcaagcatcattgcgcggcatccataccttctctggaaaaagatatctgtagggtacctaagactcttaacagtccaataagccattttgtccagaaaagttgttggtgcatgatgcttattcagatcaattgtaacat
>168
gaagaaccggagtccgaagctaaggtaagtgaccgagccgaggaaggtgtgagtgatgatgttggtttggagcttaggcttgggatcgaaccggttgtacatgaggaatatttggttcccataaagaagagaaaaattgggttgaaggattgtggtgtgccttgcaaagtggagcttgggcttgagcttgcggcttaaacggcttggaatgttatataacttaatcggcttctatataagagaattgtgaaagagatgagaattttagaggtagaag
>169
aagtctcaagctcttcgaagtggtgcttcatcttagattgttgttggttgaactaatagttgagggtccttcatttctagattatggcatttttgttgctctttctttattatgagctgtttttgaagtttgaa
>170
gggggatccttaccctttcaatttgatgtttcaaacttcaattggtccatctggcttagcttctgggtttatgcggccagaaactgcgcaaggcatatttgttaatttcaaggacttgtactattataatggaaacaagct
>172
ttaaggacaggcttcaaactatgtacttcatccaccctggacttcgttccaggctagtcatagccactctcggcaggtttttcttgagtgggggattatattggaagatcaagtacattaaccgccttcagtacctttgggatgatataaagaa
>173
taatcaacttaagcaatcagactaatttcatactcaatgttcatgaccgagcgaatgccagtaatggaggaaacgacgctaaaagtagcatccaaacagataattcgttcttcaatcatctcaaaaaggcgtttgcttgggttggaacaaaaggatcagatgtcacattcagggaggagtatcacttaacttcaaaaaatgattaccttagaagcaaaaccatgttgctgaatggtaatccactaaagttaacaga
>175
atgtctcatgagctcggataaagcccactccacgatggttgcagaagtttcaaatgaaccagcaatcatgtctaagactatagcctttatatttgttcgatcaacgacattgttttgttcatcagacgaatcgatcggctggttcatccgtgacagtagaatgtctataaagtcccccccgt
>177
attctcttcagggtactctgaagccttttgtcatctgtagttgttgtcttgtggacagccttcttctttcttctgactgtaccctttccaccagttcgaactgaaccggccatcttcatcaacttttcacgattcatctttgtgaaatcgctgattttggacacagggtaagcctcaccgtgaagaatccccccgt
>179
catatgcagcacggtcttgcatcatcaaggcagcggcatcactattcaatggatctgctgcattggggtacataagaagttgaggaagaaacacttcgaacacattaacaagatcaaacattggactcca
>180
atgaggatgttttaaaagaagacacatcgcccatgtaagtgttcctgcggttgtgtcacttcctcctagaatcaactccaatgttgttgctttgattatggtatctacatcaaacccctcaattggtttgtctttaagcaccaa
>185
agaggctaggaggaagaatgttggtggtaaggtccttggtttcttctactgagaatttttgtgatttcaacttgatgtaatggaggatcctagttccctagtaa
>192
acaaaactagaaagtgttccaaaagcaagtatctatgaaccagaatctcttagagctggatatgcaatctttgcatcagggcttatcgtgggctttgcaaatcttgtttgtgggttgtgtgtgggaataattggaagcagctgtgcattgtctgatgctcagaactcctccctctttgtgaaaattcttgtgattgagatctttggcagtgcgcttggcctatttggagttattgttggaattattatgtcggctcaagcaacatggccctcaaaaatttagtttgccttatatcatcaatgtgtgagaatgcggttacggtagagaacattatgttttgtgtacttttagtgattaagtcttctctgcatatccattttagcatgaatgtaaaaaccaacatgatagcttgcgtccattacaactgtaggctgtattatctac
>194
aaaccaggtgcttgtggaaccgttgttagaaatgctgagatgaagattgttgatccagaaaatgattcttctttgtctcgtaatcaacctggtgaaatttgtattagaggtgaccaaatcatgaaaggttatctaaatgatccagaagcaacattgagaaccatagacaaagaaggtt
>196
caagaccaatgctttgttggttattaacatatgagaaataaggatacacattagcaagaagtggtgagccgttgctaactaaaaagttaacaataggccttatgtaaccaactgaaccgtcgctaaaagcgccatcgtttggcgggtaagattttccaattagaattgtgtctatcgcggtagacactttaatctggcctaaattggacgaagatatcgcgttttgaatgttttgcaatgcgggaagaaccgaacttgcttcgggcgaatctgcgtgaatctcattcccgactgcaatgtatttgattttcacacttgg
>198
gtagaaagaagcaatcaaaaaacacgcgaacaaactcagtagataactcgtccatgaatcggtcttccacgaatcgaatagaagtgtcacgttttttccccaatacagagtcatgtgcatcatctttga
>199
aaccttaatcttaaaggttcaggttctgataagaggttgatatgaaatacacttcattttgcttatctcttggaacaatatgcttgaatgtctgtcagtcattgcatcaaacttacagcatcccacagatatatagggtgtagtgtatgtctgcaatattttca
>200
gcaatgttgctttagaagttaaaggacgctcaggcaccaaactaggaactgaaataccggtcctgaagccgcccaaagtacgtccctgtggaagagggcttagtgtaactgcctcttgagcatggcttggactactgaaactactcatactttgagttccagtttcatactcgtcacggctcccttgactaggggcaatcaaattcctcactggagacaatcttaacttgtttacttccttattatttccagtatctcccccgt
>202
atagttaccaaaacaaagaagaagaagaaaataagaagaaaatggaagtgagtttagccacatgtatgccactaagcttcaaatcgaacaagacgctcttgaagcataacaataacattttccactctcaaattcccaccctcaatctttcaaccaaacacagaacaacaatctttaacgcaatcaaacccactttatcctccaactggctcgtttcccatgatttatctgccaaaactgctt
>203
tctgaggcacgaaattgcttgacatcatcaacaatcatcattaacacatttgaagaattggaaggtgatgcccttgacactcttagagccaaaaacccaaacatatatactattgg
>205
actcgtttgataatacaaggagtacagtgtgataagcaacctcggatcctaatcataaaccacaacactgattacacacatatatataaataatactttctcttctttgctttcacccattgcaactcacttttacagctcctatctttcagaaaatactgtggagctagttacacataaatattggtcttctgtttcactagccgccgcattgttatgattctgcaggagggttttgaatgcagcaaaaccatttttt
>207
catgaaggtgcagagctcactggtggcttttcggttcttggttttgccgacgcctacaatttcagcgacggctttagataccgtcgacatgctcctcctccctgatgctgcacccatcggattcattgtttcggctggactcttctcttctctttcctcttccaatttgatttatctgtgttgccgttgat
>208
ttttgagaccatggaaatgaaataacaattactaaccaatcctcatagtagcttcggcaatctccacttcctcctgtccttgacgtctttccccctacgataaattgaatagaaacgaaaaacaataactgtagaactccatcttctgcatcattctctcccctcctctccctcacaacattctattcccatctcataacctcgagtcctcttaaaacataaacaaagaaagatgaagaaatctcggcttccatcaaaagaacagcat
>209
tcttgcttaactgggttctttgcctcacgttgaccattcacttttcccagtattgtcaaagccgctgatcctgctttaccatccctatgctgtcgattatgttctttacttttcggactttttaaaatgccccttgcaagaacacctttttcattgcaatgtttattcgctgtcaatttcatggtagcattctctttccccttgtgaagcatctccttagcagcagtacaaaagttggctttgttg
>212
aaggtaagaatttaggttgagggtttgaaaatcatccaaagcacctgaaaaggattgaatagaaagagttagagagagaaagagggcggtgaagagagagaaagagcttactgtcgaggagttggttaaggtcatcggagtggtcggccatggttgtc
>213
agaaattaaggttgagtgtagcattccgaaagatgatgggagtttggctacttttgttggatttagggttcaacatgataattttagaggtcctatgaaaggaaggataagatatcatcctgaggttgaacaagatgaagtga
>214
aagttgaaatttattgttcgcataccctttgccattacagcttatggtactgctgcaatgctacttgttatagtctggaaaccttacactggttttctgtcaa
>215
cattcccatccaagtcactttcgaccgaagttccaataccatatatctcctgcagctcatacctcattccattcacccacaatatctgtttaacaaccttcacccgaa
>216
tttcacttctcaactaaccaagttcacaggaggaggatattttccaattgtgctagctttttcttgaccatcattatgggaatttggcattatgtacacaaagaaagatacatgtttgagcttaaaa
>217
atatacaagaatggagtcgcaaactcctaaactttatagtaggccaaatatattgatgacaatgtattaggcattttggtgtagacgtttctcaaggtatcttaggtttgtcattagtatataaattttgtatttctctgttaacttgttcgcattctctcttcaagttaatgtaagtgaggtttttgtttgttatagaaaggtaagaaacaaagaacagcatgctttcttttcttatattttggacgtgtgatcaattatcaattgttttgg
>219
tccgttaatctggttgaggatcgttataccggagccgtctgagtgagggatgatcccgtcgacgagctccggtttcggacacggtggatagtatgtcatccttatggactgatttccatcctcaaacatattctccacttccttcaaatccatcccaatggcttttcccattaattcaaaaagtttcatgccaagtttcctcaattctaagatatatgtctccaaggtatcccttagagaggaaggtagttgaggaaagaggtgtgg
>222
cagatggtcagcaatagcagcaaagttacctggaagaacagacaatgaaatcaaaaatgtatggcacacacatttgaagaagagactattgaacaccaataataaccaa
>224
gtgatcctaacttcaactgatctcaacattaaatcctatgtaacaactacatgtcctcaaacacaagtttggaagcttcttaaagttttgtcaggggtgtggttcttgagcgcttggggtgaagaaggtaatccaggtattaatacaattttcaattggttcaagattgagaaagctgataaagattatgtcttttctttttgtccttcagtttgtaagtgtcag
>226
agaggaagagtagtaaaggtaggagaatccgccggaaatggcggcaatagcggtgaagggtatgtggaaattagtacgggaagatttggaatgggcgccgaatgagatcggagtggcccttgctaccttccttaagaaagccgccatgtcgaatcagaaatggtgaatgaaataagcaacagactctacaacaagacggacacggggtttaaccaagctcaatacttaaaacgacacatcgttcccccgt
>227
aagcttcttggtgctgccaccacgacgcctgatcgtcaggctgcctgtaactgcttgaaatcagctgccggttctatttctagattgaatactaacaatgctgctgctctcccgggcaaatgcggtgttag
>228
aaaaccatgtccacatcatccatggtataagccactgcagagtctatcacaagtttcacaggaacatcaagcttggccagctcattggacagccttaaacctgttcgatctggtctcccctctgtgcagaagacccgaaagcg
>229
attactagtacctagctttgacggatcacaattaacatttgagttacaagaacatactccattgcatccagaccatttatctttatcgcaattaaacgaagcgaagaaacgtccgttgtttgcgaaatttggatgaaatgtcattcccatcattccaaattgagtatcaaaataaacttgatcagttagatcaacaaaaggacttgactcatcaagctccaattgtcctcctgatccttcttccgaaatagttgccaaccaaa
>231
ccatcttgactcactaagcatgcaccaacctgcctgttagggtctttggatctttccgcagacaaaaacgcaattgccataaaataatcatcccacgacaagtat
>232
ggttcatgttaccagatacaagtttcttaagttcgcttttaatattgttcagatctgatttgtattcccgcaacttagcaagaagcacacccttaatgtttggctgcaaacttcttgcctcaagatccatttttcgtatcaaagcttctgcttcatcaattccagcctttacttccgaaagtttttgcttcttttgctctccattaagagcaccagctgcagtgcaaattttggatagattagcagagagct
>233
aaatcatacactttagttttattcccaaagatgatgagactgagacctgcttttgctttattgcctctctttcttctcttgattataacaatagtagaatcaagaaaagatctaggaaaatactggaagctggtaatgaaagaccaagacgtgtcagaggaaattcaaggtctccttgacgcaaacattaaaaagaatttcaag
>234
tgcaaaactcacagccttgaagggtttggatgcaagactcaaagagataagaagttaccttgaccttgtcattgatggaaagcttcccttaaaccatgagatcctttaccatttgcaggacgtattcaacctgctgccaaatcttaatgtcactgatttgatcaaggcttttgcagtgaaaactaatgatatgatgctagtaatatacctatcgtccctcatcagaagtgtaattgcactccacaacttgattaacaacaagatgctcaacaaagaacatgaaagggaagaagactcaaaatcagagcctgtaccaagtacagcaggaagttgagatttgagagggttgtgatacttggagttcataaggcacagttatttaatac
>235
tataaacactgttatctatggcttgtatcatctctttacggagccaaattacgaggatcccctgaatcatgatgcagctgccgtgttgagagataacccaaagatgtttgaatctaatgtgaggagggcaatgtctggtgggtatgtggggcaaacctttttcccacgctgtatgtaaaccatgctcaacaacttccaagccctgtttgaaatataatcaatgctttgatggcccctggtttgtaaaatttatttatcaaaattgcattttactttcgtcagtatgttatttttctgggtggagggagcatcaagttccttagaccaccaaacgcatctaaaagccaaacaagtggaggaatgttgaatgtatcttttgtgcaatgttgacgtactattctaaacaatcaaaaatgggttcagcgg
>236
ttttttttatgtgttgtacaagccactgataatactgctgactcacttaaggtggctattgatgatttcttttctacccatggattaagcatgtcaaagctaggggcaaggttatggtggg
>237
ggagcattcacctttgaacttggcacaaagccaagctctgaaagtttcttatgtgattcagcataatctcgaaaaaatgcatcctcgtccttcgcatacagctcaacataatggcgaaattcattatcatccactaaagccctgtccgttggaagttt
>241
aaaaacaaaacctttaattgaaagccctaaatgtgaaatataccagattgagaaggaaaccctaataaagtatcagaaatgagtaaaccctaataaagaagagcagagaaatggatctgtcgcccccgt
>246
aatggacatgtttgttggaggaactgacacaacatcagcaacattagaatggacaatttcagagctggtgagacatccatccacaatgaagaaagcacaagaagaagtaagaagagttgtaagcaataaatcaaaagttgaagaaagtgacataaatcaaatgcactatttaaaatgtgtagtgaaagaaattctaaggttacgtcctgtcactcctctaatggctcctcgagaaacaatatc
>247
aaactgtgtccgtgagaaagaaacacgaaccgatcgaaaatgtttctccgtgcggtggcgcggccgttaatggcgaagataaagcaaacaacagggatcgtagggctcgacgttgttccaaacgcgagggaggtgttaatcggactctacggtaagacactgaacgagatccagaaggttccagaagacgaagggtatcgtaaagctgttgaaagctttaccaatcacaggcttaaggtttgtcaagaagaagatgattgggagaaaattgagactcgtcttggttgtggacaggttgaagaactcatcgaagaggctcaagatgaactcaaactcattggctatatgattgaatgggatccttggggtatccctgatgatcacgaaattgagatggttgaaaatgatgcaccgattccgaagcacgttcctcaacaccgacctcttcctctccctaaggagtttcaagaaaccttagaagcacttatgtctcaaccagggaaaacagaaaagctagaggcacttgtctctaaatcagtaaaagataatgctgctgccaactctagtgaagaatcctcaaagccatgaacttcagctaaattataactttgaattctccatttgaatgtgcttttcctttttgtttgtattgagtagtttcagattcaacagtctttcaggggcaaatcctgtgctccaaaacaacttccatagcttgaaataacaagaaataacatggtgctc
>250
tgttggtgttcaatttgatggacatggaaaagatcgtcttcatccatatcaaaatccgaaaacgcgtcgttttgattctgtggatcttggaagcgttcgcggagccagtaatcgcgaaaccaaggggaggagtgaactagggtccaccagtcgtcggagaaatcttccaccgtgcgataagctagtggaacgaacatcggagcgttgggattcaacgaggaggaggtggttcttgttgaagagagtacttccattgatgtggtgcccccgta
>251
tggaactaggcatagctgatgcaattcataaccatggaaaaccaatgactctccctgaattagcttcatctttgaaacttcacccctctaaagttaacatcctttatcgattcttgcgtctgttaacacacaatggtttctttgctaaaacaacagtgaaaagcaatgaaggagaagaagaaacagcgtatgttctcacaccttcttcaaagcttctggtaagtggtaaatcaacatgtttatcatcacttgttaaaggagcacttcatccaagttctttagacatgtggggtgtttcaaagaaatggttccatgaggataaggaacaaacact
>254
aaaacacaacaaacaacatcgtacatcactctctcgttgtttttcttcttctcttcttcaattcaaccatggcttgtgcaaaactcaactccctctcttctcaatggatcggtaataatccattctcttctcgccgtagatcttcctctgtcgcctccactcgctctgtctctcttccgatccgcgcttcttcttactccgatgaactcgttc
>255
agtcaaaggaaaccaatctttctaatctgggcttttaagtatgctaaccacagccaaaagcgcaacatgttttgtgagccttgaggtaattatctcacct
>256
gaaggtacagtattagcagccgacactcgatcacgttacttggtggtaaaattctaaaaagtcttttactttttattgagtggattgttgtttgtcgttcattttattgaggaaagctacaacaagttgggaattgaccctacaagtatataaaaaagatgcttaaggggtcgatttcctgacaaagc
>257
ttaattctaagtggactgccttctcatgcttttgaagattagatttggttgagaatgtgcagtcacaatctttaaattcacatttaaagggttctgttgaaatgccggtttcgtgtgtacggagatgccttttcatgttcttcttcagttgcttagtcccacaggtgtcacaggttacatattgatggcaggacttaacatgagccttaaggcactcggaattggtgaaatgtttcaagcagtccggctctaagc
>258
aatatgtaccgaagctggcctacttgctttacgagaacgccgcatgaaggtgacacatcctgacttcaagaaggcaaaagataaagtcatgtttaagaaga
>259
gttaggggcagaggaagagcctgtttttttgaagaattgaagtcttcctcatcgtactcgtcttcttcgtggttcacttttcctgctttcattgttgtacgcaaaagggtatcactcaacaattcttagagggtgatctacgccggcggtgaaatgggagtgagtgtctccggcaaagggcatgagtgaccaccaccggagagaagaggtaagttagcatgtggttgaactcatgcgtatctcgtgagccttcttcatttggc
>260
ttcgtttacaagactactttgattaatatcattgagaaactcttgaagtttctgactcctaagattctggctctcatcaagtgtcttgttagagaataactgattactgcatatttttcttaagtttctccaaacaggtgaaacgggtaagaatgttatgctatatttgtagtgatcat
>261
catgatatcttctgtatcggtatcttccttgattgtcattattgtgctttccagaattcttaggagaatattgttttttaaaccacgaagtgtctcggctggaagatgggtcatcctcgccaatatcttctttccagttctgaaacatgaattctgcat
>262
ctgatttgacttgaaggggctagcagaaggcatcctattctctctttcagagacacttctacttcgtgtaatctttgaattcgaagaaccaaccacacagctttttctaagcaacgcaggactttcaccttttgcatcacctcccccgt
>263
cgatattctatggccttctgcaggggcatttgtagcggtggccatattgggaaaactggatcagttattgacaccaaaaggactctcaatcacagttgcaccattaggagcagtttccgcactcttatttgcctcaccttcagccccttccgcacggaagtacagtatgttgatggctcaaataggttgcgcagccataggtgttttggcgtttactatatttggacctggatggcttgccaagagtgctagtgttgcagcttgtgttgcctacatgatttacaccgactccgttcaccctccagccgtaagcatgccgttgcttttcattgatggtgtcaagttgcaacacttgagtttctggtatgtttt
>264
aactccataagctttcccttcaatgtaactattcttaccattatgattaattcccaaatcaagatccttataattaagaaaagcttctcttggattcttggacacaaaaggtgtcatatatttgtgaagctttctagtcaaatt
>265
aaagaaaaagatagacaacttaatttgagtttgaatcaaatgtaaaaagcggcaacatttgagataacattatatactgcaaaggagagagcaagagaaggatgtagaacattttggttctcttcaaaatcctctgtttgatccatccttttttcgtcttattaacttctatagtaagagaaaactcattcttaattcagatttaaatgcaatatggctgatttcttttgcgac
>266
aaaatgaggatgtgagtataagggatgaagagcatgcttttccaggaacacaagattcagccgctgtaatgtaacatgtatgtacattctattctttttagttattagttcaagtgtaatatttttttagtacccgattttgttgcaataacaggaatgtactatacaaaattagaagaatcggaacaagagaagttggta
>267
aagcaatttcaaacacattctctgataggccattagttgacatgatcttctccaactgggcctttgcaagcttttgtctggtctcatcataacgcttccatcttgagaaggctgaca
>268
aactcatcgtaactcaatccgcatacgtcaacaaaatcaaggagtttgcaaaaatcaacaacatcaaaat
>270
tcttggtctgaagtcagatgacctttatgttggtgagtcaggtacatccactctcctagggagtgaaagaggcttcacagaatgggaattggattttttgtcacggaagtatttttgctttaatctcctttcatgtgccacaacgcttaaaagtctttctaaattggtac
>271
accaagaaagcttgtgagttgagacaaagttcagcaccactcatttagatgaggcagggtagtgacgaaggatatcatcataagggtcccttcgaccagcaacttgact
>273
tcaacttctttctcaatccaaccccaaaaaatggtctcttctttctcttacccatcacaaatctcaatctcaccaattcacctctgtttcaaatcctgttgaaccaaattcaaagaatcttttacctcatgataatggaaaaatcttcacaccaagttttggga
>275
acctttcttcccaattctactggacgactgccggactgtttctggccgccgaggacttagttcagctgggttttccggcgagttgagttgagtgcgactccaccttgtgttt
>276
tttgactcgaattgatagatgccttgaggaaggagcggaggattttctattgaaaccggtcaagttgaaggtggaggaaacttgttgaacaagattctctctctgtggccgagagcttacatcacagacagaacctgtgactgaaaagccttg
>277
tcaaaacctggtagaaatttgaagcgagaagagcaatattggaggggaaacaaatcccaagccagaagaagaggttccaacccatttacagaaaaaaggagtaacgtagggtttatggagattcgattagagaaagaagatctgaagttggtaaatagtgatgatggagagtaaagcgagtttagttcagtttccagccatgactatatttgcatgaatctatcttattttaccatatctcaatgagaaatttgaaatttgag
>278
caaatggatccaaccaagaggaaaacaaaatgctgctcccagtactgatcctagtgccatattcctggcacgccaacggaaagatcctggcattattaaaccaaaagctg
>280
aattttgagattcttgagacgagtgagttctcttgggatagatcctgtcagcttgttgttgtttagacgcaagaattgtaatgacttcaacttgccaaatg
>281
tcacataagctaggaaagggtatgcattcaaacagaaaggagatccaatttgttggaagaactctaatagcggcttcatgtactgcttaacattattgtcaaatttacaagaggatggagggtaagaatcttgaaaaacagcaaacgagttagcggtagaaatctcaattatcttatccagatgaagtttcttcgtagc
>282
tctgaatagcatctcagaagacttcttataacagaattcacataagaactcaaagaacattgagtaaatccggccattgtcagcctagacttccactcgccgaacagttcgtgccgctcgatcctttcctttccttcacaagcaatgacattgacgatatcgcgagccaaacaatgctgctccacgttaatcctctccttgctgtttctcgagagggtgacatcgattgactcgaagattgccaagtagtaatctaatgtttctatgaacctgttgaagaaaggg
>283
attgaagatttcgaaccaagacctaatatttcagcttatggagaaaacgacattgatgttaaggaaaataagggaaacattgaagatttcgaaccaagacctaacatttcagcttatggagaaaaca
>284
ctcttctactgatgaggttgccaaagaaaagctgggaccttttgcagctttatctgatgaggacagctaccaaagccgggatcttgaaaaggcatcccaacaagttgccaagcctctatttgatgagaaggtacaaccaactactttgataccaaagcaagtcggcaacatgtacaccgcgtccctctatgcagcatttgcatcccttattcacgacaaaaatagctcactggaaggtaagagggtgatattgttctcatatggaagtggcctaacttccacaatgttttccttgcaattacgtgaagctaaacatccatttagcttgtcaaacattgcccgagtgatggatgttgctgaaaagttgaagtcaagacaagagttccctccagagaagtttattgaaacactgaagctaatggagcataggcatggtgccaaagattatgtaacaagcaaggacagtagccttttatatccaggcacattctatctcaccgaagttgataccaagta
>285
tccagcgcctgctaattcatggtactgaatccatggaagttttttaacaatatatcgttgcagtgtaacgtcgacaagccgatcatcagtaccttgccatagatgaacttgggttgtattatctgggaaagggttatcaagatcaagtggatcaaaatcccaggctccaaaaccaaccatggtgtcacggcatatagattcatgttcaccttgttgcttcacctgtgatggatgttcttttttaacaaagttggaaacaacggacaaatcttg
>286
agagtaatctctcaaatcgaggatcctttgcaatcctcagagctacacgatatttttggcccaacttctctaattctgccattacacagtctgtaatacacggagtgcattttgcatataag
>290
tcatcattattgtcactaagcaacgctctctccaattcttgcagcttcaatcgcatttcaccatcagactcaaagcaatccgggctctcgttttccaataaatctgattcaaagttcgactgataggcatcatgaagccttgtcgatgaaacatacccccgt
>291
ttttttaaccactttataagccacaagaatgaatgcataacagaatccaactgtcaaataatataacagaaaatcaaccaactgattctaacaacttaactgaatcctaacgg
>293
ttctattattcatttggacatgtatttatcgtgtccactgtcgctgtgttgtattgaattgtttaacttaatcgaatagattcgtgtaacacaatatgatagtactttgaacaatactccagctgatcctattcctcattagatat
>294
gatgctgatgttgttcttaatggtaaggcgctgaagaaatgcaagaaggataaggaagaatctgttgacaaagtgaagaaggaaaagaagagtaagaagaagaagaagaaagataagg
>298
ggttagcataacagtagctagcaacaaaacacttgcaagccaatctttaagcttcatcacatccaatatcacctaaaccaccaagtttagcccaatagttcttctacctgatctagaaa
>299
ttgcagaagatgaagctcctggttaagtccaatgcgtttaaatgtattaaacttatgtttaattgttggaactgtttggagcaggttgtggttgctcatattaattattaaaaactatgccaggtgcctttaggttgtcccaaaaaatgagtttttttg
>305
tcaaacatcattttctcgacagttgatcgagtctcaggatccaggtcaccaagtttgctgctctcaggttcaactttttgggtattaatttcaggatcaccctttactagacatttccaccagtccatttggtcatgcttggttaaaagaatggaaatagtattctgatcctctatgctccagtaacattcatcaggcttgatagatttgtacagatctccatcaataataggtggctggcctttgagaccaacttttagatggttcttcttaatctcacagataaccaacttcgacttcgttccatttggcaccggaacgttaacattgagttcttgcag
>307
tcgcccttcttcctattcttaatgcctttcttttgggcaaatgtttcccatttagtaggaggcttaggccttgggaaatgtttttccctgggcaatttggtagttggtggaggcaatttaacaagaggtccatctatatcttcagttgaaggcaaagtaaagagagaatcagcaatagcttgaactaactcagtacctttctgtaaacactcgttcaccagttcaaccctggattgttgggagggaaaggcgtgatgagaatcgaacgccattag
>309
gcaacttctctcatcactattactcccgacgagctcaggtttcaatttgaactggaaaagcaaacattttgtgatcttaaagtctccaataacacacaggactatgttgctttcaaggtcaaaacaacttcccctaagaagtattttgtacgcccaaacacaggtgttatatatccctgggattcatgtatcatcagagtcactctccaagctcaacatgaataccctccggacatgcaatgtaaag
>312
gttcatcatgatatttaatcctaatagtcatctttacgagcttcattgattggtattgagtcattccttgattgagcaataccattttcagtaatgtaaactggtggattcttgtaaacatcttttatgtgttttacaagatcatgaattccctttggatacacatat
>314
acctttggtggcttgaatggataatcgggaggaaagtgaattgaaaccaaaaacacaccacctgaataggggctatcagcaggtcccatgattgttgcttgccagtgaaacatgtcctcagcaacaggacctgcgctgcatgaggtaggaggatccttctgcaaatccttgagttccttgaggatgcgtttggatgccatgctgaaa
>316
tttagtttactcacaggtggtagcacaccaaatgcatcacatgccaaaagaataacattctttggatgaggtccaacacatggtagctttgcatttggaatgtactcaatcggataggctgcacgagtattttctgtaactgatttgtcagagtaatcaacttctctagtatgctcatcaaacaccacgttttccagcactgtaccaaacctaattgcattccagatatcaggctctttct
>317
tcatcttagacgagatgagaaagaaatcggctcaacaaggacttaagactaccggagaggggcttgactggggtgtgttgttcggattcggacctggacttaccattgaaactgttgttctccatagcgtggctatttgagatgcttgcttggtttatttcattctattactttaatcttgcttgaattttcttttaataataaatacaattttcaatatgtatcaaccatgttaaaatacatatatcgttaatatcttttattttagcctttgttattgatttaaaataaata
>319
gggggatcgcagggaagaagagaaaaatgggagacagaaaaggaacaacagctcttagcaaaactgcgccaaaatggccttccatcaaacccaaaagcaatcttcaa
>320
tgaagctccgctgtggaagaagattcttggaatgaagctcacaggtgggaagcttgatgatattactgtaattgttggtcaggttgtaagttcatgagatgatatgcataaagaaaacaaggtctggaatgttgagatcaccagagcaggagttttctgaagtagattgtgcctataaattttggtgatgctcttataaaaaatt
>321
tacttcaatgtttcacatgttattaaaataatagtaattttgggagattcatttacacaccataagagttattcagaaaaatcatcaaataagaagagatacaatgtatccttttctctcaacttctgtagaagacatatttcttgagctggtttaccttcacaaacaaaatgcaacccttttgttttacctatattgaagttttatacacgtatgttcaattgtttctgatatgccgtcagaatcgttttcaaatgttttttgcttctgaatattcacctttgcaattgcattataaatagagagacggtgatttttttaacag
>325
cagaaaagcctatactattcataatcattatttaattgacacggcttttgaacacatcaagacccatttcagtaggatcagttgcctgcaactctacatgaatcccatccagctccctcctgaacctgtctttggagcttgcataaatcatcttgcttctcacccttgcagtatcaggtgaccagccaatgaaaaaaattctgctcttggggacattcccttctgtcagatactcaaaatcataa
>326
gatgtgaaaatcaaaggagcaatactagcttttcctttgttttggagttcaaaaccggttttgtcagaaaatattgaagggcatgaagagagttcacctatgaaggtttggaattttgtgtatcctgatgcagttaatggaattgataatcctttgattaatcctttggcttctgaggctcttggattggacacgattggttgtcctaagatgttggtttttgttgcggggaatgatgatttaagagacagagggatttggtactatgatgctgttaaggaaagtggttggaaaggtgatgttgaacttgttcatgttgaaggtgaagaacattgttttcagatttatcatcctgaaactaagaattctgttgatatggtgaagcgtattgcttcatttcttgtttaatgtataatgctcattataattgagcaagtacaac
>327
cttcacgtgtttcatttcacttctgaatttccagttacaattttgaagatacatttcgaatttttaagggttttcgattgtgacatagttgttgttgtattctagtacgcgtgtctttttttgttgttgtaatttttcaatcgtagtacctctattggtcgcttaattttactgggttgtttttatttttgagttctgttcggtatagaattcaaagttttctccttttgatttggttctgcttgttgcggatttgggtttttctttgcatttggaagtgggagtttgagtgatctggatttgaattgagaaataatttggaggggttttatgctttggttgcaaagatgcaacatgatcagaggaaaaagtcgtcagtggaagtagatttctttactgaatatggtgaagggagcagatacaagatagaagaa
>328
gggaaactacattcacctcctgaaatcaacctgtgaagcaaaaggaggcagaaggagtttccacttcaatagaacatcttagttatgtattttcagtttggctttttttccaaatttcttatcttcggaagcattacagttttattgaacatgtaaaattttatttttccatgtgttacttttgacctattgttgaaggag
>329
tggctactggtgaggtgtatccattggagtcagagacgcggttgtgtgaggagtgtcacacgggagatgtggtgacagttgagctcgaggagaatcgtttgatcaatcacactactggaaaggagtatc
>332
tatcccttgttccgaaacttggcatcattacatcggagaacccatcacctggtggaattgaatgagacagattcaagtgttaagtttacatgtgttgg
>334
ttcatttggtggctaagaacaccttcaacaatcctacaatcataggcagcagcaaccttctgagtcgcatcagttacatcttggttcttctttccaggcctaacaagcctcaatgccacttcagcagccgtgtttgctgcagcaatgacatccgctgcacgtcctgtaacaggcccctcttgaagaacatgtgtgtgagccacagcagcaataaacccatcaatatga
>335
gatgtacctgaagctctagaaaagtggaatgccttgggcataaaggtgtacatatattctagtggcagcagattggcgcaaaggctaatatttggaaaaacaaactttggggacctaagaaagtttctatctgggttttttgac
>336
ttgtgaaggacatcgagaaggttggatctggctccggcaagacctcgaagcctgttgtgatcgccaattctggtcaactctcttagatgttgactgttctggcgttttctatctggtggctctgaattttaatttgatctaaattctcagtagtgtttttgttattcggtgtcgttttattttgttgtgttagggtttgtggtggtgctactctatggatcttattgaacccccttccttttaattttctgttatcaaattactagttgagtgagttaagtctgttatgataaacatataaatgatgagctaccttcaataaattaggaattcttcaa
>337
gataaggattgcataaggatattgaaaaaatgtaaagaagctgtaacaagtgatggaaaaagaggaaaagtgat
>339
tgtcacaaacaaattggctaggttgcgcagccaagaggacgaatgattgtttttcaaatttatttgctattattgtttgttgtatgggcatgacagaataccctcagcattgttgtctgatgaatttcagtttttgaatctagtgtttagtat
>340
caaatacttccatcagcataaatgtttggatgaaacattcgggagacaaatcgtacagtgggtggcttgtttggataatcctcagaaaattgaagagtcaacttaaacgtgcctccatcccatggagtatcatcaggaccaaatatgacagcattccacagcatgatgttgttatcctgaggcgcaccactgattcctgcaggtggatcttgttgcagcctcttaaaatctctcatcagtctcttcctagccggagtcgacatcgctggcac
>341
aaaaactcaaaacaaaccatatagtaaaacttcacatggctgataataaccaacattctaacggaaatgtcaatgatggcctcgaattttgcacacaagtaacaggttcaattattcttccattggctttaagaacagccattgatcttggtgtttttgacatcctagcaaaagctggtgatggcgcagaactatccgcagaagacattgctattaagattggaaa
>343
ttaaatttctaattcgaaaactcagcagtcctccttcgagtccaaggatgccgctccaaccattgtcagacgtcgggtttaaggcaagggacgtttgacagataaccactt
>345
ctcagaaaaagcacatccctttttgatatgagaagccaatagctaaagcacaaagcaaactgtttttgtaaaaatggaggg
>346
cacttacaagtgtgatgctacttgactgctggtccattccatgcgtcatgcttcttacatggattttcttgaaaacaaaatatagatacaaaaagataactggtgtaattgtttgcatcgcaggacttgttcttgttgtattttcagatgttc
>347
tagttagcaaattggtctttcatcatggtcaataagttgtcattttgcccatcatgcccaataatctctacaataaacaatacccgttcagagggatcgccatactccagacatttctccacaacattcgaagcaaacttatgctggcttaattgaacaacatgtccagacagcttgctgattatttggctccttt
>348
atgaaataggcatcctcactctcaaggtacatacattatcatagttcctgagtagatcctctaccatagccttggttttggagtagaacgaaccgatgaaattaggcgtatcttcttctttgaatccaacaccggatccaagagtatgaccggaatcatactcgaaaatacacccggtggcgaaattgataacaacgagtccacgttcacggcacacatcagcgagagtaagagtccccaccacgttggcgcggatagtctccactttatgcgtctcacaccagtcgacgttgggtcgacccgtaacaccggcagcgttgaacacgtgtgttggtttaacctccgctatgtcagat
>349
aaaaggttacaacatcaagaaatgatctaatgtttgtaaaaagagacccttttgtggatgatgtcctacaaaaagtagtagatgatacaaatagagcagacaaagaacatatacattaaatccttcaatagatttatgttaaagaagtagattaagaggactttcatg
>350
ggaattctattcttgagagtgttgtgaatggggtgcctttggttgtttggccactctacgctgaacaaaaaatgaatgctgttatattaaccgaggatgttaaggttgggttgagaccaattgttaatgagaatggtttggttgagagacaagaaattgctagtgttgtcaagtgtttgatggaaggtgaagaagggaagaagcttcgttataaaatgaaggatcttaaagaggctgctgcaaaaactttgggtgaaaatggaacttccacaaaaatcatctctaagttggctctcaaatg
>356
aggtttaacatgctcaagttaagagtgtcaaatttgttctcctcctgaaacccaaacttatcccttggccttgt
>357
catcgtgatcttctgcttcatatttcttactatacttcttcaagttctttgcaatctcttcctctttctcaggagtcaagaaggatggtggccttggtctccataagaactga
>359
cggagtggagaacatagaagaagaggaagaagaacagagtggcgcagtggagaagagagtggacgccatgaaatgaatctcaagcaaagagagtgggagaagttattcggataaaatgtagtatccactgtcctccccc
>360
ctctttcactctccacaaaaacccaatcttctccttcaaacaaaacttcttacaaatccactttctctgctaaccctcttaaatcaccgctttctgtaattcctaaccgtcctaacgatccttcttctgcggccgcacttcgtcgtgtttccattgtttggttccgcaatgacctccgcgttcatgataatgagtctctcaacacagccaataatgagtcgctttctgttttgccggtttactgtttcgaccctgcggattacggtaaatcatcttctgggt
>361
taaatgtaaaatccaaagggttgattatgtggctatgaacatgtttggatgtttatgtagtttttagatttgcattataaaatcttgtacgtatttgcaatgagttgattaaaagattgaattatc
>364
tcaatgcaattgttgtttcttctgacggggttgtttacacaggatcagctgataaaaagatcaaaatttggaagaaaaatgaaactaaaaagcattttttgattggaacattggagaaacatagatcatctgtgaacgctttagctcttaacaaaaacgggtcgattttgtactcaggtgcttgtgatagatcaattttagtttgggaaaa
>365
ttccaattattccaagtattaacgcaatcgcgtggagaacaaggtgtatcaatttcttcacttccttcttcaagggaagagatttgtaacttataatcgcttcacctccaactattattaagccaataagcataagaacaggatgaagattgaagatgagagccttgttggtagaactccaagccaaaccacctctgaaatggaagttccagaccaacaccaacacggcggcgacaacaccgagaaggtgaacaacgtacgtgaacggaacggcgggtacacccaacgccatcttcaacggttattggtgtttgttgttgttgttgggagaagatcctgggaagaaaa
>366
ccactcccaaatctgaatcatctccgcctctgaaacacttctaacctaggcccttctgttacggtgagacgggctatttatatttcgagaaccaatgcttgcagttcttaaaagtctccgaaattctggtaagctgatctttccatctttgtcaatatcggcttcctc
>367
ttgcgtgtctcagagtgaagcttgagctagcaagccagccatgccacttcttcagagtcttgttgtatgcatctgtacatgcttgtgacattggccaatctttatgctcaatcaagttttggaacaaagccaccaagaaatccattgctcttgtcagccaaaga
>368
atcgtgaaaaagaggaaagttatacaaggtatttgtatactatactattgttactagggtttcttctccctttctacattcctccggcgtagctgaatcaaaatcggaatcggaatcggaatcggatcggtgccgagtagtcatgaagctcactgtcaagactttgaaaggaagccatttcgaaatcagggttcagccttctgattctataatggcggtaaaaaagaatattgaagacatccaaggcaaagataattacccttgcggacaacaattgctgattcataatggaaaggttttgaaagatgaaactacattagcagagaataaggt
>370
tggtggtggtgattcggttgtttcgggtgatttggttgagagggtgaaagatacatggaagagcgttgcagagacggcttcttatgctggggaaaagattaaagaaacttctgatgatcttactccatatgttcaacagttgcttgattcgcatccttatcttaacatggtggttgttccagtgggtggtactttaacggctacaccaataggttggttctttttgccgaggattttgaggaaatttcacaaatatggaatgcaaggtcccgttg
>371
ttttttttcttcaaagaaaccatgtgtatataacagtgttcattttaattttgggtctatagttcaaaacagaatattttccttttgtcataatattcttttgtaacttgatccttcattt
>373
tcctggtgatgctcctcaggcagaggaaggtgaggaggatgatgaagttaaggatcttttcaaagtgggtaggaagaagaagaagaatgagaggagtcctgcagaaattgctttattagttgagaatgtcatggctgagcttgagattacagctgaagaggatgctgaacttaatagacagtttaagcctgctattaataaactcaagatgttgcctcttctccaagaagtcctctcgaagaaacagcttcaacttgagtttttagatcatggagtgctaacttta
>375
agtaacctagcgctaagtttatccaccttgctttgttcttgccctaggcataccagtagatcattcaattcaccctcactctccttcagagcttcttcccttgctttatcttttattgcctctacatctgggattgtggagagccttccacccctcagtgctttcacctcattctccagttgaaggttggattgctcaaggctattgtatgcatcggatagactccttagatcagcttccatctttccagctaaattctgatacatatttgcctctgattcgatttttgctttttcagccttaagcatctccaaccttttagatgctt
>376
ttgcttatggtgttgataagaacgccttgtaaaggatcgagcctatcatagcatgaatcacaaaccctctgaggattcctttccctgaacctaacaggcaataaacaccgcccctttgtacatactcgacaaaaaatccctccacaaaaccggcaatgatgtcttccccgtgtaagtgcagtaaacggagcatt
>377
gtaagggcatgtatacatacttatcttaaagtctgtgctatatatagtgatgatattgtatatgtagaatcgaaaagaaaggaatgagagggtttggtgcagataatatgttgtatttgaatagaagtgaagatttaggttgcaatatatgtgtatcacaattcacaattaaaaaaaaaaaaaaaaaaa
>380
gttaaactctaccatatacaacacacacaacacaaggcaaaggtaacatagcaatggctcaaactatgttgctcatgtctagtgtctccagtacctattctgttcccttgaacaaagatcctttgcttcagttacagtgtcaaagattgaagcctaggttttctgatatctcatttagcccactttcttctaattctaagtctttttcatctcgcactttcaa
>381
tacaaaagtctgctgaaatttcttctgaacggctgatctaacaatggattgaacatttggacaaatgttagcgtaatggtttggactaagctgagccaagcgtgtataaggaacaagacacaacgttaatgcgagtgacaacacaagaataacattaaaccgacccattttcaaatgaagagatgtttgtttccccccgt
>382
cattgtaccccattcttatactctctttaatcaagttcgtcctgaaggaattgagctcagtctcgagtttctccttcttcagctctgctttcttatcaatggtgacataccaagagccgtcaaccttatagttaggtcccaaacggccattaatcttgttaacgacttccctcatgagtgaggtatcctcaccctgtttgatttcgtcgaaggccatacgaagcgcctccaactgcatcgtcaagttgtctccgcag
>383
tgacaacattaagccagtgagtgttccttgtttccatttccaaaacaaaattaaccaatgaattacagagcctgcatttgggtgagtaaaactcgagcaaggtcgcctccttatcacttgccagagcggcagcaaacgctcgctgctcag
>384
ttctcttcaataggtagcccaaaatgatgccaaccaagccaacaataactacatacataaagggtataccaccgccgcttctgttggacgcacgcctcaaaagctctagttcttgccgaagctttttattttgctcaacaacagaattcctctcctcaatcacctttgcagtaagcgttcttgcctgaaatgaagcatccttctgttcaacccgttcgttgaatgcttttgaagcctgaaactccacagcacttgaatgcccattttctgatactgatgctcgaggagacgaatcttcgtcggatccttcacgaactggggatggtggttgaggaggagcaacatagacaactctcaatttgcgctcatcaacctcatagccggactctttattaaacatttccggagtg
>385
tattgattcagtgttttgaatggacacgtataggtaaagaaaaaattgacatgaccgaaggaaaaggaatcactgtgggaaaaaagatttccttaaaagttaagtgcaaattacgtcatccagtgaagattaaatttgccttctaatttatgaatgtttgacatttcttaataagagatacatgacgtaatcatcttcaaataatttttaagtatgtaatttcaagatgatttcaagaatgttttttaa
>388
tttttggatatttgatcgtgaatcacttttctctgttttgcatgtactatcaccatttcatttccctatttaaaaatgatgggaaaaaagctcaactttttgtatcttcctttcataatgtagagtgaggaaccatgtttgttgatgatgaaaataaaatccagatacctgatttctaaaaatgt
>389
aagttgccttggaatgtttgtccagagatgtctacagactgattattatgctctatttcttgctattttccctgtggtgagaccatgtttgtacttgaagaaataaaatttcataaag
>392
acgtggaatagaagaaaatcttcgatttcacttcagtccatattcagtttcaatttcacacctttgacatttgtttgggatagaacgttgaaccgaattg
>397
tctcaccggcgataatcaaacaaaaatcatcaagccatgggacacagcaacgtttggaattctcaccccaagacctacggtcctggttcacgcacttgccgtgtgtgtgggaattcacatggattgatcaggaagtatggccttatgtgctgcaggcagtgcttccatagcaacg
>398
catctcttgcaaatgaggaagcaaatgatgtagcaaacatcctgttgaatgaaaaggaaccaaaagagaatcttgcacagcaagaaacacatatcgatgttcaag
>399
aatccaattgctccattctaaaaagaacggcaagtatgaaggtaaaaccaggaacaagattgagcatggcagtagcaagtgttgatgagctgtagtaaatcccagcatatccaaaaacctgcgccaaatacccaagtagtccaagtatgaagaatccagaaagggtggaaaacgtgattggaggacgttgaaatctgtgaatgtagaaggaagatggaagaaggacgatggcagcgatggaattggagtagaaaatgaaaatgaaactggtcattccttgagccatgacttgtttgctcaagatgattaacgcaacttgaacacactctgcaattaccatccctacaaaaggaactgtaacgttccccattttctgactctgttgttgctgttctgaactctctctcagttttt
>405
caatggccagaaacctttgcaagtggatctaagactcatgaaggttttgagaggaaggaaagagagaacattttctaggatttcaggtggtaatttgctccaaatttgaggatcc
>406
caactacaatcagtttctttgaggcttttcccttctctaactgttccttccaagcatccacggtgtgaacaccgatcacttgtccctcttccgccattttcctctttcttcttcgaaaataacgcttcttctttcaaatat
>407
atataccttttaggggtgttttgacttgtggggttttgaggaaatgattgccatgctttctgttggagtgttgttattttattgttctccctttttgtttacacaatagattttaacataacatggttgatggtaaacatggttgctgtgatgctaagttaacatataacatgtgatgtggatccttaagatgcgtgaggtgagatttaagagtaaggttcaaggggagtttgaggtggctgaatcat
>409
ggattcaaatggatatttgtactttcattggcattacttcaagctacatattatcgccgtcttcgatggtctgttctcaagtcccgcaagttggttcttgatgttgtcaactaatttccttcacgcctcattttaaattatgaaaaagattattactggcaataattttgccaattctgatcatgtcatattcgttggagttacagaaaagcatgttttgtttattgtttgaagtagaaataaagctggaacccccttctcaaacgtgtgtatttaccttcttgaggaaccctcttacacttgtttaatttggaatttgagatgattgttaagtgactggggtttatttttggttatatttagtaaagattaa
>413
ttggtatgtttctggatcctcttgtatcaattgtacctgtttggttgctttgcaaccttgatcatgcttccgggtacacctgaagtagctcctaggaaattgagaattgagaatttccttctgtccgtactttctccaggaatgaatatcaccagttgttgtagag
>415
ccaccaggatctggaagcccatcaatggcagcaactagccttttagctgtgctataaatcgcttcattgtacttctcatccgtagccaatactggaaggttctctgaaac
>417
tttttttgaagattggcacttgggggttgtagttgtttgtcatttcaatcctctctctatcactgaatctattattgagtgaaatgtatatgaaaactac
>418
cccctctttaggtccaagttgatggtgatcatcccaggtctgaagtcgaaact
>422
gaattttctcctaccattagcaagaatagccaagttactttcctgtgtctgcaacaacaatttagccctctcaattggggccacaagtgtatgaaccgcacca
>423
acaaatcaggaaaacctcagctaaaggatggacaagtccagattcttacttctcatactcttgagccagtaccaattgccattggaggtcctggattggctcctggtgtcaggttccgcaa
>424
tcaactctcataacaacttccaactgtcataaccaaccatctctctaaccttactctcctataagaaccatcctccatcttcaatccaagtttcctctatcatctttcccataattcaacaattcacaaattcttcaaccctctcc
>425
tccgaagcttcgcagacgttttctcgaaccaaacttgctgcgaaggtttgatccaatcataaccagaaatcttagcaactttggaataatctccactatcaagaaagtaaagattgagaaccgatttcttatcaaaatcactatctcgaacaccaccaacctccaagttatagtttccaaaaccatcgatgctacgcacttttcgaggcttgactctagataaagtgttgttcatcccaacaatatatttcatcacacctt
>430
gttgctaattgctatggatccaatcgttagttggagtaatgaaagcaagttgagaaccttgattgtgtaaaccttgaaagtttcaagtgtcatcatttgtatatatactcatttgaattttaggaagcttgtttatatttcttttct
>432
gtgctaagaccagaaacagcaccacatttcatagtgttaccatccataatagaagcttccatttcaacggtccctttgttggtgagaacagaacctcttccagcattgaagtgtggaatgttctctaactcacgaacaacaagttcaacgacatctaatggagtcatgttggatttgagagctttgacaccgatttgtaggcagtgacggagggtttcttcgcgaggtaggcggcgttccggtggaagtgaatatggaa
>433
agagcttatgcattttccaaatgtagtatttagatctagtatattcttttgttgtaagtcaacagttgctaataccatacagagaggatagttcttatcctagccagcggttgacttgtatcttcaattactggcctgagatag
>434
ttccattccattagtgtctgatctaacttggaaataattgggccctctggacaaagcatatgaattacgaatatatttcctccatgctctgtcataaatttccctttccgcccttgtctagcaatgaaactctttaggcttctgggtggaggtacttccagaacagtccaagtacattcaaccgggt
>437
tggttggtggtggtggtgatcatggacttgatttaaagccaagaaaagagattaatctatggaagagaagaaccatggctccacctagacctcttcaattggatccagtaaattagaataaattgattcttaattttctcataaaatcaagagttgtttattgattttgttatttatattgatttgatttattttactagaacattttgtacagaactattacagcagatttaggtac
>438
aaatctaaacccattatttactgcggtttggacagattccccatcaaaatcaaaatcaacttgccgtgcccattgttccaatcctgaaaacaatatcttccttcattaataaaaccacatcaaagtttgtttctttacaacaaaaccatttctgggtcattctttgtttgtgttggaaatcttaaagtttggtcctttataac
>439
tgctttcatacttgggaacagatctatgaactccaacaagtattaaaggaatttttcaatttgtgatagcagatacatgtcatgtaaaaatcaatacatatatttgtatggttcaagtgttagattccttaatg
>440
acaacaacagtatcaacaagagattctctctccgagcttgcttgattttccttctcttgctcttagccctgtcacaccattgaatgatgacccttttgataaatcttcaccttcattgggaaattcatcctccgaagaagataaagctatagctgaaaaaggtttctatttgcacccctctcctattactacaccaagagactcagagccacagcttttgcctctcttccctctctcttcacctag
>441
tgtttcagattgcttatttgactttgccttcctctttaaaggacttgtaggtggtttggtttctgacacttccttagcccatttctggtacacttttgttgccttaagttctccagcagctatagcctcgtcaagaatgtccttgaatcggtgtgagtcaagtttagcatcagaaca
>442
ttgaaatctccttcatcctaatggagttatggtatagtagaagaagagtaatctagacccaagaaagctgcatataatgctttcttgagtgctgaggccattgaatacttaaagagcagggaaagtgtaggacatctcatcaagta
>445
ataatccggaagtaccctatatcgttttcctttgttagtgatccaggtgccgtgttgactttgtaaatcggtcaagaagaaggtctcgtccttgtagttgattcgagcatgcaattgagaaacctgaggtgaagatattgtgatgaaactgcctgcataatc
>446
tgatgacatccctggtttgagagaggctggatggactcctgatcagtggggtcattcgcggttcagaactttagggggttctactgacaatgctgcaaacctaaaacatttaactgcgtttat
>448
agcaactttagccttgagagcatcaggtgattcaatcaaatgcaatacttcaggctagtccatctccaaaagcatgccggtaaccttagctgctgaatcatgttcca
>449
gatccttcctcaaaggatggctcgaagcatgaggcaggcaatgactggctgcaaaatgggaactgtccaattgcaaagtcatatcaggctgtcagcaaagtccttccacttgtagcaaaggttattcagcctcctgccggtatgcattacaagtgcccacaggtaataattgcggctcgggcggctatatcacgcactgcatttg
>450
ttgcattacatctcttctctataacataataaactcttcacactttacccattctctgcaaactctcgtttcttccatggattcctccgccgccattcgatcttctcactgcttta
>452
cttttgatagacctggttatggagagagcgatcccgatccaaatcgtacgttaaagagcattgctttggatatagaagagctcgctgatcagctgggattggggtctaaattttacgtggtcggtgtttccatgggcggacaagttgtttggaactgtcttaagcacatacctcataggctagcaggtgcagcgctcttagcgccag
>454
gaagaaggagtgtggggtggagatagaggggcaaaatggggatttggtgattggagttgaggtttaccggttaacggctgagctggttgtggttgaggtgaagaggtttggtggggacgcgctgagacacgcaaca
>458
ataacttctttcctggacattttccagaaagacctatcatgcctggtgtgctcatggttgaggcactagcacaggttggtggcttggttatgttacaacccgaagtgggaggttctcgcgagaatttcttctttgctgggatagacaaagtacggtttaggaggcctgtgattgctggagacaccttagtcatgagaatgacacttatcaaattgcaaaagcgatttggaatagcgaagatggaagggaaggcatatgttggaggtgaagttgtctgtgagggtgactttttgatggcaacaggatcttcgagcgaataagtagagc
>459
aaatgcagtagaagcaatagaaaaagaggaaagaggaatgagaacaagggttgttggtggccatatctaacacaagttgaaatgtcacttctctattgttagttgtgatgtcccccgt
>461
cgtgaagatgcctcccatagagtccatcagcaacatgctgcaagttaaaaccttgtcgaaaggccttaggagcaccccatgatgtgctaatcatagtattgaaccgcggttggtaccaaaa
>462
tctgtccactatcctgaagcataacaacggcatgtccagtcggagcagacggcacaacagctagataatctaaacgaacaccaccctcacgaagagcatcggcgacgaggtttccgtgagcgtcattcccgacctgaccaacgaagtaagtcggatgtgacagtttagcaccgcagcaagcttggttagcgcctttcccgccggctagagtttgaccggtttttgcggagattgtttcgccttcctttgggagtcggtcgat
>463
tgccaaattgtgtgttatgtagtcaccaatctgaatttccttgttcatatatttttctactagtgaaggaagatcggttttaggtttccatcctccaaatagagatccttttaatgttcttcctgtcaagaatagtccataatgagccgacatctcgggtttcaccttcggcacaccaagtgttacagtcaaacccgatccatcacaacatgattgca
>464
caaaactctttcttcatttgtctcgaaggcagtctcatccacctctgaatgaagctcattttcctttcctcggacaattcgagttggtcgagagtatgcttcaactac
>465
gagggtattcgacgagtgcggctaaacactctcttctcctctgcaaaatccccaaactccaccatggctgaacaaactgagaaggcttatctgaagcaacctaaagtgtttctatgctcgaagaaatctgggaagggaaagaggcctggtaaaggtggaaatcgattttggaaatctgttggtcttggctttaagactcccaaagaagccactg
>466
aatttccattctctccacatcaggctcataacaagaattcctccggatatgctaattacaatgcaatcttcactaaagatagaagagtactgctgaacacacttacacgtcatacttagtaacttattttattcatatccatgctctggctcttcttcctcctcgtcctcatattctccttcttcat
>467
acaacatagttattgaaaatatgagtagttcttggattaggtccatgagacttcacacatgtatattcttcagaaagttccatctcactcaaagacatggaatttggttcgtctttg
>469
tttttttatctgaacacccttcaaatttatgaaacatcagactaagtttttgttttgtttcattttagatacaactatattttctattatagaatgttaaaattagtctttaaattatagaatgttatagaatgtttccatctattttaataaattgagaataattggaagt
>470
ttcacattgaaaacagtaacttgtggaggaacttgaaccaatttaagtttccatgaaagaataacaccaaaactagcaccaccaccacctcttatagcccaaaagagatcttctcccattgattttctgtcaaggatcccccgt
>471
gttgctcaagaaggcggtcagtttgatatacgtgcgagtgttgaagaatttcggcattctgttaatagctacatgttctggaaacctggaatggatattcatgtttcgcacatccgtagaaggcaaatcccat
>475
caattcatctatcacttctgaggcataaaacgtttcttgacaagatccacaatttcctgaggatcctctcttgtctgtgtataagcatcaatcttgttcaactcctcaatccattttgcaactttaggttttccttctgtggcgtcgtgctcgaacaagtcaacaaggacaacatggaatctttcaacaaaaggaatgtaggcaatatccaccaaactgaattgaccaagcaagaatggtccatcatcaaatttaccaagagcattctccaagaattcaaaagaaggatgggatcgctgcacagtatcccctcttaatgcattg
>476
gggtcctttagtatattgatctccatcatcttcctattgcttcatgtgaaaagtcctaggcagagcttatggcgagacggcccaccactcatcttggaataagaaaagcatttctaaaagcatttctagctgacaaggtacgtggtacacatgtaattctttccaagtgaaaactctagatacatattcttgtaacaaaaactattgtatttgattgtcggtacatggttacagcatagtgaaattccaatacacg
>477
ttacaacttctgattggctgtccaatggcatatattgtgccatgatggcccttatttcagaatccatatatgaccttattctatatttgtagacaaggtatgcccctgcagcggccagaactaagccagttacgatgacccaaaatgcagccc
>478
aaatatctattttacctcttgtatcttcccatatctctggcccagttgtctcaaaatgtatcttaggatttgaagggttatcaaattgttgaagcatgtatgcatcgggcgtattttttacaatctcttcagctttttga
>479
tgcaagaaagaactccttcaaccgaccctccaacgcatgaactccaaatgcataacttctatcatggactcggatgcatcggtagatcttaaattcttaattaacattaagctagtttggtcttggatctcatcattatgtacttgta
>480
ggactcgtctgttcttgcacaattggggttgcctgacatgcgtctgccaatcctttatacgttgtcatggcctgacagaatttattgttctgaagtcacttggcctcggctcgatcttagcaagattggttcacttacttttaaagcgcctg
>481
agaaggcctcacccctttcattagcatctagtgttcccaggtcgcccagtggctctttagtgttttgcttgttgggcggattgaacactttaccggtgcttgctgcacctctagtcaaatcaccaaactcattaatagaccaagaatgcttccccggtgatagcccgctgaagtttgcttcaattctagctagttccatatttacttgagccaggcgaacaacaccaaaaatatccggccctttgaattcggaaacagcagcagatatt
>482
gtggtccaaaagctgcatgctttggttgtgctggatttgctgcattttctgtcgtaatagagaagtttttggagaggcatcaataagtgaattgacttggaccaattttgttttcttcaatcatagtttgagttctcttgatgaaaatgtcttacccatatgataaaggaacatgatagggagtagcacatgatttacagtattatttcacatctgtaatctaagatgtataagtacgggtacagcacccgccaatattgatgagatacaatatctttcaaaaaaaatcaaagtatgggtttcgataatagaatataagaattttc
>483
ttgattatacgggcaactggtgtaatgcaaattggaagagctcattgtgcttgatttcttttgaatgtgttcaacaattgatggaaaaatgttccattatttttttatgcactcgtcattgtgtttcaatta
>484
actctagttgcttaaggattgtaccggctcatatttctcaagttccggttacagtggattgttccacttgcaatctgctgggacattttgatgtttatccagagtttagatggaccatgcactttcttattttgttaagaacagagatattattttacccttagtgtgttgtaattctttttaagtaacatcaaactgcttgaaagtcatttt
>487
cctctctttcagactcacccactccaacccctctcaacatcttccccttcgtcaaaggcgaatgcggcaactgcggtgtcaaagaacgctggcttctccacaacgtcgttgttcgcggcgtcgatcgccgaactgagacacctgagacacgcaacaggggaaaggcaaggcacacaggggatagg
>490
ggggggttcacacaaataagaataagaacgaagttgcgaaactagggtttccttctccacacacaccaaatcgaataccatccagagaccaaaaccagtcgaatttgaagcgcaatcatgccgaagaacaagggaaagggaggaaagaatcgaaagaggggtaagaacgaagccgacgatgagaaacgcgagcttgttttcaaagaagatggccaagaatatgctcaagttctccgcatgttaggtaacggtagatgcgaagctatgtgcatcgacggtacaaagcgtctctgtcacatccgtgggaagatgcacaaaaaggtctggattgccgccggcgatatcatactcgttggtctccgtgattatcaggatgataaggctgatgttattctcaaatacatgccggatgaggctcgtcttcttaaggcgtatggtgagcttcctgataatactaggcttaatgaaggtattggtgctggtcttgatgaggaagatgatggtgatgctaatgattatatcgagtttgaggatgaggatattgataaaatttgaaaaaaaagttttttttgtttgtttgaagttaaaaagttgaattctaattattattactatcgttatatgtgatgatgatgaacatgatgatatgtaatgtttggggttttatgctgtactctattatgggatatcacagtgatgttgatatcgtgaattgaatttcaatgcacaagaataattaa
>491
gttaatggttttgtagacagtgtggtaggctttgcaactgagaaccctgcaattctagctggtggagttgctattttggcagttccattggttttgtctcagattttgaagaaacct
>492
agcgcaatatcttccatggtttatactattgagacttacactgcttactcaacgtaaatgcatgaggacaataccaagttatataatgaggtgtaaactgagtataacctcctttctctaaaatctgcgccgcacccttaaaatccttcgaaaactcaatcaacatatcacatttaacaccacactcatcattactatttgtccacaactcatactcaacacgatcatcagggtgaggaacagcctct
>493
gaactggatttcctctatccgagtgaaggaatccataaacgctgggataatggttataggattacagctactgcagctacattggatcaatctgcccttatattaagtatcccgaggaacaggcccggtgatgaaactcaggaa
>494
gagagacttctaagtcatgataataattattgatggtatgcacaataaatagccatatctcatggctattgattactccattgttctacctcttatgtttccaccgttctttacat
>497
cggcggcatcaagcaagacacggcggtcacggagggttaagagggagcctttaactttgaagacgatgttgccgttgacatcagtgacggcgaagtttccgtctgaaattgtcataacctttttcacgacggcgagatc
>498
ctaacattcataagaaggaatacaacagactttggtgtttgcattactctcaaaggtatcaatgcaatctaattcttgccttcacaggccaacaagatatcagatgaccttagtccgctgtccaactctgctccacagtctcccggactcttctattgtactcgcgcttgttttca
>500
tatcaggttgctgtcaggtcacagtaccattgggattttttgacaagaatcctgtttcagtgtccttgatagctcggcatggtggtgatcgctttttgcttgacacacttaagaccatgtatacagttctccaagagcaggctgatatt
>501
acgcgctgccgtatggtactacaggcctaccctcgtagcatgatgggacatagcacatcccaaccggaactgccattggcggtggcatttgtgggatcatctgcatagatgccgccgtggcgggcttatctttgggcttctcgccttcaggcttctctttgggcttctcaccttcaggctttggcttgggcttctccgcatccttaggtttgtccgaatct
>502
ccatcattctcaatttcatgataaacataaagggaagtcattttgcttcaagcaaagtgtgatatctatagcacttgcggtcgggttaataacgggagttcctacgctgggatggcctaacgatgcgcaagcagcta
>503
gttcctcttggtggcaatggtcttccttcttcaactgggctgtattataccaaaatagggcttggctctcctgccaaggacttctatgtacaagttgacacaggaagtgacatcctttgggtgaattgtgtaggctgcacagcatgtcccaagaagagtggtcttggtatggatttaaccctctatgacccaaaagcctcgctaactgcaagtgtggtaccttgcga
>504
aaaatttgtatatttcactataaagctgaaaagatcaatggctgcagaattaaggtttatagtttgcaggctcggattaatacagctttacaagttctttcttcatgctgtaacatctgtgca
>505
gcatagatccggtccaaacatcaaactataaggagtatcaccgccaaacttcttctggttaacataacccgaaagaagtttgatataaccaccaccacattcaacatcctgctcaaatttaatagaatactgaagcaccagggttctgttcacattagtca
>506
gctttcaactcggatatatactcattgaacaaaaattccctatcctcgtgtttcatagatttatatctcaaatcatcccttaaactctctttaaccttagaccagcgggagttaaaagtgatatctccttgttctttaagcattgatttaaaactggcagaagcagcatcacgccttgcttgagctttttcttcagcagctttctttaaaggaagc
>507
gaagatttcatggctgccgcaaaagtttttctagcatcgggtaaaaaggttaaagttccgacgtttcttgtcccggcaacacagaaggtttggatggatgtgtacagcctccctgtccccggttcaggtggtaagacttgctcacagatatttg
>509
attaaacctgactgtttttgaaattggcctgcactggccaatagtaacatgatctccttccttcactcggaaacaaggtgaaacatgcgcagggatattagaatgacgcttctcgtacctctgatacttcttgatgaagtgaagataatttctcctaacaatgatggtcctattcatctttgcactatgacaggtcccagctatgatacgaccacggatcgagacattgccagtgaatgggcacttcttgtcaatataagttccttcaatggcatccctgggagtcttgaatccaagtccaacagatttccagaatcggtttccacccttaccaggtctcttccccttcccagatatcttcgagcatagaaacactttgggttgcttcaaataagccttctcagtttgctccgccatggttggttgttgatgagggtttgtttcacaccgggaagtttgcagcggcagcaatgggt
>510
agatgttatgaaatcaaagtccttatcatgtgacggcgcgggcaactcagttctatcaatgaaactcacctgctgagcaaccaccttatagtacgtttgttgtttgccttcagcagaatcaacagtgtcagtaacaagacgaccagaaacatgaatctggtgacctttcagaagatgctgagaagcaacatgagcaagctcatcccaaaatgtcaaatgaatccatga
>511
gaaagccctcctcctccctgggctctcgcattcgattcttggctaaaagaatcgctcgtcgaaggaagatatgatgaaataaatcattatgaagagaaggctccatatgcaaaagtggctcatccatggccagatcacttcttcccattgcatgtggctatgggggctgctggtgagaattcaaaggcaaaggttattcatgagagttgggatggtggtgctttttcttatgcctcttttggtttcacatcagctagtagtagctagttgagacttatacatcaaattgcttccctattatatattctcctgtattttgtgtaataatcaaatg
>512
ttcgagaagctcgctcaggaatcttctagccttgctcgttacagcaagaagcataccatctcttctcgggagattcaggctgccgtccgccttgttcttcccggcgagcttgctaagcacgccgtttctgagggaactaaggctgttacgaaatttaccagcacttgagttcaaatgtttttccaatttatctaatttgtggtttatgtaaagttgattttggatattgttgtattcatgtagcaattaagatatctaatgaaacttcatcttgatact
>514
aaacgcattattgctgaaaccggagctgggcagcatggagttgcaactgctactgtatgtgctcgatttggtttagaatgcattatttatatgggtgcacaggatatggaa
>516
tttggacttatgaaaaatagcagggacgggaaaagttatagcaccaatttggcatttactcctccagagtatctcagaactgggagagtaacaccagaaagcgtaatatatagctttggcactcttttgcttgaccttcttagcggaaagcatatcccgccgagtcatgctcttgatttgatccgggacagaaatcttcagatgctgacagattcttgtctggaaggacaattttctgataacgatggaa
>518
atccgggtgaactttcccatagctgatccaggcatatccttcgccttcttataccaataatacataatcctacattgccattgactgtaagc
>520
attgaaactcatcacgtgtcaaaatctaattggcgcgaaacccttgagctcctataagacctatccaccttcttactcaaagaatgtaggacctgccacgtggcatccccttcctggaccctaccattaaa
>521
cttcttcacattcatgaattttacagttatgtttgacctgtatgggtcatgttctgccctggacctgcctggagtctctcttacgggtcattgctatgatcatatatgtactgacttgttaggttagattgagaatttgtttttgtagattaataacttttgaatgtggtgtcttctgatttgacagtttgttactgtaaattaaattccaatttgtttacagac
>522
gtcaatggcaacagtcttaacgcctattgccgcaagacttggactcccttatttgcttattatgcgcgcctttatgggaattggtgagggtgtagcgatgcctgccatgaataatatactgtccaagtggattccagtttcaga
>523
atcccatagcttaattgtaacattgccttttgttactttcctcatattgaatcccacggtaggaatcatgtcctcgctgtatccaccggtagcaacaacatttacaagggaagtctttccagc
>524
ccatcatgtcaccaatggccaccattgctcctgaggggtcaacttcgagaagcttctcgacgatttttgagtacgcgttctcgtgacgcttctccccccgt
>525
ctgcattacttttggctcctagatttttccatggctcttggagctagcccaattgcctcagaacctttcatgatccttagtctccgacacgagtcggcgaacatccgccaaggaacatcgccgacaagcatccaatcaccatctttatcttcatatgtaagaacatattcagatccatgtagaagatccctcaaagagctttcactcagtccatctttcccaggaagtccaggagaattgcattgaccaatggtaaagcatgtgaacatgttctcaagagctgaagaaagatccttatagttgttatagattttgagatcaatctttctgagataaggtgcaccatccatactcacttttacatagagacaaccaaatcctggttttccttcatcttcctcattgttctttgtcg
>528
tgacaacttataagcctcttgtatgagtaaattatcaaccctttcaagcttaatgagaagtagtgactagttatgcagacacgaattatcttccgatatgttcaatttttacaaaggtttcaagtctcaaagttcagttgaaacagtgacttgtactttcttcctttcatttacaagaatcttcctagtaa
>529
tgagggaccgtttggcagctgatgataaatatgaggatgaagaagaggaagctttggaaaaggctattgaatttttccagtctaagtacttcaagaaaaattcagtcatcacatatcatttccctgcaaattcttcaactgctgagattgtggtatctttggaggggaaggaagattcaaagtatgtagtagagaatgccaatgttgttgagactatt
>531
cccatgtctccaaattgcttatatgccaattgaaatcctgaccgttgatcttgcagagtttaagctctttcaatgaacggctaagcctatcaacactatcactgatttcttcagcacaatcatgaagagcagcatattctgatggtttaagatttttg
>532
ttaatgacacatacaagatggacctaatgcttgtacatccaccacatctgattgccttagcttgcatatacattgctagtgttctaagggagaaagacaccactgtttggtatgaagaacttcgagttgatatgaatgcgattaagaacatatcaatggagatacttgatttttatgaaagcaacagaatgttcactgatgagagaatcaatgctgctctccacaag
>534
ctattccgaataagcttagaaattcaagagaggtgcaactctgtgaaatggctataaccccttcgtcagttacatgtacacaccaagtcagattgagggatacaaggttcttgcatttcgaaatacattgaagtccttcatcggaaagattctgggcaccacagagatccaaaaacgtgagacgtgtcagaaggccgattttcctgtaagcttcatctgtgaaactag
>535
aaaatttggcggcttcaaagccataaaagtaattaataaagagaatgcagagatagacgacattgatgtcattcgagatggtgaccatctctttcttctaggcggcgatagtgacaatttgagtacatgacgacgttaacaatgtatatagcaagataagtagtacctttaggaacaaacataatgacaatggtataatcaacttttgaaaacgccaagtattccggcaag
>541
catgggataaaactgtgaaggtttggaatctgaccaactgcaagctgagaaacactcttgctggacactctggatatgtcaacactgttgcggtgtcccctgatggttctctctgtgccagtggtggcaaagatggtgttattctcttgtgggatttggctgagggaaagagactttactctcttgatgctggttctattatccatgctttgtgctttagtcctaacaggtactggctatgtgctgcaactgagtctagcattaagatctgggatttggagagcaagagcattgttgaggatttgaagattg
>542
taagactggaaacaacgaatcgctacaggctacagcggaacgacagtgacgacgaagcgaacacgaaacaacagcacacgcacagctctactctacacagcagcgagccagtggctaggtcaattttgaaagctctaacacacaggcagcggctatggaatgaattgcctgggttttgcgccaacttcactagtttccaattggttctgttgtagactgaagagttgtccccccgt
>543
tgtagagaggacgttgacagctccggttatcacggcggaatagagtgaagcatcattcttaaatcctaacgtgttgaataacaccgacgcgtaaaa
>544
tgtagagaggacgttgacagctccggttatcacggcggaatagagtgaaagcatcattcttaaatcctaacgtgttgaataacaccgacgcgtaaaa
>545
tttcgcggtttgagtccgttacacctgcccgtattgaggagcatggttttgagagcactacaatttcagacatcttgcaaggcaaaggtaaaggcgcagatggttcctggctttggtgca
>548
tgttcttgaataccaaagccaaaacatccagtatcactgaagtttctcctcaacaactcatattccttgactttcaacccgctttctagaagttgcattgccttgtcgcctctaacagtgacatagcatgcaattttttcattccttctaataccgaaggatcgtacggtgtacctagctttggagaaaacaggggtttggccactaagttgttcaagaaccttggcggctctggttaaacgatctccactttcaccgacggagatattgag
>549
aaaacaatcatcgactccaagtttcctttgagcaaagctgaagatgcttgggctaagagcattgatggccacgccactgggaaaatcattgtggagccataggcacagtttactcggtgatgttgtagttgttctttctacttttctactaaacgtttgtatgtgtttatatagaaatagaaatgaatgaataatcttaaattcatatatgtaatgagtctcttttgctggtttgtatgtgatataccgatacaaaatggt
>550
tccatgataatgaaactagattggagtgtttgcctcctatacaccaactttatgcatgttttgatgagccgggggattgaaaaatcacggcgagccatcatgatttcgtgaagttacgaagtgtagtatgtcaaaattattgtagtttactgtgattttgttaatctcatctgattccaaatctgcactttgtacttt
>551
accgcatagcttagctctcaacccaggaatatgattaaactatttaaagtaaaggaaaagcaaagagaacttgcagaaaataccagtaatggagtacctgtcaagaagcaaagtgctggcgagttgcgtcttcacaaagatatcagtgagctgaatctaccaaaatcttgtaccatgcaattccccaatggcaaagatgacctcatgaacttcgaagttttaattcgacctgatgatggatattacctaggtggcacttttttgtttccttccatgtgtctcccatctatccacatgaagcacccaaggtgaagtgcaagacaaaggtctaccatccaaatattgatttggaagggaacgtctgtctcaacatcttaagagaagactggaaacctgtcctgaatat
>552
attttgattttgcatgaaatgcgtgtgttatttttgttattttcaacgacttggggtactgtcagattttaattttttgtcctaaaatatttcagattca
>554
tactatagtctctgaatgcatcaaaatatcgaaaacaacattgattctattatgcgttaggaccaatctgagtaacagaagacacgtaacgatagtactcgccacagtcaaggatcaaaatgattgcttacttctatcttaatgatccttaagcttatatacattgtcaatgtaatctccagtttcccacaaaaatgatccaaaagcaacggcttccaagactagtctcttcaaacttgaaaatgaagtcaaaataacatcattattctcaatagaatcaaacccttcattgttaaaaagcgcacaactataactcctaaccaaattcacagcctccttagatctcaacttagcacatct
>557
ggaaatttccatggtagtgctaggtcggacgggaacttgaagcttgggtgcggcaagagcagcttcttgtgcagaaagtttagcggcttctttctcgtcatagaaaggttgaacaatctctctcctaatagccctcaacctcttctccctctttgatctcattgatttcgcca
>558
cattctcaaacagaagcagaagctagaggtatttgatatactcaaggaagctcttatgatatctgttagaaatctcaactttatcatcttcacctttcttacctctcttcctctcttttgtataacagtttactttgaaattcaacttcaagaattagttgaaactttttttattaatattccagaggaggttcactatggatactttaattctatgctagatcgtatgaataaggattataatt
>559
cgttcccgttctctactgaaaccgattcaaatggagacggggagtaacctggatttggatcactgaatccgaagatgtccggggaagcctcagcggcgtgatcgacggtgacatcaccgtcggcggagaagttggagtaaccgccgaaaccggagtaggtgtcgtcctgatcggaggtagcgaagtggtgagttgaagaggggttgacgttcaagtcatcggtgaatgcgtcgaaggaagacgacatagctgcggagttttctctctctagaaaa
>561
tcaactctaacaaacaccattcattttatcattcagcttcttcctttccaacacaaacttcttccaaaccgcagttatttctctttgagtctccaaagcactctttttagcactcacaacttcaccattattcttcacaacctcttcaacaaccgtaacactactactgccacttatcatctttatcctcgcagcaaatgcatcgagctcgtgcaacactttctcgatatcgaccacaaggcgctccgct
>562
atgagttcggtttcgattttcaactttcgagaataaactaaggcaggcttcagatgcaacagctcagagagcctttatagaaatatttaagatatagtaatctagtagacattgagaactcaataaaataagcatgttagcataaaatgttgggaaatgactt
>563
tgatttaggggaaggaaatacattccagaacctaagtgtttcatctccagctccagtcacaatagtctgtccatctggagagatggcgagataaagaaccctataagtatggcctgtaagagtggccaactttgacatggtggggtatctccaaacaattatctggttctggg
>565
agtgtgctcccatctgaagctgaagagcatgacgaggaagatatttgcaaccgtatggtgttggtttgtggtacttctacatgccatatggctgtatcccggagaaaattgttcattcct
>566
ctcctccaaaacccaacgggcaaacatgtggcttccgaccaacttccttaggaggtggtttcaatacccatagaaaggatactcgagaatccaacaacccatatgcaatttcatccacttgttcttgtggaagatacacaatagtcccaaagaaatg
>569
agataatggccagaaaccatatctttacaccttcacccttaatccatgctgctgtaacagctataacattccacaaaaggcacaatactattcctaacagtgtagtaaatgcagcacgttgcaatttttgaagatgaacc
>570
ttatgatagtaccaaacaataatggtcatcatgtacatagtatttgtagaagcacaaatatttgtctagtttttgaaaaaatgttgtcctgtcaacaatggtttgctacataattcgaatgaaatgtaatgttaataataacatgtgaaaacatag
>572
gaagggttcaactttggtggctcggaagttccttctgtgcctactggtggattcaacttcaactaaaagttattcatgttttgttaaggatttcggctggtccatcagtgaagttctccagtatggtggttcagttcaacagttgagggtcaagtcagtgtcgtttcatcgtccttaagttct
>573
atgatcattttaatagtagttattttgccttaatgggaaaggttaagccattgaaaatgttacggtgatgtttgtgcatcttattatgccactcatttagtggtttatattactgccattcatactgcttgcagtttagttgca
>575
ttcttcagcaacatccaaattgtgcagtccatggtatcatcatattcttgattcatgcccacgtatctgattttgaaagatatttgatga
>577
tgctgtaactagggtttatataaaacttgagaaatatacagatgccgcatcttcccagttgagattgggcttggcagctgaccagtgtaatgctaccaatagtcagtccaaggcttatcttagtgccattattgtctacctttatgctcacgactttcagc
>580
tggtcgaagcaattgatgtttatcttgctggtactgttatgttgattttcggcatgggcttatatgggctgttcatcagcaacacgcctcctgatgtgccaccttctgtcgaccgtgccctcaaaggatcttctctctttggaatgtttgctttgaaggagagacctaaatggatgaaaataagctcacttgacgaattgaaaacgaaa
>581
agctggattactgtcaataatcgccacactcaactgctttgtcattggcatactagctaagaaacacgctaaagacatgccaaccatgcctcctccaacaatagcaatatcatattctggaataacttcgctaataattggcctcttctcatgctcattggaaggtacaa
>582
cctaatccaacaattttccacattctttcaaaattgactcaatttagtaactagattcttgggcgtagtttgttgtttgtgtttttggttttgtgatttgtagtgtggtaatataaggacgcgatgttgttgagcaagcataagaagaatcacaacgccaacagcggcaagaggctgttggttagtat
>583
aaagttccgagcctcataatgataacctaggttctccagccagtactccacctgatcaaaactacatctcttcaccaacaggtatgtggccgggatcacaaccatcggacatgaaaggcgcgcccgcacataccggcattgacttgacgcgagggtgaaattgaagagatggcagttttgtatatacatgctgttgtaaattagcttgagttt
>584
ggatgctgctgataaagagtcgataccccaagcaaatgtcccactaaatacagcaaaacatgccagcgcgtaacctctaagaatggcaaccacaacaccagattctcccacttcctgctccaacccttgggcagataaaaaccacgaaggtaaagtttctgtgatcaaagattgaatcaaactagaaccactagatatccaaagaaaagaagccccaagaagggcagcatgcttgacacgtgccattgatgcag
>585
ctttgacaccgacgcaccagacacaaaccttgcttcgtcgcccttttcctcaaacaatccagaaagatcaaagccttgcgaaaacgatataatgtcaaaagcattcaaactcgcaggccttggcaatgaaccaagctgacgattc
>586
gtaactgaatgagatatgaattttgaagttggtaagaaaagatggtatcttctgaaatggtggggccaagatgttgatgtcgtattgtgccgcgtgccttgagaagaagatacggaaaagca
>589
ggagcagcagcagcattagcaggaacacctaagaacacttgtttagcttgacttgaagtccattgagtccaagcattaacaagattgttagtgtttccattcgagtattgacactgaggattattgtaaaactgaacccaaacataatcaaacaaaccagtgttaatagctgaatccaaatgagcatcagggaaaggacactgtggtgctgcagacaagtaaactctcttttgtgcactaaaaccatttagtgctcttgcaagttcatcaaaatgttcaccatcagcttcaatatcaaaataaattccatccaaaacagcgtcatctaatggccttgaagttgacgtgccacccaagaaattgttccatagatagtttgcaacttgtgtagcatcatcagcggagctaagagagtagcttccggcgccgcctccgagagagagaagaactttgattcctttcgcttgacatgcttgaatctcggaactaaactttgtgcattcattggcacttggattacaatggccagcaaggtttagttgcggggtttggccattgccgaaagtggacagaaaagctatgtttacaaattggtagttgtttgtgttgcaagcatctgccaaggaaccttcacctccattttggc
>590
cactctcacttctgcaagtatgcttgctcagaagaaattcctgagcttcaagacatgggaggtccagttgaaggtggatttagtgttgcatttgaccctcttgatggttcaagtatagtagacacaaatttcacagttggcaccatctttggtgtttggcctggtgataagttgattggagtcacaggaagagaacaa
>593
ccccagagattccggcagtgcagtaaacgagggcgaagatcatgccaccaaaagaccaagcaatcccttgaataccaacagttttacacttggaatcagatttgttgacacccatgat
>594
ttaccctatcatgccagttgaaggtagaggagccgttgtgccaaaagtagggattgatgcagttggaggcggtgaggaaaagggaaccgatccagatgttgacgaaacgct
>597
catggatggatgtttgttcgcagtgtccctagtgtgcttcctttattttttcaagaggattgcatgtagggtgtgaacgtatgaagtatgaagaagtgttgaaagggaagcaaaggttttagtattgatgaaaaggtttaatcgttcggtgtttagttcctgataggggacttagttacaattaggttttggggttagttcatatgttgattggtaaagaccatttcatggtcacagtttatcctaatgttgattacgctttcatagtgtcgttaatcgtgattcttgacgagattaacgctgatgaagagaatggttgattataatattagtgttttatattcatgt
>598
gggtttccttttcaaactctctctcttctccattccttacctctacctcattttcttccatttcactatcgattccgcccttcgaagatccatcatcatcaatg
>599
aagaccaaagtgtgggagctcatgcgaatatgcggcagcaagaacaatatcaccagcaatgctggcagacactatttgtgcaacaatatctttgttggtaaatcgaaca
>601
ttcgcttattgcttcacgagatgttgttgaaattgttgataggtatgaggaagaatgtgtaccgtcaaattggacggacaaggtagcgttcattcagagtaatgctgat
>603
atgagtaacaatcagcaagcaattgcggtggaaatgctgccgttttcatcaaccaaagtgtcctccaaacaatgtccatcggctaactggtccaatgggtttt
>604
tttgaatgccgccggaggtggggctcctgcttctgtttcagccccagttgctgctgcttctgccacggcagttgctgctccaaccgaggagaagaaggaagaaccaaaggaagaaagtgatgatgacatgggattcagcttgtttgattag
>606
gaaaaaaatggtacagtaactcaataactagaattcatgaaagcattccagatcttagtaaagacaccatataaaaatggaggaataaaataaaacaactctcattaacagaaaaaattaactactgaaatataagctgcgcatttaagtgcatttaagtacaccgtcatgagagaatcatgttagaagagttcttgtgaaagtgtctctggctgtagcccatgcctgagttagtgtctgctctgataagggggcatcagcatccatgttatgggaggtcactttttcggctataagagg
>608
aaacctttcacattttctctattcataaaaaaaatggagggtcttattcctttggtttacaagacaattatgcaatacaagagtgggaaagaagatactataggatcatggatttctgaatcaccttcttattcatacatgagacttccaaccggtgattccggtcggtttcaaattcaaacaacttcaccttcttctacccatgtttcttcctcttctacttcttcgacgacgcatgttattgtttcttctagtgttcaatctccgcatcattgtctcacacatcgtcgaattgcagcataaacaataagtaaggtgtcgcaagttttgattatgtcaaaatttaccgcggaaacacacatacgctagatcaacaaaatgaattgttgctatatatg
>609
agtaacaaaaccaacgtagagagtaccctccaaaactataagaatctcagtacctcttggatgagtatgtggaggatttagtcccctaggtccgaagtcaatgcgagcaagagaaataccaagagtgtttaatcctaatatctcattaaccgtaacaggtgtcacttttgagccaagtgaatttgatgtgtttccttctttcactgagaaaaagaaatcatttgcagtagcaagttttggatctttgcagaattttccattaacaaacacaccattctttgtgtcattgatagctacacaaaaatct
>611
aaaaaacctggactggttcgagaggctatagaatctttgaaggctttgaggatgttgaggaacagatgaatttagaatagagtgacttgacaagaaacaaagaacacgatccaacattgttggtccttctggatttttggttccaatcttaatagcaatgt
>612
ggaaattttgtttcatttgacaagcactcctttgacatgcagctccgactctatatatctccttcggttttgcctacgcagagcctttcctttgcgcccaattgaaggagtactcattgcaactttcggataatatttggaaagaaccatttggaacgcagcgcgaaaagtgtgtaactcaaagttgtgaatgccag
>614
atggccgtccaaaaaatcataaccacaccaattttgatttttctaatgacccttttcttcaatgcaccatcatcatcatgttctaataactttggtgttagatctgcatattggcctgcaggtggtgacttttcaccttctttaatcaacacaaactacttcactcacattttctatgctttcattcaaccc
>616
ttttgttcccaacgagaacaacaataacatcacttcctctctcactacgcacctcttcaatccactttgatgtgtttaggaaagtctgacgacttgcaacatcataaacgatcacagcaacagatgagtccctgatgtagcttggaataagacttctaaatctctcctgtccagctgtatcccataactgcagccgaacagttcgatcttcaagatacatagtttttgatagaa
>617
agtttatttatgtctgacgtgatcccagccttctcgaagatttcaggactgtataaaacgacagcgtctataccagtagcttgttggaagaactgaatcccaattgaggctataaagatgtgacgaaccgcgggtgtaggataaataaatatttctttccataca
>618
taaagctgatttccatttttgtactctctcagaatcaactccaagtatattttcatgtcgagccatgtcttttccataagattttttcatatgtctgatgtcagacggctccactttgtaaaagattggccaaaccaattgattcttcaatttcatacactcgagaatcttgacaagttcatccagacaccacgtcgaatttgcatagttttca
>620
tcccaacaataaggggtgttagcataacaagggcaccaggtgggatcatttctttgatggaagcgtcggtggagattgtaacacatgtggcatagtcagg
>624
gtgacaggaacattcaagttgataccaagaatgttagccttaatagcagtacaaagacaaatggctgcatccaaatcagccaaaccttgaatcagagcacaacacttgcttgaagcaggagttccaacaacaacattaacaaggccaagaagatcagtacaaacacctagctttagagtatcgctaggacatttttgt
>626
tgggaatctagcttctgcaacatcaactggtggattggtgaacaaaatggctggtcgaattggtgacacgcccgtcataggtgctggaacatatgccaatgaattttgtgcag
>627
gcttatatggataatgatgtgctcactattaatgttcctaagaatagagttgtcaacaaacgtgttaggaatgttcaagtttctcgtgtttgagaacttaattaccaccgtgtctaagtgtagtgagattctctatttgagaaataatttgtttaaagagattatgtctctttaaactataaaagtgttcattagttagaaaatatcttaacacctattatcttataaattgaagctagacgcttgatatgtatcatt
>629
gcagaggaagacaagtgtttgaatttgagtacttagatgataagttgttggaggagcttcttgattttgaagagaagaaaaaataagggacattgaaaactgaaaagctggtactataatgttaaagtctaaatcataactaagtttctgaatattggtggaaactaatattcgtgtgatatttaactagtaagagtgcattattgattgagggagttaatggatc
>630
attcaaagcgcgaaatggatccgacgcggggagcttcttccctaacctagatccccaatcgcatacgccaccatgaacggatccaagttctgctgaaaacttcccatctctttccccatgtcaacgaatgttcttgaacctcacgcgtatctcccttcaaaaaccagatacggaccataacggcgtggcc
>632
gaattggaagtgtattcgaagagattggaattggttcaggatcagatcaaagcatctcttaacgagttgcgatcaattggtggaacaggagaatgaaaat
>633
acagcatacaggtatcacaatacttcactttaacagttgttccattgataactacttccttgaatcgtggtaaatgcggcggtagagtatgttcactgttaacactaacacttccatcgtaatcctccggcaccggaggatataaattgcgaggcactatgccaggatctcttcctgaggtcagtaca
>634
aaaaacttcaaaggcataacatttcttagaacattctcaccctcacattttgagaatgggatatggaaccaaggtggagattgtgttaggagaaaaccatttaggagcaatgagacagaattggaaggtgttggtttggagttttatatgattca
>637
ccaatcgcttgcgcaaggtacaagagtaccaattcgtaacagtttctccggcgaactctttgaattctagggttctccactatcatggaccaggctgaattaaccaccgatcaggttctgagtagggacattccatgggagacgtacatgtccaccaagctcatctctggtactagccttcagctcttaaggcgcta
>638
agctgtgcccttgtacccagctacaaactggcctgcctgatcagtatcatcgattatatcttggaccaataatgatttccacttagacatttcctgtgtcctcgtatcaacagcactattattccttaggtaacgtataaca
>639
catcacactcgacggaatagaaattcgcgaattacagcttaagtggttaagacaacagatgggcctcgtaagccaagagccggtattattcaatgacacaatccgtgcgaatatcgcctatggaaaaggtggcaatgcaactgaggcagaaatcatagccgcatctgaattagccaatgctcacagatt
>642
gagaggatccaactccttccgaggccgttacggcgctacttccggctccgccaccggcaccgccttcgtagtggcaacgcttgtgtcctcccaaagcctgtccggtagggaaggatttgtgacatatggaacaatcgtgagtcttgatcttattggatgcagagctagtagtcacggcggatgaggtggtggtggtctgattctgatcttcggcagtggacataagcgcgagcttccggtggctggctttgtgtccgccgagtgcttggtaagatg
>643
ctttggaccaatccgttttcaccaaaccacctcttgtagcccaatcatcagcattccagagacttgaatagattctcattggttggttctttgggaacggaacaccaacagtttcagcattcttgaacaatcttatgggaatgttatccactaagaatataatgtgttggggtttccagatgatagagtaagtgtggaagttcttggttgggtcg
>644
tgacaactgctgttgtctaagttatttgaaattgatcatgtaattcaatatcaaatacatcggtgattgttaacatcatactatttattatttgtgaaactttaatttctagcttaatg
>646
cacaccagccttcctgttcgctttgtttaccctgacttcaggattggtgcatatgttcctaacaagttgcatggcgcatattccaacaacagtaccaattgcggcaaatagtggatatacctcgggccttatccatctgtaaccagccatgagagaagaattt
>647
tgctaccagatggaacaccagatgtgcattttcgttctgctaccggtggccagaagcttaggaacataatgttgaattctaatattgaactctatggcccttat
>648
atattcttgattcatgcccacgtatctgattttgaaagatatttgatgaacttcctgtacagtatgttcaagcttaggaaaaaccgcgattgtcatct
>649
tttccatattcaagaacagctttctcagctagagtcttagaagctacatatgaccaagcaaatggcttcaattttcttagaagattgacatcactccaataactttcatccattacatcatcttctttttcttgataataaacagctgaaccacttgaagtgtaaacaactctctttaatgtctttgagtttttgcatgcttttagaattcctaatgctccgtcaatggttctttctgtcactatttcttctggttcgctcacagtgaaatccatcggagttgcggtgtggaatattccaacgcacccttctatt
>654
tacagtggtgtcgggcttcttcatcagacatgcgatccctacatcctatggtaatgcctagtgaagttgtgaatgtatttgatcttagtgaaataagatgtggagaattgtatgtaatttatgttgtatgtgaactgaagtttggagttcaaatgtttcacatgtcctttaagttcagaccatcaatattgaatg
>655
tttcgtctttgtcgtcttagccgccatgacctcagcccaagaccttggcctctcgccggtttcggctcccggtcccgatgccggagctgccggatatattacaaactctatggctatggtcggagtgtcaattgtg
>656
tgcagttgttggagaatgggttgagcttgctaatgggtgtgtatgttgcacggttaagcatagtttggttcaagcccttgaacagcttgtgcagagaaaa
>657
ttttcccaccatcttccggaccaccaacatacttatatccagcaagctcgagctctttcaagatgccatcttctccaatgacataaacctttttatcttttgggaaattaatggatttcaaatacgcaggaactgcaaaagacgatgcaaaaatct
>659
tcaaaattcataacaagacccgctaatccgtctgatttgccatgtccttcataatctataccatatactgcatatccactttttacaaatcttcttgctgtgct
>661
aatacactcaacattcggctcgctgattctgatttagatgatgggaagaaaaagaccaagatttggataacattaggtgttgtaatggggcttatctgccttggattctttgcatggctgctatggagatttaaggg
>663
tttttttttcctaaatcgctaaatcggtaatcattctcatcatcccaatccaattctcagagcaagcaactccgatccgattctttttgcaatcgtaacagcaacaacgctttcttccaggtgtgattaaattaatttgggaagtagatagtagtgctagattgggaagagagaagatgggggcagtgatgtcgagattctggttcatgttatt
>665
agcacaagccagaaaagaactctagtagttagttagggtataacaacgatggcggagggaatccactccatggacatcgacggcgccgacctaaccaactctttctctgcaaaccccgataagggcgaaactgtcattctagccggcaacccttcccacggcggcaaggcctc
>667
aaatattgggaaatgggtcccacttcctatggcaatggctgtgccgtttgttgttggtgcttactttgcagttgacatgtgtgtgggaagtttagttgtgtttgtttggagtaaattgaaaagaaagg
>668
tttctattaattatttctttagtttcctttcctatattaaagtttattattgttattatggtatggcttttggatatggttatttatatggcacttggctccacatcagcatatatatacatgctgagtggtggtggacatgtgaaactctattccatgagttgtgtattgaagtgataaggggctatagttcttaagaaggtttgtcatggtgtgttactgtgttt
>669
gtaattagcagcttctccaagcatttttccagataatttccccgccaacaattcatagatctttgccaatgtaagtataccacctcccttgaaaagaagagattgaaagtcttgtgttccgacttttgagtgcattttccattgattgagtccaagctgtagagttccctgagcatcagactgggtggatacatccaataagggtgtatg
>671
caaagcttgtttaatagtgtccagtcccccaatggagtcaaattccacatcaatatggtcagggtttataacatcacatgctattacatcctcatagggattggtttgaatgaggggacgacctagtcgcttggcaatctgtttcttttgttcaagagctttcttggttgattcacggttggggtcatggtatcggagtccggtgaccaatacccagta
>672
aattaaatgttccacaagtggtgtttttgtataccacggcgcaacacagttgctccttatattatcttttgcccattcacaagcaagactttttgtcagctgattgattgcagctttactcgctgcatagatggttccagaacctacactcgtgagagatgcaaccgaggaaataaacacaatgcttccatttccagattctttgagaagaggatacgccacttggcatagatggtacacagaa
>673
ctagcaacactcctggagttagcattttggatatgtgtagcagttgggtcagccattttccaccgggatacaagtaagaacgagtcgtaggattaggcatgaacgaagaagaattgaagaggaacctggttctcacagagtatgccgtacaagacttaaatgtgaaccctaaactcccatttgaagataactcgt
>676
tctttagaagaaagaagcaaaataggatacgattttaggacggagcgcgagttgcacgaaaagatggaggatgaatcagcaaccaattcgcacgattccatttgccc
>677
tatgccttgcctatctcacttgaaactgtgtcgctcaacttggtacagaaactagcaacaaacccaagtctccaaagctgagaaaatgctgcacctccaactccagaaatagccatgagagaacaaacgcaacccgcagcactggatccaacaacactctcgggaccccttcttcctctctttttc
>678
aacatctaaacctcttaaggaattgatatttggaaaggcttcttgttcagtcacaatagtagaagttttgttcaacaaaacggatgcatcacaaccttgaacaaagcaatcatgaaagtggagcctgatgagactggctggcat
>679
ccactttcacaagagagcaaaactacactcctgacaagatgcaactggaacaagtgaatgaaataaaacagctgcccaacaacttctgggtgaaagaagcaccaagaaaatccacacaaccatgacaaatccttattttccagcaactatttttcccttcaacgagggaaagaattactcggaggtcagccgcctcctctccccataatcagcatcttttgacctagaatggtgttcctcatcctgtgataatcttga
>681
tcttttggtgcctctacaattttttgcttctagtttttggtctttagtcattaatattattattttcttcaaaccaatatttgttactttctgatgtgatgcgattttaactggttgattgcttctgcgaccaattattatggtaataaattattgtgattgtggg
>682
aaaatgcaatattatagttgtttgtttgtattggaagctacataagtagcaaggtcctgcagtcttattaagcacctatgttttcaatttcggtacttttgtccattcttttgacaattccagcaataacctttccgggtcctagctcatagcctttcttcagccccttggatagaagagtcttcactgttgtttcccattgaacaggggaagtaacttgtcgggccaatatcttctttattgtgtcaggatctgcatggggctgagcattcacattg
>684
gcggtttgcccttgacctcagattcctgtggcaagtgcaggaaaatgttagtctttgctgttgccggattatgattttctgcccctttactccagtcatagcagactgcataggcatatagtgaaccatcattgttgaagctactgcaaggaacaggttggctgcatcttaacatggccttcagcctctgtttactatctttgtcccaaaaattgaaagcaccatcag
>689
tttgatatttgagttccatcaaatgctgatgttacaatccccaacggcaactcttcagcacttgcaacgactgaaccggaatgtaatctatttaacctcagtaagggcaacagaaacatatctttcccatagttttc
>690
aaaaaaaggtggtgagagaaaacatggtgagcaaaaatctaacagaaatcaaagaagatcatgaatatggttatgatagacacaaagatttgaaggctcttgatgaatcaaaagcatgtgtaaagggccttgtag
>692
ccgaattaaggatggtcttgatgatctggctctcgacattccaaatgccaaggaaaaatttgctttctatgtggagcatgcccagaccaagggctggcttctaccatcatttgatccctctgccacagatgtctaactgaagtacgcacccagggctgctggcttttaaggatggcatatatatgttcattgtttctccgatgtatgttgtcctcttctcattggagatccataaacttga
>693
cttcagctctctcaatgaatccaggcacatgcttcaaactgcaagtgggggtgaaagcaccgggaacaccgaagatgatgacttttttgccggcggagagggagtgaattgaaacggactggggtttgttttcttcatcgagataagctaaggtgccatctggaatcgcatctcccacagtgattggagccattgaagatgattttgagactgtagttgaaaaatgagaactgaaacgagacaaacggt
>694
gactcgtgatttctatagtagctttatcactttgaacctcacacaatggttgaaaatcttcaacaaaatcaccctcttgaacataccatttgagaagttcac
>695
cccatactaaaccctccaacaccaagcttaatgtctgcaggttctgtagacaacaaattggcaacatgtgctgctgaagcatccaaaccttcaagatcatcgggagcttcttcagaaagttcttccacatcaaaccaagcggtagaaggaaaaccaccaaatacagacaatggtcgggtaggagaagttggacatatccatttaatatttggaagaggaagtgtctctaataactgggaccaactggagccattatccccgaggccatgcaaccaaactatagttgcttggtgtttac
>696
agtcagacacaacttgataagaataaaacgacgaataacggaaccgttttcctcttcttcttcgcggcactttcacttcttcatactctcacaatttgtcgtttacttctccttcgcctgcattgcgattcttctttccttttcagtaaacgacaataaccgtacacatatataata
>698
aaaaagatgaatctgagaagatctgtatgttgttgtttatgtgaacaaccttgtgagacggttcggttgttgatgatgaatatgtgaagtttctttctcagaaagaccaacaccggaacgattattatccgctccggaattaagtttccttctgacaccaccgttgagcctagttgaaatccgaggatctttcaccctcacgcatctcagacgcttcctgcttccccactgc
>699
ttccctatttggatatcataaggctacttagagataattctccactgccaattgcagcataccaggtttctggtgaatattcgatgataaaagctggtggtgctctaaaaatgattgacgaagaggaggttatgatggaatcattattgtgcctccgacgggctggtgctgacatcatccttacgtattttgctctacaagctgccagaactttgtgtggagagaagaggtga
>700
aagacaattgcggaagagttcaactacacttctggccctacaattgaagtagcaaagagggtgggtgagatcattgcaaaatcctgtctggagaagggaatcacaaaagtagcctttgaccgtggtggttacccgtaccatggccgtgttaaagctatcgctgatgcggctcgcgaacatggcctggagttctaaaatcagcaccctctttgtatttc
>701
tacaaatgacataataacaacatcaccagcaagagtgactcttaacagaactggtgatttctatttcatatgtaccgtctcatcccattgtcaatctggcggccaaaagctaaccattaaagttccaacatcttcttcatctactcctccttcatctggaaccactcctactccacctaccagcggaggaacaccatccccttcttctccaactcag
>702
acggactttgaagccatgtttttctctatgaagacatgatttagcacaacatgttgaggctttgaagagggcccagaatcagcattctccatacctaggactgtaagatgtagctgcgagggaacagccaatggctcttttgcaaaatcttcctcagctggatatgcttgaccataactagattct
>703
aaccggtaacctcaaacgatctcaggcaagtgaaagccgtaccaagcaaacccgtatacaccgtcggatcaaccacttctcgccgattccaattcacctccaccacctcgtctttcagagaaattgcagccttcaagaaagtttcattcggaagcaaaaggtttacaaccctaggattcattt
>704
tccctggtgatcagcagcagggttgtttatgcttccgcaagcatagagggccatgaagatctattctttttagtcgacaacaaaccatttggtttggttttagtggtttttcactatttgaagaatcaaatttgtatctatggtgagaatacagaaattggattatgtaatgagatgagaaaaatacacag
>708
ccatgtaactagcctttagcttaaaacgaatcatgtatataacccacacggtagtgacgaaagtagccaaatcaagtacggtgtgtatgtcatattccatgacaaaactacaatacagcctaacagctaaaaatatagctgttaattcctgggatttgagtgataatccggcacaggccttctctttcatgagtttatagataagaacggagattccgagggagtgaacagcctcagcagcg
>709
acaaatgcccaaggtctattaagaactatgtaaccctgatccattccagaaggcaaaggctgggcaacaaaagtagggatctcatccataaactgatcagctttaccagaatgcaaaatcctggtaaatccacccatatcagaatctgaatcttccttaaactttttgaaccaataatacataaccct
>710
ctgataatccaatggatcataattctaataactcagttatttcctcagctctcgcataaacatcatgccaaaaatccatatcttcgcataaactcaacgaaccagaactaaacacaccttcatcaccacctcgaaatgcataaggtaacgatatatcgcgtggattaccgatatgactaaaataa
>712
gtgcaaattgatcttctgaatcgtcgaattagaaatggctaagtccaagaatcacaccgctcacaatcagtcttacaaggcccacaagaatggcatcaagaagccaaagagacatcgccacacttccaccaaagggatggatcccaagtttttgagg
>713
gggcttgaaccattatcgtcgtcgttgtcgtcgtcataatgaggatcatgtggttggaatcttgaaagttccacggccgctctagcagcagctgcagcatatgccgctgactcaaaagctgcttgtgctgcatcggctacatccttatactttttcctacccttaaacgaatcagaaagttcatcacttttcccctcattatcttcttcctttttctcagacttatgctggtttttcttttcctcattcattacttgttcctcatctttcgttgaagaaacttgttcaagctgcacagtaatatcattctcagaagcaatttctttgagtaccttcattctactttctaggctcggcatcctcgtcgaaagcttcgtgactatcttaggatgaactttacaattattcctcaactcaatagcacgtgaagcaaactctttcccgaatcgagaagtaagaatggcacgaatctcttga
>715
gtgtcgcgtcattgacatcaggaatctctccattaacacgcggagtatgcggaatagaatctaaatgggaaagtcgcctcccgagctgtctgctactacctgtattgagagtttgctcttctgctaatattcttgcaatggtttgatcatcctccgtgtcatgaaaactgctgttcaaactcgagctggaactctcacttccatttcttagattcgcactcatacttttctcaaatcaaa
>716
cgtagtccagatatcttttcaaaacaagacaaagagcttataactaagttgttggatgataaagatagttatctggcacaggtaagacagcaaggcgaatatgaaagcgtccaccgtgacataaacattggattcagtagctgggaatatactcctttagacattcaaaatccatttccaaacaacgaaggttccgttcatctctggcaaggagacgaggatcttttggttcatgttacgctacaacgttacattgttcaaaaccttccatggattcactaccacgaactt
>721
gtgactgagtaatttttattggactgcaccacatggctgaggagggttacagggttgctttaaatgtttatgatctaagccaaggacttgctagacagctttcagtgtcgtttttggggaaagctattgaagg
>722
tggtagggactattacatcacagttttagagctttactcctccattttgatgatacatctgatggactcccctttcaacatgtaatcaaaagctttgttaatctctgagaatggtactgtgtgagttatgaatttctccagctccagctcccccttcatgtacttctcaacaacattgggaagatcagtgcggggcttgtagttgccatagaaggtacccttaagagtcctctcattcaagaaattcataggatgagttttgaaggcatcatctttgcttggaactccaacaagta
>724
catgtaggataaattgatgcagctgagctgcgtcttcccttttagcagctactccaacttcagcttcatatataggaatatcatttctgctaacaatgatgaaac
>725
gagaaaggaaaaggaagtacggtaaaatgtttcttcgcaaattcagccttaaacctcagtgttcaccatggaagctcctactcgccacctctactcttctgttcttagttgctagttcaattggatctcctgttgaaactcagaaaagtggaaaatcatctgtgttctcactatttaacctcaaagaaaagagtcgattttggagtgaggatgttatacataatgattttgatgatttgaagt
>726
gactggtaaaattatttctgaaaagcaggaatctatttcacgtctagagcaagacctttcaaactgcaaattagaacttgtggagaaagagaagaggattaacgagattcataaaattgaggctaacttaaaacaggatgtggagag
>728
agctagatatgcatgtagctaaaagtcgccatacaaaatcacgtgatttgtttctgagctacaaatatgcattatagcaaactaatttggagaaagcgatttcacatggttatacataattcagaacaatgaaacaaattttcacatgcaggtaacgtggttctttatatcatcagagaatatgaagtagggacat
>729
atttcctgcacttgcatctgaacaaaatcctgaacagtttctggtccctcaataatgcaaaagttgtttggtgtgatttcaccggagcctgcatcctgtgcccccgt
>731
tcttcagctgagtcagtatatcctccatgctgtactctctttgccaatttgcaagaagcccaaatttctttggttcaaccacgccagtttcatggttaacacaagtcatattgattcgtgaatgaaaccgaactgttgggggcttttctaggtagtctttatcacaaaacagcttcagttgataaatccttccttcatgtacagtattatgg
>732
taaggtatgaatacatggatcttctacagtgaagtgccacccaaaaatcaccatcttcattcaccctcacattgtcaggaggtccaggtaggaccgccatga
>735
tttacaatatgagcacataaataagttttataagatcaacaatgagtcaacaataaaaacaccctcctctcttgtcacacccttcttccaatccatgatcaataccatcctcttttttcttgttggaaatagaagaaaactaaacatccttggcgacgagttcaccattcaacaactctctgtaagcagcaataggccaactgaagcctctaaaaaccaacctagaagcaagtggaacatcaataataatctctttctgagtcggtttcttctcatcccggatcgcaatcaagtaactccttcccacccatccaatccatccagcaatatacagaaacaaaatccccggagtgataaactcaccccaatgtctctgatcaccgctcacaatcaaatgaggtaacccgtcagcgccacataacagaccttgtttcgcataat
>739
gttcctcctcagcgcaccatagcttatgtactttgttgctgctaaaatgcgcctgttgctctcagattccatcagaaactcggtatcttcaaggctacattcggcgatggatccacggcagccggtgttcaacgggagg
>740
tctttctttgttttttcatggctttggatttacgaatggtgtgaagtttactaccgagtttagaggtgaagcttttccatacctttttagcaggtggaagtcttagacttatgcaggacatggaaggagtttgagagaaagaagaaggaagagagaaattggtggttaaaaa
>741
gagatccaatgggacaagtggccaactctttgtttctacactcataaccttatttgctctgttgctcctattcttcttcaaggacatcaaagcaaaaagggatgaagatctattggttttgccaactgatgcagctctttttgaagatcctt
>744
ttaccacttactaatttatttattcacaacatcatggcttgcaacaaattactactgctgcttattcctctccttttcattcatgttgctgctaacttcaaccaagattttca
>746
ttcatttgtggaattccctctcttgatatcaggtctcaaatagttgatccaacgaagtctgcaactcttgccacaccttaacaaacctgcaagttttgggag
>747
ttggtgacattttcattatatcagattgtgcttttcatgacagaagaatacctattcctgtttttgatctgtatggagttggttcacgtaaagcctttgaaacacccaaccttgtaaaggaacttaatataaaggttggtaagttgtctactggtgactctttagatacgacacagcaggatgaatcatcaatcacagcaaatgatgcaactgttaaagatatggagggagcagctgttgcttatgttgctgacctactgaaagttcctgcaatatttgtaaaagctgtgactga
>748
tcacagttctgggcgcatcttatacctttccatcatggaaaatgaacaatgtaccacacacaacattcttgctcactcacgtttgctttctcttttatcatgttgcatcaaacatgacactacgccggttacgacattttctggctgataccccagaaaaaatacggtgggctgctgaagctgcatggattctcactcttgcttattttatagcatacctggagacattggctatttcctaa
>749
attagaaggcgaaatgtggactgtattaaaaggccgtgtttacaatatatcaccatatatgaagtttcaccctggaggtgttgatatgttgatgaaaactgtgggaaaagattgcaca
>752
aagtgagtgagagagagaatattagagatgtcagggaaacacgggagcggaatattaactgtacttatactgcttgcgttgcagttgcaggtactactggtcggaggtgattacatcccgccggccaaaccaggcggtttcctttacaagaatcgtcacttcgattacgataccattcggattgaagctttctacgatcctttgtgccctgacagcgctgattcatggccgcctcttatacaagctctcgatcactacgccgctcgtgtttccctccttgttcatcttcttcccttaccttatcatgacaattc
>753
gttattcccgggatttcttcaatagatatggtgatttgagacatatccgtcggttacgattctggcctttaactaaagtgctcacggagaagtatgattttagtgagaaagatgcaagtgacatgagtgactttttgg
>754
aggaccaactgtcggatgatacttctgatgttgatgagcaccaagatgaaacagctattgtccatgaaagagagcagaatactctaaattctatcgaagtagtttatcacctctttttggagggact
>756
tcctatgaagcgtatcacaattgccgagattttggaagatgaatggtttaagaaagactataagcctccggtttttgaagagattggcgaaaccaacctcgatgatgtag
>757
aaaaaaaaccctaaaacccatttcatcttcatcttcatctatcaattcaattcaattcaaccatgtctcgattcagtaacaacctaatcggaatcctcaatttcctaaccctactcctctcaatcccaattctagtcatgggagtatgg
>758
aggacgctattgatcaaatttacctttcatctggtagttctcaatgtgagggttcatctcctagtcaaatctctgttgtgtctcctcctcctaaggaaatagggacaaaatcttgtcttgttgaggctatttcaagtccttcagtgcctaagcatgccattcatgcttttcaattgctcagcacaagtcctgaggcccagactgtggtgcaaca
>760
aaaagccgtgtcaattaaataatgattatgaatagtataggcttttctggtgggggagctctccccttaagccttagttgctcatatttgagatatcgatagtttgtgggttggtcaatttgactaggttatggtctcaaactctcaattttccaagttgtggcataaagtgtattgcacctttgacagtcttctcatgttcctgtgtattttgttatgatttgtgat
>761
gctgcagggaagaaagaggctcggtttagatcttcatccttcagtgaaggtgctatgtcagaggcatcatttatagatatgcttaaaaaacctgttcttcctgaggcagatgtgcatcccactggtggagccggggcagagtcggctgatgctggccaagctggacgaggtggcaaaaag
>762
gtcctcttggttctctatttcaccatcgctgttgagcatgaccttcagtcggccttccctgtgtagtttttcagatcgagcatgtctctttgattgaagatgattccgcaaagtgtcctcagtcaaaca
>765
tagtattgtaccataggaacaacaaatgcaatgaccaacaaacctccaaccacaagagagaattgtccgcgcttctcttctgtctcttgctttgatttgaagttagactcgcgtttgtcgtctttaactaaggg
>766
tctattctgttgtgatttacttgtaattttattgtatcaacttcccttctaaatatttgcgagaacctagaatggtggcgtgtagatttgtatatcaaatgttttattgattttgcttag
>767
ctatagaagctcgtgaatatattccttctgacacctcaaaatcagcaataagttcctcaccagtgcccttcttagcctgcaatgtagcaacaacatctaagcacttttcaatatccggtatctttgcctgaagttccctttgctgcgcaagaagcttcatttcaacaaccttgtactgctgaagtctttcttgaaggaaagctaaggcggaattaacatcgagacctaattgagtgagataggtttgaacatcttctacgaactgag
>769
cacaaattaatttccactataacagtctcttcttctcttcatctataattcaattcccttccctttcaaatctattcctaacccttaagtttcccatggcaaccgaggaacccatcatcgcggttgaacccgttcccgaaccttcagtcttggagaaagtggaagaacccaaggctgaaacggagaagacgaagaaatccaaggaatcgaaacctaagaaagcttccaaaccacgaa
>771
attgggatggtaggaaccggtgttttcacttccctttttggcttaggattttggggaaacatccacaatttcaattattatttacttgttcaaatgattgctggcttgcttcaatccacgggatggccatccgtagttgctgttttgggtaattggtttggaaagagaaagagagggttgatcatgggaatttggaatgctcatacttctgttgggaatattg
>772
aattatctggctgcattttggggttaacagcggtgcaacaaggttcgctatagagcgtcaagctgttaatgaggctacctttcgttgccctgatgaactaggatggaagccacagaaagttcccattgttccttctgatggcacagtttcacatatacgtgagtctacccttcctgtggaggagatcacgaaggccttggcaaataaaggttatgatgtaatgacatctgatgatgcaggaaggtttgtgtgcaattatgtttactatcattcccttcgtttcgcggagaagaacggagtcaaatcccttttcgtgcacatgccgcttttctttacaataa
>775
gttggggctcttgttgatgtgaaaaatgttgggtctcaaaaagtgctggaaaaagctggtttccaaaaggaggaagttctcaggaagtatttgttcatgaaagaaaa
>777
atagcataatgtgaatgaagataatattcaataaggaaccataaaagccaagttgcagctgcttctggcaaaagtactaaaatacacttgtttgtttttgtgacaacagatgaagcaacagttttatttgggtgaaggattaagttgtttgataatagagtttgtagagtttgatttgctgatcacattacccggtgtgttga
>778
ttgcagtcttccaacattactcaagaactcaccaaccgtcgactcaattctctcgtttagagtttcggccaaagcttttcccaagaaaaatgcatccagaacatttt
>779
ttagaagcttacacatggatgattgtgatcaaaaggaaaaagtcagagaacaagttgtcacatgcaacaaatggaacaaatggatatggtcagcaggtgtagggagagatagata
>781
caacgccgtttaagttctgagactctttatcatctaaataacatagatctgtagcaatatgccaaagcaaaatgctctgatcaaactcaacctccttgatgctctggttaatgtaacgcatattatcacagttccatttgctaagaacccgatcacccttgtgagcacataattttttacatgcttcagtgtctattgcttcctcagatttatccttaagctggtcaaaaatt
>782
aaagtccatggaaatgaaaatggaactagacagtgaaaagagagaagaaaacacacaagagaaggatctattcaaagcagctgaagaaggagattcctcaatcttcgaatctttgtcccctcaatcactctccaaatcactctctctaagaaacgaagacgctcgctctcttctccatgtcgc
>784
gggaaaaggagataggatccaagcttggcgtaatcatggtcatagctgtttcc
>788
gtacgatttggatcgggatcgctctctccataaccaggtctatcaaaaggtacaatgtagacccctaagtccttaacaacatcaggggatagggtgtcggcaa
>789
gtacgatttggatcgggatcgctctctccataaccaggtctatcaaaagatacaatgtagatccccaagtccttaacaacatcaggtgatagggtgtcggcaaccactgcatcatgcctgcaa
>793
cctgtgagatctttaggctctctgtttgcttttatcaactcgtcgagctcatcatgtgttaaagcatttggatgcgtatgtgcatgtttcatgaaaatttcttcaaattttgattcaacaaaccttccttcactatcataagctccggtgtcactgccatg
>795
cacatgatgtatggcttcggagatgatcctaatccacttcctgaaagtgtcgcactcatggatgacatcgttgtagaatatattacagaactggtacataaagcacaagatattggatcacagagggggaagttatcagttgaggatttcctctatttgattcgcaaggatatgccaaaactgaaccgttgcacag
>796
cattgttagatcacatggttgtgcattgcattatgctttctgtgattgttggaactgtattcaaattcaggtgtaactttgaatgtgatatgtggcaagtgattacattctaataaacacata
>797
tcagaatctttgttaagaaaatcccaatagttctccccagttgcacactcaaaaagtgtttgttccttatcctcatggaaccatttctttgaaacaccccaca
>798
tttagggtttctattcttcgctaatcgcccagatcattacgcatcgaaaccctaaactaggatcaggtctgagctatctggttggtggggcattctgtttcggagagttaaggttcatgtctgaattagacgcacaaattcctactacctttgatccttttgctgaggcaaatgctgaggacgccggtgctggctcatcaaaggagtacgtgcatattcgtatacagcagcgaaatggtagaaaaagcttgacaactgtccagggattgaagaaagaattcagttacaacaagattcttaaagaccttaagaaggagttttgctgtaatggtacagttgtccaggacccagagcaaggacaggttattcaacttcaaggtgatcagaggaagaatgtttctaccttcctagtccaggctggaattgtgaagaaggagcatattaaaattcatggtttctaagctgctggaaacttgaaagtgttaagtttgtatctggcccacatcgagctgggtatatgtgagtgattgtcatatttcttatgatctagtcttttgaacaattgttatgtggtattatggaatttatgacattatgtgatatttgc
>799
tcaaatccttaatttcctcaagtgaagccaccaaaaaggaaagaactagagcatcaaccaaaatttagaccaccacctgagtattccacctcctgagcaggtgctagggacgacacccaatctgatgtgtgagttggaagcagtcccaatgaattgagcttccaaacacctagtgccatgcctcccaaattaagggcaatgaataacaacttaggcccaagaagctcc
>800
tccttgaatgagcctaactttcccgatggcacgtaatgtgttccaaggccaacatatattgcttctgatggagtagaaatcctatttccagtcaatccaagataagcaccaacagctccttctcctggactttgagctgctatgtgggcaaaccctacgtctgggaacaagccaattccattttctggcatggcaagaacagttctctctgtaacaatacgatagcggccatgaccagataagccaa
>801
aaagatagaggcttcattagtcaatgcagaaccacctccagctaaatcagataatgctctaatggcaatgaaaggtattttgtgttggaaacaaaccaaagcaacagcagcactttccatgtcagttggagtagcatcaaatttggagttcaaatgatttctataagccttgttatcaacaatcacattggcacttacccctttctttactctcaccacaat
>802
ataacaaattgggagaacaaagaaatatcaaaataaattactaaattaacaaactatagtctatagctagttatggatccttagtctttgtgatcttgatttacgtacatcagcaataagcgcatcac
>804
ttttctttgcaagaagtagcagcagctttacaaacagacttaagttctggtgaagcgggatgccattcaggagggccagcctcagtgagaagacccatcgccaacggggaagcactgatgataccgacccctttggacttcagatagggcaccagatcctccaaggtcgaatcattgatagagtgatggcaataggaaagtataacatccaatgttccaggcggaaccctatcgagaacataagtaaatatccccaacggaagtcccgtaatcccaatgaaacgagtcttccccgcttccttcag
>807
aaaccaaacaaacaacacttacaaagaataaactctatttttcatgtcttcattttggagctgaattttgaagcaactatggtcatggatgatgatgctttgaatggattctctcctatttcaactcctatgatttcctggaaatctagaagaagatcagctagcgggagggatttagaccactaatacatgagtttcaggctca
>808
ggtggaggaatggaagcaaacaagaacaaatacattgaagaatggggcgctgttagagagaatctcgagcacaatttccgttggtctcgccggaaccttcttcttgttggtatcttcg
>810
ttcatcgatggtggattttcgattgagattgattcttgttctacgtcgaccacacgttaccgattgaaggtgatccttctccctcatcgacgacgcatcggcgtcaatgatgcgaggttaatgcgagcggcttcagttggtccatgaggtctcacaatcgctcattcc
>812
tcaaaagagacgaagataatctctatatttacccctctcttcctcagtgtctcataaagatcaacaagatgaggaatgaaaagtttgcaaggcctacaccagttggcagagaaaaatagacagatgatttttccattgcaatctaacaaaggtacctttccttgagaagataggggaaattcaacaccatgggctgcaaaaactttgagaacatcaaagctatccacatattcagcttcaaagttca
>814
gtgaagtttcggtatccgtcccaggcgcctggtggcgcgtggttagtcatccatgtagggatttcagatggattaggaaataaacgagctgaaactgaagttaatgtaatgctaattagtgttgatgctaaagcaaaaatatgttggttttgggtaatcatgttttgttatggagaaattaataaaatgtaaattatgtaatgagaagatatatccccccgt
>816
tgagagtgctgcagattttattctgtgaaatcacagtatgttgtatcagtaatcacatttactttttgtatgctttgtatgtatctagtagtgtaaggtc
>817
tttgtaccgtgtggtggagacacttcctaaggaagtgttggaactcatgaaagcacctgagaaggttgatgatggggttcctttgatatctgctgagaatttggtggaggctgatgggttgttgttcgggtttccgacgaggtatggcagtatggcggcgcagatgaaggcgtttttcgattcgaccgggcagttgtggagggaacagaagcttg
>822
ctcctttcaaatcgattaagctgccctccacaatcgtcccttcttgattgtttagtgctgcagcatttccattgtatccgctataacgtattttatcatccttttgagaaccatcttctgatccttcactttttcgaatcacattgcttttatttgtgatgtgacttgtacttttcaagcgatcatctgacgaaccgatattttctgcaataatagccattggcttctcaattgatgaagata
>824
ccaagatcgtgtgcacgcttggacctgcatctaggtctgtgccgatggttgagaagcttttgcgagcaggtatgaacgttgctcgcttcaacttctcccatggctcccacgagtatcatcaggaaaccctagataatcttagagccgccatggagaacaccggtatactctgcgccgtcatgctcgacactaag
>825
cctcggatgtgattggcaattgtggatgctagtcttccaagaattttatcttcagcatcaacaatataccatgtttttgctgtgttgacatgatccgaagcttttggataccacgtcgtgttccaaatgtccgggccttgaaatcggggctcaggttcaacacagatgaatcgtggatcttgttctaccacggaagtgtcctgttgagaacggacaacgaaagatgaagagaaatgggtagtacgaattgaagaagaagatgacaatgaaagggttggaagaggcaattgggaaccaacaaaggaagatttagcggttgcatttt
>826
gaaattcttctggtaggcgcgtacggcggattccaatgcgtcgtcgaagtcatcggtgaagtttaacggtggcgcgttggggatgtaaccgaaatgttga
>827
tgtcaaatttgttctcctcctgaaacccaaacttatcccttggccttgtttccatgggacccttcgaaagatcaaggttgttaaagcgctccgcctttg
>828
gggtttgcacctctgacctctcgcggctcccagcagtacaggactctcagtgtccctgagctcactcaacaaatgtgggatgccaagaacatgatgtgtgctgctgatcctaggcatggacgttacctcaccgcatctgctatgttta
>829
agttcatcagtacctccaacagctctcatggtgtagaagtatgccccaaagacaaaagttgtcaaacccccagcaagtatgaaattctttgtcttgagcgctaggctactaaatcctaatactccagccatcaatgagagaagagatagagaaagcgacggtgagctcggcgcgacggtgttgggtctcctacggcggcgttctttgacggtgcgattgctatcggagagaaggggtgattttagggtttacttg
>831
tttgaatgaacactcttcagcaaagctaacttcttctgacttttggtcccttccagaactgactaaatcagataggtcagatgtattctgtagcaagagaccgtataagcggacaagctcttcaggtttgg
>834
tgagaaagaggacttattttcctgatgttcttggttgtttgagtctgaaatagttctaccaagtgttgttggcaatgatttctcacgtagaatggattgtgctggagttgatttttgattgaaactcccgaatccttgtatacctcttgatagttttctagcatgctttcgttcttccttgagaagagttccttcttccaacagtttcattactctctctgatttctttctcaccgttaggccccaattgaacccattttcatcaataaattgaaaaccattgagctggttaataacatctttatc
>837
cctaataacatcagggtttgttcccggcggaaattggaatatccagaagatgaagaaacataggaagaaggtggaggataaccataggatgggtagttgttgtagttagaagaggggggt
>839
tttgattgaggagtccttgaatttcttgaggcatgtcttgttgtttcattactagtttccaatattctcctagatcttttcttgattctacaatacctactatcaagagaagaaagagaggcaataatgaaa
>841
tcatcctccacctccctctttcatctcaaaccgcccaattcgccgccgttgcgcttcgcccgatatgtcggtcaagactattaaagtcagtaatgtttccttgggagcatctgaacaagacctt
>842
acccagaaagctctcggagtcgacgacttccgccaaattccaaacggcgtcaatggtattgaagaaagaatgcacttggtatgggacaccatggtggaatctggccaaatatcggtcactgattacgtccgagtgacgagcactgaatgtgctagaatcttcaatatatatccaaggaagggagctattcttcctggttccgatgcagatattatcatcctgaatccaaactcgagttttgagataactgcaaaatctcaccactccagatctgata
>843
ttgaaccctctttcagcagatccacttgatcatttcgagctgtaaatatgatcatccccgtctcatcaccaccaaactctcagcaattctcatttggcgcggttgaggaccatccggacgacccttctgcatcaccatcttagtattcacaaccttcacagttagagtgtggccactagtccccggtcgaagctgttcaaccttagtgaaaaccggctttctcaatccaggttttgcctctgccatatcttaacctaaaatcctgaaattgcaaaggcaaaaatgaaaagcgagatct
>844
acatcgataactccaacagtttcaactgattggaacaaaggggtgcagtttcatgagagtagtgataggacagagcaacaaggtttgttggagttgaatttgtcg
>845
gagagagatttcgcaattcgcaaaccctaatcaaagagatcggcgatggcttccaccaaggatcgcgagaacttcgtctacatcgcaaagctcgctgagcaagctgaacgatacgaagagatggtggattcgatgaagaatgttgcaaatctagatgttgaactgactattgaagaaaggaatttgctttctgttggttataagaacgtgattggtgctcgcagagcgtcgtggaggattttgtcttccattgagcaaaaggaagagtcaaagggaaatgatgtaaatgcgaaacggattaaggagtataggcataaggttgaaactgagctttcaaacatctgtattgatgttatgagagtgattgatgaacaccttataccttcagctgcagcgggtgaatcaactgtgttttactataagatgaaaggagattattatcgttaccttgcggaatttaagacaggcaatgagaagaaggaggctggtgatcagtcgatgaaggcatacg
>846
aatacacctccagctaataaggacagaccagtaccatgtaaactccttgaatatttccaggcaaaaccggcggtgaataacgctcccaaagcacttcctgtgaggccatattgcactgcttctctagcagttctcagcacaggtccatgaccaggatccgaagcgatgaattcctcaacatcagagtcagaccaggaggtgaggggtttatcacgcttgatgaatttggaataattgctcataaacgaaaacctctcgccccaaaactctttgtagccttcccagaaagactgagatgatgaatcttgcgtgttacctgccatcaccaaaaccctttttctttttccccttcaattgtttc
>847
atgagattaaaagtaggggaaggaggagctgcaccgtgggcagttgttgtctgaaaactaacccaccgaccagagtccactgttgaagcatctgactcatcacattccggaatggtggatgggggtaagtggttacgacgcgaggggcttgacggtacagaggtagcgaaaagagggcggcgaaatgaggagttaaaagaaccattagagagggattcaa
>849
atggcaaaatttcacttatctcttgatattgtactaacaagcataatctaacaccagtttctactataatctcccaaccaccacaaaagattaaagttacatagacattaactttggtccattatctggcattcccatccctgcagcta
>853
tgttttacgatataaacattcaccagccatataaaatattgtgatacatataatccatggtagatgaagataaacttaactgacacatagataagtaacaaaatgtatgatccggaagccagttccttttgttttcccaacttacattcaccatttctcgggtggttaaggctacaagatcggtcgactgtaatacttgcaacggtaagagcaactgttggtattaatggctgaacaaatctatatttctagtaagatgaacttggatgagcacggtcataatttcccatagacaaaagtagattgctttgctggattgtttttattcttcatatgaacttttcaatatgctcagaccaagtcattcaacaacaacattcaccagttcatactcgatcagagacaagttattatcttccttgacagtgaaggtagctggttctgtgacttcaatacggccccatttgtccaccgcgagtctcattgagcctttgaaca
>854
attgctgctatattagaaccggttgatgaaggagtggaacaaggtgatgataacaatgccttggatgagagtgaagaagagaacaactctgacgcagatgagtcaggtgctgtaactggcgagaagctgaagtcagaacttcaaagtttgagttcaaagggcatgcaagtacaatt
>855
cacaatcgatcagacatcattgcatgggagctgccctgtgataaaagggcagaagtgggtggccacgaagtggataagggatcatgatcaagaacaggaagaacaggat
>856
taaataatgactaataaataaatcgaattcctaaccgactaaagcaagaattcaataaaataaaaaatatatatttatagagagacacgtctaagctaaaaccatggagacgaagattccagcaagagaagtaacggcaataaaggtatttgtgatagagaatgcagctgagggtgcctcagcttctcctgctgggccatttgttcccggtgctggtg
>857
agtcacctccaagtgtagatttttgcagtcctgcatagacgcctatgtcgttctatatacactcaaatatggcattccgcatggcaatgtgttcttctgatttttatttactttgagaaaacatggttgagt
>858
tttgaatataaaacacttgtgcatcatcagcagcagcaaagtggtttcttctttatgaatgattcatttcatttagttattatgttaagttaatgtattgaggttt
>859
ggaatgggtgcggttgatgtggacaatggtaatgcgataactgagtgagaaatagcaaggctttactaattttgttctatagtattctttttgatctctttgattgtggttgtattatacaaactcggaatttctcgaagagggcgttcaatccaaacttaggagtgtatgtggttcaaaacgccaccataactccctcccttgttgcttgcaatttatgatgagatattagttgaacacagtgcactcaaataacacctgcaattcttgtgattttaattttccacg
>861
gaaacccgatcccaacctcggcggtgttgatggcatcgtcgaagcacattgggctaaggtgtcattcggagaatttggagtttctgaaatgcaagaagaaggatcagaatcctgagaagtgtctcgataaaggtcgtgatgttactcgatgtgttcttggacttctgaaggatctacaccaaaagtgcacgaaggagatggacgattatgttggttgcatgtactaccatacgaatgagtttgacttatgccgcaaagagcaggaagcatttgggaagaaatgttctttggaatgaaatcatgcacacttctattgtttaaaataatatcacaggcaatttagagttgagcaaatgcgcctgttttcccaaattcatttcatcttttctttgtttgtatgaatctttaccgttgatcatctaaatgcttctgaagaaatgcatgatgcaggacagaacaaatcaaat
>862
tcacttcacaaaagcaagatatgagaagcgagatgtgaatcacaacatttcctgtgacttccgcacacatcggctaacctttttcttgaaatcgtccctcctgtctctccactccttcgcagcttcaacatttgcaggagattcatcattgggaccaga
>863
tgtagctagttcattaaccttctcaaatatagtttgattctgttgcatgttttcaggttgaaatctaggcatatactgtcgatagtcttcctttgtaaagttctcagcaatcttagttcctgatgaaaagaatcctcgcccaagcggactatatgcaacaattccaataccaagttccctgcaagtcggaattatttcttcctcaacatcccttgaccatagtgaccactccaactgcacagctgttattggatgaactgcgtgtgctcttctgattgttgcagctgaggcctcagacaaaccaatgtattttatcttcccctcttcaactagttttttaagctctcccatcgtgacttcaattggaagacgagtatcaatccgatgctgataatagagatcaatagaatcaatatcaagtctcttcaagctaccttcacaagcttctctcacataagctggatcaccacagatctcaaatttcccttcccta
>864
aaaggagataggatccaagcttggcgtaatcatggtcatagctgtttcctgtgtg
>865
aaccaaagaaactagaaagagttgtttcagaaagcttgttatgggaagaaacaagagtagaagaatgttgtggttcaagaaagtgaagaaggagatttggagttggagattctctgcgtttaggtggaaacgactggataatcttcaaacgacattcatggatac
>867
ttcattgggaggtttcagagtgttgctgaagttggtaagaatactgataagtatgttaaatacgaaacagaggatattgaagtgaaactcaacgatttgtttcaagg
>868
caagctctagtgaggatccgccggagaaatctaccgtctctgacgaaaaaccgccggaaatacctagtaaaagtaaaaagaaagggcaaaagcgaatacggcagccgcggtttgcatttatgaccaagagtgaagttgatcatctcgaggatggctacagatggcgaaagtatggtcagaaggcagttaaaaatagcccattccctagcaccgcaatcattggatagaaaccaagatggtatatttggatatggagatatccaaaaaaaaaaaattgcattttacatttgttattattaaaccctactggtttaatgatctatctaaatttaaatatctttcttaatttcttttcctatagtttccttgttccttt
>871
gccacaggttgaagaaatcaattttacagccacaggtggtcacagttgttgatgctctatgtccaacatgtctctatccttttgaatgaaatcaaattgaacgtatagtagttagctccaaagatagaattactattagaatttgatatctttgttaaactttattgtatgatcaatacaatagaagaatctatctgtcacaattgttgctgtgtaatctacattgtatctatctttgttacataaa
>872
agcttctattcaactaaagatgccaaatattcatttcataccagtcaatctctcaaacaaggacggccagattgtaaagtttaacgacgatgtgtatttaccaacggacgagccacatgggtcaattgaagc
>873
cttgcaggcaattgatcatgttatgatgtctagctagaccataatgtggccgactcacatttagattaatagctgcagcaaggatgctaacttttcgactattatcaacaatactgcttagttttgtttttaatgctgtcaaagttgtagctaaaatggttttttgcgagtaactagtcatgacagttgatgtgatttagttctggttatgtaccatttttaccattttctatgcaagtctttt
>874
caacgacatcatagcttcgcgatgaagttcttcgaagggaatgggacaagggaggttggagtaatcgactttgacatcggccttcttgtcgtcggcggtgggaatcggaggaaccatcgacgccattgttgagatcagagagaggagaatagcaaatcggaattcggagttttctaaaacccctcacagagcgatgactgctaaaaccctagctatcgcttttgcatcactctacacacactttttcatcgcttc
>876
gctcaggctgaggttggggcacaacttgagcctgagtatgggcctgaacctgagaaaagtcattctccaaacctaggatccattcaagatcagacattttctttttgatttccatctcctgatcaatct
>877
gctacccaaaaatgaatggaaaggtagagtgactgaagatctaatttgctctagcttgatctcttctttgccctttttatcaagaccaagcttcctctttgaagtggagctccccagaagtgccccgaaagcaccgccaggctttttaagcacctgaacagttgctccaatttccttcaatgtagagattgcattaacatttgcatccct
>879
acaatctattgtggatatttgggcaataatttacttattatcagcaataagcacaagagatcaagttagtgttagtgatattaatattgaatactgattgtttattccttacagctatttcaaataa
>880
agagaggcattttttgagaaattcaaatttgcaatttctgagggctttgatccagacagtgacctgatcaaacttggcattgcaaaccagacaacaatgctcaagggagaaactgaagagattggga
>882
ttgcttccaaaccagtcgccaattactcgaaaacaaacatggcggaaagctcctcggctccacccaagcctgtcgtggttagggtcaaacgaaaacccttccattctcc
>883
acattgtctggagctccaggttggaagaattttgtgtgatgattcttttgagcaacaataacagtaaacttggggttccaagtatcatcaagaaatttacatgcctcaatgatttggctgagttcaatattcaggacttggttgaactgagactcactgacaccatccctgaaaatgataatattgtccggttttctgttccctgaacttgtatagaaatc
>885
aattgcttgattttcatatgcaatagcttgcattgaagtgtctgcaaataaatgggaagccattgaaaataacacataattgatttttaaattgtgaaaacatgacttatttctgatgaatgattgatgaatgattgaataaag
>887
aaaaatggttcctttgtagaccaaagtacctaacctatccaataaactaaaagcaccaggttcaaacatgtgactcttaggacaagatgcaaagattgcaggcaaagtagctg
>888
ctgcttttgaagttgatgagaaatcaagtggtgtgaaagagattaacaacaaagtcaatggaactgttgctggtgttaaagaggtctagttttagagtcatgtggttggttgatacatttgaaaatttaattaataagttgatgttaattttatctatatatttagggaagtttcaaagtttagtagtattaaacatcctatattgttcttctccaattcaaaatgaaatgaaattgcttaag
>889
aagggagtaattttgagtacattccttttggtgctggaagaagaatatgcccagggagcacatttggtttgagaaatattgaccttacccttgcaatgttgttgtatcattttgactggaagctaccaattggaaccaaaagtgaagaactagacatgacagagcaattcggaattacggtgagaagaaaagatgatcttttactgttcccttttgtttatcatcctttgaatgttaagtgagattcacatgaggaaactgaaagccataagagtt
>890
tcagttaactgggtataattggaattcgtaaatccacattttgaagcgacgttaactataagaagaactttccctttgtatgagctgaggttcacgtcttttcccttggcgtccttaactgtgaattcagatatggatttttcagagaccgattgtgaagcacccatttgtttgtttagcgtttggatgagaatttttagttactattttgttctgttttc
>892
tcgttggtgatggtatggatgcaacaataatcacaggcaacttgaattttatcgatggaacaaccactttcaatagtgcaactgttgctgctgttggagatgggtttatagctcaggacatagggttccaaaacacggcaggcccagaaaag
>894
gccaatccttccacccggagatttaggaagatccaacgagcggataataggtgaaggaccaactccagtagaccatactagcaacccgtatggaacctcagtaccatcgtctagtataatcttcttttcttcaacatctttcacaatgccacgaacaagtcggactcctgactttgtcaactggttggtggcatattgcctgagtcggacatcaaaggaagacaatatctcattggcctcaatcaaagtaacatggata
>895
taaaagagttaatagattgtatttttggcagtgtctgaaacatccatgtcatataacatattaaagaaaccggatctctctattttactgtaagagttaaaaaagagatgataatttacaagttcaacctaaccacaacagttgttattctgtgggattggttgccccttcatctgaacagattctgctgatttactaccacttggttggcttcccatcttcttcttaatctctgctgccatagttaagaaagcctgctccacattgatggagtctttagcacttgtctcaaggaaagggataccaagctcatctgcaaaagccttggcagtctgtgtctgaacaaccttgttttcggttagatcgcatttgtttccgacaagaagcttgcacacactgtcattggcatatctatcaattt
>896
atgcacccagcttccgagtacaaaatctataggggagtgagtgttgcctggtgtaatatgcaatgaaatttcagaagtaccagtgttggttttgtagtattgaacatcagagggaagtgaacaaggaagaagatgagatcgaagtcgatcttcaagtgttgagacaagatcaagcatgagattcttgtgtggtgctgaaacgaatggaagttccaagaacttgtggttgttgtgggtatccat
>897
tcgacgataccggttctaccaagccacacaaattgatcgagaaacaagaaagtggacagcaatgcattcttggactttcccaacagaactagagggagaggtgtaccctgtggtgttggacttatcagagcatgcaggtcattgacaaacttaaatagacgaaaaacttttcgtgctaagctggttgttttgtctac
>898
attggttcttcttggggatatgggtgccggtaaattccagcctcgttttgcgatttgtcaagggtcaatttcttgaatttcaggaatcaacaatagga
>899
attggttcttcttggggatatgggtgccggtaaattccagcctcgttttagcgatttgtcaagggtcaatttcttgaatttcaggaatcaacaatagga
>900
gtgtctttcttgcatgtgaagtcaggtgctgatcccattccaaccacaggcatcttaatttgagcagatgtgttggtaagaacctttgttggaatttcaacactgcccatgttgttgtttttgttgttgttgttgggttgagaaggtttaaggtaaggttgtttcaatttgaggtccccc
>901
ttttttggcggcgctgagatgatttcgactttctttttagtttttttctagccagtttatcttgtagtttaacagcgtcaaatttaccggtaactgtcactttgtttgaagacagatctgctttaacagtttccac
>905
aacagctccaggttcaccttgaatcaccatatacttggtccccccaaggtataatccagtaggagcaagagctccaggatcattaaaatcaccattgatagcagtaatctcctcaggcttaaactgagggaaattagagctctgagcccaaacgctgccgtcttgacctagaatagctgcactagagagatgattcccttcgatatcgcacataaggtgatcatcgacgtaggcttgccacg
>906
aaaaaactaaaagaaatatttccaacaagtgaaatcttcttctctaaaccacacaagacgaagaaacagatgacggagaaaatacagaacccgaatcgatgaataaataggtgaaaccccgaacctctttatctatgagcagttataagcgtttctatgaaacgcaaaccatcgaatctcggcgcaaatttctccgacgagg
>907
gggggaatgacatagtcgcgaaacatttactcttcatcccttcctcctttcttagaaccttcttccccaaaacccatcacctctatttcaaggttgacccatcacaaactccatttccttcataccaatgggaatcatctcctttgccttaacaggcacagctttcatcctcctaggttctctccaatctctccgcgcttctcaaccaaacaaactcaacaaactctttcacatcactctctcaatcttcacctctttcatcacactatcctcaatcgtttcaattctcaacgccaa
>908
ctcactcgaagaacccgaaggtataagattcgagtccaagagctccagaatactggcacaaacattcgacaactccgattcaactttagatctataatccttaacaagcacaacatggtcgtcattctttctaccttcttccttctgctcaatcgacgaaacgattctccacgccgcacgtagcgaccctatcacgttcttgtaagcgacggatattaggttcctctcttcgacgctaagctctgaggaaggtgtggacactaccactagcttctgcatgaaggatacca
>910
agcttgaaccgcaatcggtcaaggatgtagaaactactaaaccatctcagctcctcccttatggtcaattggtggcgcagcttacactatggtgcttgtcataacttaagataatgtaacaagtgaaca
>911
accagcgtgtataagttttacatcattgactgactttggtataacggtttttccttgaggccactcagcaattagcttttgcttaagtgtaccaactgttgtagtagacgctggataagtatcgtgcgctatat
>912
ctgcagcattgctagtagtggcagtgctaaggcttgcttgagtgtattccctctagagatatgatcacacacatagtttcaagagttttaagtgctactgatccacacgtaatcggttaatggaataaccattcactgttgtatctgatttgttgtaaagtgtaaggtagaaatttgcaataaaatgaactgacttaaaatgtttccattttctcataaaggttacatatatttgcattgattata
>914
tatcgggccgttctatacttctgcaggtggcttttcacatggtagatggtaagaccctcaacattcatcagattcaatacaccttttggagtggccttctcactaccaccaagctggttaactgcttccacaaaggcctcgtg
>917
agtgtttgttccttatcctcatggaaccatttctttgaaacaccccacaagtctaaagagattggatgaagtgctcctttaacaactgatgataaacatgttgatttaccacttacgagaagctttgaagaaggtgtgagaacatacgctgtttcttcttcttc
>918
aatgcattgtgaatgttatcatgagatgataacgcgcgacaagtactgttgtcctatatgttccaagtcggtgattgatatgtctacggtatggaagagattcgacgaagagatcgaagcaaccaccatgcctgaagattatcggaatcgaaaggtttggatactttgtaatgactgcaacgatacgactgaagttttcttccacattattgggcataaatgcggtcactgcagttcatataatactcgcaatattgctcctcctgttcttccgcaatagtcaaattcttgccgttcaagaaaca
>920
tttcaaagcaattcagtcaaagatataagaacagaaaaggatgtaagataaaatttatgatataatgaatgaaagctatggagatcaaaataatacaaattaaatcatccattcaaaattcgatatagtacaacgctgatcacttgatggttttga
>921
caaaagcctcaggctactaaagagaagaaagtgagataaaactatacgggtatctccgtatcccttcattgtgttcaactctcaacaggcgctgctgctgctgctgctgcagcatggacatgccatgcacacaattttatcagtcttgagtcaaccccctaactttacgcaatttcaatgacctttcttacgatagccaatagtgcataagtaacaggtgtatttgtcatttatttaagaaacctgagactcttatgatcaattattttgccatggtctatcacacgataatttaaagaatgcttgcagggtcgttgtgacaatatctttcttgtagttttgattaccc
>924
cactttcttgtttgcttgaagatcgatagtgttgaatccacggattcgcgattaaatcattgcgcgaattacctctactcatttgaggattctcgcgttcgaaattcatcttttgccaacaacctccgcgaaggaccttgaactggccagtagtagaatttcctgtttgcttagaatcatataaatcattaacaaaagatgcttctattgactttatatacatgctgtgtttttcatctgtccattctt
>925
gaatataagggttttccccatgttaaatgtcccaaggaacttgcaagagctccatacttgtttccattgccagatgattcggtgtatttcttaatgatttcctgggttcgaggactcatctgatctaccaaaagctctgatataaaaattcttggcagcaagggtccattcatgccactgcctgtaccagaagttgagtcagcaggaggtgaaaaccacaacgccctcaatttctttttaggaaatttcaactcctctcgttgtgtatagccataatccaagaagaaaccagccaaggactcaattccataaccattcaccccaaatgtcctaaacgcaaga
>928
ttcttccgcagagatcgaaactgaacccacccttaggaggaagatccaatgatttagtcatactctaaactcgaattgaacaagtaatgcgatgcggatgaatgtgagagtagaatggagggaagaaggagagaggttttcacttcgcgacgatatcgtggacaggaagaa
>930
catagtaagaattatcaaatttgttttgacttccattatccaatgcaactctattagtagcaccactgttttgagggcatagtgtttgtaattgggaaagaaatgaagggtcaatggaaggatcagccgcaccatttgtagtgaagtttctcaatctgttgctgaagaattgac
>932
tttggaacaactggaattgggcaccgttagaactttattatatggtgctaattgctggttgttgttctggagctgctacatatccctttgaagttgtaaggagacagcttcaattgcaagttcaggcaacccggttgaacgcgctggcgacttgtgtcaagattgttgagcaaggaggtgttcctgctctctatgca
>935
atgtccactgccaagtcttcttttagcaagccaccattccaatcattgacatccttaccgatgggcgaattttaatgtcttcgttttgaacaaatgcatgctgactctctgaaattgacaaggcattgctaaagctgatgtgttatcaattttgcccaccaacaccaactcacttctgtttgtaattttaatgaaaatgaacgttgagattgatttaaagaacattggaattggtctttagttaaaagagaaatggaattg
>938
tcaatccctgaggctcttgttgtcaatattggtgatcttctgcagcttgtaacaaatgataggttcaagagtgttgaacacagagtgctagcaaatacaattggtccgagagtatctgttgcatgctttcttaggggacaagaaaagctttatggaccaataaaagagttattatcaaaagacaatccacccaaatatagagaaaccacttttagtgattatgtaacttactacaatgcaaaagggcttgatggtatttctgctcttcaatatttcaagatttaagttggataatgtggaataagctggtttgtttagcatgataaatgaataaac
>939
aaaagattctaaatgacaactaggcgatttgttcaactcttgatctatttgttagctggaaactgtttgcttggtgattcagaatcaggtcaggtggttggttccccatatcctagctctgatagcaaaaatgctaaatctttttctcccatgaagcaatttctgatgcggtcttactatgacagatatacgagcttacatgatt
>940
cttcccaatcaatgttcttcccggctttgaatgcaacatccacgactcttttggctggtccgctcattttggctttctcttgtccgaaaacgcgattccgatttgtttctccccccgt
>941
aaagatgtgtcatccaatcgaggctaggaacatagtccccaaccataaaagtaccaagcaactcagtaaaatccatcatcaacttagcaaatcccgtcccactttcaccactatacttatttcccaaggtagccctacaaaccacatcattagttttcgacgcaatcaactcgcttaaattcacaggtaacgatttcgaagagtagtctcttattttatccatcattaaaacaagttcttcctccctcacagcgcgaagagattt
>942
ccattaaacctcactctcaaaacctccttccaccaggtccaccagcagctccagcaccacggccgaacggaattggttgaacagcgaccggatcgacctgcacaacaccgggaatctccgacatcccaagagcagcaagcatatcaagcgtctccttatcaacctcaatgtgatcagtcctgatagcagacacatcaggaacgaaatccatacgcctctcacgctcctcctcttgtagcttcaacgagattccacgaacaggtcccttctgaatccccttcgtcaaatgagttgaagacccagcgattttgttgcgaagcctcttgattggaatgagtgcgacttcctcgaggattttcttgttggtg
>943
ttatcaatattctcatgatgataactcttgcaaaccaaatacaacacagtttgcaaaacaagtccaaacaagaacaaacaagacagcaacaagaaacatagtatcccatatcctgttctgtccacgtaaccaaaacaccatgttccattcacaaccactaccttaaaaacaaaccttatcaagaaaaacgaaacgtttagcaccaaaaatataaatattgacaaacccattttcccctttatcaattccttgctcttcaccatagctttaaatccatacaaatcctccaacactgtcacaacactagctagttgccatatcaaagttaagtaaacaaatccaataaaatagaagattat
>945
gataaagctgattgtattggcaattttgatagccttgattctcgtaattgtcctcccaatcgttcttcggaataaataaatgccactctcctagacatttatcttgttatttcgattttcttgtgattatatatatgatatgacgaggaatgataccaggtgcatggcatgattttgtatgtagtcaagatattaacctgtataccgttttacctttaagcttttacagtatggtgatgatgatata
>947
acttgatcttggagttgtggaattgtttggtgctctccctcttgcagaggttagctgggatggtggcagtcttgataatctgaatgcaggggaaacggaccctgtggcgggaagccatctcattgtacatcagatcaacagcaccattaagagtggtgtcacggaactccttgtacatgttgtggtagccagttctactctggtacctcaaccatataccatagttcttaatcttggttgggttcttctcata
>948
tattcgattgaagtatcagaatgaattctctcatgcaatcgatataagagtgatgatttggacatctgaggttccctctccaagactgcaatcacatccttcacagagatgctacga
>949
gtactaaatggcttcaagaacctgcagattcaattcaagtggagagtatcttaaatggaatgtatgtgcgggtttatggacacttgaaaggctttcagggtaaaaaaaactt
>950
tagatgctttcatcttcaagttataacttctatcaacagctctcttataaatagttgtctgtttctcatctaacagcttaggcctgccttctccggtgctggctacaatatcaattgcataaacttcattctcttcaa
>953
taggcaaaggattaacaaatatgtgatcaggttctgccatcagaatatattcttcatcgataaccgctttctccagccattgaacaaaggcccatggtctatttaggactatataacccctatccaaaccatccggaagaggatcaacaacaaaagtaggaatctcatccatcaactgatcttcctttcctgaatgcaggatccgggtgaactttcccatagctgatccaggcatatccttcgccttct
>954
tgacttgtgatggcactggcaaatttgtgagctactctgtagtggccaacaagtcttctgaaaaacttttctccaaagccatcctatctactatacaaacctagcttgtttaaatatatgatatgacagtgacttttaatcagcattacc
>956
ggtagttgatatacaaaaagctaaactcaatggagcagaccttgtcgaaattcgattagattctctcagcactttcaatcctcatcaagatcttaacactttcattcagcaacaccattccttg
>957
atcccatttaagaccagggcgaattgtaccacgcatctgcaacaccatcctagccaaaagccaaaagagacaacctatgctatgcttccctttgttgttggcaggaattccaatgtcaacatatcgcataggagaatcagtgtcacaga
>958
tgggggagatcttaacttctgggggtgccagctacgcatcagttgttaagacaacaattttgttggccgatttgaaggacttcaagaaagttaatgacatctatgctaaatactttcct
>963
ttcccacatctaacatatgactcaccaaagaataatcttcggtatttctctgaagatcattaactgtaggaatatgcttcacaggaatcactaagtaatgcctgaaagctgatggattgatgtcccgaaaagcaacaactttatcatctgagtggagaattgtatgggatttggagttggttgctatctcacagaaaatacaaggcgctgtcgctccaatggttcccgccattattttgccctaa
>968
agcagccagagaaagtggtgaacccgcttttcgagaagaggccaaagcaattcgggatcggtggtgctttgcctcctaagagggatttgacacgttttgtgaagtggcctaagaatgttcaaatccagaggaagaagaggatcctcaagcagaggttgaaggttccacctgcactcaaccagttcaccaagacactcgataaaaaccttgctacaaacctatttaagatgctccttaagtataggcctgaggacaaaactgagaagaaagagcgtctattgaaaagggctcaagctgaatctgatggcaaaacagttgaaactaagaagcctattaatgtgaaatatggtctcaaccatgttacatatcttattgagcagaacaaggcacaacttgttgtgattgctcatgatgtcgacccaattgagcttgtcgtatggctcccagctttgtgcaggaagatggaaattccctactgcattgtcaagggcaaagcacgcctgggaactattgttcacaagaaaactgctgccgttttgtgcttgacaactgttaagaatgaagacaaaatggaatttagcagaatcctagaagccattaaggcaaacttcaacgattctcaactgtcacatctggagcaggtggtgcttttacaactgtcacttcgggagcaggt
>969
tcatgatttgaacatcatcaacatgaacacaatcattaaactccacaaacatatcagcaacgttagaatcttgaccagtgagttcttgcacaagtgctctaaaatttg
>971
atccttataatgctgctgttcctggcattgctcacttatatttgggagacagagcaaaacatgatgatatagctgcagagtggaccgtccgattcgccaagtgaataatataaaggccgtttgatcggcttggcagaagaatgttaatttcacatt
>972
gttcatctatcactttagcgtacaacaactcctatactacgagcagttaaattgaacaaaaagtatttacaagagaaaatttaagaacgtattgagcgcacccagaaaggaggggtgtgaaggtagcaacggccctccatccaccagcctgagtaatcgagaatgtagggagcggttggcaggagaacaaatcacagatacagagaatttgcaaatataataccacgtcgaaggctttcacttgctgcagcaaatttcttctccaag
>973
ttttgtacatacaagcaagacttgcaaacacattcaagtggctacatgcaattctttaactgatctccagctccttggaagaaacaacaagaaagagcaaaatcagcaatgaaaatgccaacaagagaaataacaacagctgaagttgttgattctccaacacctttagcacctcccattgt
>974
aaaaaactacactagtcaaaaactaactcctttctcttcattacatatttgcaattaggcatagaaattgtgtatcatattgtgctttaacccaaaattttcagaaatgaatgaccccaagtatgcctatccataccctccacaagggtattatcaaggtcccccagtgatgg
>975
ccggtagaagttgatagaaagggtaaggtcaaatctcttcctggtcatgaagagttccctgatgttggaggaaagataataggatcattcattgccattcaagagaatctaaccatttgataataggt
>976
gtttagatagctaactttaggaccttagttaagattgaatcaaagaagcacctggctcctgtctgtgcttcctatgcattcaattgtgtacaaaaaccactcactagtttgctgggcaatgtggatatgcttccatttgtattctatggatgaaccatatttgctagtcattgtaattagtgaaagttcatgaaaatcctcttctgtttagaatcacttgtaattattgtttacttttttggaatcttctacacactaatagctcctagcaag
>977
gccaacttcaatggatatggttcgcgatgatggcatatctagcccgagaatccttgcaagaacgtacccgaagaaaaaaccagaagcatgaagaaggcagacggctaagattacctgtcttccagacataaggattgcagaaga
>978
ctagacatggtagtgccaatgagctcacttctccttcccctcatggctatcctagtactatccacatcaacacaaatctcatatgctcaaaactcaccacaagactacgtcaacattcacaacaaagcacgttctgaagttggtgttggccctataaattgggacacaaaacctgcctcctatgcacaaaactatataaacaaattaaaagcaaattgccaaatggtacactcaaggggtccatatggtgagaacctagcatggggcagtggtgacataacaggaacaggtgctgttaacatgtggatcggagagaagcgatactataattacaacagtaactcatgtgctgctggttatcagtgtggacactatactcaggttgtttggcgcaattcggttcgggttggatgtgctaaggtaaagtgtaataatggtcgtagcaccattattagttgtaactatgatccacctggtaattataatggacaaaggccttatgatattaatccttttgaagttccgttgagcttcaaccatggaagtttttaggagaaataaggtggaatttgaattgaataagttgttgtacatgtgaca
>979
tagttgttcgttgattagcttatgttgttttatatggagccatcagaatggcaatgcaaccaatttgtgttgcgaatgcaggcatttaatttaagctgttggttatgagcaagtgttagattctgatggttagtgtaacattcatttgtgtagtataatataga
>982
acaattgaggacatcgggagcccagaaaaggtcatcgcttctctcggcccattcgtcactggaaacacttttgatccagacgagctcctcgagatgtcggttgaaagagttgatgatcagacgtactataaatatgtgcttgaaactccatttgctcttactggttcacacaatcttgcaaaagc
>983
tttgagtgacattttgttgaacatggcgcatgaattggagtctatttcttataaggaaagttttcatggcgcgttctcgtctgcaaatgctgctgttagccttattgctcaacgggtcgaaac
>985
gcttgttaacacaggttggtctggtggcagctatggtaccggaaaacgtatcaaactaagttatactagaaaaataattgatgctattcacaatggaagcctcctgaaggcagagtacaacaagagtaagatttttggccttgagaccccaacagctgtagagggtgtccctgca
>986
tatgtatgcatgcatcaatccagaaaagttcatgcattttgtggggatcaaagatagcatgactcaacttgaggattgcaactcctccttacatagttgaaattgcccgactcatttctcatcaagagtaagcccaagaacttatacgcttgaaatataacagtagccagctgagcatatatgctaatatcatctgttatcagcttgacatagcctagctc
>989
attgtacattgttctcagcaaggtagtagaaaacttcagcccaaaccttttgggctacttcaaaagttctgtcaataccgtgttctccatcaagcaagatctctggctccacaattgggaccaatccattgtcctgactaattgcagcatagcgagccaaaccccaagccgcttccttgacagcaagagcagaaggaccgttggggatgc
>991
tagctatataagtataaacaatagctccaatattgaagtcagagaagttattatcaaggctgaaatacaaacagagagacagagaatacttctgttagatacgtcgaaagcaccagttgag
>993
cagttcatgagaagcaaccaaagctttagagacctcaaatataagcctagcctcaaaagcatcacgagagtaatccttagaaacatcacgagtcttttgattttcaaacgttgtctcagtgttcatcgacctcaacataaacttctcataagtgttcttaacctttgtccacatcttcaacggtgatctaatagcccatgttaacctcggaactaccctcatcctccactgcctttttctcaaccttataaccttcgtcttcttcccgtcaccggcggcggcgccatcgacgtcgagacgttggtatcgccgcctccgtaagtacctagttggtttaggtattagtgactccatttcagtggttttcatcatggaggaggtccccccgt
>994
gggttcagaaactttcataccaatcattctacatcgccgttttcataatctgaaccttgccaacaaaatccaagatggagtcacagattaagcatgctattgttgtgaaagttatgggacgtactggatcaagaggacaggtgactcaggttagagtga
>996
cctgttgcacaagctcctgccgttgaagaacgaaaaccggccgagaaaaagattgttaagccaaagtggttgaaaatgtgataaccaatttgcccaacagaggagttaagtggagggaactttccttgttctgtgcatgtatgtatgttcaaagttatccattttggtgatttgaatctcatagcaaatgttaattggattatggatcttgttgtatcatgctaaatctaaaagattgcaccaaagtttagttcttttctcttc
>998
atgtattctcttgcaatcattgcaacaaagccagttaccttttggcaattcctttagaaatgccatcttgtgatccatcaaacagccaacatgatactccttttcacactgatcacacagtattattgtacgtggaccaaagccagacctgctgaaatcaa
>1000
catggttatggaaagaaatgaaaaaagtgaagtaattagaggtgcatccctcactttaggtttcaaatctaaattaccatattgatgtacttgtgtttaactatatgtagtttatgttatgtgtttataatgttttatgatcatgcataaataagactcaagagttggagataagcaattct
>1001
atgaactcccttcgtctcatagccacagctctctgctgtgttgcaattgtttctggaggattagcttcctccccagatgcacaacttgaccctaacttttacagtcaaacttgccccaagttgcagtctatagtatctaaaatcttatccaaagttgctaagaaagatctccgaatg
>1002
gcaaaatgtttcaaagaagcaaaatgttccagtggcctctatatttggaaacgacagtgatgaagagtgatgtgaatttatttttgcagctcttggccagtgtgatgccagaactcgtatgcagttttggtttagttataatatacccttt
>1005
ggttaccttttctatgatatatgtacttgatttatttaaagcatagtcatagtctgtttttcttgtcaataaatcttttaatctattactgataggccaagttacgatttcccttagcagccctagcaaatcaagttataaaaggggtttacatcacaggaacaggtgggataa
>1006
gatagtttaacagcaaataaaacccttgctactcaaaatcttccaggcccctctttcaaccttagtctactaaaatctacctttcttattcaaaacctcaatacaaccgat
>1008
ttcaccagctctctcttatttcttgtgctcctaactttcattggaaattttcaggaatcagcaggtgcaaaaactggctggggtgctgtcatagtagcagaagtagttgctttgattgctgcaagcactgtccaccgagtatgcactactacatgttttctgttctcggctgtattgctctatgaggttaacaa
>1011
gggtttttcgtgggaagaagcaacagcagcagcaatggcaccaaaccagaaaaccgcaagaaaacctagagtcagccgaaaccccgaactcatcaggggtatcggaaaatactccaggtccacaatgtaccacaagagggg
>1012
gggggattcataatcatcttataataaaatcacacctcctcttccttcggtgtctgtgaatttggtgattttgttgcagaagaataaaatggggatccgattcgtgttaatggtgaacaaacaaggccaaacccgtcttgctcagtactacgaatatctcactgtcgaagaaagacgaacccttgaaggcgaaatcgttcgcaaatgcctagcccgcaatgaacac
>1014
tttcaggatatgctgtttgagaattttgatggtaggcttgagtttaaagggaacaattttggtgctgtttggcctggaaatggtaaaccgggtttatggttgaattcgatttcgagaatgggagctgtatataatttgattttgagagaggaagaga
>1016
tagttttgccacttttagtaggacgtgatttaagttgtgactctttctcaaggccaatcttgtcattcaaacccaacttcaaatcaggcattccagaaagaaagcacttcataagaatcttccccgttacatcgcaacgcagaacaacgccttttgacgacataagaagattcacactctccacaatat
>1018
ttagatgaatttcgaatttcccgaagatcaaaacgagtaacaaccatcgcacacagctcattcattcagtaattgtgaatctctcttctcggaaactctctccggattttcctctcccgtagcggagattgcttttcctcttcccggcgatcgtttaaccatgagcaccggcgacctcctcgatattcaaccggaagagctgcagtttccttttgaattgaggaagcagatctcgtgttctctacagttgtctaacaa
>1020
taaactggtcaaaagaaaggtatgatgaaatcgagtcaaagatgattccatttctaaggcaatctggatacaatgtaaagaaagatgtctcgtttttaccaatatcggggctcatgggtttaaacttaaaaactagaatggataa
>1021
aatttccttgtcattaacactcaaaacccggcatccagtttgaacctctatgccatctctcgtaaacttctgctcagcaaataaacttattctttcatcaaacatgttcagaatgtgatctccggattgaattaacgttatcttcactttatctttaacagttggatataatttaatcaaatcttcttggataaaatcatgaagctctgcagcaaattcaacaccagtaggacctccgccaacgattacaaaa
>1022
caaagtgaaaatacatcagccacgttgaaggagaaaaatccaaaatcaaacataacatacacctgcaacatatagcacattactcatgcatacaacttctcaagatcgtcattgaatttggctt
>1024
cggcaaagaggctgatgcaagaggcatatcagagaggtagcgctgacaatatcacttgtgttgtcgttcgtttcttgatgaaccaaggctcttcttctcatactagctccgtgtaattaaccgtccttagttagagggtttgtgcattggtcaagtggtggatatccaaacatatgaaacataggaaaaaatcaggttatattgggaattaacatattcaaactcgttattgttctgttaaatagagttgttctcactgtatcacttacatcaagaatagggagattagccaaacataaaattactactactgcatgtaaacatgattctttgttgcttatttgatgtttctagggtt
>1025
gggagtttgaaaaagaaagctattaatgcttcgagtaaatttaggcattctcttaagaagaaaagccggagaaagaatgcaagtcggagtaattcgcttgccattgaggatgttcgagatgttaaggagcttc
>1026
tttcatagtttatgttgatttagattacttgatattatgatatggtatcttgcatgtgttaagttgagttgaaatgagagtttttttttgg
>1027
tgtcaacatgctattttgttccaatttagcatcttggttgtcctctatcatggattttcttggcgaatagtcggaactcgagaggaatatctgtaatgaatgattgagcttgattaattaattcactta
>1028
gaaaacacaatgtacctcatattacaatttcatactttcattttagaacatattacaatgttcatcatatcaaacaaaacattacaaagcattaagacaagaagtttataagatatgt
>1029
ggggggatttccatttccaacacaaccctagaaccatccacatggcgctcatcaacaacttctggattctctccttccttctcttcctcatcgcttccccactcctccaagttgttaggtgtcagtcagatgaagctgcagcgaatgctggtgaagtgagtgacattggaattgttggtgatgaaactgatga
>1030
gaagtgatttcatcttcaacattaaaaacacccatgatgataatgttttgtaatgctaaagtgtgagaaagaactaagaaattgcttgcctagttgtccccccgt
>1031
tttgctcttgttttcactgttctcattaggttcgccaatggtattctgttgggaatggcgagtgcgttggcgaccctttgtggacaagcatatggagcaaaagaatatggaatgatgggagtgtatcttcaaagatcatggctagttttattcttaactgcaatcat
>1033
catattgattacaacaatgcaaaatccttatagggatggcatcatatagtcatatccatcaggcagtcaaagcagctggttctgtcgcattgttaagatctgtcgcattgttaagatctgtcaccttgttaactaataccatcttcgcctgtgggggcacagccaactcatccaggtgttttggaataa
>1034
tactactacaggaccaactacttcattttgattgtttctgttctcatattggggtttcttcggaggccgcttgctattgtggctgcgcttcttacagcact
>1038
acttcacaaagcccgagtccataaaagcccttgagcagacactattgatggatgataatgttgtccgatcatcgagcttcaggatcaggaaaaggaaatattagtttatcttgatgtctcgagtagctcggataaaaggatggatagaaaaaaagaatgtagcattcatcatttgttgttgtggtatgcttttttcgttttcacatggattcaagtatttctgtaacatgcttgtattaaattaagagaggga
>1039
ggatgagttaccccttttgacaggtgagcaagaatttctagcatccttcaaataagatttcagaagtgaaacaggagaaaactgttttgtcagatcaaatgcaaaagccaagttaaccgcgtcaatttgcctcccactgttcaccaaaacctcaattacaccaggcatcttctctgataatccaaggcaacggcataaatcagcagtttggcgacgccgagacaccattggaattagcctgg
>1040
caactatcaacgccacttccatccattgccttgcccaaagcaaccttcaaatttccccaaggtgaaatttccttacaagagataaatgatcatgaggaggacgaa
>1041
gcttcttgatgaggagtctaatacaaagcctgcactttctaaaagacttaatgaaatatcttgtcctgttctgattgtaaccggtgatagtgaccgaatagttccttcatggaatgctgagagactttcaagagtcataccagg
>1042
cagaatagacatcgaatttcggcgaatcacattcatcaaaatggatccgccgccggcaccaatccggtggcgcacaaccgcaatctcaattctcgtggtggttctcattttagccaccgtttctccttctaccgcaatctactgcgacgaagacgattgctatgatcttctcggggtt
>1043
atttcttccatcgtgttcttctacgactactctttcttcatctgacaattcatctgaagagcagcagccgatgacagcatttgcagtctcttccagtgtcccttttccctttttatctctttttgcaagagacagcggaggagcgcttgtgcctcccttcttgtttctgagagacaca
>1044
atgttgtttaacaaagttgtagaggctgttgtaatctcctttaacaagagagaaaggataagaaaaggaatgaagaaagagttcttcaaggggttgcactttgccaatactgatcgtaggtaaaagctgaagtgcaagccgtttgttgagcatggagtagccgg
>1047
tccaaaaccaaagcatccagtgtcactgaagttcctcctcaaaagttcatactctttcaccttca
>1049
ggtgttgtttggtaaactgtaggaagagtctatgccagagaatgttggttgttgaaaatgcgaccaattatcctcatcctgctctgtgaaggccaacaacaatggtgaatcccccgt
>1050
tctgagattgaattctcaaacttcttaaactccagcttctttattgtagtaaccggaggatgtgtggccaccggtgcgtaaataccagaaggtgcaaccacctttgtcatttcccctgatgttgttgatgaacctactccaccatattctgttggctgga
>1053
gagttggcaatggcatataagggagaagtgaaagcaaccgtgactactgtcattgctcttccccccgaggaggagaatgcattgaagcagactgttcaggaaatgctaggttccggagcaaaggttaagcttgaacagaagattgatccaagcatacttggtggtctagtgctggagttcagccaaaaa
>1054
aacccaaacttatcccttggccttgtctccatgggacccttcgaaagatcaaggttgttaaagcgctccgcctttg
>1055
tctctcgagttgactattggaggtttgacaggtaatggaagccctagggtcaatacgattcccatatgtctatccagatccagagagccgccggttgcgtgaagctctcgctcaagattcaggccttg
>1056
agatgagaccgattgcgagtgtgaaaacggagagtgtagggtacaacgaatcagggataggactcgcgatcgcttttgcagccatgttagaatgcgaagatcttgcaccttccgaacttgaaaaagcttctgcaaagtgaacacaaactccccccgt
>1057
tgctatccttgtatgattcctctccaagggtatccaattcagcaatagcttcatcaaaagcctgttttgcaagattgcaggcacgatcaggagagttaaggatttcatagtaaaaaacggagaagttcagagcaaggccaagcctaattggatgagttggtggtaattcagcatctgcaatgtcctgagcagatttgtaagcggcaagagtgctctctgcagcctccttacgctcggctccggtcttaaactcagcgaggtacctgtggtaatctcccttcatcttaaggtagaaaaccttagaatcg
>1059
ccttgtaaagtgctcctgccaatgtatttatggtggatgctactggcttgcgcaaggtatagaaggattcaaggtatttacaaaggctggatgcatcattcaggtcgcgtaaaggcttgagaagatttcggagcactactatatcagataatgccacagtcatccctcccccggttaggggatggcgcatgttgaatgcatctcccattagaagggctcccggagtaggataaggatcggctgg
>1060
gtggcgtgaatcagtcaaggacgtgtctgcaccttcagccgagtaaaacactcttttttttcactttctcgtctcgaaggctatgttgtactaaatggtggaaagcaaaacactatgttgtttgaattaatatgtatgactagtttgagtcatatttgtgacaatacatgagatatgcttatatttggaata
>1062
gtcagcattgtgcttggaccgcgaccgtcatgtgctcttattaccgcagttaatgcctgtgcagatataccatatccactgccccagtcacctaagacaggtcctgcacctgcagcccttgcttcttttccatcttctgtaaatccat
>1065
ggtgttgtttgtttagattattcttatcaatcgatcgaagaaaattcagaatggggaatacgttctgtttattctgtggctgtgtcgaacagtctagcgtcggcgttgttgaacagtggggtcgttttcaccgagtggctcaacctggtttccagttcttcaaccccctcgccggtgaatgtctcgctggtattctctccactcgtatcgcttccctcgacgtcaaaatcgaaaccaaaaccaaggataatgtttttgtgcagttgttgtgttccattcaataccgcgtggttaaggaaagtgccgatgatgctttttatgagttgcaaaaccctcaggaacagatccaggcttatgtttttgatgtcactcgtgctattgttccgaagatgaatttggatgagttgtttgagcaaaaaggcgaggttgcc
>1066
gggggatcatattaccttacaggcagcttctgataagtttgcagctaagatatgccttctgacatcattcagagatacttgtttcattgaaattatgccactgtaccaagcaccacagcgcgaagtgtggttgagcttctggtctgaggttcattacaatt
>1067
ttgatgatttatttgaaaacatgactgctcaacagaacattgattttatttacaacaatcgttcatcggatttgaattttattacagcatcaaacggtcctcttatttttgttggtgaatgggtttctgattggcgagttaaaaatgctacga
>1070
ccatcattgttggtatcaacagacacaatcatacgttcaacattatcaagcacgttcccttctacaagtccaagcttccccaacacaacttgcagttccttagctgatatgtaaccatcaccatcttcatcaaacaccttgaatgcctcccatagatcatcattttgtgtatcctcatctacgtcttccgccaccccaaaataagcgtcccccagaga
>1072
aatcttaccgtccttaatagcggaagctagatcagcaggcacactctccaacgacctacctgcttgcgccaacaacagaagcgcctcgttaactacgttgtgtccgtcattgttttctccgtctccgtcat
>1073
acaccaaggatgttatccggccaaccttatctgtccgggaaggaattgaaattgttgtttctggaggcatgtcaatgccacagtttctatcgacatatgattcac
>1075
ccagtagtcttggtatgctgaccacgaacacgaaggccccagtaatgcctcaatccacggtggtttctgattttcttgagtctctccaaatcatctctcaacctcatgtcaagtccattggagacaacttgagagaatttaccatccttgtaatccttctttctattcaagaaccaatcaggtaccttgaattgtcgagggtttgcaaccactgtcatcaaattatcca
>1076
aaaatggtgctagctggtaagcttattacagaacttgggatcaaaacaccagccgataagttctacaaactgtttgtatcagaacttcacgaagtgcaaaactattgtgaaagagttcatcataccaagttgcatgaaggtgaagactggcatcattctgatacagttaaacactggacttatgttatagatggggaggtacacacatgtaatgaaagtattgaagaagtagatgatgagaacaaaaaaatcacat
>1077
aaaatttgagaagattaagggtcaagggtggaaagtgttggtgagtatgaacggtggagatccgttggtggatcgcaataaggagttggtgaaattgatggaggagaaggacgtggaagtggtggtggattatcaagaagaaggttttca
>1079
cagtaaagcacaccttccattgaagaataattgctcagctttaaagttcctttgcagtgagtgcatctgaagcaagctttatggtaagaagtaccatcagcagaaagctgatcaacaggataaaccgttttctcgcacgccttacacttgagctgagtaccaataaacgacatcgctgtagctttctagatcttgtgagaaatggtggatcggtgaagatggagacgcaaagagcgaaacga
>1080
gggggctgttcagttgctttgggttaacttgattatggacacccttggtgcattggccttgactacggaacctcctaatgacggacttatggaacgacagccagttggaaggaaagcaagttttattaccaaaccaatgtggaggaatatctttggtcagagtttctatcaactaattgtccttggagttctaaattttgaggggaagaggctattgggactaagtggcccagattcaactgcagtactcaa
>1081
ggtaatgcaagaaccagatcattacgggcggcaaactcttgcgacgaaagcccttttacctttttgacagccaacctctgcaacttgggaacttcctccaacaaccgagacttggtacgacgaa
>1082
aatcataattttccattgaagacaatggatcaaagcttaaaccttctaaaccgtaggaatttgtatcatcaatatagaaattgtcttggatttgacaattgtgaacattgttctcaaacatgtttgcaacattttttgaggtttctgaagtttctagtggctgtgaaaattggaggaaatccaaagaaggattattgaagctggttgacacatgatttccacttgaagcatctatgaatcctctttgtgaaggaacattgaagcttgttgagattgagttactagttga
>1084
aagggtggagctttgtcatgtttttctttcttcttatgtagtcattataaaattaactctcctatggaataaagcctatcaaactatttccctggcattattgtatttattgacgttgagtcaaactagattagtgatctttgtaagaaacattttgttcctatggcttttgctcctgatggtttggtggaagggttttatg
>1085
aaagcacaacacaacttcaattcttaacttaaataattataacacaatccatagtatcgatgaactcacaagacaaaattcataaaatgacaggtaggtttccaaaaa
>1086
tggcgaatgcatgaggtttccgatgggcagcggcgtagagtgcagatctgtctgggtcttcttcttccatataaggtcctcttgctggatgaggttacagttgacctggatgttgttacccgaatggatttattggaattcttcaaggaagaatgt
>1089
ttacaaccgtgtttgagttccctccctcattaattaatcttattatgctttctatcttttagttaaattaaattaaaggttaggggtttattgacatattttctctgtgaaacattataatactattcttggtggtgaacattttgtttctcttttcgacaccgaggtcacttgtactttccatacaacaaggtttttgtattccaacgtttttaaatcgtgtgagattaatgttatgc
>1090
gcaaacaataaccattttggaagcaatcagttaggcatgcaccctcagcacatgcaaggtggtgcagggcactacatgggtatggcttcacatcaaatgcaaggtggtcctgcagtttccatgtatccacaacagatgtatggaaaccaatatgtaggttatggctacggtcaacaacaa
>1093
aaagcaagcctggataacatcttcaacgcgatcattgcatcgatgagctttaggttcagggtgattctctcctgttatcccccatggactctctctccgaggaactggccttgtttcgctcatcttcttctgcttcttcttcttccttcgcaactcgttccccccgt
>1094
aattctcgtgtaacaaaccaaggactacaatatttgaagcctctaaagaatttacgcactctttccttggagtcttgcaatgtcaatgcagctgaaattaagatgctccattcaaatgatcttccaaatttgataagttttcggccagagtagacaaggtgatagaaagagttcggatcttagcatggtgaacaaacaattctctgcacata
>1098
tacaccgaaaccgcaaccaacaccgaaaccaaatccgacgccggctccgttgaagttagtgattaccatttctttctgtctatgcagaggaaatgaacgcacagagtagatagatagtgcttcagtgttgtgtagagcttagaaacagaaaaggccttttggaccctccccccgt
>1099
gcagctgataattgaatacaccgtttccttcctccgcttcaacgatccatcttcaattcgaagtaccggatccaagatatggatcctatgcctgaaccagtcagttacctatgtggtgattgtggaattgagaatactttgaagactggtgatgttattcagtgccgtgattgtggttatagaat
>1100
tataaacccctagatttttgaatgcgtaacatgatgatttggacttttctaatgtttcttttcaatcattcgtgttggaagtggaatactaaatagatttcaaaaaccaatttggaagtttctgtcaattatgaactaatttgctggtttgggatggaaaacagactcattaacagatccattgtgtccaggaagcttatacaatattcttc
>1101
actggctaaaatacctgtagtacattataacttgaaatgtttcagaaaccaaaaataaacagacatgccaaacgggtggggtttaatcaaatagcttaagttacaatcttttatgaattatacaaaatatattattcaatctatgcttttgaaatcctataggtatgaattttagacacgcaaactggtacatcaatcagaaaaacagaagtaaaaactcaggaccaaaatactttatcttttgtagcaattcttccgttttcctcaagtttggttccccgatagtccaatgtccatttctcaaatgaacagtcagtaaagtcatagtaaccaccatggatagagagttcttctttctccaccttttctttaatccaagggtaactaagtaggtttaccaaggtatggttaattgataccttctcacaatgtttgcactggtcatcaaaatcgaggttggaagtaacagccttggtttttactttcgcgttctttgcattaacaacccaactttttataaagcctgtagtgccatcatcttccatgcccataagggcgcgtatacccccgcagcag
>1102
caggccctccaacaggcattggccctcttggtattgatgcaagcacttcatctttcaagtcctcccggggcacaatatcaaccaagaaatcaaagatatcagttccggtgatggctgctgcaatatcatttttttgaagtgttcgccttttgttctcttcagtgtgagtccaagaacgcaaggttaactctaatatgaacatttcgcacgcccttgcaaatacaaccggcgcctcagctgatatcatcttcacatcctcatccgccttcataatcttcttaatccttgccaaggga
>1103
aggtaacagtgtcacttccatcatcagccttgatagtaatgatatcgtcattaccagcacacttgagcatcttggccatgttgtttagattcatacccat
>1104
gggggaccaccaagtcacaaacaaagtcacatagcaaacaactactcattttctaagcttctagtactactaaaagttcccaaaaatgagttatgtaaaggcatgtacccttttgaatttgatcacaattgttatgatctgtttggttattttgatgagtgaaaatcaaagtaaagtgg
>1106
tgtttgttgagaggtacagagatcaaaacatttctgttgttgcaggcgttgaagcaaggggctctatttttggcccaccaattgcattggcgatcggagcaaaatttgttccaatgaggaaacccaaaaagttgccaggagaggttatctcagaagagtattctttggagtatggaactgacaaaatagaaatgcacgtaggggctgtacaagctggagaaagagccttagtcatagatgatcttatagccactggtggaaccttaaatgctgcgattaagctactagaacgtgttggggtgaatgttgttgagtgtgcttgtgtgattgaactaccggagttaaaggggagagaaaagctgggtggcaggtcattgttcgtgttagttgaaggagaaggagcttgatatttgttgatgtgattgtgttctaattattcaccatttgagctagctctggtcaggagcattattg
>1107
aatagcgccagaaatattgccttgtgcctttgccatagccaccctcctcttatggatggtttgatcaagagggttatcctctaaaaggcttgtgtaagccttttctgccatttcccatgacccttttgcttcaagcaacattgcatccagcctgccaactcttttgctctccggaaacctctttcgaagaacctttgtacagtcctgagcaacatcaagactttgg
>1108
aaaagaggatgatgccaacaatgagaccatacaatgccaatgcttcagcaaagatgagaatgagaatcataccgacaaaaagcttcggctgttgagcatttgct
>1109
aaataaccctttgagtgaatggacttgaccatagaccaaaaaccttaacatcctccatgttgtatgatatcttaatgaatattgtttatgtctttgtaagggtgattttgtatgtgtaggtcccccg
>1110
gggggttcatgagtgagttagaagaggttttggaaatgactagcatggatgaattcaaggagattatggtgccgctgtttcgacgactggcttgctgcctcactagctcacattaccaggtggcggaacgagctcatttgctatggaacaacgagcacattctgaatcttataactcaaaaccgacaagtg
>1111
actccccaagaaaagctttgacgctccttggagaaccacagttaccttcagcaattagtgctctgtcgttggcagccatatgagcaataatcttgtaaattacttcaatatcttcaggagcatggcaacgttcagctacttcttcaattgtcaatggctcaacagggtccttgcagcttgcctcatttagcactgccaacacccgcttctgaagtgctaaaacttctcctgctgcttttttaccagcttcca
>1112
aacttaggtttgttatttattggattgttgtatgagttcctaaaacttatagctttgacaacaatattgtcagccaatgatgaaaatgtaggaattctcaagtctgaatggtcattccattcaaccaaagttttacgctttcctgatcctttcaataagatataaggtttatctt
>1113
ttgtgaagggaagacgttgaagttcatcagtgaagtggaagagaaagatggaaaactttggattgcatcagtgttaatgccttatattggtgtttatagtttgtgagaatgcaatgtaggtaagatggtatttgaattacccttggacttagtttggattcatttttagcttatgagcgtgattatcaaattgagattcagaatgtgaaagacctatttttttgaataataaatcgaatcttattac
>1115
agtacccccaaaagtgtcaccaggatacgggcgccactgcaaccaagaggatgacccaatgatacagctccaccatgtacatttatttttcccgaatctaatccgagaagtttctgattt
>1116
gagactggtcctgaacaagctcattcagattcctagcagctaaagaaagatgaaaaacagagatgagaagaaagattttgagaaaacattgaaaattggaagccattggtaaagttg
>1117
tcaaggcataatattgatcagttatactcgcataagagactcataaaggtctccctcaaggaacttggttttgcaacatatgcacctacaagcactacaagatctcaatattctaataataattcatttcctgctactctaagcttaatgttccagaatgtag
>1118
gcggacagaaagtgatagcttggtcgatttgggtaatatttctgtcaaggcgttaaatttgagtttatgctgtttacatttaattttgggaaaggattctgttcattgttatatccagtatttgtgttactattattctctttaagtcttgctaattgcatcatggtgatttcatagaaatattgaacttcatattgagttgtgtcg
>1119
aaaaaacctactctccctcaccgctacaacaacacttccccatctcaacaccatgtcggacgaagagcatcaattcgaatccaaggccgatgccggtgcctccaaaacctacccccagcaggccggtaccatccgtaaaagtggtcacatcgttatcaagaatcgtccctgcaaagttgtggaagtttccacatccaagactgggaagcacggtcacgcaaagtgtcattttg
>1120
ttcagaagtcagctggcttccaagctctcatccagtatgaaactcgccaaagtgccataactgcaagaactgcacttcagggacgcaatatttatgacggttgctgtcagctggacattcagttctcaaaccttgatgaactacaagtgaactacaataatgaccgttcaagggactttacaaaccca
>1122
gcaagtggatgatgtttaggcatataatgacgcatatgccggatattcatgacaaacaattagggaatagagattttgacatcagaaacgttgtttattgagtttcttcgcatcttttatgtaggtatattgtatttgacttttcttgcattgcttgagacattgttattttgaagaaacaatttagtcacgttacccttctgtaggttcatccaatggctttatgattgtaatgtgtactcctttaagatg
>1123
cctatcattgccaagatgtatcaaggtggtgcaggtccagagggtgctgctccaactgacgaagaatatgctccttctggtggaagtggtgctggtcccaagattgaggaagtcgactaaatgtagttgctttttattttttatctatggtttatttttcatgttgtatttttgaattggtgtattcattgatggatttagccagagtgctaatttttagtgtatgtcataacattggtttggtactgttaag
>1124
caccttctgctcaaagaaactcatctacaattgatatattatcccctggcacaagtaaaagggaaccagcatcatcattggatgatctctcaccagtgtcgcattcttca
>1125
gtctctattcttaccaactatgaaactgctaatgattaccttgattgggaggtaggaaaacatggtataattattgaattttctgaccctgactataacaccaggcgaagtgccacatacctgcctgaagtggctgcccatgaaggttggactgtaatagaggccatcgattctttgatacgtaaagctggctgcaacagtagaatcaccgagtcactcaggaagagcatacatctaaccagataccaaagcaccttattcactatgcactatggtgaatatgtttcctatgtgaaacaggcaagaggtgaagctacatccgttgttggagctaaattgcctagctagtttttaatgcttgcatagatttgatggtaaaagaaggaaaatacagtttccaaaa
>1126
catcatcttttgcaaaacgggctatctagaagctcccatccttttgaacaagggatccttgacacgcaagagagataccgactgttgcatcaaattttcccccatataaggaaagaactggtatcccgcataaattgcagtgccgaaaaatagacttttcaataaccacccaaattttctctcaacttcatgctccaaggctagttcttctttgctactagaagatgaaaatttacgagattgttgattgattacaactcttgttctacataaatagttagagagctgagctgctagattgcgcattatgcaataggtactgaaactcgtcaattggaagtgacaaagg
>1127
aagacaaatgatgcttagtcagatactgtcggctgaggcacgagaaagacttgctcgaattgctttggtgaaaccagagaaagcaaaaggtgtggaagatgttatattgagagctgctcaaatgggtcagatagctgaaaaggttactgaagaaaggctcata
>1128
aaccaggatttataaaaacctgcttggtcccacgagctgtcctttggctgtcagtaatattctcagacttgccttgggaaatttgcttggtcccatgagttgttcttttgctgtcagcaatattttcagacttgtcttgggattttttaagggaatcagaatacccttggg
>1131
tcctgattgccaccaaaaggttgctgattttgagaaatcggatatctgtgctgtgatggatccgccaaactggacacaagagagctttgcattggctagatactagtatgacatttctatctatcactgctcttcagttgtgaatttattaagtttcttagtaaataactcttatatgtgtgtaaattttattattattcataggtagatatgatgcatagctttaatacacattctacttcatttgtttctttctttctgctttggttattaaaactgcatactcactacc
>1133
tcttcgagcacgctcgtaaaactgctgaagctgaataccttgccaaccctctcgatgttgacaatttgacaagatggggtggagctttgttagagttgtctcagtttcagaattttcccgagtcaaagaagatgacccaagaggctatttcaaagcttgaggaggccatttctctgaatcccaacaagcacgatgctctttggtgcctgggaaatgctctcacttcgcaagcatttttaaacccagacccggatgaagctaaagttcattttgacagggcagctgtgtactttcaacaagctgttgatgaggacccttcaaatgaactttaccgcaaatcattggaagtcgctgctaaggctcccgagctacatgtagaaatccataagcatggattaggtcagcaatcagcagggtcggctgggccttcttcttcttctggtgcaaagactcaaaagaaaaagaaagacagtgatctgaaatatgacatatttggatggataatcttggctgttggcattgttacatgggtggggttagcaaaatcgaaccttccaccaccgcctcctcctccacgataagtgaacccatttcatttaatttgatacattgttggttattgagaatcacatctgatttcggcagcaacttgttg
>1134
tagatttaaaaaatcgtgagcttttctgaaaggtgttcttggaaattttgcagaataacggtccccctcttcaatgattgaactccctctctta
>1136
gggggaactcaccggtcttcatcatcaagttagaaggttgaaacatgttgctgaggagatagggacagaaatgaagtatcagaaagattttcttgaacaactgcaaatgacaatgataaaagctcaagctggagtgaagaataatctcagaagattgaacaagagcattatccaaagtggttcgaaccatattgttcatgtcgttgtttttgcgttaatctgttttactatagtgtacttttggtctaaaatatcaagaaaatgagacttgagaatttaaagcccgctccctggttgaaagactttacttgaggcttcttaagatgatgagtcgatgactcgtgattttgtaactttgttgtaaagagagaacttcgaaatacttcagtggttttaaaatgtatctgtatatggcatggtt
>1141
gaatttctcggacaaaccgaagccgaaagaaccgttgtaccctgaatccgaatacaagcttttcgttgggaacttgtcttggacagtaacttctgagagtctggcagaagtctttcaacaacatggaactgtggttggagctagggtgttgtatgatggcgaaacgggaaagtctcgtggctat
>1142
aaagcaacttagtttctgaatctgttcttaataatgtggaagagaacccattggagtcaccgactgtggttacagaaaataaagttaaggatgatttatccacagatgccaaagttgataatggtgctgagacagagaagcgagccaaacataagttgaaaaggaacaaaaagtccaatattgaagaggatgcaaaag
>1143
tattggatccgacgaaacaaaattggttcctgaactagtgtggttggaaaatgagccaaatgcaacgctcaggcgcaaagactgtattgatggatttattggttcatatgagaaagatgggtctaatgtctttattg
>1144
atctgatgctcattacaaggcttgcatatatgctggaattaacattagtggcaccaatggagaagttatgcctggacagtgggagtatcaagttggtcctagtgtaggtattgaagctggtgatcatatctgggcttcaaggtacatccttgagagaattactgaacaagctggtgttgtgctcactcttgatccaaaaccaatagagggtgattggaatggtgcagga
>1145
caccttcaccaaccgcattttgaaccggttcacagtttctttctttcataatgcgatcgatctgatcgggtcccacgtttaaacggtcttttagaaaagacaccaactcat
>1148
attgtaacgacaatggtttatgtgatgagacactccggttgtgccgattgggaggagtctaaggaccgatgtccttttaaacgctgaaagtatcgtgctcgagtttggcggttcagttgttagactatctggactttata
>1149
atggtggcagttcttcggagacaatgtcggagaaactgttgaaatcggaaactttgatcctaaaatagctactttttggattgaatctggtaagctgaagggagttcttcttgaaagcgggagtgctgaggaatttcagctcctgcccgagcttgctagaagcagccttcaattgataaagccaaacttg
>1150
tttttttactaaaacttcatttgtgatcatggttgatgagctagtttgctctagctttcattgggtttagtgtgtttttgttgtgtgtagtgatgtttatctaatggggtgttgtactatcaatgaagctttttaatttatgtttatc
>1151
agagtaacaagggcgcttgagtccgagtccctttgtctgttgtctatatataagagttgtgttggcttggttggtcacgaaagcatttgcatgtgtcggcgggaacatcatagaacaggattttttataagacctttttttagtatgttgcttgatttgtgtggtgtgatttgtcttctgacttagtaatacatcggtgtgtgtcacaatatgaaattcttattctttgtagcccacaaatgtttatcaggcctcttat
>1155
ctccactaagtgaggtcgtgcacgaacatcatagatcacaggcctctcaaaccacgggatcataatatgtgttccttcaggatagaccttatctttgacaccaacaagacggttaaagacaatagctcgatgaccaccctcaacattatacaaggtgtttgtagccccatacacagcaagtccaccgataatgctaactttaagca
>1156
cagtgccgaatgttgtcaaagctgacaaaaacgttgttgaaaaggttcacgaaaccgctttgcacactgaagacttggaggactctattacggcggttcgatcaatgaaagagtgtggattttccatagttgatgaaatgataggagacataaacaaatctcttgaaatcatgaaaaccaaaaaacc
>1157
atggctgttcagccattgctgattcggggacttctttgttagcaggtccaacgactgtaattaccatgataaaccatgcagttggagcatctggagttgtaagcaaagagtgcaagaccattgttgcggagtatggtcaaacaatattggacctgcttttatctgaagcacagccgaggaagatctgttcataaattgg
>1159
gggggataattgaatacaatgaatattgtctcatgattgtggaagcattaatgatgaaaagccaatgcatttctaagagatttcagcctcaatcttgtctttatttattaaaaaaaacaacgtttgtagaagcaaaacattagtcttaggccccaaattgtgctgctcaaagcttcctttcacccacgcatatgttgcttctctttattgtcctccttttcatcttatgttcaatggttcttttgataagattgggcctatatctatggacggtggcattgggaaa
>1160
aagaaagctgggcatacagcaacccctcaccccacgaaagctggaaagactccaaacagtgatgccaaatctcccaagtctggaggacatctctcctgcagtagctgcagcaagacattca
>1162
tacaatgaaattaatgtgaaccgtaaaatacaataaaaccaaaacaaatgatacaacaacagaaaagcggccacttttgaaaacaaattaaagcttaggaccatccaataag
>1163
ttcccattttaatcatcgaagccgcaaaattctgaaagaaagcaatttggttaccggcaaaattgttgacaatgccaatagtatctgcacctggtgttgagaacaattcttgatcactctgaagcaaaccctttttaccttgaagattgttgtagtagttcttgtccaatatatccggagtcgttggatcgaaattcacacggttatctccggggccgttctgaggacactgtttttgtaatactttcaagtaagctggatcaagagttggatcaggctttccagtattgctgaagttgtataatcgatcactgaataaaaagcaacgtgatcttccaaatgtatgagcacctgagagtgaaactagatcaagtgtggtgaggccttgatcagcaa
>1165
gaccgtacttgtgaccgctaacattgatacttttcaccaatggcaagcgaaaatcccatagcagatcagggtagagaaacggagcaacaaaaccaccgctcgcagcat
>1167
tgataaggatttgaatatgcttcttgagaaaagtgtggaagaggaactgagttagactgttgctggttatttgtggatgaaacaaaatgatgaaatccaa
>1168
atgtaataaacccatagtttcctctcgccatcaaattgcacacaaggatcacgttcataatgcaatctatccaaggctccactaactacttggttaatttgtgaatcagataca
>1169
ttagctccaccggtagcatggcaagacggatttcttcagattccttaatgtaaatgagttgagctgagttataatttgcagtggagagtttagtgcgggtgtagggtgaagtgaaaaaatcatgaagcaagaaga
>1171
ggaaatgaatccccaaagccttcagatgggaatgtaaagtaagattgtagttgctagtagagtaatatttagctatcatgagtttaactggttagttgtttggaagcttagtcttcaagcttttaagtac
>1174
ctttttctacttatatatataccaacactagtcagcagattagcaaatattttggttctccactgtcatgtacctctcaagcaatacttaacctcggtgccgtctagtctttatcaacagaatgttaaaccaatgtgtcg
>1175
gaaaaagcaagtgagaataatagttctgcaagtgaaaagcctgagcgtaagcttcaaaagatgcatccaaagctccaaaacaacggatacgcgtaagcttcac
>1176
tacagcctatttgtactattccaccacctgataatataattacagcttacaataacatataaagaaataaactgacccaaaactcgggcgggggaagtctgaaacaaagatatgtttaaaaattatatatatagaaaaaaaatacaactttgttgatcactgtaatgtcacttattcatccgtcttttcaagattagtgtcttcctgacctgtctgagtagagtttttttccccccgt
>1177
gttacaatcgaaaacccttaaaaattcgaaatgtgtcttcaaaattgtagctggaaattcagaagtgaaatgaaacacgtgaagtgttggatctcatgg
>1178
ttttggtatctgttctttatgtacttcacattgctctactttaccttctatgggatgatggctgtggcagtgacaccaaatcatcacgttgcttctatcgtggctgctgcattttatgcaatttggaacc
>1179
aaaaatggaacagagagaaagaattgctcaggagtgactgctgcagcaagttggaagagtaagataacaacaaaactccaaatagaatccaaagtaaccatttcatcatgtggatcactacttacacctcctctaatgacttctagcggactacgaaatccgaacatcggaagcaatcttcatctccaccctgttcagtttgtttggggctattt
>1183
tgtatgagttaattgctctctctggagaccaaactagtttcatttctttcatgttattgctatgtttctctctctctctgtatgtgtttatgtgtagttgtttattgttgtgtttgtcgttggagtgtgtcccccgt
>1185
atcatgggattcagtcagtgcaacctgttttgcctgaatttagtttcccaagtttctcttttggtggctcaatggaactcatggctgttccgaagaggaaggtttctcctcatagaagaggaatacgaaacggaccaaaagctttgaagcctgttcctgtgcttgt
>1187
attcctggctcagaagtaataaacacagcatctggaaagaaagctggtttagtggctactgccctgggatgtcgtgggttgggactcttgcggttagaggaagctttaaagggatctgctgccttgtccattaaaggacaagagggtgtgaaggttgtcgcaactaaaccagattggtggccttctgattgggttcaagatcttcaacagc
>1188
gccatggatatattgggtgaagcaagccgtgcggattgtcaaagcgccgaagacatgacgattggataagagatctcaagctgctgctgttttgatttgggctctattgcagttactgcaattacggtaactcctcgggttaacttttcggcagtggttacaaacctgttttcgtcatcttttcaattcattaggttctgtttgggtttagaatcatt
>1189
attggtgaatgcttgcattcattgtttcatttggaagagaaatgaagagtaactggaatgcatttacatcattaaactaaattaacaaggatatgattgtaaagttacttttgctaatttcttacataaaattatttgcaacttcaaatgcttttgatatttggtcatagtattcatttcatatacagtattcatggtaaggatcatgaataaaggtgttggaacatgtctaacttccaaaatggggatcaatttgaaaag
>1190
attggttaccttctccgccgaaggtcaccaggaaggctgatataaagattgatgagcaggattcaactttaaagaatttgagattgaagaagaaagagcttgcctc
>1192
gggtcatgctggagcaattgtgtcgggtggcaagggtactgcccaagacaagatcagtactcttagggatgctggagtcacagttgtggagtccccagctaaaatcggaactgccatgtttgaaattttcaagcagaagggactggtgcaatagtttgagttaatttattttcatcaagtcactttgattttgatttgactacatggtcaaaatacttgattcccattgataataatggggtaatttttccta
>1193
ttgatcatatgcaaagtaaccacaggaaaaagacaatgcttcaaatgcccatggccatgtaccttcaaccaactgcgagtgatcaaacattgcgctcaatccattatttgaccattgcatgaacaagatgaagaccactgaagtggaggtaactatggaatgaagaagagaaacggaggtgttaacaaagagagggtcagtgg
>1194
aacacgtatctagaaaacaggggcgacccagaccttaaagaacacactacacaaccatggccaacaacctgaatgttcttgtttttgttcttcttgcagtagcaaatcttctccatggttcgttagctcaaacacgacacgtggttggtgataccacaggctggactattccaaacaatggtgcttcattctatgtcaactgggcttccaaaaa
>1195
ggttccaaattgcataaaatgcagcagccacgatagaagcaacgtgatggtttggtgtcactgccacagccatcataccgtagaaggtaaagtagagcaa
>1196
ttcactccatatccagtgctaagcacaaacgtgcaagagcttccatacatgcaataaccagctgctactaatttactaccaggttgcaaagcatcttgaatggtaacattgtttgtatccttcaccatgtaaataccaaagatagttcctatagaaactccacaatcaatgtttgaggatccatccaaaggatcaaagacaacaatgtatttgccacgttgcgatggtggcacaatgatagcatcttcattctcttcggaaacaagaagacacgttcttccactgctgattaacgctttcacaaatacttcattagaaatcacatccaatttcttttgttcctcgccttgaatattggtgtctccggcaagtcctaagagttttgccaatcctgccttgttaacagaagagcaaacgaatttgcagccaagaacaatgtgactaataagga
>1197
gaccaccggtagcgtcatcaagagctcaggtcagtaaaccaccacttaaacaagttcctaagcgtcctgattttcatgatcagcgccccaagagtaaacttgggaaacgacgcctcgatgagcctgaggatgaagcggatgttagcaaaatgatcagatcgatgtttaattacaa
>1202
tttgctttgttaaagacaaaacttccatccacagctttaaaatagagatactttgtcacatcagtatgaatgagaaccctcactaacatgccattagccataatgaacttaggattcatatcaatatt
>1205
ttcttgaaaatcaaggttcaccggaaatagattactttgtgcatattgggccatcaattgatccacaagcaccaaagctaccatagcctctaccatgggtacagctcttgggacaacacaaggatcatgacgaccacgggctatgagatctgtttctttcttatcccgggtcactgtagattgcttctttgaaatagttgatgtcggcttgaaagctactctcatgttaattatttctccattggaaatcccaccctgtat
>1206
atttggtcgtattccgattcccactacaaccatgtctacggatagctttgttccatctctaagagtaacatctgtaacctttccgttggaatcaaaatcaaatgatgatagcacagttcctttaatgaattttactcctcttgatttataatattcttcatagtagcttgcaatcttgggggttaataaacgagcc
>1207
ttggatgatatgaaggcatcatgagtcacagtttcattcatgcattgtcagaaatacctaatgaatggctcttgcatggaatcatggtcagaagttcctcatgaagggctcttgaatggtcaatcttattttatccatgttttcaactttggcacacaattagcatgataaataagtattatcttcaacgtgcctctaattttactctatacaactttattctgttatgtcatagtatttgttgctatcaaagtttactatgatgctaaggctacttcattg
>1208
ttcgtcaagtggaggatttttctccggaatggtggcagctggtgacgacactgacatggtaccatgactactggcttaaccagcagcatgatgatgaaggcttctacgacgatgaatttgatggcaatgatgtggttgatttgcttcctgatgcatttgatcttgacgtgaatgatgatgatgatctttctattgaagctcagcttgaagagtttatcaagtcttctgaagctcaagatgaagcgtttgcagagtccggattgaagaaatttactggatgaggcgaagatggaacttccaacatatcttctaccaaagaggctgattgcaatgctttcggtcatttagataaatgtaccatgtcagttttaactttctttaacttttgtataggcaaggtttcgatgttccttcctagttacccaaatctatggtaaatagagagaaaaaatgtaaaaaaatatttctagtattgttgcaactgctgctataagtaatatgacaaaatgagaagaaaaaaaatcaaaagagaagtcgggatttgttcatta
>1209
ctaagctcctcaaacagatcttcataaaaatcatcgaagtgttcctgaagcttatcagggtcgagcgattccggctgcggctgctgaggtggttgaggttgctgaggctgattagg
>1211
cttgattccattaacttcaactgttctgtgttctattccttccatgcttaatctctttggtgtgaatttgtgaagtgaaatagatattgaattataagcggagagataacatgaaattgaaaatgaaattgaattgggcgactcccccgt
>1212
cattaaacaagtcccatattgtaaataatgtttgagataagtttctaagaactaaacccatcaacaactcacttcatgaaataaaagtaacacttcaatatcaacttgaagctctgatttattccacaattcattgacggatggatcaattaaaggatgaatgtgaaca
>1214
cccaaaccaaagtctagaatccataaactgttagtctctcctattacctgccctcaagattggacagccagcctttgcagatgctcaaagaaaacttgaaggctgacatcatcagtaaagattacatctgaaccagcagccatct
>1215
gataatggtgaagacatacaagtattgagatatgaacacgggcagaaatatgacccacattatgattacttttctgataaagttaatatagctcggggtggacaccgggttgctactattctcatgtatctaacaaatgtgaccaaaggcggcgaaactgtgtttcctaatgcaga
>1216
gataatgaaaaaaggtcaatgggaagaccttcacatacctcgcagcataagatcgatagtttgcctcaacttgcccagcttttctggtggactcaatccttggggaaagccaaatagaaaaaagtcaatttatagggacctgactcttccatttgt
>1217
ttacagaacaagccaattgagttctttaatgagggtttggcagaagaactaggtaaagaaggagcatgtgaaaaagcaatatttccagacacaactacagtcatatctaaatgtgctatggttggtaatttgtcaaaagaagggggtgatcgctgtgatctgaatcttgttatggggtgcatcgatcctacctcgccaat
>1218
atatgttcaagctcatggtgaaggccaatggaaatcacttcccaaaaaagctggacttcttagatgtggaaaaagttgtagacttagatggatgaattatcttcgaccggatataaaaagaggaaacataactcaagaagaagatgatctcatagtaagattacattctcttattggaaataaatggtcacttatagccggaagattaccgggaagaacagataacgaaataaagaattactggaacacgcatctcctcaaaaagatccaaagaaatgaacaaacatgtaatgttacagaacatgaagaacaagaacaaagaaaaaccaagaaaaacaacaacaacgttggtggaaacaaaaagaagaagagtaacaataacaagcaaaagaaaaacgacaagaaaaaagatagtgatcaagaggaagagaaaattcaagcttatttaccgaaacctattaggattaaggctttaactttaccaagaacagacagtggttcatttacgtttgagtcaaattcttcatctggtagccaacaaaaacaaggaacggaacaacaagtgacgataaacataaacaacaacgttgtttgcgaggttggtgaggttggtgaaaatgacggatttgggctctccagtgatgaccatgacttagtcaacgatattgaatgcgaatcgtatttcgacacgtgtaatgat
>1219
caatcccatgactacaatcccatgactgtaatagatagattcttgaaatttgcctgagttatgcaacttccaagtcccatgccctcaaaaaattgatgaaaagtta
>1224
gttttggtacagaaaatgctgatcttagatacttgacatttttgtttgatgtgttctattgttactatccaaagcgattatctcaagtattgtttgtggatgctccttttgtgtttaagccaatttggcagcttacc
>1225
tgtgtaacaatttagagactcgcctcgaacgacaacatatgcgtcatctgatacatgaatgttttcgcaggatataactgtgatttctaatgttcgtgatatcacatttacacccatagtagatcaaagtttcaaagtttaagaatgaatgtatattgttaagtcc
>1227
gagatcaaatagattataagtggagaataagttgcatgtgtgtaagttagctaaataattgggatgcttattattgttagtttgtaattagagggagaagagatagatgagaatgaataaatgtattt
>1228
tgaggattataatgataatagccttttgttcttttggattcttccaatagaaaagatgctgagaaagtaactgcatagtgaaatgcatagaaagcatgacacagaatgcagatccatacacagtaatctgtgcaggactgagttgggttagatccatca
>1229
aaataaagcagacttgattagtttgcagtgctattttgttccttttgcattgcattgctttgatagggttgcgtatattgggtgcggacttatattaagatattggttgttgaaagttgaaacattcttatcaatttttacttgaatggaagcatacttttgttttcatttgtttcacaaatagaatgcagcataatgcaatttctt
>1230
aaggataagattatggagaaaaaccatgccgaatacatgaaagccgagagggagattttgacaaagattgagcacccctttgttgtgcaacttagatactcttttcagacaaaatacagattgtatcttgtgctgggttttgtaaatgggggccatctcttctttcagctttatcaccagggtcttttcagagaggatcttgcacgcatatatgccgccgagattgtttctgcagtttcccatctccactc
>1232
aatgggatgtttgatgatgcccacatccgactttctctaacacggggaaagaaggttacttctgggatgagcccgtcattaaatctgtatggatgcacattaattg
>1233
tctatggtcattcctttccctgtatcttatgattgagaagttgtgctcctcatcttcaagttttcttagtttttggtgctacattcaattgattgttttatgagtttggttgtgcataaaattttaagctgtaattatctgttct
>1234
atgagccttagcacttttataccccttgccacataggccacagctatagagcataggggtttcattagatttatctctctcttgagcaagtgctgattgtct
>1235
ctgtccaaggagatacttgctgaaccaatgaaggaaatcggagaaaggtatcctaagtggttagaagatcataaagccagcttaagtgaagaagaatatgatcggtattcacggcaatgcgggctgattcggaatcttaccgaagtttatgaaaaagattcgggaaacttcaccaagatttttgagcttatgcagaaaatgcaag
>1237
ttgttgaagatatgcaacacttttaaaccttgattcctcagttggaatataattccaatatcttctatcatcaataccagttatcttcaaagattttgatgaaatcaacaaacaaacttgtccactacatctatccatccaaacatcttttgtaccatcgtcaaagaaattgggttgacatagtttagcatagat
>1241
aagcccagcaggtacagcccaaagccagcgacaccaccgctctaaagaaattccaaatctaccgttggaatcccgacactccttcaaagcccgagctaaaagaatacgaaatcaa
>1242
cgtgtgtacttcattgactcttcaaaatgtgttgctttgatttcagccacctcatcatcttcattatcttcttccatagcctcagggttatcacttctcctcctttctctttcaatatccttctcaatgttctctcttatagcatacttgcatgcacgctggcaaatttcagtaatatcagcaccactgaagccttgagtgtacttggcaagagctctaatgtcaact
>1243
ttattttagtcatatcggtaatccacgcgatatatcgttaccttatgcacttttcacttctcctggtgttatggtgcaagatggaccaaatggttatcaaaacctgtttgatgctatgttggattctgtgcatgcagctctagataacactggaattggttgggtgaatgttgttgtttctgagagtggttggccttcagatggaggctctgcaacttcttatgataatgcgcgaatttatctcgataacttgattcgtcacgttgggaaaggtactcctagaaggccttgggctactgaggcttatctttttgctatgtttgatgagaatcaaaagagtcctgaattggagaaacattttggtgtgttttatctaataaacagaagaagtatccatttggatttggtggagaaagaagggatggggaaattgttgagggggatttcaatggaactgtttctcttaagagtgatatgtaagatggaatctaggttttcaaagtttgaggtgttttatggataaaataagagaatatcttgtgtttgtgtttatttatccttcctttttgaatgtaaaaagggattggaagcttttgattttgaatgttgaagaatatataacatatctatctatatta
>1244
accggatctgtgatcgtgaggctagaataggtagggttagtgtttggaatctaagttgtgaggtagaggttcaccggagaagaaggcggcgccgccgccgttgaccggccgccaccgtcttctccagtgggatttggccgtgggttgggtcggaagttgcagagcatattgtt
>1245
cactgtgtttggcttggaaattgcattggccagggtaatcattgccaattttggtggtacctttgtgaagagacggcagtgtgcatctggactggtttcttgtatatttcacacctgacggctcacattacaatggtttggtggcaggatgccatcatgatactactcttgatcgcgc
>1246
cagcgcttgtgaaaggcgagaggttgaaggttggagctcatttggatttggtgggttcttttaagccttcaatgaaggaatgtgatgatgaggctttgaaaagagggaaagtttttgttgacaatgaggctgcattggttgaagcaggtgaactagtgggtgcttttgaaaggggagtgatcaaggaagatgaaattgaggccaatttggtggag
>1249
cctgctgaacttgaaggccttcttgtaactcatccatcaattgcagacgcagctgttgttcctcaaaaagatgttgctgctggtgaagttcctgtagcctttgtggtaag
>1250
tctcatgggtggtcacatttggatggaaagcgaaggacctgataaaggaagcacagctacatttgtagtcaaacttgggatttgtggcaatccagattcatctgatcatcaagctacaaccagaggccaagcatatagtggaagtggaggccttgctagatttaaacacttagtcaatgacggcgacataggtttttctaatagacgcaatcaaagaagtttctaataattc
>1252
ggcagtgaccattataattgcagatgaaatagttttgtcccctagcaagcctgatctgatcctttcctgatcgaaacactttggctcctcttggtgtgctgcacttgtcatatgctgctttgttcaccgccaccacattgtgagctccaggactatagttgaagacaagtgtgtcaccggctttaaagcgttttccttgaggccagg
>1253
caaattcaagcaatgacggtgatgacggtgttggatattttgtctagtcattcgccagatgaggaatatcttggacaaacgattgagccggcttgggaagagg
>1254
gaaatgagcctgcaaaatgttcgtttaacaattgcttgcatcttggtgaacctggctgtgttgtgaagggggattgggaaagatattcattctattttcaacttcttgatgagattagaatcagagaggagttccagctgaggacatttggaacaaaaagagaaagtgatgtaaggttaaaaataggagataagggttctcagc
>1255
accaacattttcagtgttgacaacacgtctgactctacttccttctttggcattcctttcctcttcttctttcttgagaagagcaacattctgtctaacttgttcacgtcttgcatccaattctatctgttcctctggagttggagccctttttcgctgtccattcagccaacatatccattcaactggaatggaggtaggatcttgctct
>1256
ctttttagagaagaatcaatgtcaattggagagccggattttgcgctttgtttccaaccattgtccaactccaatgctagttgatatccatcctcaatagccatgcatcctccttggcccatgtttggttgcatggcatggacagaatcgccaagcaaggtcacacgaccctttccccatgttagagttggcatcctgtcatatatatctcgtcgcagaattgcctcttcttcagtcg
>1257
taatgaacagactgttcaggagatgctaagtttagcaaccaagtacaacaaggcagtgcaagaggaagatgagctgcccccagaaaagcttgcaattgctaatgtgggaaggcaggatg
>1259
aaaatagaataagaaatagaagagaaaaggagaagaaagtgggaggaacaaacatgacggcagaatcgggtagttcgaacttcgatcttcccgaggatgtcgtgcaagttctaccgtcagatccgtttgagcaactcgatgtagcgcgcaagatcacatccattgctttatcgacacgtgtcaacgcattggaa
>1260
cgactttgtacgcttagttgtagaaggtgatgtaatcttttgttccttgttagttggtgatttctggttcttgtttgatgtatcatttttgctgtgcctctttcgctttttgtt
>1261
actattccaacaccattgagtaaagattttgataacttttctgtcatatttgtaagctttctcacacgtatgagattttcattcattctgttgttctttgtggcagcagaagttttgttgttcatattttctctaaccatgccactattgtt
>1264
tgaagttcgaagtctatcattcataaatcctggccctttaactcggaggcttgataatctcgaccagccatccatcataaatggtggatatgcaaacaacaggataccggaaggtgctggggtgaatctctcaatatcgtctcttaccaaggattcaactccattgccatccaattcattcaatattcaaagcaaagcaactacttatgccaggttggccgaggccccttccatcaagaatggttcattgg
>1265
tgcagaaatggttcctcaggaagatgaactaatgggatgtgaggtggagtcttgtgaataaatgtatgagcattggaccacaagaacaatagtgcaagaaccaaaatcgaactgtgacaaatgagagtaagaaagtgatactc
>1266
tgctgtgtattgatgtcaacaccagacaaccaacatccaaatccaggatgtgaatggtaccaaccaacaaccatctcaggtcgtccagtttgtttaagcatatcaagcatattagtctgaaaaacatgatcaacagcttcaacactaacaccagttcc
>1268
aatcttatggttgatggaggattcacccgaacaaatcactcactcaaagtttttcgaggatgattagtaatttccgatgcttgttaataaacaaattcactatagtttttccatgaagtgattgaataagaatggaaatttttctctgaagtgtcgaagaaagttattactcttaaattttagtagatttagatcaagatgcatttcaaatttgatcaaatatgaaattgtcttcatgcaactcaggtgccttattgtgtgtag
>1269
tttttcttccttaaactacaccctttgtttataaccatgtctttctcaaacaaactatcattggttttattactttcttcttttctcatccatgcatcttttggtgagatggtatgcgaggacttgccga
>1270
tgttgtgaaacatattgcttgatttcatcctcactgatctttgaaccatttgatctaactacaaatgcaactgggatttctccggcaacttcatctttcaa
>1272
tcttttacatgaagggcaatgtcttcgttgtgtgcttgcagtgcatgattgaggtggtatggttcagtattcctttcttctatggggtttgcagattaaataa
>1273
cggtttcttgtgtcttctcattcctcctcttaatgaagtagaatagtgcaaaagtaagcaaagaaagaaagacaaggcctccagcacagacaaccacaactactaggactatgggttgagttgaggccatctttgttcttttgttttgtcaaccaattgatgatgttatcaaaatgttggttttctgtgtggatactgtccccccgt
>1274
aaagtagttattattgatagtatgaatattaaatagtctacagaataatatgatatagttagatacacaatggatatctcattaggtgtctatgttaaagatactagtatatatacagtttctgataaatcttt
>1275
ggaaccttggtatcccaagtcagagtttgtttgattatataaggcttcttatggcggctgctgctgctgctgcttattattattgtaactttcatgtgcttattttagttttgaggcttcatagtagactatccttctatagagatactattgctg
>1276
gggattctgagattgatgaattgtttaaaatattcagaatcacgggtacaccaaatgaagatacatggcctggagtgacttcattgcctgattttaaatcagcctttcccaagtggccatctaaggacctggca
>1277
gagaaagatagtataaccaataaattcaaatcccaaatgtcctgttgtatagatccccagaatttggcatctggtattttgaatcatcatatcctctataaaacttactaaactcgggtctttcgtttcttaaaagctcggccatacccatcctatttcc
>1279
gataatgtcttaaattatttaaatcacactccatggtaccaaagaaaagcctctccagcaattttctacaacaatgaagaagaacgtacgtctttttcaacctgtgtcatgaaagacgcaacttg
>1282
tttggttgtggtactgtcatttgtaacaaatgacaaacaatcagccatggttagaacaagagttgaacaatcaacagagggtgatggagcatggtgtgatgatg
>1284
gtttttacaaaatatttttgattgttctgctcggattctcaaaaacgtgtgttttgttgtttagggtttgatgttaacaaagaaatatttttgataactt
>1286
caatgttacattcattctgaaactaccagttgacacaacacttttgaaggtttctccaaaagctattttgaatagggttgataaagaaattaaatggcatgtgccagagattccgttgaagggctctccaggaaggttgagagtaaggatgcctgtagattctaacgaagatgacgatgaagaaattgaggtggttggttatgtgaaattttcggtacaaacgactcagactttatccggagtttctatacggcctgcttcgga
>1287
aggaattttggctctctcgtcccagtcctcgggtttcttatcatcggggtctgggattgtcttggaagggataagggcaggctcaaaatcttcagaagataagaaatttgcc
>1288
ttcaagcattcttttcatctctgttgcacaaacgtcaaccattgacttgttaaacactttgttcattttcttatcttctcccatatattcatactttgtcactccatgaactttcttgaacaaatcaatgtcttcatcaaccactgcttccttaaaattcatccaaacttgtaacaatgccggataacatagaaatgtagtgaatgaagccaggtagcctctactttcgtcggggacaaggtatttaccgaccgacgtgagtccgtaaactctctcgatactaccgtcctcggcggttcgagtggaagaagtgagaagggaataactagtgagcaa
>1290
ttccgctgaattcggtgtactcggagagaagaacacttcctcgagaaacgaacgcgtagatcagagatctttgattttgtcccatcttcttctccacagatctatcgaacaacggtttcttgtgattttggagtttgctatattctctccagccttttctttctcttttcttttctagagagagagggtttatagagagagagaaagagtccccccgt
>1292
aagccttttcatattctttcatgaaaaactgaactgcacctttcctggtataacccttggtgaaggttggatcaagctcaatgcacttctctgcatcctt
>1294
aactaccgaaaaaggaggttgatcatcaagccacttgatgatatcatctgaatcaacagtatcattggttttgagttcagggtttaatatgggtcccaccggatatatagttggtaaagtagctagatcaggatgagtaaaaaatgagtgaaccgcgtaggattcaagctcttcgaatgaatttacgataataccatca
>1296
cacaactgttatttcagcgcaagtgataacaaggatgacgaagaccaaaaagaggaagccgaagatatagtaaaaactgattcaaccagattgatgtgaggatgaagaaaagctcaatgaaaacagctccaaatgggagtattccccctatcaaaactgagaaggccgggttcatgtaccacgcctgttcagggatctgccttgggattttgtttgtcttcacaggattctcaattg
>1298
aactcttcgtagaataggctccagtgatgagcaaagtttctgcagactgtccaccttcagagcttcaacgattacactagctaaagcaggtcgtttcctttcaggttgatcttcctcagtcgaagttgaatctaagcatcgtttctccctcgccatactgttcgatctctccatatacctcgtttgcattc
>1299
ttccgaagcttaaagagtgtggacttacttctttgaacattagtgtagatacgcttgtaccggcaaagtttgagcttatgacgagacggaaagggcataacaaagtaatggattcaatta
>1300
aaaccctaattcactgctaaacccatttcaacggcgaggccatgacgctatccacggcgatatctccatccttaaccgactccaaaaagaagaagaaccgcaacaaaaatggagcag
>1301
tgaactcaatctgagttcacagaatcctctgaaaaatctaaattcagtagtttagaaactctaatacattcaaatttcaaatgttagatcgaactatggaaatatgaaatgttatgaagcctcatgctggacaacagcaaaaacagaagcatacaagtacaagcttttgttgactcgtgataaaacaaaattcagtaaggtctcaaggattctagtttgtaatacaaatcagtgtaaataaaaacatttggatatcattgagatagtattgcagtcggccaaacgtggtatctattggagtatgattgtacaactgcagcagctatagagcttcctttatgagtttctctgtaagagccttggaaagtcccatcactgtatcagctgatccaaccaccgcatccacaaagggtaacgtcaacggatgttccagcatcgaacccccagcgacgttgaatgttactccgtcatcaatcagattatcaatgacctcgtccggtatttcaaggaaataaacctctgc
>1303
ttaaggagaagcttcccggaggacacaagaaaacagaggaagtaacaactcctccaccagttgtcgctgctcatgttccaactgagacaacagctacaacaacaactattcatgagggagagaagaaaggtattttggaaaagatcaaagagaagcttcctggttatcatgctaagactgctactgatggtgaagacaaagatcatcacaaggatgagactacttctcattgaatatgatcgattggttgtgttggtttgtggctttgggggtgttttgtttaattaattactatcattaaggccttgtgtggtgatttctttcttg
>1304
gggttcttggaaaagccagtcaaaacaatccaactgttcagcaacaggtcttggaacttggtatactctcaaagttgatagttatggtaaaatctgattccattgaagaaggcactaaagcattatatgctgtttcagctttgattcggaataatatacctagtcaggaattgttctatgctgaagctggtggtttgat
>1307
aaaattagggtcaagttgtgcatctgaggagaaagttaatcctccaaacagaactgttaaacagcagagagctgtggctatgagacgaagggagttcatattttccccactgatattagagctatatgtgatccccccg
>1308
aaattgttgctcaagaggcaaatgtttcaactgcacaggataaggtaattcatactttctccatcagaactcaaggaggggaagcagctgctctacagttgaaagaaaagcttgaagcatctttatccaaaaattagtggtgaaagtatagttattatatagtgtatatctcaatgcaaactatgtatgtattgttcttatgctagctgatat
>1311
cccaattggttcaatgtgagcgggatcaggctgctgcagatgctgcccatcctgaatgtgattaggatcatatccggcaactggattgtagagattataggtggcttcatgagacatgtcagggttctgcaacggagcatagtgcaatggtgcccgtctattcatatacacactttccgaggaaactatgttgtttgcatgcatataagagtaatgattg
>1312
aatgaagtttgttatactatcctcttcatgattacttgttttgtaataaaaaagagcttctccgcaaccggttccaatgatagtcttcccaatgcctgaaatatctttacta
>1313
gataagtaatcacatttccataatttgattgcagaaatttctccactgatcttacaccgaccgtctgatgtggtttcgattactgcaactgcacttggatcttgaggaaccttttgagatgattcgagcgcgggagtggaggattcgatatagctgtagtttggattaatcgctccgagtgcagcgatggtagtgagaggaatcggagctagagctccaagacaaccgatgatgaaacggag
>1314
tgggatcgcaaacaagtttctgtagccaacggccttgccacctgtgaatatgtaattgcctttgtatttgctaacgaattcctctgttggtcttgaccgag
>1315
gttcttctgccaaaccctcattaaagaactcaattggcttgttctgtaaagctttaggaactcgaaactgcaatctatatggaccatcccagtcttctccatttgta
>1317
tacgactggcctaacggtcgaaacttcaacatcatccaggatcaactcaacgaagtcgccgtttacgatctggaatggaccaacggtacctctttcgtctacactctccacccctccgaccgccactgcaagatcctctaccctggcgtcggtattctccgccgtaattggcttgacggtgctacctacttaggtcgagaaaaaattgataatttcgtctgtaatgtttgggagaaagtcgatttcattgtgtatta
>1318
aatgaaccaacagtcatcgtcaagacggccgtttccaggtgagagtgactatgatgttcaagctgcaatcaaggaaatttctaagcttatgggttctcacatgattaacctccaattagattcccaggatgcttaaaatggag
>1321
aacacacttttgtgctgcaatggtgatcataacttccatggaatctactcttccgatgtttctcatggacaatcacatggctgcaactgaattcatatgcttttgcaaccaaagtaagagcgaaggagacgacgatgacggcgatatcgatattgcaccag
>1322
acaatgcacgccttctttgaacgggccatctgaaatagttcacgaaccatccgagccccctcaccgacatatttctgtacgagttcacttccaatgactctaataaaacaagcatcagtcctattagcaacagccctggctaatagagttttgccagttcctggtggaccataacaaagcacaccctttggaggatcaattccaagcttgacaaatttctcagggtgaagcatggga
>1324
gatggagttgttcattatggtattgctggaaatgcaaacccttcattgcatattggagatgttactgttcctcattattgggctcatttgggacttttcatagaattcatcgtcaacgtcatcatcccactcgtcgtatagaa
>1326
tttagctccgtagggaaactaaacacttgatattgtaagaatcaaactgaagacagaaatgagaatagtctttgaaatcttagagagcataatgagagta
>1327
atagcccctttgaaggctgacttctgccttcaatatatacactcctgacttgaaccctgactcccaatgttgtagcatcactggaacattttaaaagagagtgtggagcaattctttttagctcgtcacgataactagctgcatcctgaaacctctcatcggcaactgcttccttgattaacctccttaaccgcaaaacaggctcttcttcttcaaataacctaagcgagtctcgaattctagcagcttccttataatcctccgatttagccgccacttccatctgttgtttcaacagagcataggtttgggtccgagagagaaacgaggttggagtctctttatccgaattattaccacaagccaccacgacgcaattgctactcct
>1328
taggtttcaatgttaaggctggtttcaagggagatactttcaagctccgtgtaccttttcctcgacctgcagaagatagaaaggatgtgaagactctcattgttgagatgctccaagctgctaagcctaaagtttgattactccacatatcaaagatggagaggtactcatcagaaactcatcaagtactcgaattctgcaggttcttaccagtagtcacccttctgct
>1329
caagcgagtaagaaaacaatgatgacgaagttggctttgttgcttttcctcttaggcttcacagcggtgctctccaatggtgatttaagttacagtatcaaatccacaacaacagcatgccgtgattcctgcccttgcacaaaatcaatccctcctcagtgtcgttgtaatgatattggagaaacatgtcactc
>1335
aaaatgctgttcatggtgcatttgcaggatatagcggcatatcagtaggtttatgtaacacccactatgcttacttccccatcccggaagtaatatcgcatccccgactggaggaccctaacag
>1340
gggggcggcatggggtatggcagggtcgccgcgataagcagaactgaaatacttgtccattctttctctcttcggtttctcacaactcttctcttatccacttttcacttct
>1346
gtggtaaatcagagactctaaattgttgccttaatcctaaagaatcatacatagagcaataaattacagcaatattattgtaaacaaatttgaaaatatagaaacatctgatctgaatgcataagtctaagtttaataaacaaatgccagaatctcagtttcaaatagttgttggcaacgta
>1347
tcctcgtcataattctccccgtatatagaggtcttgaactcttctaatacccttactactcctggtctggccaagccttcctcatcaggtaatgtttcatctttgatttctggaatctcgtcttcttccaaagctaatgcctccaatactgcataatgtctctgcaaggc
>1348
ttaatgtcaaacgaagaaaatgcgtatacgttctatataagtttttcatttttatcacgtgtagccgcagaaatattgacattactgagtttgatctacaatctcaaaagatgaaatgtaatttttttgc
>1351
ctcttaactctacaataaggtttgttcctattcttagcaatgacccttttcacataaccaactctttctcttactttatcagccaaacctatctccattatttgcctttaaaagtgacccaaatttccaactcctatgtcaataactgaatctcaatccttcaacacttttatacttgat
>1353
acaagcttctccacctcatctctcttcacatttgtatcgatttcagctccaatctcccattcattgcaaataattctactgtttgttggctgatcagcaaaaaatggccaacacaacattggcactccagcacatatactttcggtggttgagttccatccgcaatgactcaagaacccgccaattgaatgatggttcaacactttctcttgcggacaccaacttgctattaggcttcta
>1354
gtgcttatagtagatggggcaggcctcaattgccttccctgaagcccttgcctctatgctggctactgtctgttgttgatagaaccaactggtaattattactgaaaatggcagcacttctgattgcatctgatttcctgtgattgttctttcatgagatgtttctaatgtttgtttgttgcgctttgtcctctttatcagatctatcccacgtattctcctccgtaagtagagacctcaattt
>1355
ctgtcatcttcttcttcctccatttctcacttctcaatgacgatcaacaaggaagctctcaacatctcagatctcagttccgctctcaatgaagaggttcgggctgacctagtcaacgctctcaagagtaagatacagagtcttgctggg
>1356
agataatgttagtcaattgcactggatggaggcctctgactcgcccacttcttactttgtattggtagacagagttatctccttatacttgttttattctgtgccatatttgatttgtctcgcataggatttgtttcttcgtcaaatggtcaacagaaggtacctttgttgcgttatgttgttatgtttccatgttcgctggatcagtgaagcacaattaatacttgcctaccttcattaaccttataatagctttag
>1357
tgatcaacaacttttcaatggtggatccaccaactccatagtgagtggctatagcactaatccaagctctttttcctctgattttgccgctgctatgatcaaaatggga
>1358
agcttctgcgggacctctacttcctggcttgtaaggaattggcttcaactcccctctatcaattttgtgtaaaagcggcgtgaaaatctcccacgatgcctttaattca
>1359
tccacattttttgtgcacttctttaatcctttcatgagacctacaaattccaccgcatgtccaatcaaatgaggcaacacaaacgttccctgcttgtgccttccattcacaatctggtggtgtaccgcaacatagtctacgatcatcaatgtgttcaacatcgagtccaataaaccaagcacctaacgaaacatcttcatttgcgtacttatgaagaacattcttgtttgttgaaatatatgtagcgaga
>1360
attccttgccgcagaagagctaatgaagcaagtccgtcagcaaaacaaaatccaggagatattctgaaaaagttcttcagaaacgaattggcgcttaatgtggatgggatgagtcccataacgaatgagat
>1361
atcactccagaaaatattgaaagactgaatcaggcaaaagatgcaaatagggtccagattgattatactcaaccaatccaaaaggatactataaagaatgaaacagaaacatcattggctaatggtgatagtcaaattggaactgttggatgtgtagctgttgacagtaatgggaatctagcttctgcaacatcaactggtgga
>1362
ttggtccatgacattaaggtccgcatttttatcaaaagcattaaagcacatcataacgcatctgataaggaaacataaaaaacatatggtagtcacatagccaacctcctgcagcttcttacgtcgccctttggattcaacaggaaagcgttgcagcatcaagaatagccttccaccatagagaagaaagccaagggcagcaaacaaagaaacccctgcaaagaacatcttagacagaatgactagtacactgactggtttccaccataatatcaaccacaaaatgatctgaacagcataaaccacaatattaattgtatagaaacttggtttcagtc
>1365
gggggacagtacgctagtttctaaactgtccaaaaccgaaagaacttttctctttttttcaattttgttcattttcctaagatttagggtttcggagaaaaatggctgacgaatccggaagctccgtgacggcggcgagcggcggcgattcgttgcttgaaaagatcacagagaagcttcaccttgacgaatcgtcctccg
>1367
ttgaccctctggagagttctttatcttgcgttccaacagctcttgagatctagattcatcatacatcatgaggagtttggcgaatattgcaacgccaacggcaacgacgatcatgggcatggtggcggtatcgaggtaggataaggattcgggtaccggaacgatgaactggtccttggttttggaactcctcatcttccttttcttctccaattccaa
>1369
caatatggggatttctttcctatatttatcaacattatctagatgacaaaaaggccaaggcaaataaaactcgtcttccggaggtttcaaggggcgaggtagaaatttgttgatgcaatagaccaaa
>1371
cgatggaatcgagtacaaacccggaattcgattatttgttcaaattattgatgattggagactccggagttggcaagagtagtctcctcctctgtttcacctctgattc
>1372
gtctaatcttaaccacttaagagcaggaatgaacatggaaatttttgccgccgtattgataatagcaaaatccctcctgatcgactctcccacaccaggatgtctaaccttcacagcaaccaccagaggtttcgcttgcttaccaggataccgatattttaatgtagcacggtgcacttgagcaatgcttccagatgcaactggaacctcttcaaaattttcaaagatttcggaaatttttcggttaaatgctttttctatggttttc
>1374
ggattttgcataattggaccgataaggattgcataaggatattgaaaaaatgtaaagaagctgtaacaa
>1376
cacgccccttagccttcctatcaagcaaagacttacgatccttatccaaacgaagcttagtgataacaactttagaagggttaacaccaacgttaacagttgaaccattaaccttctcacgtgttatgcgctcaatgtgaataacccatttccggcgataaacttgaactacctttccctcacgtcccttgaaggtgcctctaacaacctgcacctcgtcgtctttacgaacgggcagcgaacgcacgttgtac
>1377
aggtgttgggtttggaggtaacatgaccaatggatataaaataccatcatttcgataccaccagtaaatgcctatcacgtgaagaatgaaagcaacagagataccagcaagcaaagaaactttcctgtctccccccc
>1378
ctcaataccagtgggaccattaacagatttggacatggcagagccaaaattggacaaacttgaagcaatagaagcaaagaaaccaccaccacta
>1379
ctcaataccagtgggaccattaacagatttggacatggcagagccaaaaattggacaaacttgaagcaatagaagcaaagaaaccaccaccacta
>1383
caacaattcttcaattcaatcttgttgatcacttcaaatttccaatcttgagagttttaatcgaactgggtcgatccaattcgattgttttgatccaattctagggtttcctgattgaaatggtctatttccatagctcaatctctcccgttgaccaatcatcatccatggcgaattccctcgatttccccaaatcgaggaaccgtaagacactcaattctcttcagattccgccttgcgaaagatctcgatcggcggtcg
>1384
aattataagctcttctcacattacctatgcaatcacgatatataatacaaattggaacttatgcactcttgatataggagacaaaatcaaggatgttactaagcgcttctccaacatgacaaggcttttctgtagatggtatttttgagttgctaatttcttcgtatgaatcatggccaacaacatcaagattatttaattcctttgaagcatcaaatcctttgccacaagattccggccagctatagcgatagtgctgcttcttatctttgccgctacccactttagagtagctgcccttctgacctttctttacatatttcttttcactcttcttgatcctagatttaggctgtttcttgattctcacagtatgtgatgataatgttggtatcggatcatacacatcaggggcccatttaacagataatttcatttctgatcctccatgtttctcacggctacccttcattgcagatacaagttttggagatgctggttgagattccgagcacgagtaactttgttg
>1388
ctgctttgcactatgttctctttatttccaatattattatatatattcttcaaatccatgggatactacggtaagccactatctagtagtggtaaggaggaggaggtgaggcatatatgtaataaggtggaggaggggaatagaccggtggaggaggtgaagagtagacatagtgtggtgggggtggtgagtaaataggtggaggaggagatttatatttgtaaactggtggtggtgaataaatcggtggaggaggagatttatatttgtaaattggtggtgaatagacaggtggaggaggagacttatatttgtaaactggtggtggtgaataaaccggtggaggaggagttgcgccaggctgagttggagaagaaggggatggtgttcctccgctggtaggtggagta
>1391
atacacaatatcaacatccgagaggagaacactgtaacccagttgtagaaactctctcaaaatacgaaatttcaatcctgaaacagcatggttcccacccgacttggcaatcaaatcaaggccttgatcgggatc
>1392
gattgtggttgagtcttgaaggaaaacaatatatgatgatagcatattacaaagggaagaggaaggaacaataatagagttatatagtttagaatttagaaccttatagaataagttacatgaatgaattacctggctctgttggcacaagtttcagcttcagtttgagattaggccagactttgttttcatctgcttctcttctctttatgtctttaggggttgaattctacagctacacagctttctgctatttggtg
>1394
tatggaagtgattacacattctatgactacaatcaccccgaggacttaccatcagaattgaagcattcctacaaagttattattgctgatcctccttacttgagcaaagagtgcttggagaaaattgctgaaacaatttcttttctcagacaacctggagagtcatttttgcttctactcacaggtgaagtgcagaaagaaagggcagctgagatcttagggctgcatccttgtggttttaagcctcatcactcgagtaaactcggaaatgaatttcgggtgtttactaactatgaccctggaacaagactgggaggttgggaaaaataggtgactttcctctgcttgctttgagagtctaaatcgaccaggttggacgcattcaacccatcttcagttcttagggttaacacaggacggttcagatttcaaatttggtatgttgtatttt
>1396
attggtgaggttcaggaaattattgatatgtgtgattattccgttgggctgagccgacaactgaatggatcaattatcccatcagaacgtccagagcatatgatgttgatgtat
>1397
cattgtctttcctgttcctggagggccataaaaaagcatgtttctgaacggtgcctggtgtgcttttgtgtttgcagttgcatatgccagttgctcaattcttttattaagagaaggatgcaaaattacatcaccaaaaccttttccatttttcg
>1399
gggggatcatcatcagagttcagaacttgacttattttccacccaatggcgagcgataggaaaatcggggtagctttagatttttccaagggaagcaagatcgctctcaaatggaccgttgataatcttgtccgccacggtgacactctctatgttgttctcatcaatcattccaaatcctctgaatctcgtaaccatctatggttaaccaccggttctcctcttatcccgttgtcggagtttcgtgagaagaacgtgactcaccagtatgaggtggtgcctgatgctgacgttttggatgtactcgatactgcggctgatcagaaacaggtgactgtggtggcgaaggtttattggggagatgcaagagagaaaatttgtgagtctgttggagatttgaagcttgatgctttggtcatgggtagtagaggttagggtgccgttaagagggtattgatggggagtgtgtctacttatgtcacttcaaatgcaacttgtccagtaacaattgtgaaagaatgagtatgctgctgtgtttggttgatctctttgcaaatggttgttttctttgttcttacatttacgtatttatgatctattaatgagacttggttatttagtattggtcacctctggttttttaagacactatttgtagtttatataagtgcttatgctaaagccaaaagtgtgtttataactaagctttgtggtggatctgtttcaactatgctacctaacatg
>1400
cgtgtctcagtggcgacagtgatttctatgcttaacagcgaaattatggaaattcctccggcaagacaacctgcattcttgctgatgcagaacatgatgaatacagtgtgttctgaggaaagaaatgaggtgtattccaataatgctgtgagtattacagatcttcatggaagatagaagaatattgaagctttttgtaaata
>1401
gaataaggtatgtaactccagttgttcgaccaaataaataagaataatgtatactggtaagcatcgttccaatgatgtaacgtaaattgcttatactgtatcaaaatcagttg
>1402
acgacaactatctccgcctccctcatttcagaaccctctgggcctcatccaacttccctcactggaccaacgagcccatcctaaagcccgccgtacacgcactcgaaatcactttccgtctca
>1403
aagaggttaccgagggcacagccagcacaaccagcaggaatggttcttgttgatagacccgccgaaggatccagagctgcatcatgttgttcataattattt
>1404
ttaaatgctccgggacgaggatcaccttccactaagaccacacatcttctagaaatcgttgaggttgaaccaaaactgacatcaggtttgacctcatcttcaactttctcgattttctcctctcttg
>1407
ctaagcattcatagtttcttaccaatattcttatgcttggagagcatcctatagggcctacattaaccaacccgaatttccttccacctaggtcataaatttctttgatgacatttgagaggttttcaatgacattatcaacaaattgttgatgatcaacaggtagaagaacacctgagtttggatcaacaagagtaccataatcattgcttccaacactaaacaagtacacagatttcaacatcaattcctctgttttttcatgtccaagtttctccttgaataatgtcttcacctttcttaaataactcaactgagtattcaagtctatcacactttcttgagatgtttgtgagagtgcaccagattctcctgatgcaaaattaactccatagacatattcagggtgacctggatgcaaatatggtggaagcaatggcaacccggcatattcagcaacaatatctggtatcatgcgaccgtcggaaaacctgccggaaggatatttgaagaaagtttgtccataaggaggataattagcttgat
>1409
gaactaatcagatctcgagtttgaatcagatttacaacctgcataaaaagggacaacaaatccaacagaatcgaaatacaagcttcatgtatttgaaactgg
>1411
gagagcgacgggacaaagctattaaagaattgaaggatcaattagtaggaaagcaacagaaagttgtggatgcagaaaaacaaaaccagaacttctgggaca
>1412
taatctgttttcgctctatatttagagcaatgtgtttgatgttatctgtcattgatgtacagggattattattacattacaaagatgcaatagtaatatttttaccg
>1415
gatcctggtgggtcaagtttttccttcagaataacttagaggagaatgaagctgctaataagaagttcgagcaagctttaacgaagagttcatacgttccccaatgccagatattccacttgaaatcactccattggtttgcgagttgattaatcgagtagcactgtagttgctgcttcattttcatctaaaacattttcttctataaaggtaatttaattcatttataaatattcgccatagatggtggtatcacttttgttgttg
>1417
ttcttcgtcgcagccttaaggttttgccaaggaaggcttcctctgaggaagtacaaaagcacataccccagtgactccaaatcatcccgccggctttgctcaatcccaagatgagtattgcagcttgcataccgtacagtacctgttaagtttttg
>1418
cggcttgttcctgagattttattaaagttagctcacaatatcagtcccttctaagattgttactgactggattatcatcctctatggcttagctttttctatattgtgtttttgtatttcttattcataaacttctcctctggttttagtataaatgtatacct
>1422
ctccagtatccttatactcaatatttgttattgtcccggcttcatccacctcttgatattctggcttaacccgccgtacaggtactgtaacagagcaaatggttccaatatctgtatctgcagagacattcaactgaactttatcctgtgactcaatttccagaaaatctgatagggattgcactatgttgttaacgatttttcgctttgcctcatcacttacttcacaccggtcggagagtaaaatcactttcaaacg
>1423
gtgatacggctggtgctgctcagattgtagcttcaaatgttctgtatgatacgggtgccattgcaagccttcgagcagccgaaatctatgggcttaatgtacttgc
>1424
gaaacttcaaaatttccataacgttcaagcattcaatacacgattcaatgcacaacttcaatctcaattccatacaataagaattccctaacttagttccatgattcacatcccatactaactccattccataaacatgtcattacaatatcaataaatccataatacaacctattgatctaatcctaaacaagtgaagtcaatccacatagcatactatgtccaagctccaacagcaagtatggccctccaattgcagcataaagcataccgaaggattcaacaaaaccggatcagctcctaacctactcattccatcacaaatggggcttcttcgtcattctataaccacccttcttcatctcttttcactcttcctcttcatccttcatttcgt
>1425
gcatgtgaaagaaaatccacaagaaatcccaacctgaaaactccaaatgcaacttggaaaattccagcaaaaaatgttacagtgaagacaaaatttctgtaagcatcatgatttaaatctggatcaaccactttgtg
>1426
caacctgatgctgaccaaagtttagagaactaactttagagtctttattttcttgaagcataggcaagcatctctgactcttccctatgggtaatttagatcgattttgcacaactcattcactactttgctggcctattgtgaatgtgctcctcatttgtgtactattagtgttccatatttgtaagttaatgtaattaattaatggagttcattcaatctatttagaattgtatgtaaattacttcatttagttgtatcttctacactaatagctcttggcttagttttgaaatagtgaa
>1428
tatgtaatcaataagtgtttctctcggaaaacaatggaagaaattttatcttctcttgagaccgaagctacgggtaaggcagacagttggatttctacaactcttgaaacct
>1431
gccatcattctcagctcccatctcagcactctcaaattgagtcttctcagatccaactcccatgatcagtgtctcagagcttgttgtctcggtgtagctcaaatc
>1432
catgactccgactatggagaaagcgcgacaaacaacttgaagcttagaaaatccagattgtttacccaaactctcatattcttttggagttctttcccttccaccagctgtgatgaacatgatgttatcaatagttgcaatcatcctagatgcatctgtgggttctggatcttctggttgtgcaagctctatgataatcacctttccatttggaggtagagctttgtgacaattccttaaaatttctacgcattgttcatctgtccaattatggcatacagccttaagtattatggcatctccttgtggaatactctcaaacatacttcctccaacatgttcaatacctgtaaaggatggtgcattatcaatcacttgtggaaggtcaaaattgattgcctttattgatggatatttggcaataatcaatttgagactttgtccattgccacctcctacatcaaccaaagttgataccccttcaaatcctttgtatatgtcaaggatttttttaatgtgaacatt
>1433
tgtagagaacggcgccgtttcggtaaggcaagacggattttccggttttagggttgaagcggatgggtgcggcgcggccagatcgagggttgaaagcgaatatggatttgagggagtgtttgtggaggatttgacggacatccagccggttttgttcc
>1435
ttctcaatagaggaactgctctttgcagtttcaagctcttgttcataatccacagcaacataggcaagcttctcttttatgtcacggacaatttcccgctcagccgaggtggtgaacatataccctctctcagtgaggatcttcatcaaagattcagttagatcacgaccagcaagatccaaacgaaggatggcatgagggagtgcataaccctcatagattggcacggtatga
>1436
aaaggggtccgggttgccagcctggaaatgctaacagggcattggccgggttgattgaagccgggtcgattgttgtggcaacaagaagagacaccattggaagatgatgatgatg
>1438
cccaatcatcaaatttttcatggtcaaaaacctccaacccgtaaccatgtgcagcataataaggcaaattagagagcaaggtttcatcaatatcaaaaacccaggcatcgaatccatcatcttgaagttgaacactcctagcaaattcaccagcttccttagacgcaatttccaggtcataaacatatcctttccccgtcatatactccttcacttgttccgcgcattccttcggtaccgttttccacggact
>1440
ctgtcagccatttttcactattgatcgtgtcatcaatttctaaaccctttattgcacttgtggcgtcggtcaacatttggttttgatcaaatgtgatactttctgttccactgtcttccctaccctcttgatgtgtatccatagtacctgatttttcgcattctccagcatgtgtatcgttcctctctt
>1441
cttcaccattgttggttatatcaaatcacaattcaaaccccgagatatcagaagcaattcagcaagcaataatggaaaaagtttcgaacttgaaattgagagaaagaggggttcgaagagaaccagatttgttgtggatccgtgtggcaaaaaaacgatgtcgtttgaaggtgtaataatgtaagtcacttttgcgtctttctttttgaaggtactcttgtttgttttcccccgt
>1443
acttgcattattgtttgaagactgtcgcacaaattgtccacggtaccgcggtcgttgttcggctaacttcttcctgctctgatatcgaacctgtttatgaaagcacttctcttttctctcttttcttttt
>1444
ggaggagatatatatttgtaaggaggaggaggttgagttgtacttgtaaacaggtggtggtggtgatggatatttgtatggaggaggcggtggagatggatacttatatggtggaggaggtgaattgtataccggtggaggtggtgacttgtacttgtaaactggtggtggaggagaaggatatttgtatggcttctctgacggtggtggtggtgaactataatgataaggtggaggaggtgagtgcaccggtggtggtg
>1445
cgaaggaaagtcctttcaccagagatcttaaatccaaggcatgctcttcaagtgttctgaagattttatcatttaagagaacaagttcgggtgtgcacacgtgcgtgcgcacggttggattggttacaagcatattggcacttgtattagaagattattagttttctgttatgtgaggttttg
>1447
ccagcaattacgggctggcaaaagtatggaccaaaccgtttctcgtaaagaatagcagacactaagctagcaaatgtctccggcttcatatcgcgctcttcacgaagctggtacagtttgtgacgaaaaacgagacgctgatacagtg
>1448
ggccaaccaatacagcgcgagcatccgtcttgtgaccatagtacgcccgatagtattgtgcagtattataaaacacctcctccggatgcgcaattgcataatcgtatttttctcgtgtagcctcatccttcaaaatctcat
>1449
cttgactacatctccaaacctttcatcatcctcctgttcatacttcagtgcatacagctcttttgctgggtatcccataatctcttctcctccttcctgga
>1450
aaaatgaccttggttggagtacaaatgatgtccactggtacatcatggatcaacaacttttcaactggaatatcatctaccaactggcactcatgcactgtaacactacttctcattgtgttatatatcaatcaataaatgaaaattgtaaatttcacacatgatgagtaaatcaataatgattg
>1452
ctcactcccacaccaaacgacgtcgcaagcatcatcgctactcttccgattctgattcatattcttcatcccccctctctgattactccagaagtgagagttcttctgatagtgagcatgaaacatctcatcgtacaaagaagc
>1454
ggaggatgcatacgcaccatcaccgctttggttaaggtttcatgattagaatctacacttatagctgcgaaagcaagaagaaaaacggttaagacaatagaccaagcttgaacaggatcacgatcttcaggcaaaaagtcattcaaaaaccttaatctcttagaaacgttagaacaaggtccacgaaggttcttcacaagataagaatcgtcgttcaagaa
>1455
tgtttggaggtttcgaatttggtttggccgcaaaagtgttacccagcatcagttcattcctacttccccagaagttgtgtgattccggagtgtattggcaa
>1459
actcacaccgtcactacaagaatttgtgttcatataaaatgtgtacttcagaacaaacttaaattctcaaaattttcaaaatcaaattctccaataattgggacaccatcgtaaaatttcctttaaattcta
>1460
gggacaagtgccagaacatgccttccgtttttgctttcagccacagtgttgggctacatagttggtactggcttgccatcaagtgtgaagaaggtctttcatcctataatttgctgcgcactat
>1462
gtttctctaagaaaggtgtgttctttgcactattcacactgtcagcagcaatgtaataaatatctttttgatcaggtttcatgttctcaacatattcatccaagctgataaattcttcctc
>1463
gtgccaaaatcgctgaaaccgatgccaacgtgtcagtttatcaggctttgttgagagtagacgacatgcacgaggagtgtgtgaagcagttgagggttgctgaggagaagttggtggaagcttatgagttgtttgtggagaagccggtgaaaggaggtgatgaagtgaatgaag
>1465
agataagctttttcctcctctccaacttctctctcagcacaagcgcaatgatccaaccaaatccccaacacttgcttcgaaatcgggccgatatgattcctaaggatctcgtctatccgctctcctccatcattttctgtctgaacgcgaacacatattgcggtaggagatgtgattgcccggatgaaaaatg
>1467
tttgtgaagttttcggagttgacattcatccgggagcgaagttcggaagtggaattttgttcgatcacgcgacggggatcgtggtcggagaaacggctgtgat
>1468
attattgcctaccattcctgacggctcgccgcaaatcgtttccttcattttagcccggtggccagttcaactgacgaccaccaataacgtgcacatgaatgtggtaaaccgattggcatccttgtggcccgtcgttaattacaacccggtagcct
>1469
atacaatttgggatcatccttttcctgttgtgagggatagtaaagaggtaattgtgtcgcctccatatagtttacaaactgacataggagaaatatcacatggcgcaccccagaaattgaatcccaggcagggctaaatctttggtaatggtattttaaaattacagg
>1470
aagctcttgtcaagtgctccttcttcacacgtttcaaaacctcacctatatggtcagcagcatctttcaaatttgttacacgtaccacacccttcagcacaacatctgtttcagtgtccttgttgtggtagacaacaccgggacaatcaatcaaaaagatcctctttgtaagggttatatactgccagacttttgtttcccctggaattggagcaaccttgcaaacattctttgtacgcaatgtattgatcaccgatga
>1472
tattaatttccttcttcactttctccagcagcttcccttcaatttcatggttctcaatcagaaagcaaccccatttttgacaagcttcatgcaaaagggccatagtttcgcctcttttgtctccattgagagtgctaaaatctatcacaggaattgccatatctatgtttaagtatttgtttttg
>1473
gtttgttagcttttgcttcaaaggggttacaagagttcgcatcagtgttctttagaatattcgaattccaaaacaaaaacttggtcctcttttgtagtgacca
>1474
agcgttctcatataacacgatctgcaaatgagcctagtttaacaactctcccgatacgaacaaatggagttgaagcaagtaccgactttagtgcatcgatcactagttccgtaaccacgtcaaggtcagaaaatctaccgagaaattccaatttctcttggtggaatcatcaaaacaaagaccggtttgcttcagcatcaggcattctaaaatattcgta
>1477
tggtctcctacatcattgttgggctaccatcaaatgagacatcattttcggggacaattgcatcaaacgtttctcccttatcagaactagtgccttgtgatcctaagcccgtttcgtttggaacaactgcatatctctctgataaggatgcaaatgacttccctgatgatggatactttgacgattctatgcgctttccgctacatccatcagcgctaaaggcatcaataataatcggaacgttccggtctatggtgtc
>1478
tttattctggaactacaatgctgcctaatttatgtactcttttatttgtttgtatgaaatctggcttccattagattattaatatcattgctccgtaaaagatatta
>1479
aaatgaagaaacccaaatgcaatttgctgcttccttattagaggtgcttgctacaatatgttagtgacacccaaactcatgtaattgttctgtgccaagcatgatgatgcttctgaaaatgtgtgagtgtacaaccttgagtgaaatgttataagttattgtgattgtcctaataataagatatttgtta
>1481
catcttcttcacaccagttgaatgaaaatttctactcactgatttggagatggatgattcagaagaagcgatgagcttcgcagcagatctgagtccgttgttcaatgccatcgctaacgcaatttcgtttccgccggcttctgaaaatgtgtgtttctcttctcgaaactgaaaactctttgccttcgttttgatgtaa
>1486
gatgagatgatgagacatgcgtatgttgatcctaacgatccaacaagaatatttctgcagcaaccaaatagcgattctcagcttaggcgtcgaacatatcagcctgtgccacagactgatgggggtcatgtttgagcaggaaactgcactatcctcacattaatgcaatatatgtttatatggagtatggatattgtgtattttaatatg
>1487
aaaaagagctggatgctctcctctcagatgagtcattggcaaatgttcctttccttgtccttggaaacaaaattgatattccatatgctgcctcagaagatgagttacgatacaatttgggcctgagcaacttcacaactggcaagggtgaggtaaatttggcagactcaaatgtccgtcccatggaggtattcatgtgcagtattgtgaagaagatgggttatggtgaaggtttcaaatgggtttctcaatatatcaaatagttctttagtaagagatggcttggtatctcatatatcttttaagtttgtttctgtacttatgaattggaggtgttgttggtatgaaattgctgtctaagaaattgcagtttaagaaattgcagtatatttcaattttcatttataaaaaaatgactgggaacccacagtaaattttcagtta
>1493
gttagcaggctttccaacaacaatggtgttagcttactacaagtacctagtccttgagatgaaggttgttgtgtcagcacatgtataactaaaaatacaagaatataccaaacggctatgcggcgatccattgtaaaggtaaggacaaaaagacaaatcttggcaatgaaaagtgcatcagctatgaaggcttcccatgtctcttctctaatacccttgatgaaagc
>1494
ttttgtgtggagtgaggcgaaagaaagggttggttgagagggaaaccatggttaggggatttggataatatagatggatggagaagttattgggttatagacatggaaagtagcatgtgattcatgtggagaacgaagagtggagttttcaaaagggtggtgatgatgaagaagatgagtgagtcaaatggggatgattggtcgtcgg
>1495
aaagcatcatcacctcacagccctctgagctctcacctttctccccaaacaacaatggcttccacttccttaatcaacccgttgactttcacttcgcgcactcccactcttcactacttcactcgccgcaccccaatcacgtcactccgatt
>1496
ccctcaagctccttggctcttgccttcttcctattcacttctttgatttccttttcagatggatttgaagacaagccttctctagatagtatttcctccaactcttt
>1499
atcaaacatcaaaatggaacagaacaaagcaagcattgtgtcacaacttcaacatttgaagcagcaaagtggtaagtcttatactcagttagcagatgaaacaggactcaccaatgtctatgttgctcagctt
>1501
ctttcacttcaaccatgttgtcatcttgtagcttatttcatgacgactcaaagccctaacagttagggcgctgagtcttgagcctcgttatgtaattcacgattgaacctctagggttcttgagatctttaatacgatttgggttgttagatcatatttttgtttggaattgagagtcccccgt
>1502
gttcgcatttcaagttatgccatgtaatggtttttaagctacaagctttgttttcttctgaagtaattttacatttctgtcagcatccaatgcaccgtttgtgttcaatggaatgacatggtactatattcctattgatagatgttggacagtttacctttttttgttgttgttaactgttagtatatcat
>1503
aataaggaaatcccttctagtattgtatatgaagacgaaaaggtcctcgcctttcgggacatcagtccacaggctccggttcatgttctgatcattccaaaattcagagatggattaacagagcttgggaaggctgatgctagacatggggagatactcggtcagcttctctatgcagcgaaaatagtagccgagaaagaaggtatcgccgatggatttcgtgttgttattaacagtggcgccagtgcctgccaaagtgtgtatcatttgcact
>1505
atttggatgttatgatagccatgttaaaataaactgaaagcactagaaccctaatattgcttgtgcatgagtagttttttcaccactcaagatgtgcgcgttctgataatattgattgccggatcatagtcgagagagtagt
>1508
gacacttaaattatcatgccatctatattgaagctcatcgactaacaccaacccacttacttctgtgacatagcaatcttcatgatcaggatcaagatcgcaacgcatcatagaaaaaactcatcttccaatccatcagaagtcaattatccaatcacaggattcaatgtaaactatatcagtagtgagggaaagataatgatagtattttcatttacaatgaatatcaaacctaggaagcctgtgataagctggctctagccgcgcgcctttc
>1509
atccataacctgtctaattttcctcctccattcttgtctctcttcaagattcatagcataagggtcattttctttcgaggaagacggcgcatcatcttcatcatcatcactatcactgtcactatatggttctcgcccttttcttttcgaattagtaccatccgatttgagtgcttgaactcttgttattctggaataaccaacctgcaaagagggttttgagaaaagggtgaaattgaagaatttgttggt
>1510
cactcaagaaagagaggccaatgacgaagttggagatccaatgcatgcctaatgccaaagaaactgcttttgctctaattctcgaagcaaatatctccggtagaagaagggcaggcacgggaccagcaccgagagagaacgataggacatagaaaacagtccctaggaccgcaagaggcccggagtatggtgcaaggaccttccaactaaaagtgagagaaagaagcaacatag
>1511
cccaattgactcaccttcaatacttggagttatataataataatattaatggcaacattcctcaggaacttggtaatttaaagaaccttattagtatggatttgtatgataatcaattcgaaggtaatatcccaaagtcctttagcaacttgaagacacttaaattcctgaggctaaacaacaataagctcacaggacctatcccaagagaacttactcatcttaaaaatctcaaaattcttgatgtttccaataatgacctctgtggtaccataccagtagatggaaactttggatctttcccagcagaaagttttgaaaataacgcgctcaacggcccagaactgaaagga
>1512
aaggtagcatgaagtggaacacttcatctcttcattcaattctatatcacaccatgttcttttttattcaagggttaaaacactcaacaagcatggaaagtgaagcctcagaaaatagcaacctaggcttgaaaaactggacggttgaagccaatatcccagttgaagtggtgttc
>1513
cgtctgttcccatctttctttaaacttgaaacagacccatgagaagaacgggtagatgctgaaccattgttattaggggaaaggacatgaactttgaaattggacccaaaagggaatgtgttatagggactcgaaatcttcaacgctaaagcgtttggacaaagaaataattttgatgttgtcatttgaagagtaggggaagccatttgtgctggatgaacatgtactggccaaaattttggtttcatcccccgt
>1515
taaatgccagattcataccgcacatggggaacagacttcctttgggaatggtcagaacagcatcaacaaacctagtgttcctctcatggggcttgacaagctgagttggagcatcgtaatcaggtatgttgagccaaaggccgtgagaaa
>1516
gaatgacacttcaccccaatggagatggcgttatttgtgcaatggaaacgccaaagatttgcaggtggtttaactgggatcgaaacgagagtgctgaagttcacaagttgggtctgaaattgtcagagaaagtgctcacccagttggataatgttgggctacaattggcattggcatctgagacacg
>1517
atttcaattgtaaacctagtataatcgatatggaatgatagttagatataaggaattgtgatgaatgcataaaataatattgaggattgttgcagaagaatagcattgttcatcaccatctgattcttctaagtccatttttccatccaaaaataggcacacaacagcacagtcatccattttcgaagtcggatatttgag
>1519
aagaacatttcaattctatactttgtattaagaaatgaaaatgttcaagcacgagatttggcagtacagataaattgattattaccacatatatatggaaaatccatatggaaaattaaacatgaacacggtcaaagtaataagacaacaatcaccaaaacaatatgctagtctaggattcccaaatccaccaaattattattgctaatgaagtataagatgaatcaaccagatgctgtcttcttttgctggaaaatgactgcaaagataggaactccagcaccgatactgaaagcagtgaacactgcaagagacattttcaagccctgatacttcatcttgtccaagt
>1521
aacttgagacaacacggacacagaaggtgtagtctctatgtactctactctcttctgagccaaccaatgcaaagccttaataaacaagagtgccgtgaccatggcaaggaatgtaatagaaaagtcctgcctaaagatagtaattgcaaa
>1524
ccagtgtcactgaagttcctcctcaaaagttcatactctttcaccttcagtccactctccaaaagttgcattgccttgtcacctctaacagttacgtagcatgcaatcttctcatttcttctaataccaaaagatcggacagtgtatcttgctttggagaacactggggtttgtccactgagttgctctagcaccttggcagctct
>1527
gcagagaacaatcgccgtcgcaatgggaagaagacctgcaagatgttaccgtcaaattaaaaacaagccatacccaaagtcacgattctgtcgtggtgttcctgatcccaagatcaggatctacgatgttggcatgaagaagaagggtgtcgacgagttccctttctgtgtccatcttgtcagttgggagaaggagaatgtttcaagtgaggcacttgaagctgcccgtattgcttgcaacaagtacatgactaagtttgctggaaaggatgctttccacttgagagtcagggttcacccattccatgttcttaggattaacaagatgctttcctgtgctggagctgataggcttcagactggtatgcgaggtgcttttggaaagccacagggtgtttgtgttagggtggctattggacaggtgcttctctctgttcgctgcaaggatagcaacggccaaaatgctcaggaggctcttcgtcgtgctaagtttaagttccctggtcgtcaaaagatcattgtcagtagga
>1528
gccaaataggcgccatagcttccaaccgaagccgcaattaaaatcggacggcttcttccatatctttcatctctgacgaaatcattcgaatccttcgtgaccc
>1529
tctctgatattagcgctcaattaccctctgactttgttcagggtgttcagttaa
>1530
ttttaagagtgcatttttaggatacacttttggcttggtcctcacaatagttgtgatgaactggtttcaggctgctcagcccgcccttttatatattgtacctgctgttattggatttttggctgctcattgcatatggaacggtgaagtcaaacagttattggagttcgatgagtccaaatccaaatcatctgaagaagagagtgatgccaaatctagcaaaaaggatgaataaaagcactttcaatacaattatcttttgagtcatagaatatcccattacctgtaatagtaacttattcagccgtgaactttaatagattt
>1535
cacacacatttgaagaagaaggtaaacaaaacaagctcagaattatctaacaaaagggtgatctcaaaacaaaaaatcaaacgttctgattcaaattcaagcacaataactgaatcagaa
>1537
aactctttcttcttttcaaactccatcactgtccttcctttctccgatctagaaaattcaaatggccaaagatccagttcgtgttcttgtcaccggtgctgcaggacaaattggatatgctcttgtccctatgattgc
>1538
agaactgcttttttgtggctaaatgcatcaaaagagaattttccatggtatgcaccaactccactgtcacctactcctccaaaaggtagagtatgaactgcaaggtgtatagtagtgtcattgatgaccaaaccaccagcggaaatcgtcttaacaaactgctccttgagattcttattgttggtaaatatatatgcagcaagaggctttggtcctgaatttatcacttcaaagctttcttctattctatccaccg
>1539
agttctttcgcaagctggtctttctcaaccaatttcgaccactgctttttcgagataagatctcttgttttttcatatgacaagttgattcggtaattcagatcgccaaaccaaatta
>1541
ccatagacctgggtgagttgtctactttcatgatttccacgtagaagggtaatattagccggatatctagcttttagaagcaaaaggatggtgaatacttcaagactattgtaaccccgatcaacaaagtcccccataaaaatgtaatttgtctcgggaacatgaccaccggtctggaaaagtttcattagatcatgaaactgaccatgaatatcaccacaaacagttactggactattcacaggttgcacgttggactcctcaataagaa
>1542
gacgcggtaagagatataagactgaacgccattgccgagtttaacgggatccgtgacagaaacggagagaaacggttgcgatgacgacggcgatctggggctcagcgacgcaccaccggaggaact
>1543
tctcaaccttgcgatttcggctctccttttagcttcctcggccatttgattgagttcggtgacatgagttctctcggtgaacatcttagtgtccggtggttgtaatccatgcagcattctttgcgcatgtgcccattgaagctccctttgttccttgccgaaatccttttgccttgtgaaagcaatcctttgctcaatgacaagatcccaagcccttccgctcaaagcatagcgagtgaaaaattt
>1544
tcacctatcttcatgtgtatatggatcatcccatcattcatagagacataaagtcttccaacattctcctcaccgagaattttcgagcaaaggtagcagactttggttttgctagacaagcaccagacagtgactctggcatgacacacgtctccacccaagttaagggaacagctggctacttggatcctgaatacttaaaaacctatcaactgaccgaaaagagtgacgtctattcatttggtgttttg
>1545
ggaaataaagaggtatttgagtagaataggccatcggcgtctcgactatggcggcacaaccaccaccggccaacgaaagaagatgcagatcatgcggatgagaggtcctcgtagggctcggagggtgagaacaagcccaaagctaagatggatgataagatcaccattgaagttggtgacaaaggttaagaatgtttatat
>1547
aatacttctgaagcaccggggtgagtgtgaagtgggataactccacctgcagctaaatctaaacgcgcaatggaaattccaagtccgtttacgccgggaaattgcgcgtcgaatgcaggcgtaacagcggctttgataatgtttgtggtgtttccgctcgtggctaggccgtggaagacgaagtcgtccacgcttacctttttgggtgttttgcatgaatatccggcggggccgtttggtgcattgt
>1548
caaattcacatcaaatcttcctcccaaatcaatgggatcgaggataagagtatttatgtatcccagtaacatctgagatgcaggagacatggctagtaga
>1549
aatcaatatcggcgccgtagatttcattgtgaccaatttcagttacgggtctcaagctattcaaatcgtaaacgactataggcaaacggtttcggttgggaagacacacccgtacttgtgatggctaaaattgggaagaagggatcatatcaatataaggaagtgaggttagcttgtggtaaagcacagacaattccagaagattataacaaccttacagttactgttggaggacaagaaaatgacctggaacttcatttt
>1552
aaacaacttgaatttgtcttcattcatgtattgtggtttaggatattttggtgcctaaaatcgtagtagggatttgtttcatgggctttgtaatacttttgagctttttattgggttttgatgcaatgtccataactgtaatggagatacaattaaatgtgactcatgttctaatttacagatc
>1553
gaaccaaccttgccttatcttcctcagtaggataaggccatttagaatgtgattgccaccaagccttaaggacagaggtggtgtcaccgggaagtttcccggctcgtctcttgcgtagaatttcctctcttatgtctacaattttctccttgtaaccatgttttaattcatgctttagctcttgccttacgcgctccattaaagacctttcattctctgtaggtataagagggccaaatcc
>1558
ggtcgatacaccatacttctcctgcatacgagcaatctcatcttccttcttcttctgatcaaacttcttactcatcttagcttgctgataataaagaacgatgagataacgattggcgacgttgaaaccggagagatgatcgacggcggttttggcgtcgtagatgtcttcgtagacgacga
>1561
gatggtattttcattgctaagggtaaagaagatgctcttgttacaaggaatcttgttccaggggaggctgtttacaatgagaagagagtttccgtgcagaatgaggatggtactaaagttgagtataggatttggaaccctttccgtttcaagttggcagctgcagtccttggtggtgttgacaacatttggattaaa
>1563
cttttgctgcacgagatcccccttttcttttattggaagattgagaattaacattagacattgtcggtccaactccacaaccatgaagatctttgagccccaaattctggcctccgagacactggagactttcaaattcacaaccatcaaatgcttcctcatttggtgacaccccttctgcagcaaacctcccatctgctccaggaccatggcaatagacacgatcgtcacactgc
>1564
gtaattgctcgaagagtagctaagggtcggtttaggattacagcttagtgtcattgacttttaagttaaagattcaacttagcaccttagtgcacttcatgataag
>1567
attgaagcttcacagatacattccaggtttcctgtactcatcctcttcttgtaatccttgttcaatttcactccttcatagccaaacacaacaagcgcaataggaaactgtaaggagaaaagggcccaataccat
>1568
tttatttcatttcatacagaaaaacccattgcatttttgtcaaaatcccagcttttgattttttttagctctaaatcattattccttcaaacttccaacttccttaagggtggtggctttctgatcaaagttgcttgttcaaatgaataagcaatttctatcagctttggctctgagcctttcaaacctccaaagcaaattccaaatggctcacccttttcatatcctgctggaacactcactccaggataacctccaataccaagtatgctgctaaaggatgaaaaaggtgttaccacagcgtcaagtttatatcttttcatcactttctcaaacccattttgtgaccatcttgtcaggtttaatagtgcctgttcctctactttcccaatcccatttgtcttttcagctgctaccataagatcttggccatacttatcaagttt
>1569
gattgtgtgcccttcaatttgcttagtcacctcctgaagcatgtcaatttcttctagcttagcattcccaactttcattctttccatgatcgtccaaagccatcctgttccctccctgcatggtgtgcattgcccacagctttcatg
>1570
ttgtgtttttgatgtattagccacagctgtaaggcactgccctcaatatgcatgtgtctgcagttgtttgcatgaattgtaattttcaaagttcggttttg
>1571
aacccaattaccataaccacaaggccaacaacggatatcattcccaaaatgctgaaataatgtgaatcctttgatacaacttcctccagatagaatgctatagaaacaacgagaaggctagctgtcattaaagacgaggatattattaggagcagcctccgcccacttttgtccaccaaccaagtagctattccagtagctatgacctgaatagctccaagtccaacggtagcaacattgctg
>1572
ataagataaattaaaccgcaacttaatcaacctcttccatcttgcttccttcggcatctgcatcagcttcctccaatggaggcatatcggcatcagcttcagtggcatcatcat
>1573
aaaatggattcaacatcgaaaagcgaaactccagaatattaccaaaacgtcgtcgtaatgagacacggcgatcgcatcgacaacttcgatccgctatggacactcacagcgcaacgaccgtgggacccacctctcgttcaagagggtcgggttcggtccttctgtacgggtcggaagtttcgcaatcttttcaaatatccgcttcatcgtgtcttcgtttcaccg
>1574
tgattgaactgatcatggctctgggttctgagcatacaaacctcacctcagtctctcttggcttattcgtaagatcgcatacagttccgttagtatattggtgagcatgatatctttgggaggcatcctttgagcggggatctttaaatgtagaaatgtcagaaaggttttggttaaacgcagctgttgcctctggatcatacacacccaag
>1575
aacaacaacaacaaatcacattttcatttcagctactactcctttttactctctttgtttgttgcattgtatggcagccaattcgagtagccgatcgatcactggcttcgggaagcgagttttcaaccagatctggaactcca
>1576
ttgataaagtcagaataggaagtgtggaatcaagaatgtcacgttgtgatcggtttcttgatattttttctaaagaagggtgccgaatggttgaaatgtcttgtgccgagcatgattggcatgccgctggatcaca
>1579
atgctggttgttttgctatgactgagcttcaccatggttcaaatgcccagggccttcaaactcttgccacctttgatccaatcactgatgaattcgtaattgatactccaaatgatggtgccatcaaatggtggattggcaatgctgccgtgcatggcaaatttgccactgtttttgctagg
>1580
ttgaaactcaaaatgctgttgatcggcattattcagaaatttctggatatccagctccatccgtagaatggtaaggcgatgacgagggttctgaagagcttcgaccaaaaacgggtc
>1582
aagccacaaccctactccaaggcctaatatgagtgatgtggtaaagatattggaatcacttcaagactttgatgatgtgatcataggaccatttgtgtatgtggctgttagtgaaaatggccaatgagataatgacaagtggtatctggtttggtcctaggcacataaaaact
>1583
ggcactttcaatttcctcttgcagcttcatcctatttaccctatttttctctttgattatacaagagagttgtgctaggaagataaacaatatcatggaagttgaaaagtctcaccatgaagaggaacacaattctcataaggatcatcatcttcatcaaaatcaaaatcaaatagagcctgaattgaacgtatttttcgttccgaacgatttaaaactcgggaaaagaatgccgatttatttctccaaaaaagattcatcaaaatctccgaaatttctccctaaagaagaatccgataaaatccctttcgcgatagagaagctccctctccttctggatttcttcgccataccaaaagattcaccacaagccaaagccatgaaatacaccattgatcaatgtcagtttgaaccaatggaaggtgaaa
>1585
aagttcggtgctcgatgatgttaatcctatgttccatatggcatgagaatgctctgactttgatggatcaaccgcacctcctgagtgcttaatattctggaagatataagtaatgacagttgaaacttcttcctcatatggtctat
>1586
ataaaaatagaagtacagatgcatggtaaaacacaactaattcaaactacttaaacaaagggacaaaccaaacaagtagaatactaataatgacaagtggcaataattaaagcaaacaaaccaaccaacaaaaa
>1587
tttaggcctctcgacagttccattcatactacttctcagtcactgtaaaaataaaccaaaacaccacagttgaatttaatacatttcaaaaaaccagtatctgttcttcactgacaaactcctttcagaacaattcatattattttcagtaacctaccttcacttcaacttgaaagggtaaaggcaaagataacaagagaaaccaaattctagaaacatccagtgaaagaagtaaagggaaggtaaaggttgcaatccaaatttgaaatgaacacttcgattcacttaactagacatggggtggttagaaatgtactcaatagcaagcggcaaagagtcaattttatcagcttcctggtctgggatttcaagcttgaactcttcttctagtgccattacaatttccacggtgtctaagctgtccaaacccaaatccttctgaaaatgcacttctggagtcaccttagaaggatcgactttggggaaatctttgacgacagagagtactcgatcgacgacttcttctttggtgatatgatcatcgtgtgaagacatggagcgaaagaaaccattccatggttgcaattta
>1588
tttacaatctaatatttacagcactccccctcaagctggtgaatggatatctatcattcccagcttgcaagtaagttgcctgaatctttctgttggtaagccttttgttaacacatctgccagttgatgcccggaaggaacgtaagatgtagttatcagtccactatccaacttctctttgataaaatgtcggtcaatctcaatgtgtttagtcctgtcatgctgaacaggattatgagcaatactaa
>1590
gcgtttttgcgttttgcgtttgcgttgcgttataacccaacctaagccggaggttaaaaa
>1592
cagaatatgctgccatctgggtttccttttggtccggacatgaatccatctgtgtttcatgagcatcaagctcgtgctccggagcctagtagtcgaaggggcccaatcattcagcaattgg
>1593
gattgtgagtcctgatgcatctgaatgtggtgttagcccaataaccttttctggttgaggacatggaggataataatttattctcatcgattgtatcccatcttcaaattcaatattcatttctttttcatccatttttaaagcttttcccacatattcaacaatagtcatagacaactttttcatttctatggagtaaagttcaaaagta
>1595
tcaagcattactcctaataagggaagtggatatgctttgtcaagtgccaaaaccttctccattgcattcttcacatcttcctcactaggatttcctatagcaattgtggtttggatttcactttgaagatgtttgaacaatcttgtagcatttctttgttcctcagtgagttgagagggt
>1597
ttaatggctatgtatcaatcactctatctgttattatcatctatgcagacacttcagattgaaggttgtctggtgtctgacacgtgtgttagtttacggcgcagtcgtccggtgtctgtgcttcgtagattattatagttcttcttgtagtagaatgtaataataaacataaagatggtgttgtcttcctttgagaagtttccaactttgtgatgtacttcaagttcactcaatttgcagctgatcctagagtctgtttcttgtttcagtttctgcatgtaaggtaggtaactgttatcattaattcctgtttcttttcttctgtgttgttgtccttttttctacatgaatgtatgcttctttgtttctgttatgagtaatgtttcatgtcccaccag
>1598
cctcccccttcttctgcatcaatgatgttaccccctgtatcttcatccatacctactgctcctccgcttcatcctactggtacagtacagcgtccttatggtactccaatgctacagccatttccgcctccgactccaccaccttcactaactcccgtttcttctccccttccaaactatgctccagttatttctagagaaaaggtccgggatgctcttttggtgctcgttcaggacaatcagttcattgatatggtttatag
>1599
ttttcctcaacgcgtttcagcctccggcaaaatttaacggagatggtgacttgattgatgaaggtgctaagaataatttgaaggaagttcttttgtctttgaaggcatttaccttgaagcttcaaggcaaaaattgaaatagatttgagtgtcattaattgtttgaaataaaataagctttttgggttttcagaaagattttagcataagttgttattgatactcagttacaaaatgtatttgttcttcatttatatcaggaattttaattcattatgtgttggcatgatgtgttttgatacaattgcttcattgttgatctcattgatttcttcccttact
>1600
ttttttctccgatttgatttaggtacaacccacaaaccccaaaatttgcatgaatttcaaagtacccaaagaaacaaaaggatttaataacaaaattgga
>1601
aatttctgaagtttggattattattattatagaaacatagcagatgcacttatatatgtaatgtatatatacccagcaggcatccccaaacaacattttcccccacagaaagagtccactatatttgtgctagttcattgcatatttctgggtccaagaccgggcagtactttcgtacttggctttgtcagtcttgtacatgtgggcaatatcaggcaccaaaggatcatctgggttaggatctgtcagcaggg
>1604
gatcagcaggatatggacctcggtcgcgaagtgtccgatacgcctcgatgatgaacatggcctcgttgcttccctttgacagcccatattgcttgttcaattgactgaggttgttcagatttcccaggaaagcacaataaatgttgtccaaaccactaaacaacctttgataaatggagggtgtgtttgaaggggaataagccaataaagcatcatttccaaatgtcatgaaaaaagcattagaggaattgcatgacatgaaatctctaagaatttcatgacttggtttagctttcttagcgtttgaattctgagaagctggactgttaagctcttttggtgcattcacca
>1605
ttgaaagatcctgcagggtctgcgaattcacagtcctcttcatatgcattcaatgtgagatctcctgtgacaaaataagacctttggaagtcttgtttgattgtgtccacaacagagacacgatcaacggtttcaagaagtctctgaggagaagctttttcttcatcagatgaagaacggaaaacag
>1606
tttttgtgtttcaatcttggagatatgatagcatcaattttagcttacaataagtagagccaacaaaagaaatctaaaatcatgtatccttggggggagctttctttgcggcctcagcagcagctt
>1607
catcctaaccagatccaacgatgatgttgttaattgggataaagataagcttgacgaaaaacccaacgaatcccatcacaacgaaaccaatcgcggtacgaacagccaccttagagaattctttgcga
>1608
ggctgtgaggaacattcaacctcgtgcacaagtaagacctgcaaaggtcatgaagttgacattatgcacttttcaattggaaatgctattccaggacggctttatggtgggaatcccattaacaatagggatggaaatgg
>1609
gacggcgacatggaatcggaagaaatgaggccattcttttctcctcacaattgtaagatatgcaatcaagaagtatgctatgagagaccatctaggtagagttccaattgccatgagaa
>1610
tcacacataaaatagttttcagaggctgaaatttcttgtgatctttgttacgcttgcagccaccataagggcacgaatacctcttgataagcttcggctcagacccagttt
>1611
caaatctttcctcctctatacatcttctgagtttttccatccaattgagggagttcaagctccggcgcggtggaagggtaagtaaccggaatatcgaactgaaga
>1614
acagaacctccataaataattcgtgttttagacgcaacttcagctgagacattatttttttaaccaatcacgaagagctatatgcacttcttgagcttgctcgggagaggcc
>1615
aaatactacttccaagatgtttgttgtttccaaggacaaaaatttgctactccgcataaatgaattatcagtctaagccgattttgtaacctcgtggatggcattagccacatatccaacgttgcccgaattaataccagccatacttatacgaccattacgagtcatgtaaatgtgaaactcgcttgtcaaacgatcaacttgttctggtgtcataccgctgtagcagaacatgccaatctgattggttatgtgg
>1616
tctcaacagatcgagatttaggacccaatgtcccaacaatctttgtcatcgcagaaaaaaagctggctttagatggctccaagatagaagccatcctaatgggttcctcgagaagcaagtgactggaaggcatgtttggtttgataatcgacgaaaatggcttctacagaatcgattaacagtagagatcggtgattgaacagtagtagcgtgcaactcgcaaacgatgaagaaacaggctttgaattgaa
>1618
ctgaggcactgtttaagtcaactgcttggtctagtttcacatcaacattcttagatttcaaccattttagagtcttatcagcagcttctgcccctacaaattccagcagtcttggtcctttgtgcactagtgtaaccttcttgtctggaaaatcaacagctatctctccagcaagttccacaccggttggacctcctccaacaatcagaatggaatgagcagattttatcttttgattttcttctttatactgatgaagtctctcagtcctaactttgggcacaggatccgcat
>1620
ttacacaacattgatgaagacggacttgctggctttgaagaagaatggaaaggaaagggtcaaaagtatttgcctggatggagcgggagtattggagctggccatagtagacaagctgggcgtgctgggcagggaggtttgctgctcccttcatcggagaat
>1621
tatgtgattccgataatcaaaccatttctggatctgtacacaccgtgagcatcccacatcactcttcacaagacgctccagcacaccaacctcgatcattgctgcgtcgcgatacttctgga
>1622
tccatcaacaaactcctgcacaaaattcagctcagaaatcaaagattgccaaagtaaaggaatcaaagtcttactttctatcggtggcggaatcggaagctacactttatcttcaatcgcagatgcaagaaacgtctcaacgtttctatggaacactttcttgggtggcacgtcatcttcaagaccgttaggtgatgctgttttagacggaatagatttcgatattgagcttggttcaacgcaaaattatcaacatcttgcacgtttccttaaagggtattgtagattgggaaaaagagtctatcttggtgcagctcctcaatgtccaattcctgataaatttttaggcactgcccttcaaacgggtcttttcgactttgtttgggttcagttttataacaaccctccttgtcaatataatgggaacataactaatcttgtgagttcttgg
>1623
aacacaggtggttcactgatcaatccattggatacaagttatggtgtctttggtgagatgatatacgcaaggatctttggaaaccaagtgacagacgtttatacatatccgaattcatacaatctttcggggatcagtaatcctaggatcagaagacatttgaggcgagctgataagtcacttggtag
>1624
ctcgcctggcgggcctaactcaatcttcgccattggcccttacgcgcacgaaacgcaattagtttcgccgcctgttttctcggcttcgtcaaccgctcctttcactccacctcccgagtctctccaactgaccacgccgtcttcgcccgaggttccgtttgctcagctatttgactc
>1625
cttcttatccttcttcttcttgtccttcttctcacctttgtttccatgttcatcacttccaccatggatcttgtccttaatcttctcaactacaccttctttgtgttcacctttgtgcttatcatcgtgacttttctcccctttgtgttcatcatcaccatggatcttgtccttgatcttctcaaccaaaccttccttgtgttcacctttgtgcttgtcatcgtgactcttctctcctttgtgttcatcttctttcttgtgtcctccgatgtgaagagtctctccgatcttgttgatgattcctgcca
>1626
cattatacaatatacaccactgggtgagacccgcatgccctgtaatgatacaaagttacaaacatatgaaatatagtccactaattcaccatcaacctcaagcaaagtcctgatatactggattcaactcaagttgctctgccattttctctaagatatctttcaaaagttttgctggctcttctttctctaattcaactgcacctttttctttggctacatcagcaaaaacataatca
>1629
tagccaaaagagactaaattaaatacaaggaaacatgattgaataattacatacaacagaattagttaaaacatacacaaacagggaaggaccttggttcaaacatagtctcttttacggatcaatac
>1630
caagactcgttgcggaggacggttacagtttcatgcatgaaaaaattgagcatctggaaaatcttgatatactttagaagtactctagtgtataattatgatgatttatgaatgaacttttc
>1631
aggtaatatgctcaaacgataagtaacctttaccgccaaaattaaattttgtatcagcctcgttgacaataagcacattctccaatcttattccaaatgctccatcctcatagtaaccaggttcatctgtaacagtcatcgaagattgcagaggtacatttcgt
>1632
atgtcacttgcactcatagaagcaagtatagtgagtggaaccctttttgcatgccgccatgtttatggttatgttttcagcaatgataaggaagttattgattatgccactgtcatggctcctttggtttctatatctgttatattggacagcatacaaggtgttctcacagggattgctagaggctgtggatggcaacacctaggagtttatgtcaatctaggggccttctacctctgtgggattcctgttgctgctgcattggcattttgagttcaagtgggagggaaaggactttggattggtatacaagttggtgcttttgttcgatgtgttcttctttctatcataacatgttgtataaattgggagcaactggcaatgaaggctcgacagaggttatttgatgttcaattttcagctgagaatagattggtatgatatgtttgagcatatgtctaggaatctaagtgtactattctagtgataga
>1633
atgattcctccattgttagcatatggacctgaacctgcagggtgtttctcaggtgactgcaatatacctggtaatgccactcttctgtatgatattaaatttgttggtcgttattcgggcaatgaaaagggatggaagtaaaaatcgataagatacatgtacacatatgaaccacagatggattgggcagaacctccttcttgcttccagctctctagagttactgctcctggttagtgcggttgga
>1634
ttgcctttgatgaaatacctaagagttcaggttgatactcttccgctcaaccaccagtctcctctgcgtcttcttcccaatttcttcctccgtcgcttcagcgaagaggttaggggttctttcctcgataaatctgaggtcacagatcgcgtcgtttcgtgcgtcaaaaacttccagaaagtagatccttctaaggttactccatctgctcatttccagaacgaccttggattggatagtttagatgctgtagaggttgtgatggctcttgaggaagagtttggatttgagattcctgataatgaagcagacaagattaactccattaatcttgcaattgacttcattgcatctcatcctcaggccaagtagtagaacccattaatctttcctttctttatcataaattagggtagaatcatccaattttaagacattttttgcctc
>1635
tttttatatcctgttttatgggagtgaaaggctcgtcggtggcaacctccatctttgcactggattcttttggtatttcaacaatgaagttgaagataccatcacctag
>1636
gcggagtttgacataggtccgtttgttgaagcaataaagatgcggttggaaggtcttccgaacgaaactatagttacaaaggtggcgcctagcagacaaaattgcttagcagaagcaagtcacattgtttggaaagatggtaaagtttttcaaaacatggttcttagactaagaaatgttgaatgtggggaagtggaacttcgattgcactgggttggtattccaggttcaaggggtatgtaggttgataaatacttgttgaatggttatagatatgagagttgttgttgca
>1637
gggggaatcaaaagtcttttactatcatttagaattccaaaagcaaagaaacatgcctcgtggaactcttgaagttgttttgatcagtgccaaaggccttgaagacaatgatttt
>1639
aatcgatagccggcgaagcaatccaaccaaatgaacacctcatatgatccaattgcttctccaaacaatcgttactaaagacggcacttgtcaagaagccattaatggaggatgagttagttagttagaagtagaagtgtatttaagacgaagagatctgagagtggcgtgtgtttgttttcttcac
>1640
aagagtggggaggaaggtggtgatggtaatgttgatgttgcgaatttggggacaatagcgttggctatgggttttggttcgaagttgtttgagttggcttctgctcctgattgtgttcaggggaatagaaaggttttgtttgaactgcatcgcgagtttttgaagctggagaaggatgctgttatttcagggtttgagttttccattccagattctgttgcaaggaatgaggaggaagttcctgttgttgaggttgatgctga
>1642
tgacttaggagctagaatcataagaacactagtgaggtatccattggtacatcccagtagaaatgtaagaacaatcattggaacttcggttttcaaccaattgggtccatgaagacaaactataaaaagtggatagaataatagtcttgctgtggcagcacatatagctcttttgatacattgtggaacataga
>1644
acgggggggtaacagccgtgtcctgaaaaagttagcgtgaaaattgaatctagggtttgccgtgtcgagaatcatcaagctaacaatcaacaatggcgttgaggagattctacaacgaaatcaaggggaagaaggtgaccgagatccctggacacgtgaaacccatgttttccctcggttacctcaaggattccgtcaagaggggtttggacaattacagcgaaaagtacatcgagacggattcaattcagcctttgctccatgtcctttacggtggtatgatcttctcttacctcgttgctcttcctaacgagcgtcgccatctcgctcacaaagagcatgccgaatctcatcactgattctgattcaggatcctggatgttgatttggagatgtttggtttgccattttgttattgtttaaaattcgaaaaatgaaggcagaagaatattgacgataaaataagttatatttgatataacattcaaatttcttgtattttaattgttgttaaatgtgtgcaaaacatacttgtt
>1645
tgtgctggtcagtgtgcttggccatttcaccaaccaatttacggtccacaaagttcaccattggttgcaccaaacaatgatgtgggtctcgatggaatggttataaacgtggctagtcttttagctggaac
>1646
tggcgaagttggggaaagcctttgcagctgaaaggaaagcgtcgtaggtgtaaaagcctttcccttgacaagcattatcattgcgatgtttgagcatgttgttgaaggtgtcaccggagatgaggctagaaagggtgccgccgccgctgcttccactacactg
>1647
aagttcattaatatctcatcatggcttcatcaagtggaacatcatcaggttcgggttcaggttcaggttcaggttcatctctgctacaaaactcaggttcgg
>1648
tcaccccggtacaaaggtcgcccctctcgatgatcatttagttggcacggcttttgaacacatcaagaccgatctcagttggatcagttgcctgcaactcaatctgaataccatc
>1649
caacttcaaattgaagcaccgcgcttctctttctctctcgcggagcctacagcgtcttcatccttctcaccagtgcttgtggtgatttcaatttaactagctctgtgcttcaacaatggctgatggctcggagaaagctgtttcaaatg
>1652
ctcattgcaaagtacagctttgacatcctcctgtgaagtgccctccaaggtactgataaagcatcctcaaaacttggatattttaggtggcattcaatagtttcctccatttttttcttagaatatttatagtcctgcaaatcaacgaaaatttcaccagaagaatccctacagtcaatggtataaaatgctacacgttttgatgcttttcggcatttgtcattggctagt
>1655
agcatggtggaaggcgcgaggtgaatccttttgagaatgatgttaatgagtcttttagtgagcaagagaacacggggattaactttgatgcttatgatgatatccccgttgagactagtgagagaatgttcctcctcctgtgaatacatttgcagaaatagatttaggtgatgcgttaaatcagaacatacagagatgcaagtatgtgaaaccaaccccagttcagaggtatgctatacctta
>1656
tagatttaacacaagcacttggagtaaagtccagtgtgagatgatattagcgttcttatcctttgccgattatttccggccgaggtatttcctcttggagaatgtgaggaactttgtgtcttttaataaaggacagactttccgtttaactttggcttcacttctcgagatgggttaccaggtgaggtttggtatcctcgaggctggagcttttggtgtttctcagtcaagaaaaagggcatttatatgggctgcctctccagaagatgtgctt
>1658
aaaaacagtaactttaccttccttggagtaacataacagcaacgtaactcaaaagaatgtctttggtaaccgaagaaatgaaatcgaaatccgaggtataccatggagacgaaatgtgtcag
>1659
acttgatgcaaattgctagcctcgttcccacgttgttcttgatatccgttgaagtttcttggccttaagtccgttacttacatctcaactctgtaattcgatcccgcaaatgaattccactggattctataacgagagttga
>1661
ctcattcacttcactcccaatattaatcacaacctttttgcacagctttcacatttgtttcaaagtttcagatagacaaaatattacagttgttgcattattcttatgatgatgtagtaatgtatttttacacccgtaaaaataccaagcgtgtttcatttaaccaactcgcaaaatattccattgtaata
>1662
ccagagttttaatatcagagacaacatgaactaatctcttcaaagattctaattcctaaggaataactttccatacgccagttcattgatgctgcatagattgcatttgcaacatagtttcgaaaggggaaaactggtaaccgtggtgtgtgcctcgaagtacattacgccttggtgattttgattcgtgggaagaaatcccacacaacggtgccacaaacacatttcctttagttgaattgaaaacaaatggaacaccctcgtcttgcgatttccagtcatattcctgcttaaccatgccaaacgatttatga
>1663
atggactgggacaacctcttttcctgtaggactggaaaacaacacaggaagaatcgaggaaaggttacggatagaagaagacgaggaatcggaaaatgtgttttcgctttcgccgttggtttggctcttgctggtgcaggtttgcttcttggttggaccattggatgcatgtttccatccttttaaatgtcactatctgttgtaatgattcactagttttgtctctgaaattgtgaaattgtagaacattatgaaaaacaacctatgcacatatacagaaagttttatattctttagattactagattgttagattatgatagactttgtactagtaagttaggagttgccaaatgaactcaaaattacttgtttcttgttatttgtagaacaatatgaaaaact
>1665
ttcactggcatgtttgacccaattatcatccaaggtataccacatgttattcgaagtgcgaacatagcaataatagtggccagaatgagtactgtaaccagaatgaaccaggaccccacacaatgagtaatgcacaccaccatcatgtgagccactgacataaggttctaaatccagtgcagtgccaaaccgaacattctttttaatctttaggttagggtcatgtgcgtagaatctctttagatgaattgctagcacattaggtg
>1667
gttgctgggttttgttttgtgccgtcttctactttttgcttcagtatactttgtttctctcttttcagaatgggaagttatgttgatgatgattgggagtttgcttcttcccc
>1668
ttcatgagtgactttcttaaaatactgttacactaaagtagacaagcaaaggacagtggatagagctacaaatgttccaaaacaaaagacacagtccaaatgtccaagtaggcagtagctcgcggcatcgaagttagtgaccgtatttctgaaac
>1669
atatgtagaatatctgatggactgggttgaaacacagcttgatgatgaatccatattccctcagaagcttggttctccgtttcctcccaactttaaggatgtcgtgaagacaatattca
>1672
aagcatgacatttctcatggtattcaaccaaaagataagatatcagaagtctggcacctaacataaataatcaactccaaaattttgaacatgatacattcctagccatgaggctacattacaaataaaactagaatgcattaaac
>1675
gattcactttggatcccggaatctcagaccaaattacagaaatttccgaaattgggatctgaaaccacttgcacaaaaagaccaattcaacatcaaagcaccaccttttcaagcggacatttgaaaagagtttcctagctgcagccctagtaaacatcttgaaaccacactgtgtatcacgaattccaggaccagcagccaataaaaccacaggatggaaccccttcattaaaaaattgcggtaccacttccttgtagccaaagctttctcct
>1677
tatggtcatgaaaactggcgaacgttccctttgaacccaaagcgacccaagttctatatcaactttctgatttgagggttcaatcagagcactctttgagccaggagcatgtcctagcaggatgatcctctcaatgacaacatctgatgtatgacgaacattgccaccagaaataggtgccagatttaccgatgtaagtttcccatttgcaaatataaatcgtctatgaataaaggcaccttctagaaaaccaaaactgctgccatcatctatgtacagttcaccttcagctgcttgggaactattcagagctataaccagagtgatgggatcatttgtcatctgagtggaacttcgccga
>1680
ttccatagctgtatacaatggctcgctttttctctttcgctgacgttaaggttgtctctactatcatccttgacggtttttccaacactcttacaagacgaggtt
>1683
ggtgcaaatggatggcgatggaggagaggttgtgaggaggatgaagaaggaaatggaagataagggtttggttgttgaggaggatcttggtgccaaagagaatgtagatagat
>1684
tgggcgattcatgacacagaagaagatctgtttatcaatgagtgattttcatcctgaaagttggaatccaatgtggtctgtatcaagcatacttaccgggcttctttcatttatgatggacaccagtccaaccactggcagtgtaaacaccactattgccgag
>1687
acttgagtattgcgaagatgaagaacaagcttgacttgtaccaagagctgcaaacacggcttaaagagagtcagcgtgctttaggtgaggcaacttccgatgctgacctgcaccatagtgaacatgaaaaaatga
>1688
tttcattgaggagtgggtcaaaattggtttacctgcaaaggcgaaggtgaaagcacaacatggagatgcaccttttgcagagctatgcacacactgtgagaaggaagctgtgaatgcttcccttggaaaccttctcacctacccatttgtgagagagggattggtgaacaagacattggcactcaaaggaggatactatgactttgtgaaaggatcctttgagctttggggacttgaatttggcctttcgtccactttctccgtatgaacatcaaccatatatcaatgaccacatcttgattactaagtattcttctccctaaaatgtca
>1690
ggggagtatcatggatggtatcaaaatactatatgattggtcaagaaggaataaatataatatttgaaagtgttactgaataatactaatataggaggaaaat
>1692
acaataacatcatcgtcatcatacccttaaaaaaatggaggattgtaaacatgacacgaggaagcgagttcgtgatgactcggatcttgccgcctcgaacgagcccaagcgagttatccgagttgactcggattattatgatggtgactcgtccgagttg
>1696
ggtaaggtggaggaggtgatttgtagtaataggctggtggaggtggggagtaaactggaggaggaggagaatggtaaactggggtaggaacatgaggagggtaggtgtgagctggtggtggtggtggtgatggatacttgtatggcttcttgtgtggtgt
>1697
cttataccatggaattggaagcagaagcagcaaaattaaaagaagagaatgaagaacttcagaaaaagcaggaagaaatcatggaaattcagaaaaatcaagttaaagaaatgatgaatttgcagcgagaagtcaagagaaaatgctt
>1698
acatctccaccggttatagtttcgactcgaaagaggatcattacaaatggtgctttggaagagaaactgaggaggacaagatcaaaaggtgttataaaaagtagtaatagtgttggtgctaccaaacatgtttt
>1700
tcaaccatatctatttcctggttctcaagattatgttaatggaatcaattttgcatcagctggtgctggagctttagtggaaacccataaaggactagtgatagatctacatactcaattaagttatttcaagaatgttaaaaagatattgagagagaaacatggagatgaagagaccacatctctgctagctaggtctatttacttgattaccatcggaagcaatgattattttgtagaaaattccagcatatatactcataaaaaatatgtatccatggtagttggtaatattacaaccgtgatcaaaggaatacatgaaatgggagggaggaaatttgggattcttaaccaaccatctttaggttgttttccgattatcaaggctgttataaatggaactaaagatgcctgcatacaagagtattcatcacctgccaaattacataacaccgtgctttttgttgaacttcagaagttagagaaacaaatcaaaggatttaaatattcatattttgacttttttgacctatcttatgaagtgataaacaatccttt
>1701
ctgtattgtatatgatgcaattggtaatgcttagattatgcggttcagttgtcgactaacacaatgctatgacgtaatgaaggatgcttatgatatgcgtgatgtgagatgcttaagctgctgtagaatggacacgttactgcaagtgaagtcatttggctcataaagaaacaaatggatttggttaatcacatggatggttaggattaggatatctagggatgtaaagtccatttcttgtgttttctcgtgggatcattatttggatgaacttaaatagcttt
>1704
atgagagttgtttgtggaggatgaaacggagacggcggtggcggatgcggcggcgacagaggcagcgaagaggccggatttcttcatagttgcggtggagagatgagagatttccaagaatttgtagaaattattgagattttgttttgagaaagtgaatttgtggtgaagaggaagagagaggaaaattg
>1707
ttaactttgaaatgatttcaactagctcagaatatgtcacatcgttgatggaaggtaagtcatttgcagccaatacaacctgactcccacgccgaagaagctcccttgcaaatggtaaaatgcccaaaataatatcagcaccagaattatcgac
>1708
tcaacttcatattctatcttgcaatcatgctctagactctttcctttagacttatgtgatatcttcaaaacatcagttgcatcaattatataaatcttggcaggcaaaataaagctctcccaattcatccacataactgtgtatttcaaataaatacttctttttttacc
>1709
tctctttgatatcgtcaaggagcatggtccaatcaccgtttctaacacatgggaacgcgtcaaggaagttggactgaaagatttgacgagcaagaatcacatgaaagtagttttgagatggatgagagagagacagaagcttcgtcttgtttgcaaccatgtaggcgctcataaacagttcctctatactacttggtttaccaaaccaggtactgctcaagctgcaataacaacaccgacaacaacaacaacaacaacgagaagcattccttcaaagaaaaagctagcacgagcttgaagcttttatcatcaacagccattagccaagactcgggaggatgagccagctgttttatgcaatgggaagaatattgtaagactaaagtataatcttagtgtcactcgtttgaatattgggccatatggttgattgaaatactagcactatgtattgttgctttgccaaactgttttctct
>1710
tgccaccttctttcacaaccttgaatgccttctcagtttcccctactgtatcatacaccacatcgaacttctcaggcagatcttcaaaattctcctttgtataatcaataggcaaatcagctcctaacttgcttaacaattctagtttcttggtgctagatgtagctgctactttggaggcgccaaaaacatgcttggcaagctgaatgacatgagttccaactccaccggcaccgccaaaaac
>1711
tttgtgttgtagaagaagatggatcaaatgttcagcaaggttggatcctattggttcaaccagaaagccaacaaagagcttacttccgtcggtgatgacatcaattcaatatcaaacagtatcgaaggaggaaccaaatggctggtcaacaaaataaaaggaaagatgcagaagccattaccggagttgtt
>1712
tcttactgcagatattgattcttttcactaaccgcagcaagctgattttgttgcagcttgaccgccattcgctgccggatcttgttggttaatcttgatagtctgaggctcggatctagaatctgtgtctgcaagcctttgcttgatgtctcttgctattgaaaagaaaacttcctccacgttcatgtttgtttttgcactagtttcaaagaacttgataccatactcatcagcaagagcttgacctttggaggtaggtacagcccttttactttcatccatatcagccttgtttcccacaagtatcttgtttacattgtcagaagcatg
>1715
acggatgaagcaccatcaccaaagagcgcttgtccaaccaacgaattcatgtgattttcattcggaccacggaaagtaacaacagttatttcagaacacacgacgaggacacgtgcaccagcgttgttctcagcaagatctttcgcgagacgaagaacagttccaccagcaaaacaaccttggtgatataacatgaatctttttatggatggatttaggtttaagagtttgacgagttgataat
>1717
gttgctggaattgtctttttgcatgaacaggatttcaatgaggcgctgaaatatactaatgctggtggaaccatggaactgactgcgttgaatgtgcaaatcttcattaagatgcataggtctgattatgctgagagacagcttaggattatgcagcagatcgatgaggatcatacactcactcaacttgccaacgcatggcttgatttgtctgtgggagggtcgaagatccaggaggcacatttgatcttccaagatttgtctgagagatatcagtctactagtttgcttttgaatggcaaggctgtttgttgcatgcaaatgggtaactttgatgaagctgagactcttttggttgaagcactcaacaaggat
>1719
tttctcattttataccataacaaattcttatccttttccttttgttctttgctggaaattaaagcacatgtactttgtttcattcaacattacattccagcacggatgtcacccttgccagtttttaatcaatgggctgacactagccattattg
>1721
ttgagttggctgcagttttggacggagtgcttcaagtggtcctttaggcttttgtgctccttgcttccccaaagcccaatcagcagaatcaaaataagcacgttcatgatccttggatattagtggaggcttctttggcaatctccctccat
>1723
tgaagatatcttcttctatatactcataatcaacacctttgagttttagagcccattcgacccttttagaatatggactcgcccaaaagcaaaccaacttcacatctttgttttccattgtcttggtttccccccgt
>1724
tgtgaagatgtacatccatgcttctctgccaacttttccatccgagaataaaatatcttgttcttgtcgaagttctctccttgcaaccttggttgcattgcca
>1725
gcaagtgtatggggaagtgtaaaagtggtcctaatgtgagaattcagaattctgtggatcatggcatggttcatggagttgatgattctgttaaggttcctagtaaccctctatgtattgga
>1726
ggtagaaggactgttccacaagtatttgtctatgggaagcatattggtgaatcagatgatctcagtgctgcagtccagagtggtgaattgcagaaacttctcaaagcaagttgattctataccggagtggagcactagcatctatagtttat
>1727
tttgaaggccatgcttacaggcaagagtggtaagccactaataatacccaaagaaggcttcttagcttttccaaaagctataatcacaaggcccctaccttcttggctctcacaacaagatatcaatt
>1728
ataataattgaatatatttctgtgcatattgttctcgtatactatattgtccaagttttaatgtatatatgtgataatttaatattatgttataggtgatggctcaaccatttttccgcgtcatcgaaattggtgctaacatcatgtggcctgattcaaatttcataaa
>1729
gccggtggcggcggtaacgccccacaaggcggcggttttgacgtcggagggttgaatacggatcttcgcaggtaaaccggccattttcccaaatgtgaaatctcccccccgt
>1731
ggatggtctgagaggtgtttcaaccaagcttccaaatactgctccttttttatctccaacaaccaacaaactcaatccaggccatatcgcgcttctacggtaaagagtcgaaagtgatataccattcctccaagtgctgtatagcaacaaccatttccttccatgcataagaggtggaagagaagcatagagaacattcctcatactttcggaaacaagaactgaaggttcagaaattcgtggcaaatcatccaaagaca
>1733
gggttatggtgtgttataacttctgcagcaaaaacaatgctcacagttgttggcgtggtatcaatattgagtttgtctggatctggtcctaatttgcacaagattcgtttcaatgcacaaggcaggcatcacagactagaaaacgagaacgtgacatctaccattgagagattgtgtccacctgggagagttttggtgatggaaaacgggg
>1734
gtcatatagtcaccaattatcatgttatcaggggtgcttctgatctcagggtcactcttgcagaccaatcaacttatgatgcaaaagttgttggttttgaccaagacaaggacgttgccgt
>1735
tacatcaaacttgtagatttcatcttcaacattctcagtcatttactatgagcattcaacatctgaatcgccgggtccatcaatgcagagttcaaaatcatcagcactccacctgcaaataaggttcagtttaaacgtagccatctctgagaccacca
>1736
accctctgactttgttcagggtgttcagttaattctcccgtctaatgcgcttccctgtt
>1737
ttgaccgaccaggtcttcctttacattggaatgtacgcggagcagcttgaaatgttatctattgcttttgctggcgagagtgacaagggaatgctctatgtattgaacg
>1738
ttacaaaatcaactcctccaacacaacagtcaaatccttccgatgaacacgactccttgacattcagtccattatcctctttgacatctaacaaagaacatgactttttttgcag
>1739
tgaagccatcattgccaaggcaagagcaacagctgaaggactttctgtcgtgtcacaaactctaaaagaaaatggaggaccagaggcagcaagcttaaggat
>1740
ataacacaaggaatgttaatcccacccactacaattttgatagctgcttgaaccttgaaccctaatattagggacttaatttttccatccattatttatcatttgttatgtgttgtctcttcaatttgaatttttacaggaaattgtaagaattaggtcgctgtttttgtagaattgatattaaagttgtattgctgacaaagacaatagaaacaatatatattctataattta
>1741
acttatggttttagctttgccacaactttaactggcatgcattttgccacaacaaccttgttgacgatcattcttaaatcgctgggatatatccagacctctcatcttccaaaatctgatatcatcaaatttgtcttatttgcaaattgctccattgttggcatgaatgtgagtttaatgtgga
>1742
ttgtacaacttgctagattttggagtggcagatgatcaaaagatacatgaatggtcttataatctctgtcatggctcctcataaagcactcttgataaagagcttgtgctcatgtagaagtttttgagtgtggtggatttgtattgtttaataattatttttcattttagaaatcttgcaattttcatttgatacttgctgcttaagctatttcattcat
>1743
ttttgttgtgttgttgtgtgtgttctaattggaggagtatctttctcttcaaatgcacaacttgatccatctttttacagcacaacttgtccaaatgttagttccattgttcgtggagtcctaacaaatgtttctcagacagatcctcgtatgcttgctagtctcatcaggcttcta
>1744
ccagaaatcaattgcagagtcattgattattcttgattacattgatgaaacatggaagcaatatccattgctgcctctccatccatatcaaagatcaagtgctcgcttttgggctaagttatctgatgagaagcttgcgttgggttcatggagagcaatggtgagggaaggtgaagaaggggaaaagtatctaaaggaagcaagagaagtaatggagaagtt
>1747
tctagccatccttgattggttagatcttgatgataaccagctggaagggtctattcctgtctctgatggtcaagggcagccaggtcttgacatgctccttaaggcccaacactttcatttggggaacaataaactctcaggtccaataccgctaacactttttaactccagcatgattctagaacatgtgcttttcgaccacaatcaactaaccggcagtattcc
>1749
ttccctttcatggctaatagcagggcaaaggcaattgataacgctgaaggactagtcaagataattgctgaaaaggagacagacaaaatattgggagtacatattatggcacctaatgcaggagaactcattcatgaagcagccatagcattgcagtatgatgcatcaagtgaggacatagcacgtgtgtgccatgcacatccaacaatgagcgaagctattaaagaagctgcaatggcaacatatgacaagcccattcacatttgaagagctggttgcttctttcttctcttgttttcatttttgtccaaggatttaccttgacttggagaagatactttgtgtgttaaacttagattcaggttttccttatacaaattagctctttatttacatctatgcgtatgcataataagaggaatggttgtg
>1752
tagcgctggtaattctcctgttaagttcaaaacgaacttcaagaagcagaagcaggattgggaaattgatccttctaagcttattatcaagagtgttattgctcgtggtacttttgggactgttcatcgtggtgtctatgatactcaagatgttgctgttaaattgcttgactggggtgaagaaggccaaaggacagaggctgaagtttcttcactgagggcagcgtttatacaggaagttgctgtttggcataaacttgatcatcccaatgtcacaaagtttataggggcaacaatgggatctgcagaattgcagatacaaactgatacaggtctaattggcatgcc
>1753
catcaaccttacttgttacaaccggcgtaaccaacgcggatttcaacaaatcaacaaccacttggaattaactacatgcaacctcttgctccggaatagtttctctcaattgaagtgaaactgctctgtatttcttcttcatagttggtatgataacttggtgt
>1756
tttggtttctccaaaagatgcaaatttactcttttgcattattttctctcttccttttacgctgcaaaattccatctctcttgatatcaggtctcaaatagttaatccaacgaagtctgcaactcttgccacaccttaac
>1757
aagtatttatcaggcaacttctcaaaggggttcctctcattgtaaatatacccgcagtcacgacatatataggcttgtttggaagctacacgcatggtaaacctaggaggtccataaacaagactatgttgttgattaggatgaagtacgaggttaagggaacgagagaagaaagatgacttca
>1758
cagctgaaggctcaagtggtacagtaaccgatgccaaaccaagtagctccggtcatgccgaaacatcaagtgccaaagtttcaactgacaaataccggaattatggtgttgtagccggcactataacaattctggcagctgtagggtggtaccttaaaggcactgcaaagaagccagaagtgcaggattgaagatttcagttgtgatgcttgtttttgatttcgatttggttgcaacagttgcacaaaaataaataactacacatc
>1759
tttgagctaatggtcttactgtctgggctgttaccaaatccacaactcgaaacttcagttctatcagtttgtctcaataccattgcaactctctatacaataccatttggaattagtgctgcagcaagtacgagagtttcaaacgaattaggagctgggaatccatttgaagcacgcgttgctgtgttaggtgccatgtcacttgcactcatagaa
>1760
tttgtttttaagaaccatggattgatttttgccaacaaagaaacttcattgctaataacaaagattcaaagttttgataatggattggtttagaggttaaagggctccacaaaagaaaagtagtccccc
>1761
tctttaggtccaagttgatggtgatcatcccaggtctgaagtcgaaactttccttcacattttgaagaatctccttgtcgggaatctttccggttccataactgtcaac
>1764
cccagctctggaggatattatcagggtcggtgaggcttcgtttgagtgtgtaaagagcgtctccttcagaattagcatgtgcgaagtgaattagggttagggttagggttaggattaggggaattccgaaaagggaaagtgaagtgaagattggtgccatgttcttcactgatctgaggtttattggattgaacagaaaacgcgtgttagggttcgttcttatgtgtgagagagagaga
>1765
ctgaacagcatggtttgtctcctcctgtggttgttcaatcttttcttcctcattctgaacaacttggtccgtctcctcctgtggttgttcaatcttttcttcctccct
>1766
ggggaattggagcagctggaggctgaggaaaccattgctgaggtcgaggtggagccactccccaagcattaggaggtaccggtagagcaggattataaattggtcgaattgttcccaacattgatcgtggaggatatccagcacccataggaggtggcaccattccacctaaaaa
>1767
tccctcgcagcgttacccgcaagttccaaaacctcagcgcaaaggtattcaagaacagcggagaggtaaaccggtgaaccagatccaacacgttgagcgtaacgacctgctttaaggaaacgagcgacacggccgacggggaactgaagaccggctttgcttgatcttgaaacggatttggttttaggtttgcctcttccgccttttttggttgttgccggtgtaccagaagccattgcgcctttttttc
>1771
attgcggtgcagattagggatggtctccttcagggaaatgctgcaaatttataagtgcttttggagatataataagtgcttgttatggttgaattatgtttgcatattattattcttatattgtaaaagaaactaaaacacgaaggaactgttaagaaatatagggtttgccttgtagcagaaggtattaaacaaagagattatagagatttctttgacacattt
>1773
tgaggaaggcttccttcatttccgattcctggcttcatccttttccttctctcttttcttgtacagcttttcaagaacacgcttggcctcacattgtggaaaattagacaaatcatagtaatgtggcgctatatctactagccattcaccgcgtatatccgtcacagtacgtataaaattccgactggtaagaacatatt
>1775
caagccatccatgccacttctttagagtcttgttataggaatctgtgcaggcttgtgacattgaccagtctgtatgctcaattaagttccggaaaagtgccaccaagaaatccattgctcttgtaagccaaagaagcccattagtacaactggatgatgacttggcagttttagtttcaacctctacttgtaccaaactatacaggtagttgaatttggcaggactagataaatatttagattccaatctcgatatattgccacctatgtcagatttaacaagggtcatagcagctccaaacttatctataacaggaagtatctgcttgcacacttccaagaaaggccgtgacagaatctctccctgttcagacttaacattctttattccttccaatgcaggagcgaaaacagtcccttccatttttatgctttgatgtaaaacaaagttgaacaatgaagaacagcgatgatctgagtgtggcaacaatcgcaggcgcaaatcgagtttataggaaa
>1778
taaggacttaattcgggcactttttgaaagggcaatcagtttgagcctcccacctaaaaaaatgaagttcttatttaaaaagtatcttgattatgagaagtcacaaggtgatgatgaacgaattg
>1783
agtcgataaattcgtcaacagcttcaggagcactttccttgtacagttctactattatcgaccctttagaggtatttaaaacagcatattcaggtagctcagatttcttcgagtccggaaaactattatcaccctcatcagatactgtcgagttattttctaattgcaatcttgatctgttggaccaatgtctgtatgtagccaaaaggaaaaaaccaaccaagacaagtaccaaagcataaaatataatactggccgcgctaa
>1784
tttgaggcaatacttttataagagacctacctgcaactagactgatcttgtaagatgtttgagtttgtagtcatatacccttttcaggtctccaccatctgtgaatattctaggttatttatcagtttggtttgcctttgtgatatatttttctcaagttaaat
>1785
gtgtgtagtaccgcgttttaggagctttgaatcgatgaagcgtagaattatactttaagggtatgaatttttgcatggtgtttgtgatcattgtttaaagatgctcacaacctccatgcaaaatatgcaaaattagatggtttatgttgtgtggttttttgtcttgaagaccattttggtatatttgctacaatgagggcatgcggtatggtatccttattgtgatttctaaacttggagaaaatgtcgattatcttga
>1786
aggtctcttgcttcatcagagttcaatgttccaggaaggccaccagaaagtggaggagggccaccaactttaataggaatagcctcagcaagaacggcttgaacaaaagaagaagaaaccaaaccagtagcaacaagaccaatcacagcccttcgactactctcctgttgttgagctctaaccgtcactgatgaacgtgttgtaaccttgttaacgttgttggtgtttccgtgcaacaaactcaacctgtttggtccactaaattgaagacttccttctaacacagtttgaggtgaacaaccacgtaaacaaccagccattgatgatgccatagcttgagccatagtagtttctttcttgaacttgaatgtgatgatgatgatgatgctgatattggtaa
>1787
aaaaacttccttggaattttcagtgcgcacacatttgacacagtcttcttcatcaccttgttcattgtttagagagagtaggggttagaaatgcgtttgttgttgaggattgattccaaaccatgcgagcgagttgtcccccg
>1789
gatcttccctccaagctcttgcgtgactaggtttactacctcagcgcttttgtatacatcatcggtgccaattgcaatctgtgcataaccatttcccttagagtactcggtgacaccgtagttatatgtcaactccaacacagttgactcttcctcccctttatacccaagtgcaacaacagtgtactttttctcaggattatcgtccttcctcagcaccttcaagcccaaagccttttcataaaacttgatgccgcgttctaaatcaccaacacgaagcgtgatatgagcaaatggatcaacgaacacagatctttggatgagtgcaaaagtgtagccatcaggatccttcacaaaggcgataatggttgttccgccctgaattggaccagcctccctagtgatgtttcctccaaaagcccgaatgtgctcaaccaatttgtatacatcttgtgttgcaattccaaaatgtccaaagccatctccaacatcataagaactcactccataattgtatgttaattcaatagaataatatgatttctcatcgccaaatccaacaaaag
>1792
ttagggacactgagtgtcaatggcctcaacctagttccaaaccctccaaccagaatcaatgccttcattgtgataagtcctttgttttcctcggttgtggaggagttagatccgcgtgagaattgaaaatcaagattcagaaatgagtcgtagtaaaaccccgacccggaccgagtcaacacggcgaatcggaatctagaactagaagaagaagaagaattagatttcgaagaaaatccctccccccgt
>1793
ggaggcaagaacaagatgggcagtgtttaagttgttggcgcgataatataagtgatgatgcttaacaagcacgaagaactaaaacactagctgatgccattttcctatgttttcaaggatagtgattgtagcggttatatctgttctctatttcattttatgatacaaacagatacattgtgtcaagtttcagtcacactgactgtgtacatagctatgcactgtatttctattcgaattccaaaccaagaacttaattgatt
>1794
gttttatcaccggcggcattaacgatgggccaaaacgtatccttgttgacctcggttactttccctaccgtcaccgtgggtcccgcagtttccaagctggatcttacactgacactgatactcctcctcaagcttaacctctgtagaccaaccctcttcga
>1795
aaatcgaatggaactgaaattctttacctaattctacaggtactggcaactgatccatttcctgccactcctgcttctttgcagccattacatttgccaactt
>1797
gctccagctggcccagatcccgcagccctgactccctgatgattctattaatgtttcctgcaagctctacatggggggagagtttgtccatttgttcgctgtattgtggaagtgcttgaaccatcttctgtaagtcccttgttgacatttcaccactaccccttgaaccatgttggatctgtgcagctttattctttgaaataaagttggtcattttctcatgcaaccgttcactagcatcggcaatatgtgcataacgaagttcaagccatataggatcatgatcttccaacagaacctcttttctctcaggttgacca
>1798
aacggtcacaaagacaccatcctcgtacatttcagcagctcctcttaaataaggatgtttaatggaaagatcatgagtcatcaataatccagcattgatagacaccatgttcactcctctgtccattgctaatgcaaacgctgttttctcggatagtgtctttgacatcccatgccataacttaaatttgcgacagaaattgacatcactccaatgaatttcatccaaatcaggttcaatggttttacgatcctctctccagacaaccgcagttgccgaggatgtaaaaacaaccttatctattgtttctgtttgagcacaagcttcaagcacgttgtgtgctgctctaacttccacgtcagccatatattcatcataattgggttggtcaagaggaggttcaaacgagtagaac
>1799
cttagcatccacatgcttaacaatacccaaagtggtaaaaccagtcccaccaccaacatcaacaacaagcatattcctatcagtgagttcagctggttcaagagcttcatctc
>1800
ttttcaccttgttggaaacagcagcagaagaagaagatgacagtttcttagcctgagtatatgatctgatattgttcttagcatgttgatgaagtgatctgaaaatatagttccacctgcatacaccaagttggtcttttaatgcctccacagctcctatgcttgatgctactacccaagcttttgttgcagctgcactcatttttgtgctgtaattttgttgaaatttgaacttgttttaa
>1803
ggcgcccaaatttattcctgatctgttgacggaagaatcttagtgtatacagtatgatgcatcctatgaccattcgaactatgagaagagcataaaactttggcaa
>1806
actcggaggttgtcagagtccactatgatcccaaagaatgcagctacgagtctctgctcgacgcgttttgggctagacatgatcctacctcaccaaatcgacaggggaatgatgtgggaacacaatacaggtcaggaatatactattacacccctgagcaagagaaagcggcgcgagagtcgttggaacaacaacaaaagaagttaaacaggaagattgttactgagattcttcctgc
>1807
agcatccttgccatctgggctactcaagttatcttgatgggagctgtcgaaggttaccgtattgccggtggccctcttggtgaggtggttgacccactttacccaggtggtagctttgacccattgggcttagctgacgacccagaagcattcgcagaattgaaggtgaaggaactcaagaacggtagattagctatgttctctatgtttggattctttgttcaagctattgtgaccggaaagggacctttggagaatcttg
>1808
aaaaacacgctgagcaggaagattcggctgatgtaccaagtaagaagaacaaaaaaaagaagaaaaatgatgactagagccagatcatgcagagattagcatcaactaatcaatccggtgaatggcaaccatttttgtacttaattgtgtaactcagtagttgtttcagtgttatttttac
>1809
gacaggcgaagtgattccaactgttccaccccataggaggagttctagcaagaccattagcaagaaggtttcttctaagaagatgctcctcctcattgttcttgttgttagctaatgatgaagaag
>1811
ctaaaatgtcttcagatgctgcattaaaattagttgcatatcaggtttgtcagaatggaggcttgcaaattggtcaaattggaagttcccgggtggttgagcaatcaaaatgcttacacaattgtgtcgatgaagtcatcatgattaaacaacttggaaatgtcagatttgggattattaaatggtttgatgaatatacccgcaaacataagatcatgtttgaggatggttgtgttgaaattca
>1812
gatgatctgctgcttgcaagaaccttttattcttcgttattttgtttggtccgtaaccaagggagaagacatttaaaggataaaaaattaaattatggcaaagtagcttttagttctttcctgtcagcaccatatgcctcaacccctaagcctttaacatatacattggtaaata
>1813
cagatgtctccaagcaaatccagcagatggtgaggtttatccgccaagaagccgaggagaaagccaacgagatctctgtttccgccgaagaagaattcaacatcgagaagttgcagttggttgaggctgataagaagaagatccgtcaagagtacgaacgcaaagagaagcaagttgatgttcggaagaaaattgagtattctatgcagctgaatgcttcacggttaaaagttcttcaagcccaagatgatctggttaataaaatgaaagaggctgcagcgaaggaactcttgaatgtgagtggtgatcccgaagtgtacggaagcctcttaaaagatctcattattcagagtttgctgaggctgaaagaaccttctgttctattgaggtgtcgggaagtggacctgcctttggtagaggatgtcttggagtcagctgctcaagagtatgctgaaaaggcaaatgttcatgtaccagaggtcgtggttgataaggatgtctatcttccacctgcccccagccatcacaatccccatgatctccactgctctg
>1815
gaattggagagtgaagagccacgtgaggcaagtggtgatgagaggagaagtgctgcgacggccatggacaacatcttttctgtgctaacccactatagtgag
>1816
tcttggttctcatctccttgcttcttttgcttacattctctaatgtagctgaggcttatggacgagcaaaacttcgtccttcagattgtaaaccaaggtgtagttatcgttgttctgcaacttcacacaagaagccatgcatgtttttctgccaaaaatgttgtgctgcatgtttatgtgttccaccgggtgtatatggaaacaagcaagtttgtccttgttacaacagctggaagacaaaggaaggaagaccaaaatgcccttaagatatattaagaaatgtaatatttatgatttggaaatgctaattgatttcatactatagtgtatgaaaggtgggtgattttacttttcaaagacactcaccatgtatgatcttgtccttttaaccataatatgaaggttggaaggctta
>1817
taataaaatatatattaatatgctttgttggacgcatgatttagatatgaattttatctgctggaatttttctatgatatggtggcttagaatcagttggtggtttgtaaggacggggtgaaga
>1818
aacaacctgcactttcctctcacagtcagaattacaaggaataagtccaactccaaattgattttttggttatatcacttgggtcgcgaccagcacgattatgtgctgcttgaacatctcgacaaagccactcctttttcagcgtttggcatttgcaacgaacagtgacctttttacagcatttctcaggatttgggcattgaccaggatgacatgtctctgggcatagatgtgtacaatttggca
>1820
aaagacaaccaaatttccctaagattaattctccacaatctttggactgctgtacattttcactatcacttgtaaactctctggtttctctctttcttcaagccattcatactctttcttttcttcttctgctatggatattccatct
>1821
gtgttaaccaggcgctgactcagaatacgtccataaacaaatagcattgcggtgaagaaaaaatgccaatttaatagcctaaatcctggaagctgcttatcttcatgagctcggcggagtagattgaaaagttctcttgccatgaagatttgaatgaccacaatcattgcagtaatgtagaggtgacccatatagatgatcaacacaaagctcccaatcatccaaacggat
>1822
aaacaacttgttggtgtcgtagatgtcactgtaatgagagatcaagatgttcttcaacatcttccagatgaagcacaagagtacctttacgtctcaggaacagctgtttcaaatgctttcaggaggatgaaaatagggactgtaatgttgaaagcatgtgatatgatttcgaatttgtggggtttcg
>1823
ccgcagggtggtgaattgcagaagaggtttgatgtttatgcttattttcacaacaagggtttgtgcgggtcgccgcttccagcatgcaaaaagtgatggcttagctaagttctaagtgagtttcttgtatgttttaataaaataactgttacctgggtaccatttgaatatggtcaatgttaaactcctaagttgaccagatgctgtagtttctta
>1826
aaaacacatcctagcaaccaatcctcatcagttccagccatgattgattttgaaggtatgatttttgcatttaatagtttcggacccttcaacaatactatagacaaagctccacaaatacatatcaa
>1827
cagttccaacagagcccaaaaacaggggcacaaacactgattttattttctttcctttactgctccattcgagatgaagcaaaactatatatgtatatacacatcatagaatggtgatgatattggccagaaaaaattgtaaaagaaatagcattttatcctcttgtgtatacttctaatttgtggcactatcaccactacttgctacttcttactgttcagcattatcttctagaatacttggatctactta
>1828
gtagaaataggaagctcaagagacacggtcctcttaggtctaacagagaatttcggaataggcaaagaactaggtggtggtgaattcgaataagtcgggccggcccaaagttccgaaagcaaaaaactcccattagcatcaacaaaagctacctcctttctacaaccattgtcattgataggaaccggggcactactatggacatctttgcaaaaacctttcctatcagatttcgaaaccggagtacttaaaggggttttcagtttagtatccggcgaagccaaagtactagatttgaacggtgttggtagaataccagacccagtttgaaaagttctacaattaatacccctaaagtgactcgaagccgaagaagaaccaaaccgtggcgatttagatccaccatagtattggttcctatgctgagctacaataacaagtgtttccatttcgcagacaaaaaataccttaacttcacagaacaaaactatagatctcacttctcagaccaagtacaacgtatcaaaaaccacaaaccacaaacaacaaacaaaaaacccaaaatgattgttacagtgtaactaacccacgtagcttctcaccaactcgtggattaaacaaacggtttagagaaaaaccagatctaatttctcgaaaacaaagtctccgacactgaagaagagaaagtatgtgagaaagttatggtg
>1829
gaattgttccaatcaaattgactaagtaatagtttagcatatatgcacgattctctcacactacaccggtgcagtatgtgggagaattcttcaatcatttcgcatgtgtcattctaataaaataaacaattaggataagacctaagtctaagttagtgtttttttatacttgtgtactttgttgcgcatttttgtttgtcttgtaagggtcgtttaaagaataatgtgtaattttgttgtctttaa
>1830
gctgaaaataccaaatactgtgggcgaccttgagctgatgacctatttctctggccttcccttctagcaatatggcgtgctcgccccattgctgctgcagcagccaagtgttggattatacgctcttcaagatcagcatcatttgctcc
>1832
ttcatccttaataactaaaccctcaaattcagcttccaaagtttccaaattcatcataaaaatactcaagtttgaaactttctcagagaaacacgctacactcatttccaaatcaccaataacatctacattaggtgaatcacctccaacattaacatcaacatcaccagtactatcttcagcattttgagtttccataattctaatctt
>1837
tctcatcagacattgtgacaaagccaaagccacgtgatcgaccagtctctctatcatagactactcgagcactcacaaccttaccatgttcactgaaaacttgctcaagtctactatcatcaagttcccatgataagttaccaacataaactcttaagacaggttcaaaggtacgaggtgggcgctcttcccgctctggcctagatcctcttggagcagccttattcacagtcaagtgtcttccattataatcatagcgattgaatttcgccgcaccagcttcagcttcttcaacggtactcatggttacaaatccaaagccgcg
>1838
agttcttctctttcacatttgggattcgatcaggagattagactaggtccttatggcctgaattgtgtcgcggactcacgtgtggtttcgggaattggatgcattgataatgatattccttttttacaaagctacaataatgagagacgccatcagaacttccttaaagaattgcatgaatgttgcattgctatagtgaatatccaggtaccgaattcgtccaattaccatgtaaaca
>1839
tgtattacgattcattttgaactgtattctattaactcatcacataagatttagctttgcaaactggattatggacaagctgattgtcattctcttttcaatctctatctttgtcgatga
>1840
ctcaagtattaacaattcctatccccgtaatcatttcaactatcattggcagcatatcccagaaaactgacttattgcagaaatttgactgagagggaagttaagagttttcagatatacaataatctaccccttaa
>1841
cgccaagtctacggaagcgaagaataccatgaaacaatctctttttccttcaccgactccttcaagcccaccttctccagttgctgctgctgataatgtcacttcaccgcaggc
>1843
tatctttgaagacctatgcctatgatgacacatcaataggttcatggatgatgggcatccaatcaacatatatagacgacagtcgcctttgctgcggtagtaccacacaagatatgctatgctctttggcttgattggcttgtcgtgatcacatccttcactatacaatgcatcactcagaggttttcagtcgaccaatataaatccttttctgcattga
>1844
ggtggtggagtggagatggataacagtcccacccagctggattactatcatgacatgtggaacctccaatctactgccacacttgcttctcacttcaagggagatgatgggaggcatgttttgatattggatcggactattttctatccgcaaggtggtggtcaaccggcagatactggattcgtatacattcatgacttagatgtcaagtttttggttcatgatgttcgatcaaaagatggaattgttttacattacggcgtatttgagggttttggagaggagtttgagaccatactcaagaaagggaaggaggtttctctatttgttgacgagcatagacgaaaattgaattctaggttgcattcagcagggcatttgcttgatatttgtatggaaaaaattggattaggtcatttagagcccggaaaagcttaccatttttctgatgggccttgggttgaatataaaggtgtaattccaccaaatgaaatgcagaataagcaaaaggagctagagctagaagctaatgctttaattaccatgggtgggaaagtttctgctgatatattaccatatgatgaagctgccatgctttgtggtggtattcttcctgattatgtttctaaggaaagcacacctcgcattgtgcggataggagataacccgggctgtccctgcggtggtacccatgttttaaatatttcagacattacaaaagttaaggtttctcaaattcggtcgaagaagggattgacaaaagtatattacaatatcgaatcttagttaaatggtcgagtcttctatcaatgaactgtttgagattcatggcaatgactactcctggctaggctaaggctatctaaatttgaatcatagttgtctcttagaacaactatattttatctatttatggtttatggatgctgagtttgaaaaagaacaataatgcaataactttagtttgtgatgacagtgacacattcacacatatacagcatatatagaaatagcc
>1845
tcacaggctcaaccgcatcgtgacgatccacatctagtccaaactcagatgggaagaatctctttacgtttccagcttctttaattgctttaataaccttaacttgatcctcaattagtagtctacccgccgcacagatcacagtatcaacttgcttgattgcgttaacaagagtttcatgatcattgatatcaccttcaagtagaataactccagaagcttgataattcttaagaagctcttccttggtttcaggattagcagcttcggttaactttggtttgttaacattgtcagatgttttcctaacc
>1846
ttagcagggaggagagacaccataagaacaggatgaaaggcaacaaggcgaaagtgcagagggaggcagagaaggagtacgagcagagcatccatatggtcaaagctccttccgcattacaacaggagaagatcaaagtcaaggtttcccaacaacaatcagaagagaatcctctcatggaagagtgattctatcaatgtttgcacttatgtttttttgttttgttttcagtataacatttatggctatgttacttttctgcataaggcccaagttacctgtggccttgtgatcatt
>1847
tcacgagtatcagaattaaccgcggcacagacgatgccataagcacctctaccgatagggcgaagtggaggaacatattttgaagacacttcaaacaagtttccatacaaactgtattggacgtaacgacctttatgagtgaaaaccttcttagttgaatctgtatcattatcatctttgcttttgctatccatttttggattctgttcaatt
>1848
aagggttctcctacttgtttggatgttggaagatttgataatgatgaagctggaagaaggttgaatttgactgagcatgagtcctttcaagttgtgtt
>1850
atcttcaatcctgaatctcagtggtcccacatggatttgaatatttttgtccaagtcaacctcaattatatcagattcaaatctaagtgagcttgatggaagaccagatcgaagctgtagaaagtgtctgccctttgataagcctttcacttggaagaagttagaaattggcaggggaaagactgactctatcttggttgactcactagcagacctgatttctaccatcagatgtttacgaagttca
>1851
ttcagtgtacacctgatttgagtggtccacagtgtgatgattgtttgatttcatctatttttgaagtttcgagatgttgtagtaataggattggtgctagaattgttagg
>1853
tgtgtgattcctcagagtgaagcttctccaagagacaagatggcggttcctcttctaaccaagaagattatcaagaagcgtgtcaagaggttcattaggcctcaaagtgacaggagaatatgtgtcaaggaaagttggcgcaggccaaagggtattgactcacgtgttaggagaaagttcaaaggagttactttgatgccaaacattgggtatggttccgacaagaagacccgccactatctgcctaacggtttcaagaagtttcttgtccacaatgtcaaagatctagaacttctgatgatgcataacagaacatactgtgctgagatagcacacaacgtgtcaaccaggaaaagaaaggatatcgttgaacgtgcagcacaattggatgttgttgtcacaaacaaattggctaggttgcgcagccaagaggacgaatgattg
>1854
gttttgtctctcatcatctacaccattgttcttattcccatgatcaaatatgttttcattgttttatgggctaatgataatggcaacggtggagcttttgcactgtactcattgatttgtaggcatataaaagtgagtttggcacccaatcaacaaccagaagacatggaactttctaattacaaacttgaaattccatcttacaagcaaaaaagagccaataaaataaagaaaatgattgagcaaagccatgttg
>1855
gaatccgttgattcccaagtcaagatttacaacgggaaaaccatgattcgttgtaagatcacagagggaaaagtcggtcataagtttggcgagtttgctctcaccaggaaacgcaaatctagagaccaacctaatgccaaagtgaaacaactcaagaaa
>1856
ccttctctctgaggcttcatcacaaatatttcgggtttttcaattgcttttttaacaatatccgagtcatccaaactccacagtccagcaaagcactcacgcatttttgcaatatcgtctttgttttcaaggaacctctcaagaacgccgggcttggcaagctcctgttgaatcttcttggtgccaaccaaatgataagatattgaaggacattttacagcagaagattgttccatcagtagcctagctctccattctgattctgaagggtaatcagctggtgtatagccagccctgaagtatacgactgcaactgcttgtcca
>1857
cagtgatgaccgcacagtccggatatggggcttaaagcgtctggatgtgaagcacccaaatacatacagcaacggcaacaaccatcacagcaatggtgggaaacttagatgaaggcaaactatttccattttattttctcttttatcattgcaactgtgtaaataaatacctagcgtacattcataccacccatctgactttttagcagtttcgaaataaccatggttaac
>1858
gcataatttgcatagagctggttggacacatcagaatgatcctttctagtcattccctccccaatagcactcttcatcaaccgagatagtgatggaaggacattgattggtgggtatatctgtctattatgcaactgcctatcaatgtatatctgcccctcggtaa
>1859
ggtatatcagacatagttgagaagatatcatttgaggccaaattgtttgaaggtccaaatggaggatctgttggtaagatgattgttaaatatcatacaaaaggagatgctaagcctattgaaaaggaagttgaggaaggcaaagctaagggtgatgctcttttcaaggccattgaggcttacgttttggccaatcctaattacaactgatcatacaatcatcactctctttactagctagctttcttgctgtcttcttaatactacaagttagcctccaatgcaataaagtgttctgctgtcttcttaatacaactgatgatgcaatcatcactgtcctttctagctttcttgctgtcttcttattacatgttagcttccaatgtaataaaatgtctgttccttttgttatgaactttgaggtttggtatctttgtatttcaccttatcaataatcaacatcttaatgcaaaatgaaagcatatcccatataaattttttgatgttgagtttagtaactttgaaaattctataatcatcacatatagtaca
>1861
tgttggtagctttgtttctaatcctgctgacaatattgtagcttctctttataatagaaaagctgatagtcttatgctggctatcagaaaaattggactagccaatttatttaccaggagccttcctattagaatgttgctggttggtccttccataact
>1862
aacaaactctcaactacgttcatttcttttggtaagtctcatgatcaggaccaacatcgcgcgaacccgtgtttatataaggtcctcgaaaagtagctcgtggtgaaagcggttttgttggatcaataaccggtttctttgacgaagccatgtagaaaggaaaagccatgcctgctgaagcaaaagcaactaaaccagcagcaacaactaaattgcgagctcgtgccatggattcgaaattcgcaaaccctctgaaatggtggaaatgtttttaatttttatattattgtttcgaaaattgttcgttgcgaagctaccaccgtagtgttatggaggaatccatagaagcttctgctctgtgttttc
>1865
ttgaagtatccagcaggaacaccaatggcttgggtgatagtgaataaagtattgaacaggttaaagaagccagtgtattttctggacgtgacaacactttcacagtacagaaaagatgcacatcctgaagggtacagtggtgttatgtcaacagattgtagtcattggtgtcttccaggacttcctgatacatggaatgttc
>1867
gtttatatcttatgctgccacagactgcttctcttcataatcatctagattaagcgcttgcagcaactttggccaagattccgggatccctcctggaagctcaaactctaatagttttcctctgctacggtaaaacccctccacaggttgactcaattca
>1868
ctccttcattgcctccactgtaagctgaagggagaagcgaatatcagggttgaaagttttgagattagaatgagtgacgcgcaaaaggacggcctcgtccacctcgattttctgcaaggttgacgccatttactaacttgattcaatcaatgggcgtatccaggc
>1871
gcctgcaaccttgctcttctatcctcctttctctgtgccacagcaacataaagaggtttggtaacaatcatcttaccattcatctctccaagagctcttgatgcttcctccggagttgaaaatgcaacaaatcca
>1873
ggtgtcattacccatatcttgaggaaatacccaccaccaatgtaccatctaacattaggcttccaacatatatgagattccaggatgttggtaattttgttaatt
>1874
acggatgctggaatattactgatgcaagcttggttgcgattgcagacaactgcctactgctcaacgatctagatgtgtcgaggtgtgcaatcaccgatgccggtatatctgttctctccgatgccattcagcttagtttgcaagttctctctatgtctggctg
>1876
aggcaagggggaaaaaacactaacaactttttgaacttaacacatttccacccaacacacaattccttttcctaatatgtcctctgtccaacagctaaattcctaaaaactaaccatt
>1879
agctgcagctgcaactttgttcaccatttcatccatctttgatatactcatgctttctccgccgcacaatgagcgtcctggacagctttggaaacctt
>1880
tgcatctatttgttattagagtctttgcatctatttgttattagagtctttgcatctattttgttattccactcattattgtaatcttctttaaatgttttttgttggt
>1881
ttgggctgttttgatgaatcaaggaaatgagctttgaccacttgccactgatgccgcttgttttagtgctggaaatattgagaagggagattttggagagctggtgggttctgcaggaggcaaatcaggaatacctaaagttttctttacaccagggactctaagcaccattccatatgaaagtgaaaacaaatttaatgtaatccagtaacaaaatatagcctttggaaaactcatggtgaaaggaac
>1882
tttcttgtagatggtgcgaacagagggaggacggttgcgtcgttgatcacgagtataatacttgatatcgtacacggtttcgggaagtgaagttgggataatggccctttcc
>1883
gggagcacaatctaccgcacaatagacacactgcaggatcatcaagacgtgatttgcactcagggcagcgctgtttgatacacctctgcaagagatcctgataaacatttggtaatttcattaacctaaatggaactgcaggagttacatgaatattacgctgaattctcccccg
>1884
ttcaaattagccatcttagaagaaggaggcaacattggtgttggcctaattggcttgcctgctctttcaccattgattaccggtaatgctaccggactaagacccatcggaaaaggtgtccccgggatgccaccgtaatgtgaagacggatatacgcttggggtaggcgg
>1885
atggtaattgcttgtgcagattcaagggtatgtccctctaatgtattaggatttcaacctggtgaagtctttatgatacataacatcgccaatcttgttcctacgatgaagaatggtccatcagagtgtaatgctgctcttgaatttgcagtaactactcttcaggttgagaatatattagtcattggtcatagtagctgtgccgggatcgaagctctgatgaatatgcaacaagatagggaaccaagaaacttcacacacaattgggttgccaatgcgaaagttgccaaattgaagactaaatctgccacgtctcatcttagctttgatcaacaatgtag
>1888
aaaaacccttaaaaggtatatagatgcaatagcaaaagtcccaatccatctatatgtagagtgtggcgtagatttatccaaataatattgaaatagcttcgaaaattcctgccagtactgattcacaggttgcgcagcagcagaggcactgctgcctccagttccttccattcaattcac
>1890
ctttttcaataatggaactcgttccattgtctcttccattatttcctcccactcttcttgacttttaatcccctcgtatttcatcaagaatggtttcatttt
>1893
cggtaactgtcactttgtttgaagacagatctgctttaacagtttccacaccggcaaaatgacgagcggatcgtttaatcttcttgacgcatccttca
>1894
cggtaactgtcactttgtttgaagacagatctgctttaacagtttccacgccggcaaaatgacgagcggatcgtttaatcttcttgacgcatccttcac
>1895
catgattcaatatctttcatgatttgaatggtgtgttgccttcccatgcaatttttacaccatatcgtggctattgtattactcccctatcttagaacataatgagttgggtaaatgtgatataggattcaaattttatgacaatattgctgttaattaagtcttgatgttgcaaaaactacagcttgtattaattttaatgcatgttcatttacactattttttatactgaaaaatcaagaaatgccca
>1899
ccccactgtctatgattggatgtacagtggggatacgagaagcaagcaccgttgatcagtgatcaagtggataccaactcccttgggttttgcatgtaaatagtgttctgttttgttcatcttctgccacgtgtctacatcaccgttacgtgttgagatctgattggttgttgcagagtgtttgtttttttatttaagcatctaatctgaatctgaatgtaaaatacttaataaattgaattagtatgctttaatgaatttgtatttaagttagt
>1900
ggaaaaaaaccgctaattctacattcataacaagttttcatcatcaccgctactaacttaaaatacaaaactacattgggatcatttgttgaatctgatgctcctgctgccggtttgaaatattacagttgaaacgcgaacaagaccatactttattctctgataaaggcacgatcggaatattgtcacaattacatatttcaatcatagatccatctggatcatggaagaataactgatcaacctttattccattttcctcaactctattcttcacatactctatcttcatctcttg
>1901
ggtaaaccgcattcatattgtaaacaccattccgaagcgagtttttgtttcatattttcagtaaatttaggttctaggtttaacatgctcaagttaa
>1903
accttccacactcttccgaactgattcaaactcatcgccaatcgacgaatacaaaatcctaatttcaaaataagattcttgcggaaaaacacaatttccc
>1904
gatgattgggctacaagaggtggtttggtgaaaacggattggtccaaagcaccctttacagcttactatcgcaatttcaaagccactgaactctcttccaattcattctctgattcaacattgcaaagcaacaatgagcttgatgctaatggtagaagaagattgagatgggttcagaagtattttatgatatataactattgcaacgatcttaagcgattcccacaaggaatccctgctgagtgtaggcgctcaaggttctgaaagatgatgatgaagaatcacttatgttatagtggttatgtcaaatgtatttgtttgcttctgtttttatttattataattctttgattttatatattttgtgttgtctatattatataacacagaatcaaataaataaaattctttgtaacattttcatatc
>1905
tgattgctacagaattcgtgttttacaaattatgagagattttgtttctagcatgttaagtgtgcacatacgccgcaaaatttgcctcctaatgtta
>1907
gaacatttttaaggacaacctacccaagtctgatgcatccacaagtggctgttgctgattttaagaagctgtttcattcagaagctgcaatttagtaatcacggtctcacagaaaagggtgtgctgaatccatttcatggatttctaacataatttgctgtttattttagcacaagtgaaagccattttaaatttgtaggtttct
>1908
ttatttttctcatactagtttcagagacggagtctaagttaatgaattcagattggtgacttgtatcattagatgtatgattacagaaattcaactgtggtgatagtcatgatcaatagttgactattttgtatcttaatgtattttatcagttgttttt
>1909
tggttcattggcaaggtttgcagggaacccacttaaatgtagaacaccaatgaatttcgaatcttggaagagtgaaatttgtaacatgttataactttgcagagtagttgccatctttagttgagtca
>1910
ctgattccgaggttgttgagtgtttaaaagaaacggttgtgaaaggtggcgattctactgaagagaagagcattgagtatgtggaagaagccaccggagaaaattccggtgagaagttaggttctgatgtggtgagcg
>1912
ctatataagaaagttgttatatgatggagtgatcaagtataatatgaatgcaagggttttgaatttcagcatggggaagccacgaatcatgttcaataacaatgatgtccaacctgacgattccacttgagaaatcgtttgtctaatacaccaag
>1915
gctcattatcatgttttgtgggatgaaaataattttactgccgatgctttgcaaagtctaactaacaacttgtgctacacatatgccagatgtacccgttctgtttcaattgtgccccctgcttattatgctcatttggctgcattccgagcaaggttctatatggaacccgagacttctgatagtggatctatgac
>1918
aaatatgagacgttttgtgttttctctagcatggtcttttggtcttcttctattagcttcttcattagcttctgctgcaattgtggaacaaactttcaatgttgaggacattactgttcaacgattgtgccgtccacaggtgataactgccgtaaatggaacct
>1920
gccataactccttagcatcatgtatatgttttaagaggaaagcaatttagctgctagaccatctcttgcaagtggaacacatacgagattttgtgcccttggaactgagagaccagctctctctttcatgctaaccttagcatcatctcctttcaatattttcccatcaggacctggcacttgtagatcaaagcattggataatagatgc
>1921
gtgctgtatacatcctcacttatcagacaagctgataatataaatatttatttacaagcattcctcctccctgcactcaaatttgcacttttgacagattcaacttgacattaggcctctaaaattggctaatcatctcctaaggtgatctctcataaagaatgaatgtctcagagcatccctagctgtaactctttcaaa
>1926
ttggagggaatattgtaagtcaatttgggcctgaatttctgctgaagctatatcttgctggcgcaataggtggttctgttttctatctggtgcatcaagcctacaaggctcaaacagctaagggctggggagctatcaactcttcaagggaatttgcattgggagcaagtggagctgtgaatgcagttatactgctggacatat
>1927
atctggcatactcaaagaggctgggtacaccgaacaaatggtttacaaattttgagaaattttggttccatgcttgcatctaattgattgctacagaattcgtgttttacaaattatgagagattttgtttct
>1928
ctttgattcagaaagtgacatatgaagcggggaaagctgtgaatgtggctcaatctgaaggaccacgagtagctgtagaatatgtcgttacagaatccaagaatttgctgctaatcaattcagtgaagctgtgggctggactcaaccaatttccacctttccatgcagttgcagaaatggcggttcccaccgcggctcactggtctgagaaatacaaccatgtaatcaagaccatggctgaaaagggctataagtttgttggttatttgcctttgatacctgttgatgctatatctaaggcatttaagcaggggaaagt
>1929
tagttggatctattttacactgttgaagctaatctgacggctgttatgtagttggatttatatatttaactgtcattggttgcttgcttttgcatgaatatgctcgaagctttcacctgttcaaaactta
>1930
tttgttcagggtgttcagttaattctcccgtctaatgcgcttccctgtttttatgttattctctc
>1931
taaaaagcattttgatccattcacattgtcaaaattgaaaatacaaaaccaacaaaacccaatacaataaacaaaatcttgtgtttcaactcttctagtcaaacaaactgaagcccatatcatcatcagactcttccttttcttcaaccttcttttcttcttttgctttggcaggaggtgcagcggctgcagcaccgccaccagatacagcagaaacagctacagcacctccaccagaaggaactgaagacaatttctctcttccactggcaattagctcagcaaaatcttttcccttgacttccctcaacagcaactcaatctgctcatcttctccctcaactccaactgagcctaggatgcgtttgacatcgacggcggaaggggctgtgttacctcccaaaacggccaacaaatacgccgcgatgatcttcatatttggctggattgggatttcgcagcgaccgcttatatgaactctgaggccccccg
>1932
aacaaattgtttgtattgattaaagccccttcttctttcaaccagccgctgcattttctgcccaaacgtgattttaagtacaacagaaagattgtgcctctcaggctgctgtttaaatgccgaaaccaggatc
>1933
actcagatgagttgggtcgagttttggctgagtcggttggtgggagtggtaaggaaattagtgcggcgttgaaattgcagcgagcggcgttgggtgctgctggagaaggtggaagctcttatacggatttgcgatgtttgatggaacaacttgttttaggatgtt
>1934
acttaacttacaaataaactattaactatatcatcttttctatcaagcaaacccactaaagagaaaaacatgggaaattgtttggtactacaacaaattaatatgatgaagatcatgaaaactgataggaaagttctcgaatacacaacaccaatcaaagttgaagaggttttgccacctccaccac
>1935
caacttcttcgttgtgagaaatgaacttaatctgttccttcgaaaagatgcgtatactggcacctgtagctcttcgcatttctgaaataacatgacctcccttgcccaagaggcaccctacttgtggtgaacgcac
>1936
aaaaaatatacgcgagcactcttaggatgatataatgatagaaaatattgtcataggttcactttgttatgaagtactgcaggtccttctccttgcagaaatacttgctgcatctgttatttttgttgtgcaatgtgctaatgggtaatttttcaaataggacttataaggatgatgg
>1939
ttttgcattccacatgacacaataaattaacactaaacaacactgattcaggaaggtaataaatgattccactgaaccttcaaaacacttgagcaatgagcttccgggaaaggtagcaacgccgttatttatgttttaaatgttcaagtgggtattattcttcagaaaccttgaagaaagtatatgataatattatgttattgataccatccattttaggatcgtcctcaatctccg
>1940
aagccagaggataagttatttggggaccttgtgaacatggccaaagtgaagccaaaaccatctccagctcgagctggtagcatgtaaaaactctcttggtttgcattttagccttttgctaatttgtgatgtttttgttttatatacatagtttgtttcatattgtttgcttgtctgggggattagcattcatgtaaatttattctagagaaaacattgaaaaatggaaaacggagaagggtggagaaagagagaagggtggaagcattaaaat
>1942
cgatacaggacttgaaggaaagctagaagttcttgacttagaagatggtgatgcagcagattgcttatagttttgaatacttggtttaacaatttcgagtttcggtttcatgcattt
>1945
cattgagatagtaaaagatcaagagttagaaaatgaacaagtttatgctctcactgatacttcggagcttcttgttaaaggaaccaaattttgtttagttcaaatggttgagtgtcttcttgatcaaacaacttcgagttcttaccatcagctcaaaaagtggatttatgaagaagatcttacactctttgacataactttagggt
>1946
aaggttggttacaacccagacaaaattcctttcgttcccatctctggtttcgagggagacaacatgattgagaggtccaccaaccttgactggtacaagggaccaactctacttgatgctcttgacaacatcaatgagccaaagagaccctcagacaagcccctcaggcttccattgcaagatgtttacaagattggtggtattggaactgtgccagtgggacgtgttgaaactggtgttgtgaagcccggtatg
>1947
tccctgtgctcaatcgaggatagaatcctccatgaagccctatgagcgcccactacgttcttgtacccaactgatagaaggtttctctcctccacagtcaactcaacatctagctttgccacattcttcattgcttccaccatttcatcatagcgttcggcttgctcagcgagcttggcgatgtagacgaagttttcacgttccttggtgtacgccatggaagttttggtagttttctcttacttggtttctctgtccccccg
>1949
taggaagaaacacaccttcaccagctgcaagattgaagtaaagatcaacaatatttggacaactcttgtaacactgtggagaacatagcttctccgtgaaacgagattccagaagtgagtctgatgaaattccaagtgattttctgtctaaatcacaagcttttacacattggtcgctctcaatgtgatcctttagtttatcagcttctatctctgatgttttgcatgtgtatgcttctt
>1950
atttgataactaaaatcttgtacctggaaagttggagaaaggaaaagtttgatagtatgagcagtgtctgccatcaggatcagagtagggaggaccaagaacatctagaactgcacaagctgtgactgcagtgaagcaatgcatgttgccaccatcattaggataaaggatggaaggattgcaag
>1951
ggtggagataacatgatttaccttttgaaaataaactactacccaccttgtccaagtcctgatcttgtcttaggtgtgccaccacacactgacatgtctcatgtgaccattcttgtgcctaatgaagtgcaaggccttcaagcct
>1952
attatccacaaagttgcttaagataagaccttgagattcattaccaaacgcccaataacccgatatagtaaccgaaaagaaagtgacaataactatagcataacaaacactcagtcccttgaacatctttcctttaactggtggagctaacgtagcctgaatttcaggaatgattccatttccatatgtagtagcaatgatgctaagagcattgaagattccgaatactcgattttcagtatcacctttcaaagaataactctttt
>1953
ctcctagcattaataaggatcatgaaaaagtgactttggttagtttgttaagagatgtggaagtgattactctttctatgatggagtcacttttgatttttatctctggaccggcgcaatcgaaaccaagtaattattggtcattggtttcgaagcttatgatgcagaacaagaagg
>1955
atgctgacagtggaattgaccgcttgtgggcgaaaaagaaaactgaacttaagcaatagatgacatgattacatctttgctgtgtttctttttgacagattttatgtgttgagttcaacctttccctagatattggattattttgatctttgtattacgatacttgttttaaatttcctttggcaccttcaattt
>1956
ggcagcaaataaaattagtttctgtggctaaggcagcattttcgtctccttgctcagcgagacgatgactcacactcaacgacgacaccaataacgtctccgtcaagaagcctttcctccaatcttctctttcctctcacgtcaccgcctaaggagttggaatgaatagtgaacggcagtccaaaactttgaactagagaaagagaaagagaaagaggataatgagtggggaaggaaaggtggtttgtgtgaccggtgcgtccggttatatcgcttcatggattgtcaagttccttctccaacgtggttacactgtcagagcc
>1957
cttgcatatacagattcttccctctatgtgtaacactagctttagacaattgcaatttgggatgttcttctagaagatccaagaacttttgcaatgtgattgaa
>1959
attgtatttcgccttgagcaaaagtacatgagattgtgaaataagtttctttgttctttgctatatgattgttgcgtgcttcaacaattgaatgtgttctctactgcattcctaatatttaacatgacatacctttattaattttaaaa
>1961
tcaggtcataaacgagtttatgctccagattgtaccttgatatatatattttaagagagatgttgacatctttgcatcccatttgtattggaaaatatgactaatatatatcaccaatgtcaacatagttcatatgtaaattataaacaatttgaagcttcaag
>1962
tcattggtcccgaccgacaccaaccgttcgaccccgacggaacaatcccctcaaaccatctccacaacttcgaacacgcttcgatctcattgacat
>1963
actcttctctacactcaaaccaccatctctggttctccccggtttatccttcgccggcgaggcgccaacgccggaggaagaggcggcggactgagaatctagccgttcgcactttgtgaacaaggaatcaagcgataaatggcgatttaaacgtttagcgattttcatgaatttgagagcgcgatctttgttacctgaagcaatcgcttcttcggcgattcggacgcacctcaatgcttcatccttgttaccttccatggcggaaaaacg
>1966
ctttccactgcagatcgttaatttcatcatcagtgagagaacgttccatagacctatatgcaatcctatagcagtggctggtcattcctttcttgttggtgaagttgtctattaattgcacctcttctgcaagatcccctgct
>1968
caaccaacaatattgagacccttttcaatgaatgatgcgtctgttggccgctttccactaagcacttcaagtgtcaacaccccaaaactataaacatccgtcttctcggttgctctgccactttgcatat
>1971
gaataatgttaaacttattttactctctcctcaagactggaccgtcacttcagtagtctgtcgctccggagttgtggccttccgaactcccactcactcaccggagagaaaggatcaacggcggagagaacgtcggagagaacaaatatggaaccttcttcgtcatcggcgattgcgcaacaaacgtgggagttagagaacaacataatccccatggaaactccggctgccgacgattc
>1972
ttacaagaaacatatatcagatgctccggtttactggttcaagtgcctctacagttaccacgctatttcctcggattaccaccatccctatgtcatttttctcattgccattcacctccacagtattgtcaacaaccaaattcataaactggtcaaagccccggagagtaccaacaatcatgcgatttgcattcagcttgatttg
>1973
aacctctttgctggaagtatttctgtgacaattttgttcttctgtttcaactgttcagcttcttttgattcttgagctaaacgagcttgggtttcattgtagtagtatattcctgatctatattgtacacccacatcacctctctggcgattgagggtagtgggatcatgtcgtgaccaaaagagatccaagagattactataaggacacactttcgggtcaaactgaacccggaccacttcaacatggttggtacttccggtgcacaccaatttgtaggtcggatccggtgtatgaccctgtgaatatccaacttcagtcttcacaactcccacaactcgctgaaaagccagctcca
>1974
ggatatcttgattttggctgtctcacataaaatcaagggaatgcagccttgatgccaaaaactttccattattttctgtttaatatttatataacaacacaagttgaaaatgtgtttgttggatacaattgcc
>1975
tctttaatctgagtaaggagtgcatcatcagtgggaagtttcaaatcatccttggtacttccgttatcagtcaacagactcacaaaaccatcttcagatatatcaatcagctgatagtcggtacggttcacatggggaacatcacaattgtgagatgaaggaacaatatcttcaagctttttcccattgaaaatatcaattgcaacaaagtgac
>1977
accatctttggaagggtaacccataggtggtggggcagtaacatattgagatgtagaataagcctcacctggtggtggatatgatacaggtgtttgttgttgattgtgaaagttgctcatagtgatgaatgatcaagttaattagaattatgaaagagttgaagtatgagacaagttgatccccccgt
>1978
cttttaatgacagtgtcaacttttcttgtccataaacaacccgaggaaaattagagactaggctgtaattctcgacttctaaacaacccaatgaatcaacatagtcatacaatgattgaattgtcacagtgctgttgaacctcctttccttgcgtacaccatttggaaaccgtaccaaaacctgtgtaacattcggtcctttttcaggttcttcaccaagagactgagctttctcttcacgtaatttcgctaatgctgcttgcccccgtact
>1979
gcaagagagatcttctgagtggcaaccagatcatttccttcacgagtgaagacgctgtgtggtttttcatcaatgacaagcacaatatcagcgggtattgaatttggatgttcgtttcccttctccgggaaggtgatctttgtgcccttcttccaaccaggtttgatattaatagtcaagatctcgtccaactgcatgagtttgccatgaacatcaataacttctctggtgatcttcatctt
>1980
atcacttccttccgcaaagagggaaggaaaaccatggcaacacttcaaacttctcttctcttcaaactccccttcccattcctctttcccaaccactccactcataaacctcaccgccacttctccttcaaccccacgcgcctccgcccgcgcgttctaccccctcctctctgcacatttcaacccgacgcaacaactcccc
>1982
tgatgtgttgttggtgattgcaaatttgcatatcgggtgattgatcaatatcaatgtcattagtctttgatgttgtaatatttgccgcaatttgcacatctttgt
>1983
ataaaacaacaactaattatgaaacatctgataactatggtggtacgggtagtggatacactgacaccaaaacaaccaccggtggcggctacggtggcggatatggtgactctgacaccag
>1984
tgcagctgcccctgcaccaacggccaattcttttggtggtgatgcatgcaatatccattcaaaggctttccaggattgcctgaacaattacggaagtgatattagcaaatgccagttttacctggatatgctatcagaat
>1985
gagtgagtgtgtgcgtaataaagtgagaacaatggcaacttggcaacaatattcatttcgtacctgaaatggttgtggctttttaaggatagaaatggcgga
>1986
caagcgtacgcacgtggttgttaaagcttttttgaaagttaatctcctggttcaccgtctgctcgtatgcggttaccaggtcggcggccgccacgtgtgcgcgcgcgggactaatcccggttcgcgcgtcgggcatgacacgcaacaggggatagggacacgcacgcaacagat
>1987
ttttgcgtatccagcagaccgtgcagcatctaagaaggatatgttctgactatcagttattgtctttagagtatttgcaagattctcgctcccagacaataagcggcttcctaagcaacttattccaaagcgtgtgggttcttctgatgtgaa
>1988
ggtgttaatggaggaggtataggtcaaattgatgcttccagcaaaccatggcaacaagagggcgattggatgtgtccgaatacaagttgctccaatgtgaattttgcttttcgtggtgcgtgtaatcgctgtggaagtgcacgccctgctggtgcttctggcgttgcaggaggaggtggccgtggcaggggacgttctgggcaagattcagggggtattggccgtccagatggtgcaactgcagga
>1989
cttgtctgctagtccagccttctccacggcggctacagagtcacctcctccaatgatggttgttactcctttgccacttatttctgccagtttcttggctatggcctctgttcctgcggcaaacttatcaaactcaaaaacacccattggtccattccaaattacggtttgactcttgtccaatgcttcgttaaatgttttgatggaatcaggtccaatatccaatcccatccaaccatcagggatgcttgatgctggtacaatcttgtcgttagcatcagcagaaaacttgtcagctataaccacatcagttggaagcaaaagggaaactcctttagccttggctttctcaataagtgaagttgcaagaccaagcttgtcttcctccacaagagaggtcccaactgaataaccttgagctttgtaaaaggtaaacaccattcctccaccaagcaagagaatgtcaaccttctccaacaaggattcaataactccaatcttggaagacaccctagaaccaccaacaatggcagcaaacggtttcttggggtttgacacagctccaactagataatcaagctccttctgcatgaggaatcctgcaacagagggctccaagtatttagcaacaccttctgtagaagcatgagcacgatgggcagtg
>1991
aaaattgttgtcatctgattgaacttttgttagagaaaagacaaacttgttgtgttacccttttgaattttctctattatatgcacggatttcccatggttttgatataaatttgatgaaaaatgctttttgggtgaaagggttttttagtgtgaagttgatcgtt
>1992
tgtattataacaagctctaagggaaactcaacattcgaaccgtacctggctgcgcatcatattttgttagctcattcttcagttgtgagattgtatagaagaaagtacaagaagcaacaacatggatttgttggtatctctctctatacatttgggatagttccgcagacaaatacagagaaagacagggcagcatgtgaacgtatccgtactttttattatggttggattatggaacccttgttgcacggaga
>1994
attataacgcgtgcaatcgcaatagctacaatcgcaactccatttgcaacttctgaaaccgtgacaatattctgttacaatatgctgatctagcaagtgacaataacaaatgaatgtcgaaagaaagagtgtcttcgaattctaactagcaacattattttgtcctaataaaaacaatgctaaatagattatgac
>1995
atctcaccatcacccgcaacactaacatcgccgccacagaacaccacgacgatgcttccaaaaacgacgacgtcgtttccgataccggacaccgtttcgaaactgctgaacgtgagtcggtcatggcggagcaaggtagcatcagaaacgagagcgttgacggtggtgatgaggatgactatgacgacgattgggaaggtgttgagagtactgaattgga
>1998
aaattcagataacgtgttttcaagtatgttggttttattcgcaccggatatgccagcgttgtttatcatgatgtcgagtttaccgtaagtggaaaccgccgtgttcacggcggtttctatgtcttcctcctttgtcgcg
>1999
cattttcgatgaaaaatattttctacggaaaaatgtataacatgtcttaatataatagtgcacataataaatttagttaggtgtctaggattaccatgcacagcacaaacgtttggtaaagtatttaatgatttttgaattcttttctggggtttagaaatgtaaacaggcttgctgcggaagccattctggtagggtttagtaattcacgggaaatctcaagtgctcacaattatttggatttgggtgaagtgttcgttttgaccaaattg
>2001
tgttgtttgtcaaacccagatcttaagtttttgccaattacaattttcttggtagtagacatccaaaaacttgttatttatgttttcagttattttccttaatat
>2002
tgttctcatctattcctaatgctgatgctgttcttcttaagtggattttgcataattggaccgataaggattgcataaggatattgaaaaa
>2003
atgactccgaaatttattgcttgagtttggttgtgacagacataatatatagagaagactaggaactagaaagtgtgtgtctgtttgagaggcttatatatatgtacattttttattgtccttctctctattattttgtttgtgtc
>2004
tctccaaagctaggtacaccgtccgttccttcggtattagaaggaatgaaaagattgcatgctacgtcactgttagaggcgacaaggcaatgcagcttttggagagcggtttgaaggtcaaggaatatgaacttttgaggagaaatttcagtgataccggttgttttggctttggtattcaagaacacattgacttgggaatcaagtatgatccttctactggcatttacggaatggatttcttcgttgtgttggagcgccctggttatcgagttggacgtcgtcgccgttgcaaggc
>2005
aaaaggacgttaaggttcatctagtaagaattccttacattacatggacaaacactcaagtttgggtagtaaaatctgatttaagcaaaaatatgatgtttactcgttaatttacctaatattgttattattattaatcacttttgtattattgtttctgattcattattatgagtatctaagttgtaatatgtgaacacaaaagattgaagagcaagtgttattgt
>2006
cactcgtctcacctgaatgtgtaagtgaaaaatggcgatagaatgaagtgtgaggagttgagaacggaagagagtgggaactcggtggagagagaggagaagggcttttgaaaatgaaggagcgggatgagtgagaagtagagcgtagaagaagagtgacaccggccaaaa
>2009
ggataaaaatggcaatgttgtagaacgttatgcacccacaacatcacctcttagcattgagaaggacttgttgaagttgcttgatgcatgaagagttatgaatgttggaacctggaataaatgaataaggatgatgagaactttactactgtatttcatatgtgaataaaggaatgtattgcagacagatgttggtgcaattttttccatttggtatacttaccc
>2010
gatgatgatgttagtgacgatttcttcagttcagctgagaagggagctcgagagcactacagagaagaattaaaccacctgctggctattattgtttgatataacatgtgtaatgaatgagttgcaacttaggtatttgaggtgtttacttacctacataagaacttaaactatgatgtgttaggaaggaaatgtgagt
>2012
ctccgatctctaaaactgtgaaatggattgattgatcaaaaaaagatgacaacgacgggttgatgattgaaaggttttggagaaagaaaatcttcgtagtgaagttgggaagttgagcgagtgtggaagagaacggttcgggtaaaaaaccgaaccgcagagaattttagtggagaagataaagaaa
>2013
atgatgagccagattgaaaaacaaaagcaactaataacaacacatagaacacctaacaattcagaggtagtatcagtgacatgtcctatttgtttgtcttctggatccaaaagattgattttaaaaggccaaatatcaaactcaactcctttgtaaaataccaaaaccaaagcccctacaagtccaagtatagttcctgtaacctttgcctttcctgtaggtgctcccc
>2014
tggaaatcgagttatgaaattgggttttggagagagagaaatgggtttgcgtgggaagtgaaaaggaagagaaagatacgtgatcgagtgaagagttaattgcgccataatgtgtctgtcgatgtcaacgtgaagg
>2015
gaaggctcctgatgatattcagattcttcatacagacacactaatacaggaggtggagagggtatttagtgcaaatcatcctgatcctcttgaaattgagaaagcaaagaaagtattgagggagcatgagcagtctctccttgatgcacttgcaagacttgccg
>2016
ttaaactccttctccattctcatacacccaagagaaacccttttgaatgaacatcacaaagactataaaaaactagtcttggcacgactcgctcgtgacccagcccgagacaactcactcacaacaaaactcaaactttccctcaacaatatcaaaaaatcggatcttcacccgatccaagtagagctccaacaagaagatctctcaactccagtttcctccggcacaggtcaaggcactg
>2017
gggacatggtggatagtaatgacctaaaataaagagtccttcagcacaatgcaagtccttgaggtaagaaggatcaagtcctagtgcctctgacagtaactcaaagatttcgaaacccaaatctcttattttctgagaatattcaatcacaata
>2018
cactgtaaccggtctaaagacaccatttcgagatggtttgctgaagcatgttgctgaagaggttctagagttggcaaaggatggcttggaaagaagaggctttaaggaatcaggatttttaaatgcggtagctgaggtggttagaacaggtgtgactccagctgagagacttttggaattgtatcatggaaagtgggagcaatctgtagatcatgtatttgaggaattgctttattaaggttctttctgtgagaggttaattgtgcaaaccaccgcctttttggga
>2020
tgattaaagttttattccataagataaaagtgcataactagtaggttatacacgatgagtacacacataacttattcaaatacatacacagatacagcggtagttgctataactgcatgcattttatttatttatattattatatttataacgtctttaacagttttgagtgcagaaacatttccagtcatggcacgtgccactgattaagtgcgctttgttcttgcagtgatcatcacagctagcattcgtgaagcatactcccctgtatgtatcag
>2021
caaacaatatagagggaaccatgtaatgtttgcaagacaaaatctatgaagaagagacattctccttaaaggacaatttatgaggggacaaatattgaccaaaccattttcaagcaatccagagctccatcttaagccttgaattagtaaatcattca
>2022
aggcatttccaacatggatgatgttattactcttctccatctttggggttgttatggcattacctctacttcagctgtgaatctttttatgggtaaggatatccataaaaggttttattggaactgcttgttttttatgttctgcttaggttgtcatatgtctaacaggatttgtataggaaatattggacacggaaggtgttgttaaagatatgattttactcctttgtgtctatgttttgccagtttcttggtattgatacttgtcatgtcatgtcatgtttactcttcaaatgttg
>2024
ttgcagttacaagttgattgcaccgtgtcagtttaatggctgcttactgttatcaacattctacttactggtcatacgtccacaaatttgaagtaaacaacgagaggtttgatgaaacgatgaaccaattataaagtgatagaggtgtttgttgttaatgcctgagttgtgatgtcaagtttcttgctataagagaattgtggaga
>2025
aagaaaaggcaagtattagaagagtagtcgaatccgaaggagttccttacacttatctttgttgtcatgcctttacgggttacttcttacgtaacttggctcaaatcgacgccactgatcctcctcgcgacaaagttgtcattcttggagatggaaacgtgagaggagcatatgtgactgaggctgatgtcgggacttataccatcagagcagcaaatgatcccaacacactgaacaaagctgtccacataagactccctaacaattatttgacagcaaatgaggttattgctctatgggagaaaaagatcggaaaaactcttgagaaaacatatgtttcagaggaacaagttcttaaagacattcaaacatcttcattccctcataactatcttttggcgttgtaccattcgcaacaaataaagggagatgca
>2026
tcctaaatatggtggagttatgatttgggatagattcaatgatggacaaagtggatacagtaatgctattaagggcagtgtttaatcagtttaatttctggttaaatttatagtctttgttatggatttgaaataattagtagcatgtttagtgggttttgttctactcattaataagtgctacgtgatcacttgttatacatgtaataataacgggacctttcaaataatgtatgatttccaataaatatgcagaaacttatca
>2029
tgtctccgctcaagtcatcgaacaaagcaagaacatgcttcacttttagacgattttaaagaatttgatagatcaagattagacttggaagagggtggtg
>2030
aagttttggtttgctttgaataattgcagcacttgacactcacacacatacattctttttttcatggaatatgaaataatcatcctatagacattagacatgttcagagttttcctgaatgaggttttcttttggaggttcaattaatttgcatgttcaatattgttaccaaagatgtagctattgtattgtactatgtagtgtgtaacttttagtcctatgatgataacttggtagttttggtagattcgtcatgttgcaataacatttatttaatcaatttgttggtgtgt
>2033
atccccaggagtttatgcatcacgtaggtctgtatatggccaaagaacgtggagccaagatagcaaaggaagtgttgtttggtcagtagagaaagtataacatagcacttatcaataaaactgtaagatatattttaaggtttggttggtctaaataagtagcaaatggtcctaggtgacatatcatcatatgtaaaatatatgccctccctcttttggaaggtttataagcaagactgtagtgtatgtacttgtgaaagttattataagactatattgtatgtacttgtgaaagtctaaacttcggcaataaaatacagagatagacttttcacc
>2035
catgcttgcatatccagcagcatcattgggtggcattccgctgtggggcaatgggctcgtgtggagaatatgactatccttggagaagatgtccatgtgtgtgatgaagttta
>2036
acacatcaaacattactatatagcattgtcatttgaatcttcattgcaccaatgtctacctcttcaataaacggctttagtctttcttctttgtcccctgccaaaacttctaccaaaagaactacattgagaccctttgtttctgcatctcttaacacttcttcttcatcttcttcctcgactttcccttctcttattcaagacaagccggttttcgcttcttcttctcc
>2037
cggtatgtggaggaaaactcttgatatgtgagatcaagcaatttgtgtggataacatgcaagcaaccgagtcgagtagtttgagattcactcccctcttctagaacgccttgg
>2039
atgttgaggatcagaaacatctctgtaaacaccaaccctaatattcccagtgaattcaacgctagggacaaaatctccaaccagaacatcttttttgtcaactaactccatgtccaagaggtgagagaaagccttgcaatcgaggagtgcaataacgttgggatttacgctggtgaaaaacggaaacgttggaggaatatttgtacggaacacggtgcttttgtacttttccattcgtgttctgaagaagctttctagcttctggaaccagaaatagt
>2041
ctgcttattctttgcttatgttggtgctggaggtcttagttttcttcagttctgcaaccttaacagttttagaacaaagttcatattaggcttctctatattcttgggcctgtctataccacagtacttcaacgagtatacagcaatcaacggattcggtccagtccacaccggcgggagatggttcaacgatataatcaacgttccgttccaatcaa
>2042
atcttcctctttctccttctcgatgggttctgcagggcttttaacattggaggtccctggtttcttaataacagaaatcgtcaccaatggattaggctttcctcgactgctgttcattttttctttctttgccggagtcgtccaaactggcttttgtcaaagtgccagttgcttttcctggaagatgatcttctgatattttttgcctcttaggattgtcattggatgtttcaccatcgccacttgaaagctgaaacaattcct
>2045
tgcttcaaaattttcaaaatctgagggagtttgacggtggtggaagcggcgacgatggcgtaaccgaggagtttggaaatgagaggaagcaagcaatctttgtcagggaagtttccgttacgaagagatccaacggcacaactcaaatcaatccctagatattccatcgtcttctccgatctcaatctaagggtttctttcaatgcaaaaaatcgcttctctggtttgttgttgttgttgccgtcaatgtttactcaaactgaactttctaaaatt
>2047
tttttgttgttgaaattagataaataggtcaaaataaaatttcaagggatttagggtttatcaaattttgcttaaaattcttgatttatatacggcctcctgtattcaggaaattgtgatttttagacctaatacaccatattctatcaaaatgttgatccatttgatctgatat
>2050
tcataaagaatggctgactgaggttgtgtttcttggtcaactgagacatgaacaccttgtgaagctgattggatattgttgtgaagaagaacacaggcttttggtttatgagtatttaccaagaggaagcttggaaaatcaactatttagaagatattcagcatcgttaccatggtcaattgatgcgaagcttaggcggttctatgccgtgcggtgtttacgagaaagctatgtcaagatga
>2051
attttcaatgtattgaatttctataccaccttatgtattcacataccaacatgagcattctacattaacacgtgcaccataagatgaaatgggaaacaacttgagttcggcagtg
>2052
cctccttgtgcagcatttgttgagattatggctcctgtgttttcgcgagacgcgtggcgatgtgtgtggcatatgattcagaatgaatttgtacatggatggggacttgattttgcttttagaaaatgtgttgagcctgccca
>2055
gtccgatggtgtaggataggacacccaaaagaatctcatcaacaacatgacaggaaaggacgagtttgtttcttactcgccccttccctccaaccctaaccccaacccttattcctatccttacccacaacaaaacgtcgtcgttctccttccctcctaccgtcctcgttcccgccaccatcaccaccgcacctgtctcatct
>2056
tttaaataaagagaaacacaagaaaatcatcttcaacattaaacatgggagagatagatccagcttttgttcaagaacaagaacacagaccaaaacctcgtcttccttttattgg
>2058
ggtttgaatggcgagtaaggacgatgctgtgaaagaggcacagatagtagatgctcgggcaagaaacattagtcgcaatgtgtgatgtactgaatgtgggagtcaatccattgaagattctcaagccgacattgccattcttcttcgaaagttaatccgtgatgaaattcgttctggaaaaaatgacaaggaaattttcaaaaagcttgaagatgattttggggagactatactctatgcaccaaagtttga
>2059
gcctatggagaattggtatcaattgggggtcttggtccaactgttaatggaaaattgagttctactattgccgaaattattcaaactaagctgtacattgatagctccagattctacatcgagttttatgatgtggagcgctctttttttgggttcaatggctcaaccttct
>2061
ggtcccatcttcttattcattgtgataatttattagttgcccgtgctttgcaagatcagctagttttaatcttaatagcttacaaaaaaagctatattctatgtaaacatgattttca
>2062
actaccttgttctctttaaccaatttgtcgacgagctcctcaagagagacggttagttgcacgtgacgaccgggtgttaatcgaagatcaggcttcttcttaggttgttgttttatccaagtggcgtttccggattcattaccaggtggaactttgcctgtgatttttatgtattcttccatccatgacttccatgcttcccccgt
>2065
aggatctgagttcactccaagaacaggaattttgtcgtccattaaatggctagccagcagaagagttccatcgccaccaattgcaacaaccaggtccacattattgatgggctctgttaaattgtttccgagcactgctttccattc
>2066
acctccccaccattttcacacaaatggcaaccaagacactgttcatcgctattctctttctcttctcattctccttcaccaacaccgttcgatccgactccgacgatgactgcgtctacac
>2067
aagttggttacaacgaagaaacaggtttcgtttggttgaaacagaagaagagcataacacacaagtttgaaaagattggaaaacttgtttcttatgctacggaagtcacagctcatgtcgagaaaggtaagattaagaaactgagtggtgttaaaaccaaagagcttttcatttggattacacttagtgatatttatgttgatgatccacctaccggtaaaatcacttttcaaactcctgctggactttttaagacttttccagtt
>2068
aaactcaaatgaggtttcattaatatatgaagaacaacaacaaccttcaggagttgtagttactacaaaatgggagacatttgaatttgattctaccccaccattaatcacatttccatctacatccacaactactccttcaatgaacaataattcaggtcct
>2070
tgtaactttcttactaatggatggtttgaaaacttgttctgaaactatctgggacttattctcaacagaagcatggtttccatctgcaggaacttgtgatgaaggttgcatttcggactggtgtggcacaactattgagctggatggaactagtgcagctagatcaggaggttgatctttgctca
>2071
ggttttccttcaaaggaacacctcactcttccaaccttagccattgatggcaatccaactacggtctggaatgagactccaagaggttgcttgtgcacaagacctgtgcggatgattgaagatgttgaggtgccagcaataatggttgccatttttcttcaatatcgattcaggtttcctagta
>2072
gcactgtgtgtcactgagcttctcaatatgaacagtttgcatctgatgtagatcggcaagagctttctgccttgaagattggttgctggcccaccgctcataataatgtgtatatcccccc
>2073
tttcctgtacacccatgggcgacagcatcagctccaacttctttggcaacatccaccatggcctttgcaattacaggacgggccattgaggtcccaagcaaatacttcctctcataaatggcaccagcacgcaggcaaggaaatacgtaatctttaacaaattcctcctgcaagtcctttacaactaattgagaagctccactggctttggctttggcttctaaaccgtccaattcttttataccttggccaacat
>2074
ttctcactagaattattgagatcagtcacattgccgccttcagaagctcttccatttctcaagtttgcataagcattttaaggccctctttgttggtggttgacatcttatatttccaaattgaaaagaaccggttcaatgttgttaataagcgggaaacatgacagctcctcaagaaatcaggatccatgagcagattatcacagtagcggggggttcaccgcactgttgacagtttggaaataatcgtgtaagaag
>2075
ataaaaacagccgtagagaatgcatgtcccggagttgtatcttgtgctgatatccttgccattgctgctgcagactccgtcgcaattctcggaggcccaacatggaatgtaaaacttggaagaagagacgcaaaaacagctagtcaatctgctgctaacacaggaattccagcacctacttccagcctcaaccaacttacctcaagattcagtgctcttggcctttcaaccaaagacttagtcg
>2077
aactcggcagtgtggcgaagaataccggtgatcacatctctagatactttccacaagctgctattctattgttagataacaagaagcttgaaggtttgaaaaagagcaagagtagtggtgctgtaatgcagctttatgttagggatgcatctaagaactggaagttggttcaatcagacgcaaacacccgattctctctcaaagagccatctgcgaatctgatcttgttggattatatttcgtctgagaaatggcgcgacattgtagattttgatgatcaccttgatgacataagcaaggattggctaaacccagggctcttcaactgatctcggccctcgttgtctccatttgtatccaattt
>2078
atttcagcattcaacaatatttacaataatactggcatttttggtatccaagtcacaacaggttcagattttgtgtcaaaagccattgatattgcagctaatgagattcttgcagttgctacttctggacaagtcgaccaggtacaactggatcgtgccaaacaagctacgaaatccgcaattttgatgaatttggaatcacgaa
>2079
gaaatctattagagtttctgataaaattgtaaaattgaacacaacccttttatctatagacagaaaaggcttcggcggaaccaaaatcagcactgttaatccctacactataatggaaacttcaatctataaagctgttgttgaggcctttgtgaaagaactaggagttccaactgttacaccagtagcaccatttggaacatgttttgctagcaaggacattagtttttcaagaatgggacctggtgtgc
>2082
tatctacccgttagtaagaacaccttaaaacctttttgtatcaacgttttaaacaatctcagtaccacaggattcgcaggacacattcccttgttgatccatgccttaaacatagtcgaatcgaacggctcgcatccgaatcgcttatctttgtaataaggaatattagagatacatgtatcatccacatctaaaatccacgcatctttatgaccaggaacgggtatttgagattttgcatagaaaataatttcatctacgatggtgttcatgtcaagttcgtattgtccgccaaggatgtaattttcaacatgtttatagcaacaaggtggcaccgtcttccacggtcgcacattattattggtctccaccgccaacctccagctcagaccatacctctcatcatcaacctcggaggaagaagaagaatctaattcagatatcatcatcatcttctggagtttctgagaagaatgagccttatggttctgctgatagattcaagcttagggcattttgagttgtagaaggtccatgatagtccctttactataggaggtgtagtttgtgcttcagatgccccgt
>2083
ctcaaatccagataattcaaattcgcagacaacccaactttcccaatatcaaacgccagcgagttcgtcgccagcactatcttctgagtgtttttattcgaaccaaacaacaccgaagcatcacccaccaatgagtttcgtgacaagtccacaaacgaaaggttcagtttcgccagagatgctgggattgtcccggagagactgtttcgcgatagagttagcactgtaaatgaatcaggaaacgagccgtaggactccggtatagagccggagagttggttaccgtcgaaggtgattccgataaggttagggagagaggagagagtgtcggggaggggaccgctgagtttgttgtaggagaagtcgagggttaagaggcttttgatctgtgaaagtgtgttgggtatcacgccggtgaggctgctgtggctgaggtagagataccggagtttggtgaggctggaaattgacggtgggatagagccgacgaggtttggtatgcgggagagagaaaggtagaaga
>2085
gaatctgagagagaagcaagaagactcagatagatgagtagtattgttatcttaatgttttgttgcaagttttaatgaaccattactatttttggtagttagtttatgccaattgtttgtgtttaagttaagttaaagatgttctgtttggtttatgtctttgggtaaaactgtctcacgacattgtgtccttttctaatgatttatttgctgtattgagactatggtattgtgttattttgatataattatggaaagtctgatttccaatgttcatcgat
>2086
atttgaattgctgacacttgcaggaagataagctgaaggattgatacgacaccgtaatctaagattggaagcattaaatacacagacggttgcgtctaaaaagcttgcatatatcagctggctgtcgcacgaaaatgttgcatgcgatattggtgcagaagattcacgcggggcccactgctttagacattctagtttagttgcttcgaaaatggctagctgagtttcgtgtacaa
>2088
ttagcagccccatcaccaccgtgcccatcacaaatgccaaaaataccaaactgatctagcccaggtaaaggccagtgataatagcaaacatcctccataggaagtttctttcctcctcgacgcaaagacatgggatctgatgtcataccaactccaaagggaatgtgatgatggttttgcgaagtaatatgaacaattatttttgatgttgttccaagtgttataacatctccattagcaagattca
>2089
actcccctaaaaccatgtccatctcaaacccaatctccagcaagcttaagataataatactttgtttagtacaactggaatagcccttagagatttgtccaaatccatgtccttaaactccatattgttttcaagtttccaatcaaatgagttgattaatgatcccaacaacttctgcaaaaaaaaccaaccacctacttccttccacccccaacagctacaaccgccagcaaacccgactcatt
>2091
cagagatatccggtttccgaaaagctttccctttaagcaacctcacaatgttcttatgtggcttatcaggtagctttccaaaatcggaaagcgaatagagaaacgggtaacgaacaccttcaacgacgctcgcaactaccgggtgagcttgcggagatttgatgcagtcgaaagggggaattgaagttgagaggagattggtgttgagagtgaggaagttagggttagggtttgaaggacgaggagtgaggaaagagaagaataggaagagcaagaggaga
>2092
agctcatacagattgtattcgcatctccctttatgtcatagtcagtcgaaatggttatctcttgaccttgtttcagttgaacaggcttcccatccttgagaaatccggttcg
>2094
tattgccaaaaccacattaagtaatcaagccgcgactttcttcgatgtcactgaattgacaatggtggcaaactcaggaccctttaatgaagcaccgccaacaagaaatccatcgatgtcttctttctttgcaagctcggcactgttccctccgtttacag
>2095
ttcaaagattaggacattgcttgacttgatgtcccgatgaataatatggggatcagccttctcatgcaagtattcaagccctcttgcagcccctacagcaatttttactctttgtgcccatgtcaaaaccggaccaggttgtgctcctttaaccccttttctgccatgtaaaatgtcatgaagagaaccattagatgcaaactcataagcaagaatacgggagtttccatcaacgcagtatccaagcaa
>2096
tgcagattgtgctattattgtggaagagttatggtggagggcattttattctactgctcttgaaagaaacactgtttcgtttgttgatggtgaggaatctgtctccgagcttgatgctgctgcaactaaaattcaaaaggtttacaagggttaccgtactagaagaaagcttgaagaatgtgcagtgttagtggaagaaagttggcagaagctattggattttgctgctcttaaaaggagttctgcttcattctttgatgttcattcagaaacttatgttcagaaacctgaaacctaaaactactgcttcattctttaaaatggaataaaataaagctactatcatattagtattttttgaaaatttcaagtaaccaatagtttggt
>2097
ttttgtttcatggtgtggtcttcctaacagtccaggatcgaaggtcgataagggtgtgatatggttgtcggttgtttggagcctttggaaggttagaaccgagatagtttttaacaatgataaatgtaatttggatgatattctttggagtattaaattattagcctagaagggtcatgcataggagaat
>2098
cgtatggcgtgtgaagggaattattcaaatatctagatgtattggcgatgtatatttgaagaaagccgagttcagtagagaaccattatatcccaagtttcgacttcacgagccgttcaagaggccaatactgagctcagaaccatcaatattaacgcatcagttgcagcctcaagatcaatttataatattcgcgtccgatgg
>2099
ccttggtgcacgttgcaaagtcaaatttaagtgggaaggtgttgcctactattattggggataatgttactgtaggtcatagttcggttttacatggttgcactgttgaggatgaggcttttgttggtatgggtgcaacactacttgatggtgttg
>2100
cccccagctttccaggcaattgcccgaaaccctattgtgctggacctggcgtataacactatcgaattcccagatattgaacacaggttgaagaaggacaaaagagcaaagggcggctttataagtagaatatttgg
>2101
gggttcaggcagagagatcaaacacaattttgttttctaaatgcacgacaataatactgagtttttgacacaacatatgtcacataagaattcaaccatgttattaatccaaagcaacttaattgcgacttggatcagtgaagaagccgttgatgccaggcataatctctggtgacctgttgcgtgaaaacttcctcaacaaatgttcggtatacttctctccctcagaaaagttctccaacactcctgcagctcggccctgcttgttcaccctgacttcagggttgatgcacatgtgacgagccatagaaaacccacagatcccaatagcagctccaaccgcaaagaacagcgggtacacct
>2103
atagttggttctgtatcttaaactggcagagttatttacatgttgatcagttggaatgaagggggatctattcgtatcagtgatgcgaattcttccaagttgtaaaatatttatgtgaaatcgatttggggaatttgactaatttttgttatagaattctagtctttaatagcttaagatacagtgcttcatttggtagagatttcttagttctccccttttttgggttaatttgacttgca
>2106
gcttgtcggtgaactgaagtagaagacatgactttccaactccagtgtctccgatgatgatatacttgaagagatatgcgtaagacattgttgtgtgcgagagagaacgagaaggaagaggaaagaaagaaaaagcgaagaggggaaaaagggagaaggaaaaagaagagaagagaaaaattagaaatcgattatcgagagtcaaaatcgaattatagcgtttccagcgaggcaataatacgttttgcttttcaatctcaatttcc
>2108
tccctagctctcgatgaatgttgctgggctgaaaagtgttcgccttttagaaaagcattagccgctgccttagaatgtcgtgatgctgacctcattgtcttcaatgcatcctttcgatggctga
>2109
agacaagctacgatagtggaattggaacttttgttgttctagtgacaagtcatccatgcattcaatcaaaaattccatatttctctccattagtgaactggttgacagttgcaggcgatcataatc
>2112
tttaggtttggtgggttcagccttttgttctttgtgtaattgtattcttaacgtcaattcttgtacaccgcggggaattgattctttataatatatttggttggt
>2113
ttccaacgttgtacttcggacggcatgttgttctgtgggaattgctttgcctgtgtactctacattcaaggcaatagaaagtaaaaaccaagatgctcaacaaaggtgtcttgtctactgggcagcattcggctcgttcagcctcgttgaagcattcacggacaagcttatttcttgggttcccatgtactatcatgtcaagttcgcatttcttgtttggcttcagcttccacctaccaatggagctaagcagttatacatgaaccacatgcgccccttcttgattaagcatcaagagagtcttgatcgcgttttaggccttgcatattgtgaagtgatcaagcttgtcggttcatatcagaaagagatccagtcagtcaagatcatggtaggaaagataaccaaatcagctgataaaatgttgagaagcccacctaccgcatcaga
>2114
aagcttaaacaatctcgaatcagccgccatagcatcttgaaacatactcaaactgtcagaatctttgttaagaaaatcccaatagttctccccagttgcacact
>2115
ggggggatgatgataatggtaacctcttagatcataattacgatgacagagtaattgaaatcaaaccaagaaaaccaaccattcaagaggcgatcatcatcgtacaccatcatgtcgttctcgttctttaaggtttccaggcctaaaacgccgcaggaagtcgttaagtccatcaaggagagtctcatggcactcgataccaaaaccgttgt
>2120
agtttcatctgattcgatgcatgatttgaagacaggccatctcacattgacttcgccgcgttcgatgcttgtaagccaagcaattggtacagcaataggttgcattgttgctcctatcacattcttccttttttacaaagcttttgatgttgggaatccagatggtgtttacaaggctccatatgctattatatatagaaacatggcaattttgggcgtggaaggtttttccgcacttccacgt
>2121
taaattaacagtaccaaaaactgcggtgatgattaaacttcaccaaatatttgtatctgaaagcagcctatgcagggacagttgccttggtagcagtagaaatcctagatctctttttggctaaactctcactgcggcgctccctctgctccttcaaccttgaagcaagaagcttctggtaatcagccgcctctgattttgccttagcaattctcttcttcttatctgcaattcttgctcgttttctttgg
>2123
aatggcagaagcaaatggaatagtgcaccacatactcctcggaaagttcaaggacgacatcactcaacagcgaatcgacgaactcatcaagggctatgccaatctcgtcaa
>2125
atcaagctagtacaaaagttccttagagcaaatagtacaaaagttccaaaacaaaatttgctcttaggtgtctcaatgtttctccttccaagccagattgcaacatgttgagtatttttttaa
>2128
ttaacactctcattaaaccagcatttgcaccttcttcatccagatctcgaagataacgatgaatccagacgctgtaaagtccactctcaccaatctcgcgtttggaaacgtaatagcagccgccgctcgtaattatcaaaaggaattgctcagtgaagagaaggcagcacaatcaagttctgtaaacg
>2129
aatcagcttccagctcccgttcctcaacttcctcaaggtactcgttgattgtaagagacgggccaccttcatcatcaaaagcatcgtccatttctacttttcaaattcagagtttcacg
>2130
aaagagggagaaacagaaggagaaaaaggctgctgcagatgccagttcttaattgcatcacaattctccttgactcattctaaagcacatccaccattgcttctataaaatgcttgaaattttgagtttcagtttaagtttcttagatttatccatatctcgtcccggcacggcagcaaactttagg
>2131
ctacctttcccataaatcggaataatacccgattcagtaacctctcctttacaaacaggacattccttcgctttcgaataaacatacgataactgatagaaacacggccaacaaaacaaatgcccacaacacgtcaaaacaggatctctcgcaacatccaagcatatattacaatcataaaaactctcactactctcctccactttaccatcatcaatctctt
>2132
ttactagtccaatgtaaatccatcgactgtttttgcgcaagccaggacaataatctctgcttatgtcggtgaatgttttacggacaaaagtgcagtcttgtagctcaatcaagaatgggacataatgatataaggcatagcttacattcccccgt
>2133
cctttgcatattggatgttgtccaatatgattttggtaagttctggaaaatgccaaccataccactcacgaactctcatggcataggtattcagct
>2134
ctgcttctttgctctacacagaatagggttgaatgaccacatgttacagttgggccttctagtcttgttggttctaggctttctgtggattaaagtgagatgag
>2135
gcttagacccatctcagaaaagcctggtaggagatgaaaatgtaagctacagtcgcgatggcattccgccagaaactactatagtttctcctgttatataagatgcgtcttcagatgccaaaaaagctgtagcagcacccatgtcctcagttgtaccaagccttctaagtaatgtctgctgttcaagctcctttctcatagcagcattattggtaatgaatgaagcaaaattagtcggtacaaaaccaggagcaatacagtttacacgagtgttaggggccatctcagcagcaagggctttgg
>2136
atttattatgcatgaacagatcaacagtctatctacgcggtgctggtggcttctcgaagtcatctaaaccattttcctactcaagttacccttcaaaccagacctcagctgtaaaaattcctgaaag
>2137
tatgcagaactcggggagggatattgatcttaactacacaaatatcaatgctacatgccaagacaagcaaggtagtaggaatacaggtgctggagtcttcagcaggatgaatggagaatactcatttccttgcaagcataatggaatagagccccat
>2139
aaaccgcaccggtaagaaaccacaaatcgtcgggtgtgttagctaaaatcggaggctgataacaatcgcgacaaactgttacgtattattgttctacttctagaccaagatcgcc
>2142
ttgagcacatgatgacggccaaaataggagaaagggacactaaagaggagctcatgaaagctttccatattattgatcaagacaaaaatggtaagatatctgcaaatgacatcaagcgcattgcaaaagaacttggtcaaaattttactgatagagagattcaggagatggttgatg
>2143
tcttcacttatttcacctttcatctcagcatctattatgtgatcaattgcacagtttatctcatgcttctccccattttctgccattatttttctcctcttttcaatgaagtagctgttgaaaaatgcaagtcttctagtttgcaagtctttgcatttgttaaggtagcctctcaagaaaggcct
>2145
gagggaaacactacaaaattttggctggtggaattcagtgcttcttattcatctgcttgcattcgatcaagtcaacagtttcctgagctctcaattacatattcaaccaaacttttatcatttggaatagttgatcttggactctttcccaatgcagctgaaaaatttggagtatctcttagtgg
>2146
catttggagtatctgcaaacaagggtgggaggcttctgaaccctgttagtaaaaccttaagctgtgagagaagattggagctggaatcgaagtcgtttcggagaaacgcggccttgaatcgatcgaagagc
>2149
ggaataaggttgtagatagctgatacaagagttgctgatgccaaaaccagagctccatagaatagattttgaaataatgttccagcaaataatccacttagaagtgaaaggtaaaacaccctccaagt
>2152
tccgtcgccgaagatagattcggatgggatgctattagagtcggatccggtttgatggagggaaaccgggtttgcgggtggattctttcgggtttatttatgtgggtttcgagtttgatcgggttgaagatcgacggtaaggattcgtttgaag
>2153
cacgaggatatcaaaaatagaggtggttttgtttcaagatttccaggcgatgttccgcgagttgatggacggttggcagtgtctagggcatttggtgacaaaagcttgaagaaacatttgagttcagagccatacgtgacagtggagaagataaatgatgatgcagagtttatcatattagccagtgatggattatggaaggtaatgtcgaatcaagaagcggttaattgtatcaaagatataaaggatgctcgatcttcagcaaagcgcctcactgaagaagcggttaacaggaaaagcaacgacgatatctcgtgcattgttgtgaaacttcagtgatcataattcacaagactcttcaagtaaagtttgattaataaacatg
>2154
acttcatttgcagcacaaggcaatcgaactgcccaaaagcatcagggtcaggagacaacaatttggcacccttagatcttcaaactccaacttctttcgataacaactacttcaagaaccttgttcaaaagaaaggtcttctccattctgatcaacaacttttcaatggtggatccaccaactccatagtgagtggc
>2156
agtttaaggtcaagagcatgttccttgagttgttctttcttctcacttttgttgttttttacatgatctggaaaattgaaagggaagtgaatatctgtagtgaagtcctgcaattcaaagcaaggcactgtcttcttcatctttttcttgttgctctcgt
>2157
taaggttatgtgagcaaccatatcaacccccaccctcaatgcacaaactggacataccccattttttgcctccattggatgctcttcatcaatatggcagcacaacccaa
>2158
gaggactggcagagagaaagcataaacaaattgaagaagacatatgataaagaagacgatttagaactttatagtgaagctgaggctggtgatcctaagatagagtcaaaacaagaccatgggagagattccttggacattgataatggggctgaggaggctgtccttggtggcgctgtttgggatatattccgccgggaagatgtcccaaagttaattgagtatgtaagaaagcaccaga
>2159
tccttgtacaactctatcatatcctctgctgacttaaaattctgtcctgacttttgaggagattgaaagtccagatcatatcttttaccaatacaaaaatttgtagcagcaacgtcaagcgctatctttattttctcatcataaccggttctactaatggcctcctttacaagatccagggcttctctaaagctggagacattaggagcaaagccaccatcttcaccgacattacagttatgtggcccaca
>2160
cttctggtagacctgtttgccgctgcaacaatgttccttgtaaggagcatgagaatgcttgatcaaaggcttattctggtagacccatcttacctgtactatctgc
>2161
gatccattcttcttcgatttatgaattgcagcaattccatgtaaacatcctatcaaggattttacaccaccaatctgaataattaacctcccaatcacataatccacgttaattggacaaaatattgatactactcaacttgtttgctttcagtaacaggaaggtagacaccttcagctgccaaccagatattatcagcgcgcttttcacgaataccgcaaacctcctgctgtcccccagcaatccgactgtatttcttatcatgactatgtagatagcctgaagtgtcaacatgctgaagccgaatcttttgatcctgcttccaagtctttccacttccttctataaaaagcctccaatagtccccggtgtcag
>2166
ggtcttcatgtacattgtcatcgtctaatgtagcccctgatccattgttgtcatcgtttatattgcccgtagctgatgaattttccagttctcaaagtcaacccaactttcctaccgggacaaggcaatctagaaaaagctcggatgagactctatc
>2168
gcctttccatctgcggtaaacccttttcagctacttggggccaaccctaatgaccaccgcgagcttatttgggactatggtatgtgtgttgatactagtagaggggctgcagtaagggacttaattgcaaaagctctaaagggagctcttgcacctgtacagcaag
>2169
cccccaggagttggccctgtgaaagaaggtcaaaaagttactgcaggtattacaggcctcgtggacgtggagtttaatgttggaaagcgaaaaatacccggaaactaatattgggatctcttgccaaggagaaacaaaagagaggaatgcatcataaaaatttcatcatttggaattgatatcaggttgttttttcatttcctagaactagaataggtactcttaatctcagtggaagtgccatttttaaggatcatgaaaatggtgacaagtaattgtattatgcaaaataattaccgtgatgc
>2171
acacatggcttctaagggaactagctttggtgtagtggccccttttccttcagtcatatcaatttctttctcacttattcttttccaatcaaaacattgaatacataaagccaacgttaaacttactgtacgctgccccaagtttgctccaggacaagcccttcttcccaatccaaatggt
>2172
cctcaattttgctatgatgatcggtcatacatgacctgcccttcttcaggaaatcaacacctcactccaccatgcaactgctgtcctgcatcaactggttgtacaattttcaaaaaagatggaactt
>2173
ttgtctaagattggagagttgtggttgttaggtttttaagatgaatcaatatcttttcatgttttagtttctatgtattaaattttgtttaattgtaagacttgttgccacagtcttttccaagaatttataatctagacttttta
>2174
ctcttgcctctcattatgcgccagagaatcctgagcgaaggtttggaagattaagcacaagagaatgaagaggcgaagagcgagaacggttcttcgattgttgaatcgcggtggtgccatggtgaatctatggcagttgaatttacgagggaagaaggagaagaagagaagaaaaagtggagagaaaattgaagatagaagaaaataaattactattttatttt
>2175
aagtgtttgcatgaatgaatgaatgtatttggtttattgttatgatgatttttggttattggaataggttttaaagaatgaagagggcttgtaatatttgcttaggattcttctctaatcagttcttttgggttgcacacttctgaatgtgatagatggaattctagt
>2179
ggacataaacttccgctaacgtagtttattcttgtacacaacctcggccaatacgcgatgaggtgacaaaacataaaattacaagtatacagcaagggaggcgtatataataatg
>2181
gtttgcgaggaattgaagcttctattcgtgaacgagtaacagtcatgcttctaccaacaaggagaatatgggccaatccttcttgcatcaacactacagctagatcagcactagcaccaggatcagaggcctgctggagtacctccaaagcataagaatcccagacatccttcctgagcacgaagggtcgctgtaactcaatttccaaagtatggaatgccccaatcttgacatgttca
>2182
aattccaaacccagcatcagaatggcaaaactactgcataatcttcagtaaaagcttcaaaaccaattcatgattgtatatggtttcccttgattcaaacata
>2183
cttggtctatcggttccaaggtgacttactagaagaaagattgaagaaagctttttaggtttgtaacgatggatttgtaatcattttgttacattgttgcccagaaagtgggtatacttgctgtaattctttcaggcttagaagatgatttgttctgttgaataaaaaatagtacctaaattgatatatttattcatacacataaatagcatgataccttctg
>2184
tgatacaacacatgcatatataagagcaaggtacatatgaagccttgcattttattcaattctatacttttatttaactatgactataccaattatcaatgtaattgattggataaaagtttaaacatacaactcttagtatcatgttttaattgttgtccatccaaaactgtttctgaagattgtccact
>2186
acatgaggtgatactgtaggaaccaaatcttgtacttcagcaagtacaggtggaggagaaggctgtctgataacttttataggatccaagtcatctgtttcttcaaaagagataagtgaaggagtttcatcagcatgttggacctggcagtcctc
>2188
gccatagatgattgtatgtcatcttcaaaatctacgaatgcgatacctggctttgcatcaatcaagcgcacttccttaaacccagggtattgttcgaagagcatttcaagc
>2189
aaaaaatttctgaaatttgatcaatgaagattcatcaatggaatctgaattggagtcggaagagtctaagtatccgtatttctttaagtagtcattcacatcgtttactttgccgactttgtctttaaattttagagca
>2191
ccgcaagtcacgatcaacaatagtggttgtagcagatgttgctaattttggttttgacaagatcgtttttcttttgtggagcagatgttggtgaatccttatcaaaatttcaagatagggtacaaatcttctttgctgttcttttctggatgtctcttttcttttgggcctcagcttgggatggaaggaatagaccaaacaaaggatcaagatttagaaaataaaatagtaagcatttagtttgtatatatatcgaattattataagttagaggg
>2195
ggatgaaatgctgagaagcacagaccttaacacctggaacgagtttccggcactcgtgatcctgaacctgaatggagagaggtcggaatcgtttttcaaactcttgaagatcttccaaggaatc
>2196
tttgaggcatatgttggactattgttgctcaatactgcatttgctggggagatttctgaatggcaggtaatattttgcggtcttctgttggtcgtaatggccattgggaactttgaaaatacagtacag
>2197
aggggtgaagtaaagaagaataagagaggtgaagacgataggccaaacaaataatatgtgaattatgatgttaattgggttgctgtgataagagccatagaaagcaaagtgcttttccagatctaacaaccccattttttcttgttatggaaaaaatgcttattc
>2198
gaatcatgggtacaaaaccacaaattaattaaagatgcatcaaaagcatatgtctagagttttcatgcaaggatttatcttcctggtgattgcttcattggcttcaggatcaggaaggaacgccagtgccaaaagaaacatcttggttggagactctgaaggctggcgtgctggcactaactacacccgatgggccataaaaaatagtccattccgcttaaatgacacattagtgttcaagtttccttcccggggcaattcgaccattgttccgagcg
>2200
tgttgaaaagaatcttaaagcattaaaagctaaatttggtgatgaagaagtactggagaagtcacttgaggcccaattggttgaaaggcaaagcaaagttgagcatactgaagggttgaagaaggaattggagaaaaattacaataccgtgatggaggaaggagctaaataccaaagcagtaaaaaatcagaggtggaatcaaagagatctgagattgaaactagagagaaaaatgtcgagaatgtgttatca
>2201
aaatgtaagtggacaaccatacattcttcacaccaatgtgttcagtcaaggaaaaggaaatagagagcaacaattctatctatggtttgatccaactgcagatttccatacatattccattctctggaatcctcagcatattattttttcagtggatggaacagctataagagaattc
>2203
tttccataaataggattacatgttatgtgctgtcaaacaagttgcagaacaacacaacaattttattttgcattatacaaagcaagcaaatgcttagaaaaataagaaatagaagctgcaacatatctaatttcttaataaaactatatcattaattatttcaagagtaggatttaggaacaagttgcattatgaaccaaaagcgaggaactaaagctcaactttgaggaagatagatcaaacaccaaaagattgtcctccaattgatgtccaccaataacaattgaagcttttgtaaaagacatccttggctctgttcctccatccacaattccaagacatgctacatttttctttacattaaccatcaaattggtttcatgaattgtccactgcactcccttttcaagaacaagatcaactcttggtacagaatttccaatagttgagtcaaaacaagcctcaaatggtgccactgattccactttctttagtttcctgtctgaagccttcttaaggaaatcacgaataaatggcttgtaaacagaagtttgcaattcagtga
>2204
tatatataaaaccatgtcgtacgactatctcttcaagtacatcatcatcggtgacacaggtgtagggaaatcttgcctgctccttcagttcaccgacaagaggtttcaacctgttcatgatctcaccattggtgttgagtttggtgcgcgtatgctcaccatt
>2205
cagaaacctttttttaagaaacatgcaagctaaattagtcgagaagtcctggagaaattataccataatatacatgtattcatttccataattatcataaagttctgcatacaaagtgaggattgcaaaaggaagaagaaaaagcaatagaagatgataccttccaacacatatctcctatgtagcctaaggtgtgcatagggtcatgt
>2206
cattgtctgattattatgaagagcattttactgtacctcatcagagaattgttttagttaccaacaaacgagtcatgttgctacagtgtcttgctcctgataagatgaataaaaagccctgca
>2209
ataatatattggtcttctggccctctgaaacccatgctcattttcatctagcacagttcttctgatctggggagcaaaaacataagccaaggttccaaaaatagcaccacccagaataaagccagtaagcaattccccacctccacctcctcctctgttatcacggt
>2210
attattaaaaatgcatttatcagcccaaaaggggagctgaaggtaactcttgatgaccttctgagaccttttaaagtgggtggttaatacttaataccattgagaggaaagtgagttatcaatctccttactcaacattgtttctatgcattcgattctttagggcttaaagacagtatatccagttaatctttgtatagatctgttctatctttataggtattgggattgtaatgga
>2212
tcatcttagacgagatgagaaagaaatcggctcaacaaggacttaagaccaccggagaaggtcttgaatggggtgtattgtttggttttgggcccggacttacca
>2213
attgagcctcttcaaatgcttcttcaaacctctcgccatgttgtgagtttggaattgagcagccggaaacctatcggcgcaacaatgaggagattgaagagtccccc
>2214
taagtggatgctcaaaactactcaaacctccggatgttgtaaagaaacatccttttgggaatggtgcagaagatatcccacagctcttagttaccgtctcattctcatcggaaagaacaagatttccatccgcatcagttccccag
>2215
gtatttcaacttaatctgaattgcggaaaacctatactggacagagaacaatggatccatgtcgagctcgaggtgaagtgtactctcacatcgagatatcttaatgacgaggtaatgaaatcaatcagcacagaaatgggaattcacatgttgaaggagaaaagcatacttgaggatatcaaattcactaatccttatagaaa
>2217
ggaagtatatgaaaagcattataaagcctggaatgttgatgaccgacttgtgtgaaacattagagaacaccgttcgtaagctaatatctgaggatggcctgc
>2219
gcatgacccctctggattcttggaagacaacgcttcttttgagggtgaaggaaaagctgaaagccaaagaacttgaagaggatgatcttacataaactgtaatccagcattctgttggttggacataatattgatggttttctttgttctatgcttgtctatcctgttgttccgtcctacacttgtattttagagtgtatttgctttggtttcaattgaatcggccggactgaattcaagaaatgattttatcgaggttgcttgagcttgagtatgaatgaaactactgtgatatcttgttaacactttacactctatttatgtgcaccagg
>2220
cttgattcagagacacacaaacaagacacagaaaaccagatccagtgcagaacaacagatccattacagaacaagtacccaattctagatctagattgatc
>2222
ctgagagtgtttgaaggctggcaaatcgccgtgcatcagcatctatattgttatcctggataagactagatggtgacggatcttctagcctaggttgtgagtaaactatacttgaat
>2225
attctatggtgctccgacacgtaacttgtctagagcaactattgtagatgaaatagtgaagtttgtagcatctgtagttgggaactcttatcagacttctattaagaacggcttcaatgacacaaacacagatctcctgaccagggtttcttttaagtatgctacttcgagaggggtgtctggaacgccttttttctatgtaaatggattcgtgttgccggatgccggaaatgctcttaattacagcgattggaggaatgttattgacccattgattggtgcaaagaaaagcatctaaaatgaagaatcctatcactacatgtttaaaggtttatgaagttcagttgtattagcacttcattagtgaaaaaat
>2227
ggagaaagcaaagagtgtgcttggattggaacctgagtatgggcttgtagagggtcttacagattcgtataacctcgattttggtagaggaactttccgcaaagaagctgatttttcaaccgatgatataattcttgacaagagtcttgttagtgtatgatgattattacaaatc
>2228
acctatagcataacagaaagaaagtaataatggagttgatgaagttagctttgatggttttcctcgtaagcttcaccgcgactgtcgatgctcgcttcgatggaacatccttcataactcaagttctgtccaatgatgttaaatcaacaacaccagcatgctgtgattcctgcccttgcacaaaatcaatccct
>2229
ttttctggtttgcttttcatttgctgaggggccgttagcatgggctttgattgtttggcgttgcagtttggtgttcagttctgttgacaaaatcgtcagtgttcttatccatctcttacctgggttggttttctttaccattcgatggtgg
>2230
actatcccaacacaatccaccaaccctctcatcatcctcatcattatttccttcatatccatattcttcatcatgaccactggattccgaatcggaaccaaatccaataaccctaagcccagtggaatcaccaccaccgactgaaa
>2231
accaacacatttcccatcatcatcttcttcttctccgataggaaactttcagttctcacccccccaaaaaatgaccaaccctaaagttttcttcgatatgaccgtcggaggccaaccctctggccgtattgtcatggagctttacgctgacaccactcctctcaccgctgataacttccgtgcactctgcaccggcgagaaaggagtcggcactagcgggaagcctcttcattacaaaggctcttccttccaccgtgtgatcccgaatttcatgtgccagggtggtgacttcacggctggaaacggaaccggaggagagtccatttatggagccaagttcgccgatgagaatttcatcaagacgcacaccggtcctggaattctttccatggcgaatgcgggtcccgggacgaatggatctcagttttttatctgcacttctaag
>2232
gggggaacaccaagcatagaaaatggaaacactttcttcatcttcattctctcctccattcccttacatactttacctcctcttttacctttgagacccttttctccaaattctcttctcattttatttcttcaacaaagattcattttttcaattatctcatttatggggtctagtgtttcttcaacttcatctaatattagag
>2233
accgaatggacctgtatcaacgacagttagagaaggtacatgtgacaaattttttggctctgtaatgaaaacaatacacaccgactcagcctacaggtctcagtcgaataaaatttttggcggagctaaagttaaaatctctttggatcaatcaacctcagacaatggcagaagaattttgacaaaatctgatgatgaggaccaatttaataaattaagtagaaaggaacattatttccttggtgttggacaactgtggaatactattct
>2234
ggttgttggagttgatatcttaagagaagtgaaggtgaaagaggattttgaggtacaactttgttcatgatctttgttgtgttttaggaggcttattagtggtgttgtttttggttgaggaattcgattcaacaatg
>2235
acccttttcttcttctcgtctcattttctgtaaccgttgacacaaacccttaaaacaacaacgaagaatcaccataactttctcacatactttctcttcttcagtgtcggag
>2237
tacccacaaaccaaaacagccgcatacctaaccctacccttcaacaactcataactcttcctcatagcagcaaaaccataaacaggctcaagaacagaaacaacactagccaaatgccacaatgcagtaatataaacatgagcaacaacaaacaacaagagaataacaacaatagagaaaa
>2238
aatcgcagatggtgttttgattggtgcagggacatgtattttagggaatgttagtattggtgatggtgctaagattggtgctggttctgttgttttgaaagatgttcctccaagaactactgctgttggaaatcctgctaagttgattggtggaaaagataaccctattatgttggataagattcctagcttt
>2239
ttcgagtggcgtcttaggtggatcgatattggggctaactttcctccacgcttcaacgaagctggaattggtggcgggagtagccacatcggtggagaagcggcgagtggcggaggcgcgagataggaaagtggatgtagcgcggcggaacatggtg
>2240
ttatgtttaattcaacctcaaacacacctttgagctctgaattagaggcgctgaaattggatacagagattgtgctgactcgaaaacgaggtttatgagggtccatgacattccaag
>2241
tttttcgctctttccatgtcatatgcgagttgctgaagttttcaacatctttcataattgtccttaagtccatttcgttttcctgcttattgggatgttctcttggagacacatgttgtttcttcttgtacatcttt
>2242
atacttggtcaagcgctcaagtgtcacaccaggtgagagtggctcgtttaagagctcaattgcatatagactagggctttttgcataccttgcagttaggagactaataacatca
>2244
tgattctgaaacttcatcttgattcagaagaacctttcggccaactaggtcaaaagtcacaacaactttattccgttttgctcgttcagcttcttccacctcttcttgtttcttcttcaatagttctttctcctcctttgataaccaagtatttccatcaagctcatagtagtcactttggtcatcaataactgttgtacgagctgcggcatttcggtcataatcgacaagcc
>2245
cattggcttcaggaactggagtagactcttcttttgtttcactttcaacctcaacttcggtctcatcttcctcttcaacggttgcatcacgacttatgtctaagctagtcttcactgaatcataaattctggaagcaaattccttaggatccttcaacaagaaaccactctccaagagtgcagtctggtatattagctgtgctgtttgcttcacactctcatcctcagggttcttaactactctctcccggag
>2247
atttccatgatgaaaacatatcctagactcttcacttgctccggagaaattcttcgcctatgggacgacttaggaacatcaacggaggaacaagagagaggggataatgctagcagcatacaatgcttcatgggagagaataatattatagatgaaaatgaaggaaggaaacgcataaggttggtaataaggaacttgtggcgagaactcaatggccttgccatgaacaaaacggtgcccttatctg
>2248
aaagaagatattgaaaaaccagaccaacattttgctactcgcaaatggattgataaagcaaatgctaaaaaaactgaaagattaattcaaacttctacggtacccctgtggaccgaagaagagatgcgcacttttcatgactattgtggcaacccttcaccaataggggaagataaatattgtgcaccatccttagaatcaatgatgaattatgtcatttcaaaacttggaaaaaatattaaagctatgtcaagttccttttctcaaagtcaagacgaatatgtggttgaggaagtaaagaaaataggcgaca
>2251
gcaaactccttgattttgttgacgtatgcggattgagttacgatgagtttggttttcgttgcggtggcttgtttagctagctccgatgaggtgtagaaaggattagcagtggtgatggcggcgccgc
>2253
cagtttgctgctgatagagttgcagtatgcctttagaagcttgctcataactgaagaacttcacagcagaatttgggacaattcgagcacagttagtaccattt
>2254
tatgatcactagagcagccaaaaaccaagttttccatttgtaccttaccatgtcgccatgaatataatttcaacatcatatagacttctataacgcctcaaagcaatatggttgacaaacacaatccatggcgtgtatcagcttcctgcgaggtcccaccgcattggcacccatatcctttagttttttcatggttagattcacaagctgatacttactgataatcttcccctggaacattctcac
>2255
caacattaagtatccatcgatgaatcttgcctatgctgctggacgcgctggaggcaccatgacaggagttcttagtgcagcaaatgagaaagctgtagaaatgtttatcgatgaaaagataagctatttggatattttcaaggttgtggagctaacatgtgagaagcatcaagctgaattgttaacctcaccttcccttgaagaaattattcactatgacttgtgggcgcgggaatatgcggctagtttgcaaagctctacaagattcactcctgttccagtataaaactggttttaaatttctttgagcattgaataatagtatagaatgtagcacaatgcattccccagattatgaaaagatgatttttatcaatggaatcactcaatattcttag
>2256
gattctcattcagatacacctatgttggattctcatttagatgcatagtgctatttatagtttaaagtgcgatcaaatggtcacgtcagtcggtaattatcttgaggaatgtgtgcttctg
>2258
acccttttacctcctcaaactcaaggtcggataaactcttgctttctctcttcctcctagttcttatgatgttcttcttaggcaaaacttgaagctgcaactgtgcttcgttttcagcttctatgtagtctgtgacatcttttcctgaggggattgtttgaagctttgttt
>2259
aaaacagagagtccatgactacatcttccaattgttgaaaacaaaagcaaagccaacacatctccaccagcaaacaaagctacacgcccccatttttcaatacgagctgatgagttgggtttatcgaactgtcccccgt
>2260
atttggtagcaggttgaacacatcctgaagatggtataggatttcatggtttaagggaagcttttcatcaattacaagatcaaggtaactccttatctctttaagccttgcatccaaacctttcaaggctgtgagtttcccactcacctcggttgcaagggtgctgatggttgtatcctttacatccctaagcaagtgttccactcctatttcctcaacctcatgagcagctatctcggattgcacatgcacaaagaccttttggcttttctgagtagcattctctttaacttcctcaacagcatagtatgcttttgttggaattcccaactccttaggttcaacatcaattataaccaacactggatttggaacacagtcattaaataacccatgaatgtcgaggtcattttcacg
>2261
gagatccttgagatgtatagggattacattgaccccagtttcaagtgggccaatttcacacttgaagaacaagccaaggtgattgtcgcagctcgtagcaacaatgaaatggatggcaccaaattaaagagtgaattcccagaattgctctccatcaaagaatcacttatcaagtatgtctttgaaccaaacaagaaat
>2262
cgctttcaccatgatagatacagcctctccgccagcataacctagtcctaatgccgcaactccagccttctgagatatactactggcccctgaagtgaactgactttggatctttccacatgctgcaataaaatgttttgggccagcaatatatccaagccgccatccagtcattgcaaaggccttagaaaatccattcacagttagagttctgtcccacattcccggtaaagatgcaaagcttgtatgtgttgctggtgcataaattatgtgtt
>2265
cgatcctggtatggaaaatcaaagtggtcatcagcatgcaatagcatatgttgaaggagacaaattctatggagcaaaagctactataaatgtgtgggaaccaaagatacaacaagctaatgaattcagtttgtctcagctttgggtactaggaggttcatttggtcaagatcttaacagcatcgaagctggctggcaggttagtccagatttatatggcgataacaacacacggctatt
>2268
tttgtccgcaagctgcttagcaatagtaggagcatgttcgttgaacttgtgagtggcttcatccaccttgttgtcgacaaaaaccaggacatcatcagggacatccttgaatttgttgtagacaggaccaa
>2271
tacagatctttttcaggttccataccataaagcttttcggctgcaattgtcccgagctccgaattcttgttcattctgcatgctgtcagcaatgctgcccacatattt
>2272
ttctactctcttcaattttccatactcctctctcattttcttcacaaaatcaaaggattggtaaatgtggttttttctatagaaattctccaccccttcttgcctttgactttcagcggcataatttctaaaagtgtgaccaaatgagttggcctgtggcataacaaatccaccgtccaaaacaagttctgtctcattctctgtcactgtctttgcctctacaccagatccaaaacaatcatgttgatcaa
>2273
aagccacatgaagccctgcatcaattttgaagtccaacatcgattctattttagctaaacctcaaagattcaacgaatcaattttaggtttatatacaaaggaatattaatattagttaatgtaattgtaatttgtaattgaatagatccttttgagaagtg
>2274
aacagtgaaaacaagagcaaaagcggcgagttctttagaaccaatatgtccaacaaaagcttgactaataacttgaataccaaaagttgagaatcccgtgaatatagctggtgctgcaactatccacataagctttgtttcattccatacccttttaccaagtgtctcttcttcttcattttcttctggttttctcagtagcttttgctttagatctccttccattttgtgatgatgagtttttgg
>2275
gtggggtcaggagcattcttttcttggtactctcaattggatgtgatttgatttggaccgtcatgattgcagaagaacttgagttgaaaatatgcgcgtgactttgatttttgagcttataccatagattattgtagcaaaagtatttgtaacacctattttattgcaataattctattga
>2277
tttttctccaaagcttctattctttcatctggagcatgtggttatggctctttagcacttgaccttagtcatggacaactcgcagctggcgcttcttcatttttcagtaatggagctggttgcggtg
>2278
gatatattaatgaatatgttatttgtcttggatgcaagagtccagacacaatactttcaaaggaaaaccgtctcttctttcttcggtgcgagaagtgtggatctggaagatcagttgctccaatcaaagctggttttgttgctcgtgttggccgaaggaccgcagggtcatgatttggcactactttttgtttgtgttgaaactggtaatatggtgatgccttctttaatggataaactttgttatcctttt
>2279
tggaggaagcaaccggcagcggcggtgggattcactggttgtgggcggtagccagtgctggtcaaatgggatggggtgtgcgttcataccttaagggctacccaggggattcctgcctcatgcctttgaaagctttcactgttgcttctctcttcataggtagcgctgcttccgcatcta
>2280
tgtgcaagttcttgatccagtcacagggaagccttgcaaggttggaactaagtatcttgaagatggtaccaaagtcagagtgtccaggggaataggagcttctggctccattattcctcgtcctgagatcttaaagattagaactacaccaagaccttccgtcgctggtcccaaggacactccaatggaacatgtgtatgagaagacatacgatgctaaaacaggaaggggcatgcctgaactttaaggaaggagataga
>2281
ggaattctgtcgtttctggtcctggttatctggctctctgtttgtggtggatttgattgttcaaattagcaataattaaaactttactaatcatgttcttatttcaagagtttaataactatatattgatagtataaaaaagttttgccaagacatttaaccatattttaccattttattatgtcataatttttataagttattgacagtgaaaatggtgaaagtacgattgaatgtttatgtgaaatttttgtatactgtgagtatatagttaata
>2282
ttcattcttcttctttcttcttccattttcaaaacatgggaaaacagagcaacgaaacacaatcccctgtttctaacccaacaaaattctccattcttaatctcatcgacctctcaaatcccaacataaaccaatccgttcatttactcaaacaggcatgtttggattctggttttttctatgttataaaccatggaataaccgaggaattcatggacgaggtttttgcacaaagcaagagatttttctctcttcctttaaatgaaaagatgaagattttgagaaatgaaaaacacagaggatatacacctgttcttgatgaaacacttgatcctgaacatcaaattcatggggattacaaagagggtttttatattggagttgaagtagatgaagatgacccagaatcaagtaaacccttttatgggactaataaatggcctgcaccagatgttcttccaggatggagggaaactatggaaaaatttcatagagaagcattagaagtcgggaaagcggttggaaagataatagcccttgcacttgatttggatgtcga
>2283
tgcaaaatcctttgctgatatggtttttcgcgatttgaagtcataatgaacaaactccaacctcaaaatttcctcatgcaaatctcttataaaatgcacaaatttatcatgtccgaggcgacctcttccttctttaccaaataagtattccaccatctttccattttctacggaggcatcggcctctagatcccttcgatgaacaccatgtctgctctgagatcgcattgatgtctgaaa
>2285
cgtgccacaaaaagcaaagaaataatactaagaaaccaccaaacggttgtctttgtgtctacgttggatctgagagacagagatttatagtcaaaatcaaaacattcaatcaccctttgttcaaaacacttttggaagctgttgagagtgaatatggttatagaaaggatggtcctctatggcttccttgtga
>2287
tgaaagatatgaagattacattgatagatttgttttgaagtgctacatcaaattatgccaattgtataggaaaataaatgaggaatatatcagcagagtccaatactggattctagagaagaaaaagctgagctgagtttgtattttattttcacattcatttttggtaaattgtttctattactctttgaaatatttcttacatgatcatattggtcatattgtggttgtgagtatagtgatctt
>2288
atattttaccagaattcaaacatgaggtaagcttacaacttagttcaacaaacagcaaccatagttcatatggacatttagttgaaacaagttttgaggtttatctgagattcaa
>2291
aaatcatttccaatcaagtacttggcaagcaattcacgaagagagtatagttctcttttgcttaggtccttcacatatttgttctcaactccaagctcacacacaatgtgatgagcttttgcacggccaatcccgtggatatgctgaagagcatactgaagacgcttgctatcgggaatctcacctccaagaccacctccaatgtttatatttcgtacttgc
>2294
caaaccttcattcctttgaggacttgttgataagagacttgtggatatgaggaataacaccacctccggcaattgttcctttgatgagagtgtcgagttcttcgtctccacggatagcaagctgtagatgtcttggtgtaatacgcttcaccttcagatccttgcttgcgttaccagccaactccagca
>2298
gcatatgttgcagattcacctgtaggtgcatctgcctctcttccagaagctgctcagatttccagagatattgatttgtctcctggtcaacctttacaatcaaatc
>2302
taattttgctagctaagatccataacattcatgtgagaactgaaaacaactgtctagattatgccgtcaagaaattacaattgttctctcactaactcatttaaccattcattcaaaaagttcaaaaacatgtgttctaactaggtgaaaactgaccgcagacagaatatcacgctctagcctccgatgtctgattgcaaaggtactaaattgtcgaagattaacgcttcttcttgcctcctttaccgcctgattttgatggagtggctaccaggtacacaaacataacgataatgctgatcaccgagattagagatccatacttagccagcaacctcttagcccattcaaacttcttctccgggggcctgtcagcaagaacatctaatggcaatatgggagttgaaagtgcctcctgtaaagcagcatttgtgggaacacggaacttgatgacagctggttcaccagaaaatactccctttgattttgcctccagctcaaatgtgtgagagaggacaccaccagcatcaagcttttcccatgtctttgaagtggtaccgctgattatactgaaaaggtccgctggccagctctcatctgccagactcacatcatatgccgtcgaggttccttggttgtagatatcgatggtgacagagactctttcagcgccagtcttgagcctgttgagagaagccttctt
>2303
gattatggaatcctgaacaaggtcttccacaatattacagacactcatgtggcacatcacttgttctccacaatgccacattatcatgcaatggaggctaccaaggcaataaaaccaattttgggagaatattatcggttggacgaaacaccgttttacaaggcattatggagggaagcaagagagtgtatctatgttgagccagatcaaggtaccgagggaaaaggtgtattctggtacaacaataagtggtgatttttagagctgctaaagcttgttgtgtctatcaggtgaaaatgtttgaacttctctaattagaatgttagcacttggagaataattttgttgaatcctgatatttgtagtagtaagcagtcctaaggtagtttgcttgaattctgaataagatatagcatttctaaacagtactattgaatttattgcaccatgatttgaaatcagtgcattatctatctgttaagaaacttattgttattcttgttcttgatttgtctgtaagaattatgaattcgcat
>2305
taaaggcgcagatggttcctggctttggtgcaccacggacgacactgtctatgaagctgtgaaatcgatgacgcaaaacaacgtcggagctttggtggtcgtgaaaccaggcgaggagaaatcaattgctggaattataacagaaagagattaccttaggaagatcatcgtgcagggaaggtcatccaagtccaccaaggttggtgatattatgactgaagagaacaaacttatcacagctacccctgataccaaagttcttcgagcaatgcagctgatgacagataacaggatcagacacatccctgtcataagcgacaaagaaatgctcggcatggtgtccatcggagacgtcgttcgtgctgtcgttggcgagcatcgtcaagagcttgaccgcttgaatgcttacatacaggggggttattagtctattgttagatgacggaaaaaatccctggaacaacactcaagctgactcgaatcatgtaataagctcgagtgtttgtaaatatgttttggtcagagagccatctttgtctgtttcgttgtaatttcgggttt
>2307
ttgtcggtgttatctggaaaggaacattatatatcgctaatcttggagactctcgtgctgtgatcggttcaacaggcggaacatctaagaagattgttgctgaacagttgaccaaagagcataatgcctccaaagaggaaatccgaagagaactcaggaatttgcatccagaagattcgcagattgtaattatgaagcatggaacatggcgtgttaaaggcatcatccaggtatcaaga
>2308
atgccgatgtaccagaggccctttatggagggcaagctttacattcactttaccgtggaattccctgagacgctaagtcctgatcaggtgaagggtttggaggctgttcttccggctagaccttcatcacagttgacagacatggagcttgatgaatgcgaggaaactacact
>2311
ttgtttgtgttgcaagcatctgccaaggaaccttcacctccattttggccccaatagactgcaattccagcagcatgagaatatttgaatagggaaactaggaaaagagggaacaataggattgaaagtggttttaaggatgccatgtttttttaaggttgttttttgagttgtgttcccccgt
>2312
ctaccctcccaacccctacttacgcagagaaataatgtatacacatggataaaaattgcctcagtcaaggtagaagagagtcacaattttccgcatattttttgcttcttgacaagtttccatcagcaacctactgtcatggaaagcaaagcaaatgacttgctggacatgtgaaatgatatccatattacatagcctgctggctgcta
>2313
tttgaaggccaaaccaacaagtatcaaagagcttcaagatttcttctgcttccatgaatggctttttgctttggaattagcttagctttttgaattgtataggcaccccctcgt
>2314
gcgtcgggcatgacacgcaacaggggatagggacacgcacgcaacagatagggaaaaggagataggatccaagcttggcgtaatcatggtcatagctgt
>2315
ctgtggatcttagtgccgccagcgccgcagaagagtaaagtaaaaaggatgactccctttgtctgtgtttgttatgtgttgccaatggattttatgacaaatgttatcaatttataataagttattatatagattgtttttgttttggaaaaagaaaacactgaatcttgtagaacagattgtttgcagggaagttccttcccaagatgcttccatgtgcgtagtacatttgttatcttgacatgtatgatgatgtgtgctgcatttgttttagtttcctaatggag
>2319
agcagcttggaaagagtatcaggcggaagaagatgcagatctttgtgaaaacccttaccggcaagactatcacccttgaggtggagtcaagcgacaccattgataatgtcaaagctaagattcaggacaaagaaggaattcctccggaccagcagaggttgatcttcgccgga
>2322
aatttctagaaacaagaatgaaaattgctaacacttctgtctttttcttagaagactattatgcatcctgcattagagaataaaaacaatatcagtaaacttcaacatgccattgtttgttcttcttgagttgtgaaagcttttcttcccaactttctcctctcttctcagcaacccttttcagtgtttcttggatcccaggcatcattcctctcagaccacagaaatagatgtgtgctccattatccaagagtttgaagatttcatcgctatattcctcaatcttatcttgcacgtacattttgccgccgttcttgttcttttcctctctgctgagtgctcggttgtaccgga
>2324
tgaagggtatgcatggtctgtgagtttgaaatatattctctcatgtggttctgttacactaattataacacctcagtatgaagactttttcactcgtggccttattccacttcaaaactttattcctattaatcctctagatctatgtccatctataaagcgtgccgtagactggggaaatatgcacccgagag
>2327
ggaaccataatagatattcccacaccacgggagatgatagtatttctagctttcagcttttcctttgtgggttggcggctgggacatgtgcgaaacttgtctgtcatcctcttgatgtggtcaagaaaagatttcagatcgaagggcttcaaaggcatccaagatacggagctcgagttgagcatcgagcatacagtaatatgtacgatgccgtgcataggatatttcggtcagagggttgggctggtctatacaaggggataattccatcaactattaaagctgcacctgctggtgctgtgacatttgttgcatatgagttggtatcagattgg
>2329
tattaatgttcttcgaaacaatcccgggaacatctttaagaagatgaaatgttagtccagcttcgcgaagatgaccatcaatggcaccttcactgtcgggagcaattgtttgtgcggtccaaaccatctcaaaaataggtttttcaatttcaggtagagggtcagaaccaacaataagtgcagcagctccatctccgaataatgcttgtccaacaagactgtccaagtgagtgtcactcgggccacggaatgtaaccgcggtgacttcagaacaaacaaccaacacacgagcgcctttgttgttctcagccaagtccttagccaaacgaagcaccgtcccaccggcaaaacacccttgttggtacatcatgtacctcttcacatatggacgaagacctaagagtttggtgagttggtaatcggctccgggcatg
>2330
taaataacggtagaagttgggtggagagaatgttaagaatgatgcagatactggacacaaataacaggcagaatcaagccagaagggaactacacattccccatttgtgattggcctaaaataaggacttcctaaaactggattgtccacactacagatagaaaagctcggtgtattcacatagaattcattac
>2331
ggccttgtagatcgaacgcgttcaccaaccttccacattcgggtctgatcaattttacccatgggaaatgcaggcagaccctctttctcataaaatcgacgaccagccaaaaca
>2335
tttttgataccgttgttccaatgaacctataaagcccgaagctgaagggccgtggactacttgatcctcatcagttttctggataagtgcggcagaacttagcgctggctggttttcattatttggttgatttgccatgttcttagctcgagtgttccagctatagataa
>2336
tcatttacagcttcacgagcattgcaaacaaaacgtgattttctataagcaacaccagacggaagtgaaactgttgagttcagcaaagctttcttgaatcctactttttgaggtgagaaaacaagcttttcccttgaagatgaaaacaatggaggaagacaatgaggtcttggtgtggatactcttaaacaactctcaaggg
>2337
tcccataaacagattccaaaactgtacacgtcacatttcctgttgtaggggtttccatttaaaacctcgggagccatataaccaagagttccggtctccccagtcatatcattaggatttgatgcctcgactcgcgcaacaccaaaatcagcaattttc
>2341
aaaggttgcatccggctttccaccttcatatggccctttggtaacctctcctttcttgagatcaacagtatacacaacttcatcaattccaattttcttaggagcaatttgaaactgataaacaagtccaatttttttgacgagttctttgccagcatcggtggcgaaatgttgcttcatcaagtcgataatagcttcagatttgaggttcgatgattcagccatggcttccgaataaaacaaaatctaccgaattggttttcggtgatagttagttgagagaatgaaatgagataataactatcccccgt
>2342
ctgccgaattatatagagaaatacgtgattcacaactcattggagtgtccgggtacacaagagagggtcttcctgtctttgcaattggtgttgggcttagcacattcgacaaagcatctgtacattattatgtacagtctcacattcaaatgaatgaatatcgcgaccgtgtaatcttgccttctgcatcgaagaagcatggacggcctattaccacttgtgtaaaggttttagacatgactggcctgaagctgtcggccctgaatcagattaagttgttaacgattgtatcatccattgatgatcagaactaccccgagaagacgcatacttatttcattgtaaatgcgccatacatattttcagcttgttggaaggttgtgaagccacttttgcaagagaggacaagaagaaaagtgcaggtcttaccaggatgtggacgagacgagttgttaaatatcatggattacgca
>2344
gtcgtgattccaacgacgttagcgtgtgagtgagacgcgatggctctcatgggaccaccaacaccgcatcctacgtcgaggattttgtctccggatttcacctcgatgagatccacagccatttcttcgtggaggcgcgtggcgtcacggtgggatttaccagggagggaaggtgagaaatggaaggattgaccccaaccccattcgtaaatatctgtaactaaattgtaaaaggtatcaacgaaatctgggactt
>2345
tttccctaagaacatcaatttcaccaaatggcaatctcaaatccagggcttgagccccaattgcaattgcttcttccttcttaaacttcaagaaaggcatacataacttctgaatacgtctaaattcagaagattga
>2346
agcccattcaaggttgatactgagaacaatttgacggagtcttcaaaagtttcaaggctgtttgatttcttagaacatattcagaaatattctgatgaaaaaagtattgtttttagtcaatggacttcattttttgatctattggaaaatccattgaggaggagagggataggatttttaagatttgatgggaaattgactcag
>2348
gcacggctttattttgtttgatacaagccggtaccttgaagtcctggcatttccatgttgatgtagcttcgatcggcgtcattcggtcagtcgatgactccaccgg
>2349
agggccttgactggttgagcaatacactcaaatctggaggtagctgaagatgcaaacttcaatgagatagatatttaagaatggttggtgagttcagaaggaaggtcggcatgcatattttggtatcactttcactatgacgatataatgattattgttatccaggctcactattttattcccttttttgtgttcaaagattaactatatgaatgttggtcaacgattgttattatccttttgtcg
>2351
tacagctttaatactctcccgcgaggttgcacctactggccagtctaatttacctcttctgacatacttctcagcatgtcggtctactttcttcaacatatgcat
>2355
aagtgtgagccaagtgtgtttccttcatacctcaaatcttgttcagaggaaaagaaggttctcatgattgtgattccgcttcagattgttgctaatattgct
>2357
atcaaatccaaagtcacctggagctgaaccatcaagataggaaggtctaggttgaccaggcatccaatcagaagtcatggtgaatctagaagaagcattggcagaagcaacat
>2359
ttattaacttcacatgttactacaaacaggtgaaggaattaatagagttactactcattgtagaaacaaacataacatgatatcatatcatagcatagcagtaacagaaatgaaaaattaagcagtgagatcttcttccttgtgagtctcaataacaacatcagaggtaggataagcaacacaagtaggaacaaaaccagcttcaatctgttcatcatcaaggaaagaaccatcagattgatcaacttcaccgccaacaactttaccagcacatgaagaacaagagcca
>2363
tttctaaagttatgctataaataaatagatagagatgtaataataagttgatttgagttgaatcagaaataaaattccaggaaaattagaaactttcctgga
>2364
tttgtttgatttattgatctctattcataatctatcacagtgcttgctggtgcttttgttttcaagatcatctcttcatattcttcttctgggtttgacagagcaataatcgcacctccagctcctattgaagcttcaccctca
>2365
tttggccaatcctaattacaattaatgatacaaccatcactgtcctttctagctttgctgctgtcttcttaatactacatgttagcttccaatgcaataaagtgtttgttccttttc
>2368
aagagttaacaatgggatcctaccagaaacagtcaaaccataacctttgagaccaatatattttgatggattgttagtcatcaacttcatagattgaacacctagatccctcagtatctgcgcaccaatgccatactccctagagtcaacaggcaatccc
>2370
agaactaaggaagaatccatgaagaaagtcatggacttgaattgctggggtcctaccactgcaaggttttgataacttattcatcttatgtatctaattcatccaaaattttgtgaccaaaaaaatgagagttgagattttgtttgtttcctctttatatgtcctatcagttcttgtattgttttattgttgattgtgtcagattcctatgcatcacatgttgcaataaaataagggaaatcatg
>2371
cgatggtccctacgcttggggatactgctttctcagagaacagaatcccagcacctactgccaagcaagctctgaatttccatgtgcttctggaaaacaatactacggtagaggtcccattcagatctcatggaattacaactacggacagtgtggaagagcgattggtgttgacttgctcaataatccagacctcgtcgctactgatcctgttatatccttcaagaccgctttatggttctggatgacgcctcagtcacctaaaccatcctgccacgacgttatcaccggagggtggactccgtcgagtgctgatcgtgcggcggggaggcttcccggatacggaacagtgacgaacatcataaacggaggacttgaatgcgggagaggacaggatagtagagtgcaggatcggattggattttacaagagatactgtgacatatttggaattggatacggagataatcttgactgttactctcagaggccattcggatcttcactctcgttgtcatcaatccttctcgacaccatcgcagcagcctagattggctttttcttcaaaaataaataaatgtgaatcacggttcacctacttcggttgactcatctatatatgagtgtgacacatgtataatatactactactactatcaatggatttcaatccttactcgactcacgcatacttttcaaatcaaataacactgtgcttatcttttag
>2373
ttttatactcccctggcttttgctttcagtgatgatgtgactagggattggtttgcatttgacaatgaatcacaaatgatgtctgttaatatgtaaaagcataactagacttccgaaccttcattttctatatatgttctttc
>2375
tggtcacctcttgtccatcaggaccaacttccttaatttcccgcataagactgctcaaaactgtatcaggattagtcacaactattttgaacgcctcaaaggcatgtccatatttgcggtacaaaggcc
>2376
agtagttaaacccatgttcatcccagcgcaacccctacgaccagaaccaaatggtatagattcgaactcttgtccttgatagttcaattttctgtcaataaaccgttcaggataaaattcttcagcatttgaccaattagtaggatctctcgctattgcatatgcatttaccataactcgggttttattctctatgaaataaccatcaattgtgatgctctctctagattcacgggggactaataagggt
>2377
attgaaacccccgagaatggtgtgaacagcttccatgaaagtatagtttctttttccggaatgaggatctccaattcgataacattcagctaagagtgatgaagtataccaagtgatgagactgaagaaaagcatgacggaaggaccaattacccaacccagttgagctatagcccatgccaacgacaacactcctgatcctaccactgctgttattatgtgcgaactcgtcgtccaaaccgtacctgttcg
>2378
actatttatcccgtcaacatgttgaatatgctgtttaaaatgtaatgttggcaatatgaaatttttattcacctgataaatacttggttggtcctattagttatggcttcttgttgcctgtattaatgtctagcttccaaaacctaatgtaacaccaatattacaaactttcagtggttctttttatcattctatattgcatcttatttatttacttacg
>2379
agtctgattaaaaggattaatcaatattacatgctctctttctctttccctaacacggtcatccctatccgtattctcatgcgactcagatgtcagtccagctcttatgccttggagcaattgctgaatag
>2380
tggcaccatatatactctgtgtcccatccttaaaccccttgtttggttgagctacgcactcagctgcaaatcttttaagcctctgaagtgcttcagtctcccctcctgccataggagtatttggccctgccttcccatcctgtgacattgtagcagatggattaagaccaaggtccatcaaagtaggaatatcaccaatctgaacatcgccgcgagaaggaagacccttaagttgatccaaagcttcaatagttttcctcacctccaatttctgaactcta
>2381
tgtttcatggagcaaatgaggtcttgctcactgaaggctcaagtggtagatcaatatcatcaaagctgttctaaaatgaaaaataaataaatttgttagtccactactggtttctactcagtgctcatcaatgtatacatcactaaaaacatgtgagaaattgagtactttctttgttgtatcaaattt
>2382
cagttataaaacttgcatggctagattatatcccattgtcatcctcttgaccgaactattttatggaatttgtgtaatcaactaattatattgttcggttagatgttggttactatatatcttcgtgtgtactatggataac
>2383
tgagggtaccaaagctgtaactaagttcactagttcttagatttgaaactgtttttaggggtttttgtatgcttaagtagatctaatgggtctgaatattttctttgaaactgtggattttattttatgactcataaagtaatatgattcagtgaattgactcaaaggttatctgtaaatgttttctctttgaacaaaatcaaacaagaaaactaa
>2384
ggaacaccatcttcaactttccaaattcttgctgaaccatccgtagaagttgaagctagaaattcagagtctagactgaaatccatatcccgcacagatttgtgtgcttttggttcctccaaaattatgctcatgctaggccactccataattctgagacatccgtccaacccaccagcagcaaatttagatccatcaacactaaatgtaatacatgtttgggaaccaataccctgtagagggattagttcctt
>2385
agcaggggggtcacggtaaccggttaggagggcaaacacatagttctggccattgtgacgagctttggtaacaagacttagatctggaggataggctcctccattagcaaacctagcagctgattcatttgcatatggctgaggaaatcggtcactgagtttaccagggcgtgaaaacatctcgccctcatcattagggccatcttccacctcaatctcagcagccatggcctttacctcttcttctgtgtaagcaacaccaaccaaatcacggtatgatatcaaagacatggaatggcaggaagcacagacttgtgtataaacttgatgaccgcgacgaatcgaagcatgatcatatgaa
>2389
ggcaccctggcctgttcctacagcttgtctggtcgattcaacgaacgacttcttgcgcagtattcatgagggtcttcattggaatttgagaaagacacagtcatctgatggaccccgcgaatcatgacaatataattcttcctttttcaatgggaaaactatactacttggaaattgacatgtcatttgtcaagatatacaaaacggggtgtttt
>2390
gtggagttcagtgggttatgattggtgaacctggagctaagagacacatgttcgccgaaagactctcgaagcttctagaagttccgcacatttccatggcatcgcttcttcatcaagaactcaaccctcgttcttctctctatcagcagatagctaatgccttggatcatggaaaacttgta
>2391
cagttttatataatctacttgctgctacatattttggattagtatttgctaggttacttatgataaggattaatgtctgcttctgagacaaatatgttgaataaatttgtcataatttctaccaattgatgcccgattgctc
>2394
gtaacaataattaacaatgtcgaccttaactgttcctcatcctcttcctcctgtctccgatgacgttgagcagctccgcaaagccttttcaggttgggggaccaatgaagatttgattatatcgattttgggtcataggaatggtagtcagaggaaggctatcagagaaggttatgctcagacttatggagaagatctccttaaggccttggacaaagagcttaccagtg
>2395
tcacccatcggtcatcctatctcctccaacaaacctactttcaagatcctcaccaaagcttccccgaatcactctctcactatccgtcgcggcgaagtggttctcgcaccctccgatccctcagatcagcatcagcattggtacaaggatgagaagtggagcaccagggtgaaggataaagatggttacccttcttttgctttggtcaacaaggtcactggtgaggccattaagcattccattggtgccacccatccagttcggctagcacgttacaatccggactatcttgatcagactgttttatggactgagagcaaggaccagggtagcggctaccgagctgtaaggatggtcaacaatattcatctcaacatggatgcttttcatggtgataaag
>2396
atgtctcttttggaagtatggtttctttaacatcagaacaaatggaagaaatagctttcggattaaaacaaagtgaagtaaatttcttatgggttttaagagaatcagagcaaggaaaattaccaaaagggttt
>2397
gaacaggagccttgtcaaatatgttcagcagagttctatgtctagacagctgttcttcgatgtaatagccgccgtggaagcgggaaccgaggcgatcaatggcctgtccggttcctcgaatccatgacccgacggtgtatatggctcttccaagggttcccatttgttcaatcaagtgttaacaatttt
>2398
gagtgtccttgttacagagacatgaggaactcaaaaggaaacccaaaatgcccttaattcacttcttctctag
>2399
tttggcatgagattcagaaccaggagtaagcacatgatcaagaaaagacgtgataacagaagctgtcaatttccgtctcaatgcaattgtaagacgaacggcacgagcaatactacgaacttccttagagtacgaaccggtctc
>2400
tggactcggggaacccttgccgaatccatagatggcgaggaaaaattggttgccgacatgtgagcccttttgttactttgtcgcctcattaatctagcaaaaggaaacaaaaatgaaatggaattggagtggaagtgtat
>2401
aaaaactaattactagtagttactatcggtgattagtgctaattagtataaattacattcattagaggcatggcgcttcaataactgcactttcctcatctgtcactatatt
>2402
ttggctataagcttggattttgtattaagggttctcctacttgtttggatgttggaagatttgataatgatgaag
>2405
ctgctgccagagagattttcttgcagcaacctaatttattggaacttgaagcacctattaagatttgtggcgacattcatggtcaatattctgatcttctaaggctttttgagtatggtggattacctcctcagtccaactacttg
>2408
gatggaactagcatgggaaagacttatgagttgggtggccccgagatctttaccattcacgaattggcagagattatgtatgatgtgattcgagaatggcctcgatatgtaaatgtgcctcttcccattgcgaaggcattggcaacaccaagggaattattattaaacaaggtcccctttccactgcccaagcctgagacgttcaatctggatcagatccatgcttttgcta
>2410
tttgcaaaaatgagaacaactgcaccttttagttcttcttcctctagaatagcatggaactcctccctagctatcacaccgatcacatcaagcactacaagtgtcctgcatgcaacaataagagatctcgtccttgaatatcatagggatgtgagttacatctcactgctgtaactctatgccggccagctatttagttagttgcttagac
>2411
attgttgagaaagaatcaagatagttgaacacatcttgaagagaaaatggaagaaacattatgaaacaagccaaccacaatccccattttcacttggcctctctttggaatcatacgactcttgttggttaaattacttttgtacatcaaatctcttcttgttatcacaaccaaacccatctttccc
>2412
atacttctctttcttacttctgcacgcgatccgggcattattccaaggaatttacatccgcctgaggaagatttccgttatgactcgtccgtttctattgacatcggggggcggcaaacaccaagccttcagttcccccgaacaaaggaggt
>2416
acttgaagccacatataggagtaattttgtagcggctgaaacctgcatcatatatgagtttctcccattctttctttgtcctttctttaccaagaaacattgttagcatcactacatcatactccaattgcaactcagttaatccatgatcatcactgttgtcatcaattgatatgtctatgataatcacttttccatctttccctttgt
>2417
catcgttctagggagagagcaaaggattcaggacattcagagaagtcaaagcgctattcatcacatgaccgtgaccgtgactactacagctcgtcttacccatcaagagagaaggatcggcatagacatcattaagtaacttcgaagaaccaaaatttgcctaactgccctgcattattaccttgttagggtctaatgtagtttctgtttccctgacatgaaatatttatccttttgtatactttttattgtttt
>2418
gcttgtgagaaaccggattggtcgaaaccgtcggagattggttcgacgatgatgtctggtgcggttatggattgaacggtgtagtgagttgttgcgaatgtggttttgatgtttttggagagtaatcgttttgcgaattggattagtggacttatgtgaccttgtgctgggtatgggattactaagacatgaacattgttgttcatgttgttgatgttgttgtg
>2420
gggggcaaggtcgaaattccacctatataattgactagaaaaacctacttaacctaagttgttagtcataatcctagattcttaattcagtaatcatattctaatttcaaaaccatgtaatgcaatttgatttgtaacccaaaaacttttcaggtattatatagacttcattgtttcttcatcaatattgcaataacttgtggcttgaattttcattcctattctttgcacggattctgaaatcttggt
>2421
cagaatagcagcaaatactgtgccgccaatgttgcagataacctcaagaagtgctttgacaacagaaagtgaagcaagtagaagagtcccatcaacagcaaaagaaacaagctgaggagaaaacgctgatggcaaaacagaacgagaagcctttttagcctttctagacatcttcttaaacat
>2422
atgtttcaacactctgtccttcatcaaatgatatcctctgaatgttgaactgggcaccttgacgaaccctaatatcagtccctttgctgtcgatagatatgagtgctgcatcatctacctcaatct
>2425
aaaaaagttgatggagtcgaaggatacaagaatgaagacgacgtctgaaattttaaggaacatgaggatccttaaactgcaaggatgggaaatgaagtttctatctaaaataaccgagctcagagatacggaacaaggctggttgaaaaagtttctttatacttcagccataactacatttgtcttttgggg
>2426
aaactaataacctcagtatcatcaaccttcaccaatgcgccaatgacaccaagactagtaagcctcaagtactcaaaaggtcttgacttacttgttgtgttc
>2428
gatacatctaaaactaaccctatcataccaatggaagatacttgccaagccacagcagtccaaaacaagtcattatatatgacacttttcccttttcatattccctcatctccttgtgcaaacttttccattctccactcgcaaataacccaacaacacaagcacaagtagcgacgaaagaagggtaagtttgcatgttcaagatagcagagaaggtttcactttta
>2429
cttccctgtttttatgttattctctctgtaaaggctgctattttcatgcatgacacgcaacaggggatagggacacgcacgcaacagatgggaaa
>2430
ccatacccatacccatgcccatgccaggacccatcatcgagtttggattaggtctgagagcgccagcaccagcacgacctatgcctgaacctgatcccatagctttacccatatttacagttgatgttacaggtgtgttggt
>2432
gtgaaacagcaaattaacctctctttatctttttctatatctgtgagtatgtttacaagtgtgcatgcaaaatataagagactgcttcagaagctggtattaaattggtcgaacaaggctttttgtcccaaaggtt
>2434
aaaaaattggcgtcagttgtgagtttaaggcttatcctggtcttgcccactccataaacaacgaggagctgcaggatctcgaatcttggatcaaggcacgcctacaaagttcttcttaatcttcttaattttcatccggtatctcttacattgtaactcaataattttaatacatgcttgtgtactagtacttgtgtagacctccctatcacttaatctatatcacttaataaaa
>2437
gatattagcgctcaattaccctctgactttgttcagggtgttcagttaaattctcccgtctaatgcgcttccctgtttttatgttattctctctgta
>2439
ccggtttgccaattgaatcttattcaacaaattattaacttcacaattctatcattttacattgttgccattattacccctggtgggatgttttaagccccatcatatatcataaggtaaaccaaaggaatcagtatcatttgtgcatttttctaaagcagca
>2440
catgccacctcaacatgccccccaagtcggagctgctggtgtcataatggggaagcctgtgatggacccaaatatgtatgctcagcagcctcatccctacatggcaccacaaatgtggccacagcctccagaccagcgaccacca
>2441
ctctcatcaaaatctctatcaaagagagtgtatgtaaccttccaaacaccgtcgcgaacgtcgagaaaatatgtgtgaaatttaatgttaccatcaattccaagcctaagatatgttaaggtattattattcactggcgtaccaaaaaatgtatcaaacctaatttcaaaagactccgaatcaggtgtgagtgtaacattttctaatgagccttgttgagaggattgccaatagagaattggcttaggtgagtttttgcttttgtagtataaagccaaacctttgggctccaaaactaaactataaggcccatcaaggttttctttctccgaaagcctgctaacgagcttcgaaggcccgttgggctttaagtattgatcgaccagaagagtatccgtaggatgatcaaa
>2442
ccattggtaatgagcgcggagctgaactaggtacatggaaagaaagagaaataaaagtatctggatccagttgggatgtgaactgcattgacatagcaatatccggcttaggttggttctctgtaggtatccaaggtgaagcaaccatgaagttatggacctacgatggaattgaaataactttaagag
>2443
ctgctattactattctccggattgatgatatgatcaagcttgtcaaggatgaagggcaggaagaatagtatgtttagttgaattttgtcgggtgttaacttcccatttcttgtgtaagggagggcgtttgaagcctgtgctggtgtccatttgaagaggacgccatatttattgcccttgatgggagaatgatgtcttggagggagaatgttttatttttctttctaaaagtagcttt
>2444
cccatttgtccacagcaagcctcattgatcctttaaacatgtcgattttcgcatttcgcaaaatgatggttgaaccctctttcagcagatccacttgatca
>2445
tgattggtagttgacatgcctgtgagtctttgaacaagagccatgaaatcttgtgcttttgtatgaataatctttggtgattgagtgtatatgatgatgggaaccctttgttgtttgtgtgatgagttgggcttgcgaatcatc
>2447
aattttttgaaatttcaccttgtacaaactaacttcctaccagcttgaagtttcagagtttttcaaagactacttactaatttgtgaaaacattgttcttgtccatgaccttatatttctcttacggttaaatttatgcggtgctcagatttgaaaaattaaaccttctttttgataaattctttatcaagatgtttcggcagtttcggatattcttttctaatttctactgacaggacgttttcataccaattgatggatacgg
>2448
ataaaaacagattgaggacctttaaacttaaccaaactcggaagaaacaacattccaacagaagcaccaagatacataccagaagtagttaacgaaacggatctagatctttca
>2449
taatggaagagattcttcttaccagagatatgatattcagcatgctgctaggtggattgaacaagtcttgcccttttctttgcttcttttagtggttttcattcgccaacatttgcaagggtttttcgttaccatttggattgctgctgttcttttcaagtcaagtgac
>2452
gtcagacgatgtggtgacggagtatgtggatgcatcgctgttgaagctgaccggaaagcctgtggcagcggctggttgtggctgattgtaggatggctttccttgctgtggtggatacatttttggaaagtcaggtgttgtcaat
>2454
atagtctctgcttcatgctcaaattatccccaaccttgcttccaccgcttccattgctctttttcccctttctcgctccgtcttcgttgtttcctttgcttatccccaaaat
>2459
atcaggatcggccgtcttctctcgttgcacctctttgtactccttgaaaagccttgcccgtgacgcctgcatattaaactgtaggattgagaaaacgtatagaggttgtaggaagaaacagaagatcgaagcgagaaagtgttgattgagatattcagatttggtga
>2460
gggattgcagatggcctacatctcctgtcctgaagtgttctgtcacagagaactggtttgactggatagtgttcccattgacgtcagtgtacatagtcggcacaaccttaataaaatactggtacatcccacttggtgtttcttgcttccaatgcacgcggt
>2461
aattctttctccgagctcaagcaattgctcgtacgacatattatcaacatcgagtctccaatctctaaattggtcgcgcgaattaactcgccctcccattaatcgttttccttgaattatcattatcttcaaagcaacaacaacagaacacgatgaaagtgtctcaaacaaaaaaacaacatgaaaaggagacaagagagtaataagaagtaataaccaacctcagaattacgata
>2463
gtcgtgctaccaagaagccatactctaggtcaattgttggtgctaccctggaagtcattcagaagaaaagagccgagaagcctgaagttcgagatgcagctagggaggct
>2465
taaacaccattccgaagcgagtttttgttcatattttcagtaaatttaggttctaggtttaacatgctcaagttaa
>2466
gttgttattgtgatgagtttgaggtacacaggaagagtgttgtaccagactgcaatgcgaacacttcagggcatgaaagatcaaacctctaagtgtgattcaactctcaaatctctaagggattctacttcttctaaacaagctaaagctaggcttttctctaactcttcttcttttgataattcatcttctgctttcaaaggtggtaacggtgacaagattaaacgtgctgaagagtctcttaggactgttatgtatttgagctgttggggtcccaattgatctaactaatgcatccatctacatgtttcaaatttcaattaatatctattttgtaaatctatctatctctttgtatttatgtataaa
>2467
gggggccaagcaaaaaccgtgagttcttgtcaatatcttttgccgggaaatcgtctttgacagaaacaaccaccgttcacaacatcgctgataattgaagcttgaatcttcatggctgggtctgcgtgtgcatcttcttgttgtg
>2468
cttttctttaatgtttagtgtcttaataaatatgattgattacatagtttgatcaccaatggaggtttagtatgtgaatgaataccgttcgctgtatgtttgatgtaactggttgatgagttagtacttgtgtgttatcattgattgttctaggtaatgtctgtttctgtcgagcatcttctatagaagcattttttcgttgg
>2469
gggggggtttaatgaaattcttcagagtcaactaggaccatctgttgatgatgatagtggacttgtttttgcttttgacgggaaactgaagctgggaattttgcctgctagtatcttctgtagtggacatacatattttgtacaggctatgtaccagcaactaaggttggagccatatgcagtacatacgacatttcaatatggaggcactgaaggaaagcgcca
>2470
ggagcgcaggaggtaaattagattcgtgtattatgccaattcctactctataaattgtatggctgatatgtacagaggagactttgagagaacattattttgtttgaaagaatcacggtgatggtgatgaatatgggctctggccgtgaaatcccgatcttg
>2471
tatccccgcctggtacggtgaatatagcagcaaaagcaactgtagcaaacaacacagccaccactgtcactgagtttgtggcattgttaattccttccctgtggagtttccttagctctttggaaatattatgaacatttttgttcgttctcctggtt
>2472
atctcccagattcaccacatctagatctctccatctacctacccggtcgaggaacaccaatgtcacaagacgatttgcaatctcttgttcttcagattcagcaaatg
>2473
agctctctactatcttgtaaagatgttgaagaaacattagtttggctatcatgtgatagaagctcaaaggctttaaatcttgcgccactagcactatcgcttcgcttgattatcggtgcttgaattggagtgtttccttcaagcatgctcacgaccga
>2474
tgaaaatttgtgagatattagcaaaaatagaaacttgtaaactgaggatattaagctccaacctcacgtctctctcttctggccttgcaggttctctgtataagtaatttggccaatattttatttgtgtcattcattgtaaacatgtataaggacctcctaatttatatctccaatcatgtctattgttgcaaa
>2475
gccagaaaattagaaattcgatttggacagaagactaattcgcaggagaagaaatacgttcatttgttgaactctactctcactgctactgagaggaccatgtgctgcatacttgaggac
>2476
ttagtgtgtcattctttagtttgttttcttccaatgattttcttttgattatagtacttccctgtttgtttcttaacatcagaaacttgaatgttcaatctttccgaaatttggcccaatgccctattgtgatcaagtctagtca
>2478
tgaacttcatctttaggttctttccctctaaccgaaaaatcatccattgtatgatgacttccaatcttagtgaaaacacgcaagagtaagggacaagtcttttcgcgatcgacgggctcgaggcgagggcgagaggagggcggaggaggacctcttggcggcggcggtaatggtcttccgccttgtcgttttgcacctccgtcgctcatttcgtcgttttctagtttgtgttttttctttttcttcttcttcctttgctctattctcagttcttcttaccactccccccgta
>2479
cagggttaagggtggaaaggaccgaaatcacaagggtttaaggagctcaaagtcacttcaatcgaatacaatgaattattctagttcaggcgatgcatttagtctaaatagaacctcaggacctaagccttcaaggtcaagtggcggatcagatggggcacattcggcagcagagattcaggcattgtcc
>2481
tattaaaatgtcttattagcctacaatggtaggtgaataatgttgttgagttgtgtttgtcacatgtataaatcttttgaagttgaagttatggttttgggatgattttg
>2482
aggaattgataaaagaaaagggtataattgtaacatggtgtaaccaactagagctattggcacatgatggtgttggttgttttgtgacacactgtggttggaattcaacgcttgagagtttaagtcttggtgttcctgttgtgtgtttgccacaatgggctgatcaattgcctgatgcaaagtttttggaggaaatttgggaagttggtgtgaggccaaaagaagatgggaatggtgttgtgaagagaggtgaatttgttgagagtttgaaggttgtgatggaaggtgaaaaaagtgaagtgattagaaggaatgtgatggaatggaagaagttggctagggatgctgttagtgaagggggtagttctgataagaatattaatgattttgtggatcaattgatgaagaaagataagcatggaaatttgggtagttactagagtggttattctcatcaatagattgatttatgtgattgtatggctttat
>2483
aatccagcagccccacagtaaaaaacaccagctcttttgccaggatgtttgagagctgtatgtttaaacacggtacgccaatttggtcttgcgaaatgtgttttaactcttgttcctgaaacaatatcaacaccacttttggcatggtgaagagactgaagcattgtgattaaagctgatctagcatctccttcttcatacacacttgtacaataattatgaagttcaattaatccatctttatcataat
>2486
gcaatgcttctcttcactgcttctcttgccaaccagtattccctgctgaaggttatccagtattttggtaatcggggaacaaccagttttgatactgattttcctagtcttgaaactggtctgttggtatatatactcgctttttcactgttcaagattagtatcatcc
>2488
atgggtgcatggccgtgatttgcagcgtgcataagaggagtgagaccatcgccgtcgaaataggtaacgtcggcgccggactcaatgagagccgttaccttctccgtttcacccttaatcgccgccgcgcatagttcctct
>2489
tgaatacaccaaagtcccacaagcgcgagtttctttgcaattctaacacccccctcatcctcaatattaactagcacatcttttccttcaatcagattatggatccattccggatacaaaacttggaatgtttcctccgccgacacattagtattctttcttccaccaaccatctcgagcaacaactgtctcctctagacctcgggtg
>2490
aaaaccatcactctcgaggttgagagcagcgacaccatcgacaacgtcaaggccaagatccaggacaaggaaggtatccctcctgaccagcagaggttgatttttgctggtaagcagctggaagatggtcgcactcttgctgattacaaca
>2493
gttctaagtagattgaataattcctactgtttggttataatttaaaatcctgttatagatcttcaaagacgggctatttattgttgcttctgatgacatattagcaagcaaatatgcacttatcattgctact
>2495
gatagccagaggattttctaggagttgcagcaccaattcgcataggcctactagaacaataaacaccattcatttcactcaaagccttagacctctcattatcatctccaaacctgacgaaaccataaccctttgaacggccggtattggcatcaaaaacaacttttgcagctttaacagaagggtacttattagaaaaaatttcaagcaatgtgctatctgtaacatctgcagctaaatctcctacaaaaagagaaagatcagggacattatctgatcgtttgtgatctcctgtgctaaatgttgcccagttaaggcgaaaaggttggtctgtgttaggcatcaacatcccagcataattcactaaaacattctcagcgatcacatgtgaa
>2497
aaacaccggtcctgatacaaatggctctcagttttttatctctactacccgaacgcctcatctagacggtaagcatgttgtatttgggaaaatagttaaaggaatgggcgtagtccgttcgattgagcacgttacggccggagacgaggaccgtcctgttcctgatgttagaattgtggattgtggagaaattcctgaaggagatgatgatggtataactaacttttttaaagacggtgatacttatcccgattggccagcagaccttgccgagact
>2498
tcaatttcttcgtctcgaagcttcttccattccgatcgctccaatttcacttcaatggctacgatcggacacagcaacctcaacgccaaattggttctgcttggggatatgggtgctggaaaatcaagccttgtattgcgttttgtcaagggtcaattc
>2499
gactgggtctggtttgggagtgggagtaacataatcaacagccttggaaacgaagtctcctacagtcttctgagcatcaccggcagcctttgcaacaccgctgaaaacacctggttcagcgggtggatctggtttggaatgaacatgatcagccgccttgtcaacgtactctcctacgctcttctgaacacccccagcagcggttgtaacct
>2500
aaaacaggactctcagggtgtgatccattataagaaggattagaatgaacataaattgagtaatacccttcatgtcctttgaaaactgttcccacaaaggtgctaaaaacacagcacctcttgtcaaaacatgaaagcaactttcggaactcgatcgaaaggatattcagatatcttcgatgt
>2501
tttattagacagtaccaagagcatcatggtttatgaatttataatataatgtccatagatcagttgaaatgatcttcatacatttgaacaatatcttatacagaagcaattccacaatttcaata
>2503
acaaagatggtcgtggccctagtatttgggatgttttcatcaaaaaaccaggaattgtggcaaataatggcacaggagatgtttctgttgatcagtaccatcgctacaaagaagatattgatctcatggcagagctgaattttgatgcttaccgattttcaatctcat
>2504
ctcagttcccattgtccatatggcttggaaacattactgtcaatcggtttatatgaagtgattgtatttatactgtactatatagtaccacttaatgttattttttggttgtggattttggatgaaaaaaaaaaaaaaa
>2505
cacgaagaactgattttgaaacttgattgcttttagaaggatgaatgtgaactattaagctagcttctgaaacctttaacccttccattggagactgtaatcggagaagatagtggtgtttggttttggacttgtaactaactatgtgtaacagggttaactcggtttgtgtttaggatgacagtgactcggcggagcacaggttgtccgccgcttttagtcgccggaagcggagcaggatggaacgaggtggaagaaaggtgaaaagatgaatggaatgccccccgt
>2506
aaggtgttataaaaagtagtaatagtgttggtgctaccaaacatgttttcaggaataaggtgagaaggtataagcttttggaggaagttt
>2512
gagcttctgaatagcgcagtacagttttcttctggatccaacagcgttaatccccatatctttaagatcctccagtgtcaacattggcaaaatttcatcatcaacctcatgcacttcgaacaccggtgcataacgacctaaacccaacccgttaagccaaatcctaatcccgtcttcgccagacctaatcctcccaccattctcattcctaacatcattttcagatggcccagataaatcaattccatcatta
>2513
ttttactcttacagcttattcatgggcttttgcttatttggttacgattactactgagatggtttatatcaagcatatggttatgagtcttgggttgaatacttggggttttgttctttacaataatgtcttgtctttaatgattgctcctttcttttggtttcttaccggagagaatttcgaggtttcgaatgcgattaattcgagtaccgggagtttgtttgagatgaatgcgtttcttgcggtttctttgtcttgtgtgtttggt
>2514
agctaaaccttccatcatcaatactgttcacaacatcacaacacgggtccgtcaccgtcatctgggacaacgacacgcagacgaccgtcaaaaccatgacctcacgc
>2515
caacacagatgaatctccaaacactgcaacaaagtatggaatcagaagcataccaactgttctgtttttcaagaatggagagaaaaaagacagtgtaattggtgcagttcctaaggct
>2516
atttggttaagtgattctcagattcatattgtaaataacttgtaattagcaattacagaagcatgttcagttttcacatctctggaaactctcctgctttgattgaaaaattcaaattcaaattcaaaatcaatag
>2517
cctggtatgaacaataacattcccagtattgcaaagaatagaccgtgaacaatgtcaccgccgacatgtttataagccatgacgaaaccgatgatgatactgagaaaaccgaagacgagaagcgaaacggcgagggcgatctctttgatcgggggtttgttgttgacagagtaggaggttcctatcatgatatcctcgtctgaaatcgaaaacgcgtgatctacgtatgccattgttttgttcgttggtagctagctctgtgggttttgattgttttggtttgagatttggatggggaaggaggttgtttggtgggttgagttcagatggatttagctttccacatgatttaatccccccgt
>2519
ggaattcccatcactgtcttggatgaaatgattgatggaatccgtaggtttcacgaacaagatgctgatgtgagaaaagagttttatactcgagacatcaagaaaaaagttgcgtatttctccaatagaaccttgtttagtggccaagctgctaattggagagatacatttggttttgctgttgctcctgatcctttcaaatcggaagatttaccaccaat
>2523
aagaggcactaatagtaaatttcactggtcttttgctctttctgtttgctgtctttgttagtctctctgtgattctaccaagaaattactgagtaaatttacttactc
>2525
gggaagtgaacaaattgatggcgtttgggataggaagaagagcctgtcctggattgagcttggctcaacgtacggtgggcttaactgtgggcttgttggttcaatgctttgagtggaaaagagagagtgaggagaaacttgatatgatggagggtaaaggtattgccatgcctaaaaagatcccatttaag
>2526
gaatcaaagacagaagctgccgaggacagcgatgaatccagtaaagaggaagtacatgatgagctctagggtgtttgcaaagcatatgacatatgctagagttaggagaagttttattccagagtggaagttatcttttttagctgtgtagtatttctctcttagataaagcaaaccgttaaaactgtaagcaaaaaagcttgagctttttgcttcatcccattagactattcag
>2527
acattttgccaatttcatcttttaagtgtattattattattattatcatttctgagttgtttggaaattggattgtgaattgtcagacagggttattcta
>2528
aaggcattgcaatattcctacagggaccgccgaacgaaaaagagggacatgcgatccctttggatccaacggattaatgctggcactcgtgttcatggtgtcaattatgggaacttcatgcatgggctaaataaggagaatattcaacttaacagaaaggttttgtccgagatatctatgcatgaaccctacagtttcaagtcactggtagacatatctcgaaatgcttttcctggaaacaagaacgtggttg
>2532
ttttttcccatagaaatacattgatctgtttctcacggtaagataaacaatttcgttgggtttagttctaatacaaatagagtagtatcccaaagttttataaagaatatggacatgaatcatgattgtgttggggaagctggattatggtttg
>2533
aatccatgtatgaatacaatcttcttgctggctgattctcttggaacaccatattctttgtaagccaaatgtcttccatctctcagctttaaccttgttgctgttatcggtggaccgcctggtgaaccacatgttcttggggctgg
>2534
ccaagaaccggaagaccaaatgccattgcttctatagtcacccgtccaaatgtctctcccagtccctgttcatcatttgttagttagcaacagctttccatattggaggatatttcagcgattaaattaatagctctaaacttaggtaacagctggaatatatagtttcagcaattatgaagct
>2535
gcgtttctgctcaagatcactagagtaagcatccaactgaccttgacctaatataggagaagcccatgtctgacccttatctcttttattcaatgttatatgcattatgtcatcccctaaagtccagaacgaag
>2536
tatgagtcgttttagtgtcatacgaagaaagacacgacttagaattaacacgaaatatcttaagcaaatccacagacatttgacgaacatgtggcgtgcaatt
>2538
tatgcaaagtattgtacatgattaaattcatgatcgtacaattcggttgcgaagctatacatactcatatactatacaaagcaatcctctaacaaatgttactattaagcatgaaaacataaacaatatacattacaactgatctaaaatttcttaagatcagaggca
>2539
tgttacgttgattatatcaccggatttcagatccacctctattcttccatataacttcctgaaagttggcaaggcggcggttctcatccagacaataagatcctcctgctc
>2540
gtttctctagagtcagaaactcagatatatgtatgtgacattaacccaaacatgttgaatgttggcaaacagcgggccactgagaagggttatggagaggacggttcccttgtatgggtggagggaaatgctgaaagcttgagttttcaaaatgattcaatggatggttacactattgcatttgggataagaaatgtaacacacatc
>2541
ggggggcagaagcaaaagttgagaaggaaaaatggccttgatttcctccgccgcaatcaccaccgttaatcgggccacccgggcacaaaccaacttggtttcatcgatcaccggtctcaaatcgtcggtcggctatccggttaccaagaaggccagcgatgacattacctcctatgc
>2542
ttcttggacacgttggatccaaaacctcttgtggttatggagtagcaactggtggacctacggcctggggtctatgttacaatcatgaaatgagtcctagccagacatattgtgatgactattacaaattaacatacccctgcactcctggggctgaat
>2543
ctgtttaaaacattacttgtgctgtgtagttttatttgaagcaaagtaaatcaaatttaagaacaagactttatatctgtaagtgtgcgcacctgttgaagtaggtcttaaacttggtcgtggttgaatttttcaaatacctaggcatatgcggagattgtgtttccacaaacgttcactctttaccaaatagtccatattaaactcttagcgtcacactcatcaatttgctactccctctggctaataaaaattgtctcttttcaatgtct
>2544
ttgatcaaattatatacgtagactaccttgtcactcttcagtgttttaggaaccgatttggtttgattttgatttattttgttgcttgctagaagtgtggaataaggcattgccatttgagtttaaattttcatttcaaggttgactttcacaagttaccaatttttcaaaatattgtaaggagaatcattatcagtaatgatggtattcaattcc
>2545
taacagagataacaccttgaccaccaagttttccatctccattagcaaccataccagtaaatatctgtttagccaaagaagctccaggcaaaacaacaactttattatcatcaccaccttcaacataattaatacccattcctaaatccttaacctgat
>2547
accacaatcacttccacttggccctatccatttgaatatagtagaaggcttttgtgtgaagatggaactactcaatccttgaggtacggaattgttcaaggcaattgcttcttcaagatccttaaatttcataacatagagaactggagcaaacaattcttctttaacta
>2548
ttttatcaaatcaataatcatgggtgttttcacatatgagaatgataccacctctaccgtccctcctgccaagctcttcaaagctgtcgtgcatgacgctgatctcatcgtcccaaaagttgttgattcaatcaagactgttgaaatccttgaaggaaatggtggtccaggcactgtcaagaagctcacttttgttgaaggaggacagaccttgt
>2549
gtctaaaatgtaattgggaactagcggctaatatgaggttatgtttctggtttattgtcaatccaggatacctttgtggttcagtggatggtattggtttaactaaaatgatgtatatgtctttttcagttaaattgatagttttctattgcatataacattggc
>2550
gctctccttgacgttggtttggttaagaccacaaccggtaaccgtgtgtttggtgcactcaagggagctttggatggaggtttggatattcctcacagtgacaaaaggtttgctggttttgacaaggagaagaaggagcttgatgctgaggttcacaggaagtatatctttggtggacatgttatcgcctatatgaagacattgattgaagacgagccagaaaaatatcaaactcacttcagtcaatatatcaagaaagggatagaagctgatggaattgaggaactttacaagaaggttcatgctgcaattcgtgcagacccctcaatcaaaaaggccgag
>2551
cacctctaatagcttcgttgagagcattatcaaactcggcatccgcttctgcttcttcagtcccagaagcttcagtgatttccttgacatgaacacattcatgctcggtgtgctttgtaaatttacaattctcatggctcacgagtctttcagatggtcgaccggctttctttaacagctgaatggtagctgtcagatgcagtttctgcttttcctgatcttgaacagctctaaggatttgtgctagatcactgcggctatagtcagg
>2552
aaaaaagatcatcaaacacaagcaaacaacagtttcttcttcttccaccgatccgtactatgccttctcgcagaagaactctcttaaaggtcatcattctcggtgacagcggtgtggggaagacgtctttgatgaaccaatatgtgaataagaagtttagtaatcagtacaaggcaaccattggagcggatttcttaaccaaagaagtgcaatttgaagataggcttttcaccttacagatttgggatacagctggccaggagagattccaaagcctaggagttgctttctatcgtggtgctgattgctgtgttcttgtat
>2553
aaagattgatgtgccaacttcaacagcacagtccactacagattgctgtaaactaggagataggtcatcaaaaccatatccattacaaaacaaaacctttgaatttttaatagctaattttgcttctctagaaattgtgctcagccaattaa
>2554
ttggcgatgtgttgatctagcaaggcaggcacatcattaggagtaacatagccataccagtgacccataatttttccatctggtccaggactaaatgtgattaaattgccagcatacttatggccaccaacatgagaacacgccataa
>2556
agtaaaacgtagaaacttttagtaccagagttttgggagagtgatatggcacagtggtcgttgcttatcgttttgttctgcgtcgcctccgccgccgccggattcagcttccatgactccaatcctattcgaatggtctccgacgtggag
>2557
tgaacaaggaaaagcttcttgcactccttaggttttgttatatgaggaggacagtatggatacattatggtttcaaaatttggcctccaccagattgcaacacattca
>2558
ggctcttcttcctatcccaaacgccatcaatttgttcacttccccttctttttcaaacctctctggcttaaaactcaaagcatcactccaacgtgttggatctctatgaatggcccaaacattagtcaaaattatagtatcttttggaacattgaatcctccaatggtacaatcctctgaagaataatgtggtaaaagtaatggtgctggtggatgtaacctaagtgcctcagagattatgttttggagatatggaagttttggtaaatcttgttcatctattatcttgttttttccaacttgagtctctatttcttcctttgctttgttcaacacttctggatggtttaataattcagacatcacccattctatagctagtgctgatgtgtccgttcctgcaagaagcatggcctacatcccatttcaagttatcagactttaacttaacaaaacattaaaaatataatcatataagtgtcggtggcgtcta
>2559
gatccaccatcagacctcagaatacaacccttcatcaagttggtggtttcagtcctttctctttgaatgttcaattctatcagttcaatgattttcagcgcaggacccaaatttttcgcaagaaaggtggaatatacaaaacattgttgccaaaagccgaagatttttctcgcgcattatacacatttgatatcggtcaaaatgatttggcgtccggttatttccaaaacatgtcgatagatcaagttaaagcttatgttcccgatgttttggat
>2560
tagcatgtccatcttgagaaaagaaagccaaaatcaagtttccaaggaatgctccaatatcaaagcccattggtccataaaatgcaaattccagatcaataacttgagttgattcacgagtaaccatgacagaactagtgcggagatctgc
>2562
ttcaaatgtagaaagtacaaaatcaagacccttatctccatctgtgttaccattaccatctgaagttcaatcccgtgaaggttctgattcaggtgatatcaataccagtgatagttctcagcctatgcagcttgagaaagacacagccggggacgtctcattcaga
>2563
ggggggataagctaagatgacagaggtgaaactgcatggattttggtatagtccttttacttttagggtggtatggaccctaaatctgaagggtataccatatgagcacatagaagaagatcgtttcaataagagtcctcaacttcttcaatataacccagtatacaaaaagactccagtgctagttcatgatggaaaacccatatgtgaatccatgctcattgttgaata
>2564
gaacttcaagaactttccttcttcagcactacctgccacatatgccatcctattccaacttggcgctgccgcagttttattgctttatgtacttttctggttgaagctggacttgttcactacactcaaagcactagagtttttgggagcttttctgatgtttgtgggacatagaattctttcccatctcgcttcaacatcagctaag
>2568
aaaaaaaataccaaataatagccgccttctcgtcgttcaccaccactactcccactaccggtcttcgtttccgccgaattccggcgacacgacgctcctaacaccgagaagcctaggtgcttggacatctaaattgttggtaaaatgctttcctttgagatgaatgatcgaaaaaagattggattaggattaactggctttggtatatttttctctttccttggggttatcttcttcttcgacaagggattgctagccatgggaaatatcttgtttgtttctggagtgtcctt
>2569
aatactcctcaaagttggtcggaatgaagcaaagaaaagaagaaggaatcgttgcttttggatccaagaaagaggttgttagaagatcaccaccacctcctcctccgctaccaaaattccgagtcatctcaaaaccaagaggcgaagagagcgtcacaaagcgagaaattgcaaagttttggaagcaaaagagaattgtggaggaggatcatctccttgctgctatcaaagccgctgcaagactccgtgcccgcaacctcacggagcaagagtatttgagctttgaattgagcttaaagtgtgaccatgatgaagatgaggtcaataaagttgatgaggacaaggaagtgcgcgt
>2571
ccaccttggtttgagttttgtgggtatgggtattcatttcagcctatgttgcctcctacctgaatctacattatacttatatattacattacactgttgcaaacttgcaatcatatttatgtgattaaaattggat
>2574
caaactcccatagaggaaatgcatcacaaggatcaaagaattttccaaacaacattggactaaaaactgatccatcaccaaaaaccttgtaaactatttgattactactcaagctactaaagaatcttttgaaagtttcttctcctaatgaaacacaccatttatttggaatttgatcatcaaaactcacttc
>2575
tgctttggttttggaattcaagagcatattgatcttggaatcaaatatgatccatctaccggtatctatggtatggacttttttgttgtcctggagcgtcctggttatcgtgttggtcgtcgccgtaggtgcaaagcccgtgtcggaatccaacaccgtgttaccaaggatgatgccatgaaatggttccaagtgaagtatgagggagtgatccttaacaaatctcagcagatctgagttattatgtgttaggttattgttttttggcatctatagtttgttgtctttgggatactggcttaaattatgttgaaatttttgatggattgttatgatattttgaattttctgctatttcatgatgaagcaattgagtaaacttttaactac
>2577
ccccttctcgcctagctgaagacgatacttggctatttgtcttatccttccagcgaagtacaacaacacatgccgagacaaccgaatagccagtcagagtaccaacggaaagaatgtgcgatagcgtgtgcacattaagcagcccagccataatactggcaatacagccagcccaaacctgagagtgaataggggtgtggcgtctggggtgaactttagcaaatattgcgggtagtaaaccatccctgccaagcccaagatatagccgagactgaacatagaggccaacaaggagtgctgttgtaagtccagcaactgc
>2580
ttcaaagtaagagcccggttacagctccccttgggatatcaatgaatttcggttatgggcgtaaagctctttctagtgcaccatcatgcagaaagtatcctccgga
>2581
cccctcttatctttttattcatagtccaaatgacaccttcagtgcaaggagggacagtgagagagccaatgtatctgtaatattttttcctccaaacttgattttggagggattaaccactccaatactcatttctgcttcagtattcaccaagacttttatgtattttgacaacttagtgagaaaaggatctggtcggccaaacttatatagaattccaataacagcaatcttgcttttcccattta
>2582
gattccgttcggatcggggagaagaggttgtccgggactagtgtatgctatggctgctaatgatcttgtgttggcgaaccttgtgcatcagtttaactgggagttgcctggtggtgctggggcgaaggtggatatgtctgaagcatttggttttaccgtgcacagaaagtttcctcttatggcacatgcaacagtttctaatcagaagtgaatgaaactataatggaatttgaataatttgtgtagtaacccttgtcttttat
>2583
tgcttgacattcatgatgaggttgcagaattaatcaaggatgatttatggtcaaatccacttatttatttcaacaacgaggagcttgatgaagagcatggcgatgatgaagctgatgatgaggagaaagatgaggaggagg
>2584
ccagtaactgttgccacaactatagctgtcgtccctgtaaccgctgcggccgatttcgtgatatctgtaacatgatacttctcgtcaacagatttgaaagtttcgatacctgaatttatggtttctgttaatccaattttgttgctgagttcagcaactttggctg
>2586
aataactggataggtgggtgtgaagtgttagtaccatgtttgttatcatgggtctagtaataataattgtgtgtcatagtatgatttttggatcacattgaatgaactacacatgacttgaattt
>2587
cataaaagtgtagcgttgtcttccaatagattcattttcagcaatagaaaaatatgaaagtaaagggtaatgcccaatatatgatgcatagctatcacgctgaatgttcactgcccattcaaatctgttcatatcagcatggccagtcccaacatatttaacttgaagatgctcaagttgggaattgatgttaaacctatcactcgcctgcatattggctctctcgttcagaaa
>2589
ttccggcaacgagtttgagttgcatatcaattctaccgaataagtattctttcttggattggaatccagagccagagattttgtcaagagaaagagatagaagctgaccattgttgaatatcttagcacgatgatcaccccatgttagatcaaagtcttggttgaaattagcaagacatgtagctaacaaggagctaataatcataactccgacaagcatattaatgcgaatagaagaagccattggacacaaaagtttgtgttatttagtatttgtaattgttgtgatgtcccccgt
>2590
aactatagcatactcttaagaaaaatggcatctacacaatgtttcttgcaccaccaatatgctattacaactccaactagaaccttatctcaacgccaagtagttaccaccaaaccaaaccatattgtttgcaaggcacagaaacaagatgatgttgttgatgctgttgtgtctcgtaggttagcactttctgttctcattggtgctg
>2591
tgattcattccttgtacttatctgttttctacttttcttagtttattttcttatatttacattggttctgcacaggttgaagtggaacgtattgatacgggtgaacctgaaaattctggtatgtatgatacgaatagaagctttctcgcagaatatatag
>2593
atagcgaaggatgaaatcctcgacttggatcttgtatcagctccaatccatctcagagtgctgaatttgaaatgcaaactaacaaagttgcctaaatggattccaaatctcaagtatcttgtgaagttaagactcggtttgtctaacttcgaagacgatccactagactctttgaagaatttgccgaatttgttgaggctgaatttgtggggtgatgcgttttctggcgaaaggttgcattttcaga
>2596
ctgagagttatgatgattttgctgcttctttgccggagaatgattgcagatatgctgtgtttgattatgattttgttacttctgagaattgtcaaaagagcaaaatcttcttcattgcatggtctccttcaacttctcgaatccgcgccaagatgctgtatgccacaactaaagaaaggtttagacgcgagctagatggtgtccattatgaaatccaggctactgatcccacagaaatggatcttgaagtgctgagggaccgagcacattgagactttaataaagttaatgatgttctcctcaaaatcgtttacttttaatgaattatctgtccttgctttataagttacaaaacccatctagccacaaaaatgtacctccaaaaatatgaatttggattatggaggctgatgatgggtttaagcttt
>2597
cacttagggttatttatctcagcaaactttgatcaaggacatacattttcatcttcaacatttggtaaccctagcctctccaaaactaaccgaataatacctgaaacaatagaatgctggggagtgactcaaggtgtacaa
>2598
cgtgtctcagaaaagcttcccacaatcccattgctttttcccgaacttaattctgatgacgaaacaatcgatcgaaagaaagaagaaaaaaatcagatctacgaattctctcttctaacaaaacgagagagaaagagagatattttctagaagcttcgctgaatccaattcacctttcgttcttcacacaaacctcctccctctctgttccccccccgt
>2599
atatgtttcccagccaaaatcttgagcaaagtcgtcttcccggatccgttagcaccgacgaggaggcatcgagatccaggagagacgtggaggttgaagtcgagg
>2601
cctctcacctttccaaatggccagtgttgaggttgcacaccaagcaccaccaacaacagtgcaagaaaatgaaacaacacccgagataatcaagacagaggaaacaattcaagaacagcaaccagccactgaagtccc
>2603
tcagggatctgccttgggattttgtttgtcttcacaggattctcaattgcaggtttcctg
>2604
tgatagagtatatatatatactgtgtttagctggtcaatggatggataatagactaaacttcttgtggtttaagccactaatcacttgaaatgatcttgccgtgtaactgctattaaattaaatggcgatacatcttcctccctttgtttccaggattcattgtttccttgtatataccaagat
>2608
gaaaaccctaaccctacctctgataccgactcttccacggtatcagttaagagccgcacggcacagatggcggcttcggcaggcggtgctttcaccctagcttt
>2610
ttgtacgggtgcacttgcttaagccacaagtttctaagagtttgtttcatgatgttgattacctccccttcacaagttctgttgtaactagcaatcacattgtatcaaaatggaagctctttacattattttttggatgacaactgtta
>2611
aaaaactgtaagggaaagcaaccgggaaggaaggatagtaattgtatcatcggaggctcatagatttgcatatagtgaagggattcgttttgataagatcaacagtgaatcagaatacagcagttattttgcttatggacaatcgaaactagcaaacattttgcatgccaatgagcttgcaaggcgcttgaaggaagaacgggtgcaaataacagttaactctcttcatcctggtacaattattacaaatattct
>2617
ttaggaaattcttcggatcaagaaatgttgacgatgatgacgacgaatactagcttgctagcttgaagtgcaagaagctttacaatacttgattgaagaaagtgtttgtgttaaatatagatgatta
>2620
cacaaagccatgttatgaatataaaaattgaaactttttgatgtcagagtgagtatatgagaaaagaaaagaaacccatatgaaatttatgaaggaagatgagattgaaggtggtgggggaacagaaacaggaggagagagagagcgagaagtgataaaaatt
>2621
gatatactatgtttcttaattggtctatgagttcatcatagaatggttttcgtttggtgaatggtaatatagttatgatttgttgcatagagtcaatcttgaattgacttctgattctttgtaagcgttaaataatcagagaagtattg
>2622
aacatatagattttgttctcaatacaaaataaagtatattatttaaaaatcattttggcatgtctagccattgctgtctatgaggttttattgtacatttatgtttgatcaagtgcgatctgttgggtgcttgtttggcttgtgttaatcgatcatgttacattaatgtatgctaaaaaaattcatgaaaaaacaataattaatggattattgattactattaggttggatcttcacaatggaattattt
>2623
cttgattctcttgatcagaatctggcgaagaatctcgccggagatgtgatcggaactaggacggagtttgaggatgttaaatcgacgccgtttcaaccttacaccgaagtttttggacttcagaggtttagagaatgtgaattgattcacggtagatgggccatgcttgctactcttggtgctcttactgttgaatggctcaccggtgttacatggcaagacgccggaaaggtggagctagttgaaggatcaaca
>2625
aagggttctcctacttgtttggatgttggaagatttgataatgatgaagactggaagaaggttgaatttga
>2626
gacaattgctgcaagattgcaaggagatttccagttaacaaatggttatggccctataaaagctgcacaagttatgaaggagcattggagtacttttatagtt
>2628
atataaaattcctggtgaaagctttctagtgtcaaattttccatgcacttctagccaacaaactctcttcagttcagctacctcattcatcccgtcgcttgcatctttttgctgtatccatttccagtaaattggattctctgcccaagtgattgatagtgct
>2630
atttaaggctcaacctcaaattactatgccagcaaggtttagagttcttatcagaaaccatagcctctttgttattctgagtcacaaatgatctaatcctttgtaatgcaatttgcacatctctatcatccatgttagcataacacactctaaaccaacctggttcagagcaatgaaatgaaacaccaggtgaaacattgatcttaacttcatgaataat
>2631
taaggcttctcacgggttccgtcgtcgaaggttttcacaatcacggctttcttgccggcatatcggccttgcaagagaatcaccgccttgttaggtttcaagaacttcaccattttcgctccctacgcctctctggttcggaatctgcttcttcgtctctcccccccgt
>2633
cttgttggtggaagcactaggattccaaaggtacaacaacttttgaaggatttctttgaaggaaaggagccaaacaagggtgttaaccctgatgaagcagttgcctttggtgcc
>2636
tgcaactcaaactcgttgctggcaattctgcaggcactgtcactgcttactacctgtcatcccaagggccaacccatgatgaaattgattttgagttcttgggaaacacaaccggtgacccttacattcttcacacaaacatcttcacccaaggcaaaggtaacagagaacaacagttctacctttggtttgaccccacaagaaacttccacacttattccatcatttggaagccacaacacatcat
>2637
ggaaatcatttttgctctgttatcaaagggattggaagatggatactatagaggtgaaactgggttcattcttgatggaattcctagaacaagaattcaagctgatattctcaatcacattgctcatgttgatctagtggtgaatttcaaatgtccgcaagaggatatattgaaaaagaaactgggacttcataaatttactccaggccaagaacatatttatacaaccagtccttggaccccaacc
>2638
tcctaatggaataatctacagagatctaataccagattatgtaaaaattgcaaggactatatatgaagatgattttggagaggttgctgttgatgtgaacatcttcaatgtgggt
>2639
aattagttctaccatgccatcaaataatgaattaccaaatcaacaacacccttttaataatatagtggaaaatttccgaaattcttttgaggatgatgatggcatggatttttggtatgacttgttcattagatctggggaatcaacagaattgccagagttttaaactttttttcaggtggtaaagggtaataacaatatgatgtaatatggtgaggggctaaaagggaaataccaacttttgtttg
>2640
gctgcgaaacggctacgtgccggaaagacacgtgtccaaccggatgagagttcgggtggtggtgttgagaatgatgaaaacgacagtgttccgaggttgagtttgg
>2641
gcgtggttttgtcaggtggtcaagctcctggaggtcacaatgtgatttctggaattttcgattaccttcaagatagagcaaaaggaagcatattgtatggttttagaggtggacctgcaggcat
>2646
cagtctatggatatataatacctctcgtatggatgtgtaatggtgtctttttcttgagatctttatagtattgtactactgagaagcattacagtacttcatttgtgaatgaagacattttaag
>2648
ttgcttttaggaccaaggtattccacccaaacatcaacagcaacggtagcatatgtctcgacattctcaaagaacagtggagtccagcactaaccatttccaaggtccttttgtcaatttgctcattgttgacggaccccaaccctgacgatccacttgtgcctgaaattgcgcacatgtacaagacggacagggccaagtacgaggccacagcccgcagctggacacagaagtatgccatgggatgatcatgcatgtctgagctattcaataaaacagcaatgtcataattaatgtaaaagagcaacagatattttgaatgaattttaatgctttattgtttagtggaacttaaag
>2649
tcgagaaatagaagataaatcagggaagaaaccattttccggactacacctcatatattcaatgttcgcaaacttctgaacatccttctggtacaaaccagtctgacccataattacactcgagtctacataggccgggtatgatgggtcctgcacggcaattttcacatttgaaccaaagacaatctggagcctccgt
>2650
caaatgagtttccatggtcagtttttgagcctaatttaagcatgaatgctaaggttgtagacatgagtcctacctttggttcagtgatcagttttgcgcttaagaaacttaccttccccaaaaaacaacttgtgccatggtttt
>2651
agttgagtactgatcagcaaatattgaagttgtcaaggggaactctcttcagcaacagcacaagaacataggaactcaccaaaaaacatatttcttaggttcatatccttgtcctgtacaagaggctcttttggtttcataattataacttttttcattcataagctcatttaaaacccatcaatgaaaatttcatatatgcttccacacttatccatcacaa
>2652
tcatcgctatcagaaaagtcatcttcatcactatactcattgtcagggtaataagctttgtatccacagaaatggacactggatgttttagagctgtgagaaagctcaaattccttgtccag
>2655
tttgccttttgctagcatcctccgcaaaatcaaaatcctcatcgaacaatgacgaacatcctgttacgcgccgcgagtcgtggtggttccctacgcgccaccttgactagacggttttccaccgacgcatcggtcgaggccaaaccaggcgagatcggattggtttctggaatcccac
>2656
tttcttaaggtggcccatataccctgtatgccaatagtagaccttgtctgtaagttttctcccagtcacgcaaatatctttggcattaagcacaatgcaaatatctccatcatcacggttaggagtataagttggtttatcctttccttgaacgacagtagctatttgagatgctaa
>2658
atcattggacctcaaggcactccataccatgatggcctattctttttcgattgtttatttccttcttcataccccgcaggtccaccgcaagttcactatcactcaggtggcctaaggctaaatccaaatctgtatcaatgtggaaaagtgtgccttagtctcttgggtacttggcatgtgaggaggggcaaaggagatctaaggattacaatgataatacatttattttatctttgaagacaatgatgtata
>2663
tttgcagaagaggcattcatatcaatcaagtttgaagaaaatggggtaggctcgtgggaaaagagcagtgtctcaaaggtgaccctagagaattgcaataacaacaaattagagaccaagagtgtgatagagcatggaaagtcacgtgacatattcaggtggcgaaagagaattggtcacatgttccagctcataaggtggaaaaaatttgctggt
>2664
ttcccccacaatattctggagtttttggatcacttgtcctagtaggttaccagttcagtttgatgcatggtttaaaccattacttgctttctaatgaaagaggaacagatattataagtcaaaacaaggaggggatttttagcatatttggatattggg
>2666
tttaaactatattgtataagcttagcttgattcttgcccaattagatttatagctaatcaattttgtaatcctaaaatgagactgagttcgaaatgttataaaa
>2667
ctcacgaaaccttgaatttcaacctgttaacttgatctaattctcttctggttgacttttccatcagattttagagttccactcgagtccccttcagacgaagcttcttgcgacttggtaaaagaactcgaaagatcagcataaagatcaaccactcttctgatattgctattgagctctctaat
>2668
gtatcattcattgtttctgtgaggcttgcgccttgtgtcaagaatatcgtgagctcgaacaccgtggatttaacatggttatcgggtggcatggaaatgtggagcaacggactcgaggaatagtgatggcttcagctgcagctacgactactgctccaactgtcgaattgggcatgagtcgttgaagtgagtgaagacttataatcatatgtatatgtagttgttattgagacaagtgtgttgatagtctttgtgttcatctcgaatataatactagtagtgtctgaaataagt
>2669
tcaggccaatgaagccaagagcaaggcacaagtaagcaacaacaaagattccttccgaccatgcttacaactgattcctttttgttcttgtcaactccagtgtcaaaatcataaacatcgttgcttaagttgagccaggtgataacaagaaccgaagaagccaagagagcaaaatagcatttagctgagaagattcctgtatgtaaataagctgctg
>2672
gcattctttcatcatccttcgtgacaaagttaattgcaacacctttcctaccaaaccttccactacgaccaatacgatggagatagttttcgggttgtgtggggagatc
>2673
attacatgaattcgaattctataaagaatgattcggttatgatgatgaagttttcgaatgctgatttgttgtataaacttgaaggtttagttgttttcgtcgagaaaattagcgatgttccggaatcattggatcttcagaggaatgaactggtttatgagattgtgagaatggtgggtgaagatta
>2674
gttatcaatgacttcttcaatgtcattttgttctgagaaagttttttcatcattaccatcagctggagcttcatgttccggtcctgtcgtgctgccttgtgaggcagaatcagtggaccctgtggcattagacacgttttgttgcttgtccatcatcccagacaaggctaaactaggagaccattcaagaacatcatcaatgatgttagatactctcttctgataccttgctcttgcagcttcatcaggtgcatgatgcctcagcagtaatatgaacagcacagccaccacagaatagaaaatcctcgtcgtccacttaggcctttcctcttcatctttctttggccaaaatctgaaaaactctcgcagtggtgcttcctcaacgctgatgttagggaaaaacca
>2675
acttgattgatatatcatgtcaagcgccccctctctaaccctggttggtgactatataaggcggagttgcaccttagttttagaggtttaaccaatgatttttatgttttacttaacttgattgttttcttgaacattatttgttactgttgtatagaaagtttattcactgggagagaacccaaacatga
>2677
actacttcgaataccaggcttttgcaattggttcacgctcacaagctgcaaagacatatttggaacgcaggtttaacaactccacagcctcctcccgggaagatctaatcaaagatgcactcattgcaactagggagtccctgcaaggtgaaaagctcagaagctccgtatgcaccattgctgtggttggagtaggtgagccattccacattttggatcaggaaactgttcaagagttgattgatacttttgaaattgtgagggaggaagaaagtgca
>2679
tttggcccaatgccctactgtgatcaagtctagtcaaagcagtaatgtttttctcgggaatagatggagcaaattccttcaagatcaatgcattggtgtttgctgggttagcaacaaccagaaccttgcagttggcagcagcatgcttttcaagggcagaagcctgggacttgtagatagagacattcttagacatcacatccttcctctccatgccttcttttcttgggaatccaccaaccatgactgcaatattgactccagtgcatgcctcgacaa
>2681
gaacaatattatgtgtagacaaagcaaaggccacccttagatatccactcaattaaatttaaaatgctcatccagtacacgattttattcgagcatatgacgaaattacaaagcaaaggatagaaa
>2682
tagatgatccataaattcaaccgaagtacttgcattcacaaggatcacaggttctttttatatatataagaatcacgggcattttattgagattatatttgagttactggaatttcattatttgaccataaattggatttccagacatggtttatttatttactgtttaccgtcaactttcccatggacatattccccactgaaaccccagaaattgtataattttttgaaagatagaacaattttatataggtgtaagaataaacacaagtgaagatt
>2683
cttctggttctcaattataggtacacgtgcaaggacaaattcacagaataactccaatatttcatatttgcagcccatatattttgttcccgtatgatatgctctaccctaattctagcgattggttcttggccagcctgcaaaaattgagctatctccttgcgcgtttgtttcaattgaacatctctcttgttttgtagcaacttcatgcgtgaaattgcgaggctc
>2684
ctgaggtgtttggtcgcatagatcaaaagtttgatctcatgtatgccaaacgtgcttttgttcactggtatgtgggcgagggtatggaagaaggtgaattttctgaagctcgtgaggatcttgct
>2685
aaagggcattaagccaaatgctctggcagttttaatctccctggcaaccttcctttgagcctttgcactgatgccagtcttgcttctcttgataagaattccagcttctgttatgaagtttgccaagaatcttacattcctgaaatctgcttgactaagaacttctttagtggatactacgaattcgctccttatggcgggttttcgtgcagcaggttttgtaagatcaagatcctttgtactatatgttgatccctcgtgaaaagtggtatcatatcgataagaataatcatctttatcgatttctt
>2686
aaatcgggttagatacaccggtaatgtaaccttcaagaatcatctttagccggtgattcattatcagttgtttccttcgttgatgccattcccaacacatgggagcttttcatttcttctaactctttgcaggtgttgcggt
>2687
gatacttgacttttccagagggtgcaagaaaaacttccgcaagttcaagcttatctgaggtaagactagtggtgtccatagttttactcagtaccttcaatgcaagttg
>2690
atttcttagcgttagtcgattaatttgttgtggtgagatgcttgctcgattccgattccttgttccgatttgacgctcgattcgatccatgtagaaatctcacgttagcgattca
>2691
ggaagttggcttacattttgtgctgtgtttaagctggattttcctgcttcaactttggtgcgtcgccgtcgccgttttggtggtttggcctcttttgggttgcaact
>2692
cgaaaaagcaaagaagctgtcaaactaaacggttaccacattgaagctggcacacatgttatcatcaacaactgggccatttcaagagatcctacaaactgggagcaaccagaagagttcaagccggacagattcttgaatagtacggtagatgttaaaggaaacgattttcagttgatgccgtttgggtctgggagaaggggttgtcctggaataacgtatgctactgcggcaaatgaacttgtgttggcaaatcttgttcatcagtttaactgggaagtgcctggtggtgttgaaaaaattgacatgtctcaaacaagagggtttattgcgcatagaagtgttcctctcatggcatttgcagttcctaaagagaagtaactg
>2693
aaaaaaatgacagaagcaaacaacaccagagacgcccggagaagacgaagaatcctccaacaaggatccgatcgtctggccttcatccagggtcgcatccaaaccctccctcct
>2694
gagaaatgctaaatcaccacttccacagcatacatccaacacacggtcccccatttttgctccagtccaggaaactgccattcgcttccaaatccggtgctggcccaagctcagtaaatcattcaggttatcatagacaggagcgatgcggttaaacagagcctgacggtcgttggcgcagcgaatggatgttggtcggaatgtggaggaaggataaggagcaagcgccgtcagcatct
>2696
tgagtcgactattgcagaaaagctgggcgtggagcaagacaacaggtcaaacttcaaggctgattatggccgtttctcaaccaatgttgatggggtatttgcagctggggactgtcggcggggtcagtcgttggttgtatgggctatttcagagggaagacaagctgcttccaaagttgacagctacctcaccaaagaagaccagagtattgatgggaatcaggatg
>2697
acctgctcaatgtgtcctgaattgcttcctgatcaatgtcaatcttataagctgccacattaggatacttcttactgagctccccaactataggagaaatgagcctgcaaggtccacaccaaa
>2698
ttaaagaaatggaaataatgaataaatggcaagagaccaatatcagactcatggaagaagccacttcatcctggcacaatgatcggaagtttaagccaggtgaagaggaggaggatgaagatgacgatgctgcacaag
>2699
cgtatctttgcttaccattcacgattgtggccgagctcattaacttgattgttctactaatgtttatcgtaccgtagtggtacgaaccttgtgggttaggccttggtccactcgcagtaagattcgtcctgattgatcgcgcttgttggatggaccagtcgatctcggttggtccaccaggaatgacgcccgaaagagatccttgtgagttgctatagtgaagtactgcagtactcgtgaggatcttttcggtgaatcg
>2700
aaataaaattaagacccgatcacgtgtttaggtgagtggattagaataaaataaagtcctgtacacgtggcggttggtggttggcttttgtttcacgttttcacgggacgtaactttcggtgttttttccg
>2701
aagcagtggtagcaacgcagagtacgggggacattcagatctgtcggcattctccaagtaagaggaaatccgcaagcataatcaccttctcttggaagcatatattattgcatt
>2704
agctgggttagctggtcttttgactgcaggagcctcagcaccaacacttttactgctcggtttagcaatcacttttgacttcggtggatcggagttcttaggatgtgaattcattgtccctgatagtctttcacggagatctcggatgtttggagcagaactttttcca
>2706
gaaaacagttgcaacatcatgtcttccggggaagctatctggtacatccagtccctagccttggttttctgctcaatacttttgggcaaagtagctttctcaagggcctttggagtccatatcttgatgtcatgctcaataccgctgcttgcaagaaccgttgtatgaggatgagactcaatacagttcacaacgtgcttgtctgcctccatgacacgaataagctgaccacctttcttcttcca
>2707
ttgcgtgtctcagcggtcatctctaatgtcttttcccatacttcatatgacgtttgaagactgtgtgcttcttctgacggattcgcaggtcgacaatcgtgagaaatataggcacaaacaggccattcatctgatttcaacaattcgcaatactcggtaatttgaggatcagtcgcagcaaaaagtgtactcctagaaccttcttgagcattaaagatgaagtaaggtatcaaatgatat
>2709
acttgcccgtcgcttgatctcttggtgcttcctcttgatttgcttccactgtccgctgccggcttgttgtccttaatcggcttcctgtcggtcacaacttcaaaaacggtgggaagttcgttgattaaactaaacaaacgtttcctttcattgcggttaagacgggctccaaggtagaaagcaacagaaagcaaccaagaatcactgtgtacagcaacaagcgaaagccagtccctacggttcatcccatctctagcgaaattaatcccaagagccggctcaggaagctccgggggaactt
>2710
agattcacatatggttacttttcttgtcggtttgtctacgggttgttttgtgtcgctgttttgcgtatatgcaattttggctcatctgtgctcgatattctctcgtaataatgagtcagcatacatgcaaaatgtct
>2711
tttagcacttactatttagtatatttacatcacgaattataatttcattgaaataaaattcaaagtgaagcaacttgtcctttattacaagtgaaaactggaaaagccatttttgttttgtctgaagcatataaagctactggctattagcagaagatagagccaaagacaatttagatgacatgattcaggcctatgtattctactcatcctcaccttcatcaattccaacccaccgtgtaaatgcaaaaagaaactccttgaagttcaccattccatttttatcccagtccatttcttcaaatcttttcatggctattcttccagaagaacgttcccccgatgtagtttcatttata
>2712
cctataaaagccaccactctcatcaatagcatcaaacagaatctgagctttcttcttgttattcttctcgacctccttcaaaccaccttgttgcaaaagatcctc
>2713
cagctgctgacacaaaggccaccgaagcagaggatgacgatgatgatgatgtggatttgtttggtgaagagactgaggaagagaagaaggcagctgaggaacgggcagcagctgtgaaggcatctggcaaaaagaaagagagtggaaaatcatccgtgttgttggatgtgaagccatgggatgatgaaaccgacatgaaaaagctcgaagaagcagtgagatctgttaagttggatggattgttatggggtgcatccaaacttgttcctgttgggtacggtatcaagaagcttcaaattatgatgactattgtggatgacctggtttctgtcgacaatatggttgaagattatcttactgtcgagcccatcaacgagtatgttcagagttgtgacattgtggccttcaataaaatat
>2714
acttcctgtacagtatgttcaagcttaggaaaaaccgcgattgtcatctgtttttgactttcttgttaatactcttatccatcaccttatcatttatgctggatttagggatcatatgtttgccaaacacctgtcagatttgggatgataactcaggtctcttataatgtatattaattgcgagtttact
>2715
cttcatccttggcagcaccaccaaaatcagaatctttgtactcaactttccttcactgtctcacacaaaacaacacagatccatctatctccaacattgttttccctcaatcaaacccttccttttccactgtccttcaaaactacatccgtaatgcacg
>2716
tcgaagctattgttatctgatttgccagcttcgcgtattggccttttccgctactacccatgtagttcactttccccaatggtgtaaacaacggttcgagttttttaactattgattcgtctccgccggcgaagattgctagggttccgt
>2718
cgacatatggtagagtttcaagaagaaggaaaagttttggaagaaagaaagcgaatccaagagattgggataataatgaagataactgggagcttcctatggactatctctaatctcacagtttttctgcatttatacaccta
>2719
gcatcttgattataaaccgaatcttctccccaatcaaatcttctttgtagtctctcgtattcttgtctccggttcacctccacatgttgccattcttcccacctttcagccaacccttcgccttctagcattcttacaacctcggacattagtggacggtctt
>2720
tgtgatgcgaaaggaaataaggagaagactttggaatcggaggtagaggctcttaaaaaacaatcggagggtttccttatggaatatgatcgtctcttggaagacaatcagaatcttcggagtcagttggaagccttcgagcaaaagagtacatgagggttacaatgtatctag
>2721
gttgaagacgaagatgagtgaacaacagagtaacagcaataaccagctggtagtgcagaattcagggagtttaagcttcagtagtcacttgtctaaggaagatgaagagatgtctaggtctgctctttcaacttttagggctaaagaaga
>2723
agtcgcgagaagttgactgttgaacttcgcaaggtactcggttaggaaacaataaaagcgcttgtgatctgcccatgcattcatgttgtattgtgtttgtgttgtagatgcatcaccgtgtagtattgtagccattttatttgtgcaattgaatcccttggataaaatgttatcaccaagggcaagcaaattgcagcatccctaagaaaatggactttcacttgagggatcaaactgtaaatgacttcagtcttggatagatttttaa
>2724
agtttcatgtttgcatgtcatcagtaatattcatgtttcttcagttttaaaatatgagatatgtatcttcctatctgaccatacttaaggtcaccagtgctaagctgttttagtcatagctacattaaatatgtgcagcaaaggca
>2726
aggagggttgagaataattcttcaattttctcgtcattttcctgttagaacaggattcgtaactggttgtggtgccacgatatcatactcaaagccacatgattcatacggcgagggatcagaatgttggtcgtcacctgatgatgattccttttgagaaactatcttgtacagaagctgctagagtttttgtagggaagatcaaagactggacgtttctgaattggttaaccatctaactcatcagttattgt
>2727
aattgaactcggatcttcgtaagcttgctgtcaatctcattccattcccgcgactccatttcttcatggttgggtttgcacccttgacatcaagaggatcc
>2728
gttcttgtttcaaaatccgtccggaataaaaacaaatccaagatcaatgaaatgatgcttccatacaataagaacggcattcatttaacttgcgaaaactatcatagtaaggagttgtttttggcaagtaggaagagatgtaaac
>2729
tggtacaagacagatgacaagtatcgttccccgaaacttggatgaacagtcacaataagtttgcctttattctcaggaagactagccaatctaagtgctgcaactgtgctagctccggacgatatgccaaccatgagtccttctttcaaggccaatgtcctagccatgttaattgcatcttcactgctaacttcaagaactttgtccattacatccatgtccaatatatctggtttgaatccaacaccatttccagttatatg
>2730
ttagctgtttaggcttttgccaatgatcatgttgtttctattaagttgaaatggatgaactggtcatctttgattgctgccaacatagctgatgtaatgcattccgctcaacagtgacatagcgaccctctagaacagat
>2731
tgggatccctagcagcatagtgttccttctcagcagggttacgaagctcatcggggtcagccaatgaatgtcctctaaatctataagtctcgcattcaactagagttggtccctctcctcttctagctctatcaattgcctcctttgccacctctctgaccttcaaaacatccatcccgtcgacatgaactcccggcattccgaacgctggaccttttttccatatctgaggatccgaagttg
>2732
ctaacagaacataaccaaagagcaaaggaaaccaagaatctataactctatctaaaaatgaacatttattcgttattagttgaaattgaattctccactttcctgtgcttccttgactctcttttcatattctatatggtttccttttattctcaaatgaaggaaatcaataagcaaacccatttttccaatctacaaacctcaatgatccaaaacatgaaacaaatttctattcggcaaaatataaacaacgtctatatccatcttgaacttcat
>2733
gtcctagaataaatggtaaacttgattttcctcgcctccagaccttcaagctaagggtgctgaggaatagtaaagcaccgccaacgagcacaccactggccagtgttgcaggactccgtgaaaaaaggaatccaataatgcctcctgtt
>2734
ttttgcagaataacggtccccctcttcaatgattgaactccctctcttatagatgggtgcatgtggttctttcgattgggagctggcagggattataggatcattccg
>2735
ggcatgcatgtataggtaataggagtgcctatcttttctatgagagccaaaccaaaagcttttagagaaagtagccataaagttccaagtaacaaatacagaagttccaaggattagtagtatcagttgtgggtcctgtgagaacaacccggaaatacctaaatgggagca
>2737
tggagaagtcatgcctggtcaatgggaatttcaagttggtccctcagtcggtatctctgctggtgatgagatatgggttgctcgctacattttggagaggatcactgaggttgctggtgtggttcttacctttgaccctaaaccaattaagggtgactggaatggtgctggtgctcacacaaactacagcaccaagtctatgagagaagacggtggatatgaaatcatcaagaaagcaattgagaagctcgggaagaggcacgccgagcacatctccgcttatggagaaggcaacgagcgcagattgacagggaaacacgaaacagctgacattaataccttctcatggggtgttgcaaaccgaggcgcttcggttcgggttggaagg
>2738
aatatcaaaatactttcagataatatcatctatttactatagaaatgtcttcattgggtcattaggatcaatatcagaaataagagggagatcaattggc
>2739
cttcttctattcactcccctatggttaaacctagttaccattaatgtagttgaatatttcatgaactgcttctgctatgtcatttgctgtgcctagcttacaatcttcttcaatcttgagattgagggagtaaagtacagaagactcaaaggatgtgatgttaaggtgaagaatcgttagcctaagattctccaaagcaacaattacttttatcaattgaccacatcttcttttgcactctattttcaagttca
>2741
gagcttgctcgggagaggccactttgccagttccaatggcccatacaggttcatatgcaataacaatattatcccaactaggcaccgcatctgcataagccttcaactgttggaaacagacatcaaaagttttcccagcttctctttctt
>2744
agaacattaaggatactgatgtcgctgatttaagcgctaagctgcttcggaaaaatcttaagaactaatttcaagtttttaacttattctccggtggatttaatgagcttttgggatcgattttagatggcttatttatcatagcctcgactgattctgttgtgaagatcttactaggttcatttcaattgtctattgatgatatattggcagttgatactttctattgtaaacgagaagaatgatattttcttttataat
>2748
agcacgacgcacacacaaactggctgttttgccatcaaaattgtctccatacctcgtggaagcaattgaatatagtcgaacattatggggagacccgggtttttt
>2751
gacgtgagattttctatagggtgataagaatgggatttgaggatacttatgtttcaagtcctggttcgatgtcagggaaatatggaaaggactattttgtgtgcactggtcctgct
>2755
taacccatttctaattggcggctctatacaaatctctccctctctctacataggacaatcatcagatttacttaaacgaatctatgacttacaaatatgccctactaatacctattcctaatcatatctggctagctaactattctactatttattatacaaaaaagtgggaaattctttat
>2756
taggttctggcattagtgcggtttcacttccaagcatcaagagaactgaaggcattgttggcctatcttcggcgcgttcttggacgcacaatagtccaacatgtatgcatctaagaacttcgg
>2757
tcgcgtcgtttcaagtgagtgtcggtagagctggaaccacaaataaaaccgttaaagtcccaaaaaacttcactctaaaaagcacccggaccgggttatacttgcgggccggcgaaaattgttagacctactcagtttattcaacccgacaaaagaagaacgacacaagcactcatgacatggaatgttacatgcacatattcacaatttctcgctcagaaaactccc
>2758
gatccatacacccttggtacgtccttattctctgttcaatacaagatacacgtagctcggctccagaaacttcgacaaccttctcatccaacaagtcattcactttataggtcacagaacctaaatggtccactgtatttacaagagctttgatagcataatccttcagtgtttctaccactatctgtttttgatcatcgttggtatacgaaagttcaaaatattcagctgctgaatataactgcgtt
>2759
ttccgtgggagatgttcaccgagtcttgcaagaggctgaggataatgaagagttccgaagcaatcgggctagcacctcgagccatggaaaagtgcaaaagtcggaactagcgcgatagcgatacaatgtgtgagttgtatactgatccgtaaagatcgaagatcgcatttattcttgtttgcttatgtat
>2760
acacccttcaaaaaatagggcagtcttgttgctcttattcttcagtttgggattcaggatcaccaaaagatcaaaaggtcttctatcttgagctttggtctcttcctttggtgcataactaatatactctttggtatcttccaaaacaattatcctagaaggaattccaatctgtggagcagctaacccaacaccagga
>2761
gaacaggagcgtccagaaagtcaagcatgtcatttggtaaaaccggcattagcaggcttcgccattggtagggtcggatgagtggaataactgatagaattgacgcagatagaattcccaaattagaacacacaactac
>2762
gggaaagagaagttcaataagatgcaagccaaacaagagagacgtgaacgagaatgggctggaaaatcccttacttgattttgcaagtgtcaaccatgtgaatttacaaagctgaccggttttcatttcggaaggccagaatatccattcagctatgggattgccttat
>2763
ctgcttctgagctcaatctaaagataatggaaaaggacaactataataatgatgataatatcggataagtaacaattcctttggatgctgtgtttgaagagggtagtattccggagagtgtttacaaacttgtgaaggaagaagaatattgtggtgagattaaagtggctctcacttttacacctgagagaaatgaagaacagggttacaatgaagaggagagtggtggatggaaagaatcagctagtgaatattgaagtgaatcaaggatttgcatttacagatttccaaggtctaaaattactgctacaaaaaaatctcttcagtccctttaagaattttaatcaatgtgttttctggtgtgatgatatgatagtgttctgtttttactttcaaccaatttgatatataaactatattatccttgttataacattgtacgcactaaaattt
>2766
cataggctttctcaagtctctcggtagccttaataatcgcataaagctcagcaaagttatcgtacatttctctctcgcgcttatcattccagagcttaacttccataatacttatttttctatacagattacactgatgtcttcgtggtggtggaggaggattggagaagaggacgggacacgcgcaaagagaagggtccttcttcaaagaaccaaaatgcgtttatcgaac
>2767
aaaaagacatcaacatagtccaaaaacaaaaagaagaaggaagaacagaggaagggaaagagagtttaaagagtagaagaaggcttatctggatcgtgtcagaggagacttcatcg
>2769
agggtgcgcaatacgcacataaaatcgaaggtttattcagtgtgcaaattagccaccaaaaacgcaattctcgtttgggtcaagtgaagtctttgcgaacaattcacaaaaatggcatccaaatcacagaagaaagccaatctcttagatcatcactccattaagcacattctcgatgagtctgtttctgaggtcgttaagggacgtgggtatgttgaagatgtgagattgagcaatgtgaggttgttgattgggtctgttattattgtcattgctctgtttgctcagttttacaagaagaagtttcctgagaatagggattttcttcttgcctgcatcgccttatatgtaatcttcaacgggttgttgcagctgatcatatacactaaggagaagaat
>2770
aggacagtgtcagacgatacaccagccgctccatgcacttgaatggccatgtcaagtaccattaatcccatttgtggtgcagctaccttagccattgcgattattcctcgagcttttttgtttccat
>2772
agaactcgccggcggtgggattagattgaatatcggccggagagtcatcggcgacggtgatgaggtgtgcgttggtggctttgagacgacgttgcgcggtaggtgtgggatccatgatgaggatgaggatgctgaacaaaacgacagatttaggtgccgtctaacgacttgttatgaatgagaatgcaataataacacaatgaaaatggaagagaaagaaaaagagattatagaggaaagttagaaagggttaataa
>2777
attaaccttaagtgcatcaaagttagctttaagaactccataatctctttccaactgttttgttttccatctagcacgacggttttgaaaccaaaccgcaacttgtcttggttgcaaaccaagttcttgagcaagcttcactttcctatcaggttcaagcttgttttcaacttcaaaattcttctccaaagccttcacttgatccacactc
>2779
gtcgtgttgcttaataaaggtgcgcagcgaatggctatgacagcgaattgggatgacattggcataccgccgaaaagtgttgttgaagccagagatctttgggagcacaagacattggagaaacattttgtggataagttgagtgtaacagtagaatcacatgcctgtaaaatgtatgtgctgaaaccagtagcatgagtcctacaagacaagaacacagttatgtagattttgcagcttttagaagcatgatggttaagtgaaatggaaataagtttgtttgtttctgaggaaaa
>2781
acgattcacagtttcaggaacgtattctagtacaagattcaggtaaagctcttctttgtcggtcgtcgaaaagaaacaatgcctcagtgcgacaatatttggatggtccagcatttgcataatctgtaactctctattcttgtaacgcttgtcctggagaaccttcttgatggcaacaatctctcctgtt
>2782
tctcatcatccccaccttcatcattatgtttcttctctcccttacattttgtactctccagatccttttctatctcaaccttctcttcctttacatcaaccggtg
>2783
aaacaacaacaccatacccatgttatactatagtctagtagtgatgggagttgcagccatagttctagcaatttacaacatcatcatcatcaaacgttgcaatag
>2786
tgttgaaattgaaactgggtccaaaagaaaaagacagcgaagaaaatctgagaaacacttggttcataagcgaaaggaaagccatgatgaagagcctgggaataatcatttagaagaagagtatttgaaagacttcctaggaaagaaatctaaattgaaacgaactgcaaaaaggcaaccaaagctcatagagtcgttgccattgaagaaccttaccgaattagatgaaaaccataatattgaaatgccaaagccagaggagagtgtaggaaacataacaaataatcgtagggaagaaaatgaagaaattttg
>2788
caaataacggtcaacaccacgatattatgctgaagggtgtgcagaacctaagtattgaaggtgagatagaaacatcttcaagcatgagaagcgtagagcttttggaggaggaagagtcttcaaagctgagttcccacccttgcaatttttttcaattagccacggtagcatttctcaaatgttttggccttgatgattccacgtttggtacttcatcaaaacaaaaatgtagaaaaagaaaagaaagttgagtatataaatgtg
>2790
ttctcaacatcatagaccctggtgtggcttccctgaaatccagctataaaaagagaaccatcatcggaaaactgcgaaacataagcacgacttcccatccgatcaacaatccaaggacctttggtaggcaaatagcggcttaacatgtgacatccatcggccgctgaaaatttccctcttccagaataattaccttctctacctaccaacattctcacagttgatgcaggtaatcttctcatcctaccaggaa
>2791
gagtttgataaaatcaccgtgcaaaagctataatttggagctttagcaaaattacaatgtcactgtgactttgtcaaacctgtcgtgattccaaacatgcacttatggctatgcattcctgtgtgtgatgcgagtcacgccgattctctttgctttgccagaaa
>2792
ggtgtcattgccagaaaccaaatttaaacaagcttgtgatttggcacctatattcaatgaacttgttgatcgtgttagtttggatgctaactttcttcaggaatctctctccaggactaagaaagtggacgaatttacctctagacttttagatattcattccaagatgctaca
>2793
acaaagttgctgatcaggtcttggttgatgggagctccactgtccactgccaccaaggcctgctgagttagaatgtaatcaaatctgggagcccatttccttgaacccaaccttgctgtggttgagc
>2796
ggctacatggagtagtagttacctttgtttatatgcaaaattcagatgatgttgtacttctgctagtgtgcaaattataggaatgatgaatcaaatgttgtttattttgataagagatatgagtccaatggtatgattgtccgttagccatgatcatatagatgtattctgggatttaggatcttgtttggaacaaatgcaaatgggaacagtatgcatgatattttaccgct
>2797
tggatgtgtaggaagtgttgataatgtatgtagcaaacctactcggtcttcctcagcttctccgagcccgataattcctccagagcaaacattaatccctgcatcacgaacatattcaagtgtttgaaggcgctc
>2800
agcaaccatacggccaagtggatgcaggatacaagcaagaaatctccaatggagctgatcaatgaagtaccaccaattaaggtcgaaggcaggatagttgcttgtgaaggagatactg
>2801
tatttcaacctcaaccgttgccggagaatgaaacttttgttcgagttctatcagctcagaactcgcctaacggaatccaggggcttattcaatattttgacctagtgga
>2802
aaaaccatggcgttacaaatggcgcctagctcctccaaggttctcatcctcgttggagctggtttggcaagttcgattgttttgaatgggggacaattgtctgctgttgttgcacagcttcaggatgtgctcaagggagtcgatgatcaggttaag
>2803
tcacttgcgaatccaccttcaagtcaatttggaaatgatatgcaaatggtattggttgccacgccggagaattcttcggtatcggtcggagatgatgattttgagcagagttctcataaatcgggtggagatcatgagtatt
>2806
ctgctttcattgttcttacaggcatagtctctgagctttattatgttagtttttcaaaagctaataatagtggaatcccttcctacgctagagacacaggtgtgacaatgagcaatttgtaaacttaattaatacaatgttgtcccacttttaggacttgggattggcttacatggatgtgaatcgtgagagtctatttgtaattatgaagctagtttgaaaaaaagctcgtttagacg
>2807
ttactctatcaacctgcaagagttgcaggatgtttgcgcaggcacgccttgccctctataaagaaatagcaactttgagttccatatgaaaagatttataaatgctgaaatcaagtaataaacttctccaactagagagtttctttgtgaaattctatgttaatgaatactaaaaaactaaagatatgatatattttctagcttagctacaattcttgaattcatgaaaggaggagcaacttgctaagggttttcgtctgattcgcttgaactagcattagcatccaaacttaattcctcttcaacgtcatcaactatcctccatctctcgagcacaaatttcccttctttatatgcttcacttttctcatgtgctataatatatttccatccaacaatttgtccacagcagcaacaaaatatgtcttcaactgtatgcattccagatatcatcaatctctctacttgagtcccaagtgtaacattcacc
>2809
tgtatttgacaattgattagcccacatacctcatatttgtaagtatttttgtgtttatgttgccaatgtttcatcatgatcttgaagtctatttatgtacacagttatctttcattggatgatgttcttgaaagatttgaagttttctgtc
>2810
aaggtgggtctttggagttttgatgagatattgtgatgggctatgttggttgttgggtttggttttcttaactcttatcatgttaatatgtgcttgatttcattgcaatgttgcagaccagttacttt
>2811
cagaaagtccatgaggaacaaggataagggaagcaaggaacaacacttgtaaggattggaaaa
>2813
ggagatcgtgttcaatcgggtcagtttgcatttcttgcagcggaagctggagattatatgacttgtttttgggctgtggaaagcaaaccagaggtgaagttgactattgatttggaatggaagactggtgtagcagccaaggattggtccaaggttgctaagaaagggcaagttgatgtaatggaaatagaactaaagaagttacaagaaactgttacttccattcatgacgagatgttttttcttcgtgaaagagaagaagaaatgcaggagctcaacagaagaaccgacaacagaatgttctggttgagtttgctatcactctttgtctgcttgtcagtagctgggttgcaactatggcacttgaagtcgttcttcgagaaaaagaaaatcatttaaaattatgatagtttattttatatgtgctcttgtaaaatataccggcattaatttatccagaggatccgcattatggtagagtcagttgttaaatgcaaatcaggtgtgacaagacgagtttcaaaggaattgatgtagtgcaatttgagggttaagcaagatgtgttcgggtgaaattgca
>2815
tggcaattctctttttcttatctgcaattcttgctcgcttcctttggagtgtcaaaggagtgacaagtcgttgtatcttgggagccttgctctcctttttcccagctttggtggtaaaggtgcgacgataggtgttaacatatttccgcacatcatcctcctttgacaggttgaacagcttacggattttggatgctctcttaggacctctcatccttggcttctcaacatcagtaagacctggtaaatcattgtcacctttcttcacaattaccaagttcagaacagagagatcagggctgacaatgcatccacgaacagacttccttctacgctctccattacgccttccgtgtccacggaaacaaggagtacctctgtggagcaagagtctaacacgcccaggtgtcaacactccctgcttcattggaaatccttgtttgtcacacccgccagtaattttgaaaacatatcctttaaactcctcgcccaaagcatcaccaagaacctcctgggagatcctcttgtcccaaaaagcacgtagcttctggtcatcatcgatttccagcttctt
>2816
gttggaatttaccaagaaatccatattcactgaacagcttctttccccttgtttcttttctggtctccattttcttgtacaaattgctcatatttatttgtttttctatattattttctacgtggagagtaacaaatatttactgttgttgtaaataatatctgcaatttacattttgttacattttcaatgtatgt
>2817
aatatttagcctcataacaataaaaacaaaatgagatttatcatagataattaactaacgtttattaaaatatgtaaaagcaattatagataatcaaacataaggagatttatcatagcacactagtgcgttttatttttaatttcctatacagcaacatacaaccataaaccatcgaaaataaatatatcttcaacttcattattagttgcatataccattttta
>2818
tgatggacgcaacttgcacaaagcttgttatatagataacatcgtgtaaatagccgcaaactccaccagtagtcatatcaaacccaccgtctaaaagttcaccatcttcggcgtaactagggtttgccattttagcaagttgttgatagggaaaatagtatgctagagaagtcacagcaaggccaatccaatgcttccaggtgatgctggaatgaaagg
>2820
ttattagttgcaaccccggaagacttaaactactagcaactgtgtgcataggatttgatgcttgctgcgttgccactgataccataacatttgccccgaaaaatctttcagagtagaaaacccagaaaatatcatatacaaatagaca
>2821
aacccggtgtcgaggttgaagtgaccattgcagatgcttgatcttgatcccacttttaacttgttatgtcctccgtttctccttttgcttcattctccttttgcctcatgtattttgattagttttggtatgtatttgggacaaaattggtttgttttctttagttttacgtttctgaacatagatgagtactttgagaaacgtcatgcttaatatatttcagattcttacattaatatttgtgttcag
>2825
aactcgaaactgcaatctatatggaccatcccagtcttctccatttgtaaatgagaagatcaagttcaatgcatgtttaggaacacatatttgaatggaatatataggagaatcagctttgcctctatcctttcttggcatagctcttggttcaccaccacacataattggttgattaaaacctccattaaaagcaattccaaattcttcactaggagcaagttttgctgcagctggattatagaaaagtttaagattttcacctgaagtaggatggacaccactcatggttttccaataaactgcagccttcccaaattcaaacatagcccatgaaggaagcttgtactcttgagtttcttcggtaggacttgttgcaacag
>2827
ggcttgattgatttcatctttaagagaatactctttcaatccaaaaaatcgctccctccttctcctgcataagctttccctttatcatcttccaattcgaacaataacgagcacatccctcatttttcttgatgggtcgcccacccagtaacggaggccccgccttccgcttcacccaaccggagggttttcacgtgaaaaggaaaagagagaagcggctgaaagtggaaaa
>2828
gtttgcggagatcccaactctatccttcgttttgccttcattgagtttaccgatgaagaaagtgcaagagctgctgtaagcctttctggaactatgctgggata
>2829
agaagggcagtcagatgacctgtacttccacacaccgtatataccttaacaactacaccgacgaaactcgtgtctcccgtgcgcctttttcttcccaggatcttctcccaacaacaacaa
>2830
cttgttgaagctgcaactaaaccaaagactaaaaagtagatcagtcatgactatttcaagcaactctcctgcatccccaagagattccaggcactatttggaatttacttccatattcacagatatgaaatgcagcggcacagttgaatcaagtatatcaatatttgaactttcacaattttgtgctcagaattccttgtattgtctgacaaatgattagattaatccctcttgttttacaa
>2832
atagctcaaatgctacaagaactgacaatccataccatatcaactaaaacaataaacacgcaatttaaaactacacccagaaacaaatactaaaatagaaagtatcatctagtatctcttcaaccattctacttattataaactaggaaagcaaatactgcaaactactgagattcaagcaactcaaccagtcccattgtgtatgaacgtcgaa
>2835
aatcccatgacttgtggagagagaaagagagaaagagagaagagcgagaggaacggaaatggtggtgctagtgctagatctgtgcctctgctctcgactctcgat
>2838
aattggttgtagtttgtagacacgtgaatggtatggttaataatatggtttgcaatggataaagcatcctctttgatatatgacttacgactatggtttacttctatgataaaagaatgatttctatttcttgttttaatgatacaaaatgttagtta
>2839
gggggattggatctattaatagatctgaactctcaagtttgaagaggaaatttctaaaatgggaagaacctcttgtttccaggatgagtatactttcgatcaaaggctcgaagaatcgcgtgatattattgcaaagttcccagatcgaatccctttgattgtggaacggtattcgaaatgcgatctacctgaattggagaagaaaaaatatcttgttccacgagacttgtctgttggg
>2843
aggagggacattcatagaggttccaattccaaaagccacaacagaaacacagttaacgttaaacctgtaacgaccagaaacccaagttccaattttccaacgaagttttccattaactttaagaatcaaaaccaatcttccagaaacttgatcatggcccatttgataaccaatggaaggagcaacaggtaaaccatttcctatcaaagaag
>2844
ccacaatacccattcttcaccaagtcgagaaagatgcactgctgtgatggcattagcagaaagaaactccagtagaaaatctcggtcagaaactgcatca
>2846
gattttgatgttgatgaggaagatgtaaaggaaggaagagaaagcacccttggaatttacaaagttgtggagtcttatctgctggaaaatccacaagtctatgcttgattctttatttattacatatcacatgtatcatagatgatattcaaatttatatttgtttttattttattttgtgcaaccatattataggggcgtttagaatggttgctaagagttgaattccttaataagtctttaagatatttgtggccatagatggctagagaatagtggtttggcatatatatttgtacaataagttggaaactatatattgaacatttcaatataagagcttttaa
>2847
gaggcgacttcaccgaaggaaatggaactggtggagtcagtatctatggttctaaatttgaagatgagaattttgatttgaagcatgttggtcctggagttttgagcatggcgaatgccggtcccaataccaatggcagtcagttttttatttgc
>2849
tcattctgcctgagtatgtagtagtagttaccctctacgcggaaaagactagtgggaacaacaaatccacacccgactgatgttcggaaggattctaagaacctctgaggagagaagtgcttatattc
>2850
tgtgaagtgcgcgaatgctctttagatgatgcgatagacctaccacatcgaaagatgttctgaggtctcgagccaaggcattgaaaattctaggaaccatctttcaag
>2851
ccaaagccaaaatataatcgcaacgtacaacagtgtgcaccaacatgaaaacaaactcaaaccaaaatgtctatctgaaataataccaatcaatgctgaaggcgtcgatgcgatgcttttgtcgttaacacaaatattgaagttgctgcctgagtttgctattctcgtgaaacagagttgagttcggatcgttaccgtgacgtcgaacaattagctacggatttgcctaaacaacataaattgttgttggtttgttccggcggag
>2853
gttaacactatgatggtcaagcccttcaaggtgatcagttttatgcttaatggaagaggagattatatatagcagatgaaaatcattaggatggaacttttttatgtatggaacttgcaaaacttgatcagatatcttcttgcaatgtatagatacatatatttataatttattaaatgtgaattgcgacttgcgagc
>2854
ctttttatcaggtactcgtggacacctctcttagaagaacaacgggaagggacgacgacctcttaattaatggatgcatttagtcataaccatgttcttgcatacggattctagaaaacagacgccattcttcctctagccttttgttcagcatgccttggaccaacccaaatgtagtgtttaccggcacacgacgctttaggaagctcttcttttcaactcgaattatgtaatagtgc
>2855
aaaaagcttcaagatggtgtcaataaatgcatatagataagaggttgtcctcttgtacaaccatatccttaggtcattccaccatcctttaaatgtccctccacaccaaagaaactccaacaaactataaatagtttccccaattattacgtatgcaaaaggtatcccccgt
>2856
aagtgagatgactatcttctactgctcctggaggagactccggcggtacggccgattcttgaaatacagaagattcaagatccagaatcctccttgcagttgcttgaga
>2857
attgccgtctacagagtctttcgcatctagctcaatgccagaagatgcttcctctgaatcctcatcttctgaatcactctcatcttcatcgtcatcgcctgcggtgtcaaaacccaagccgttgtcaccccctcccatgttcaacttagaaaagtcgacgtcacagaagtccatatcagatacccccg
>2858
atcaccgccaacttagaagcacttcctgtgaacaatagctggaccagattcatcgtattcgcccttggagatccacatctgctggaaggtactgagtgatgccaagatagaaccaccaatccag
>2859
gattatgacacaatgaatactttaccagtattgaggaccccatctccaatggagaggcaagcatctgagctttacacaagaaagattttcatgaggttccaagaggagttggttggcacactaacattcatggcatccaaagccgaggacgatggagaggtcattacatatcatgtagctaaatttggagaagatcataaagca
>2862
gcctggttggcttgacactcgatgcagagatccatgatgtggttccggcaaatagcacagttatcgacaacgatgtcccaagcccagagagataccgcgttccactttttgatctcgaatcgctttggcttcttggaagagggaccggcggcactgcttgaggcttcaccggcgggaaccatcgtcacgtcggaatcgagtgtcgccata
>2863
aacacagtattgtgagctgcagaaccgccatactgctgtgcaagagcatctcccatactttgatacatatccattagagctgctgcaatactactgtcaggatccacttttggcacatcagtcaaacccattgcatggagctgacgtcctaaagcttgaaggccataagcatactggg
>2864
aactagctgcttcccttgatcatcaacataactgctggtataatcatagaattcttccagctctacttcctcctcctcatcatcatcaccataatgcactttacagtgattttttgcaaccatatgtttcctgactgcttccaagctgctaaaagg
>2866
cacttcgccgcagctctctttttgaactcatagatggttatgaggaatgtctacgggccttcataactgaaagcacagatggagatgttcttgaactaagaattaaggatccttttcatagattgttgctgcatggagtttgtgagttctacaatctggcatcagacacggtgtcggatttgaatggcggtgtggagacgtccaaggcgactatgataaagaaaaagaaaaggggttctcctgaactcccaaagatc
>2867
ctaatggttcagaattatccgctgtatgtaactcatctgacgaacaagctacacctgctgtgaattttcatgaagaaaccgaaaaggaaagtaactcgaaaaatgagattgatcagcaagagaaagagtttgatgttgagctagtaattgcaaaacaagagacacatgatttgttttgtcctaattgcaaatcttgcattaccaaaagggttatcctcaagaaaagaaaaggaacattcatgtattagacaacaaagg
>2868
tcatcagcttgtacagatggctttagaagatattcatcaagtcgaatcaagctaggatagagaagtttcaacaatctttt
>2871
ccactcaaactggcataggaactggcattgcaattgctggagtagcactctactctttcatcaaagcccagattgaagaagagaagcgacaagcaaaggcagcttaaggtgtcaacttgaggatgtccagcactgtaaatcatcacaaatttctttctaaataattgactttgtttcagtattgtactatctttg
>2872
gcggctgaaccttgcttcactgcttccatggcgtactccacttggaatagtcgtcctgctggactccatgttgtaacgtcagtgtcgtactggtttctgaacatgtttgatgtaga
>2873
cgaccacttgtcaaccctgtaatgttggtgtaaaacttgtgagccagtggggtatcatgtgaatcaggtaaaattggcattataggtgtttgtgtttgtgaggcaccatcataaacaacaattcctctagtagttacgttgtgtgagttgacatcggaggaacgatatggtgtggcaaccatgtagtaagaaccaacaacctgattggtttttaagagaacatcgacggtttgaccgggcgcgatcacaacaacatcagtttcgtagtggtttgtgtagacagcatccaatgccacaactgtgaaactatggttcgctatcttaaagaaatgttgttcatcgagtgcagcgtt
>2874
tagggagaattttgttggagaaaaggatgttcaagttcttgaggatgatgactttatcatagtctctcgatattagcttagattgtcatcttcatgccttattttaagtt
>2875
tttctaaattaaccctagaaactggtttcttcaataagttttcacctatttggcaaagtttcttcaagttttcctcggtagcaatgtccacggaagaatctattccagtcaaggtatcatcctgaattctaaggtaattatcttccgaatgaagagcttgagtaacagcagataaatgaaaatcaaccatgtcaccacttgattgagtaaaaacatcaattaaag
>2879
gttttagggagcaccattccaactacaccatcagtcccttcaacaacataaccaattttagctgaatctgcataatgaggaagagcaaatccttgtggctcaagaacaagctgaccagcaccaacatttgttttagctaaaactggaacttgagagcttaaccaaatataataaccacctccatctccctcaagtaatggttgagctgtctttggtgttagatctaactccatttatttcttctcctcctgcaatgttggagtttccacaacgcttaattcagaa
>2880
ctcgttgaagattgcaaaaatgtatgcctttacaacatttttaggcctatgcggggttcctttcttctttgcaagcctcttgcgcaaattataattatacgtcctcgcattagtcacgtttgctccaggttcggtttggtctcctgcagaggcccaccctgtctccgtaactatgacttccattttatgaaatccagcatcctcca
>2884
aaacttccaatctcaaggtttcccgttacaacacatcggcttacgaatggtttgtacttttgcggctgatcgaaccttctaaccaaagaccatacctgaggaaccggtgctcttatatgcttaacaagagcagaagc
>2885
gaaacggaagagagaagttcgtttggagttaatgaagaaaaagagagagacggaggagacgtggaggatgaaggggagcggcggttcgggagagagagatttggcgggagacggtggaggagacgtgagagtgcgtcggcggcatcggaagatgagaggaggttgttggtactatttgacggcgttggtggtggtgctgacgtggcaccaccgtgaaggtttgataatagttgatgttgttggtcatgtgttgaaaatgccatgagtag
>2886
agcattacaagccatatccctgccgctttcgtcagtggatcactcaacatattcttgttgttttaccaatttgtgctatgcttgtaggatgctcaattttgttctggaatgtccgtcgaaagctacgcgtgtcgagacgagttgaggagctttatagcaaggtctgcgaaatacttgaagagaatgcattgacatcaaaaagtgtaaatggtgagtgcgaaccctgggttgttgcttctcggttac
>2887
ttcgcaggaaatatggcagctatgatgaatttatacaataacatacaacttcgcttagatccatattcagatccttttagaggtgaattaatggaagttcttgaaccttttatcaaaagtccttctccgaattcaacaccatcaccttc
>2888
atctctaattaatgtggccaattcaacatttattagtacatccagattttcctcatacatggaactaaacctacaagaaattgatcttatctctaattacttttattagttataattgtttcacttcttccatttctccttaggagataatcttaagatttggattatgcttaaatgtgcgagttaactatatcgatactcattcaatcgcaatcaaaatgtttgatcttgattaaacaactatcgatattgttgagtgcgtggatcataataaaa
>2890
aactcaatcttgcaaggacaatttagctcctttgcttgacatggtcaacacttgctatcaagcagccggaaaacgttgggctaatttcattgctgttgatttctacaagaggagtgatggaggaggagctccag
>2891
gcgtttgagaatggccctagatactgctcgaggaatgaactatttgcacaactgcagtccagtgatagtacatcgcgatttgaagtctccaaatcttcttgttgat
>2892
tgatacaggtttctcttgcattctttcattcgatgtttttacactggcaaagttgcatttttttgacatctaatatgtttgcagctaaatttcatcaagcacttccttggaggaggattcattaaacatatgcaggacaacgaatttctacatgatgtcttcggtttcacacccaagaaaaaacatcttaacaacggagaacacagaatgtctggtggtgaaaagaggatgttcaagtcaccaaatt
>2896
ttttcaggaggaggtggaaaatcggattcaacagatatagcggatataagaggaccgtataccgatctaaatggtatactagttgtcccttttcccgcccaatacaagcgaatctccaaagt
>2897
agaacttttcattgtttggcataaatttgatagtttgtcagctcaaggactgatgtaaaaataagacctttataggattgattgcaactacatttataaattttgtttcccttttgttgcttggcatgttttgagaatggtgcaaacaatcaaaattga
>2898
cgatcatcgtggaagagtgttccgaatgtaaccttgtaagaaccatctgtttgaacctctccaagcctcttgatttcttccctgagctttcaacctcttcttctacattcatcgttacaat
>2899
tcagaatacaataaaccccagtatatccatcctcctgctcaatcctatatatctagccaaaacataactgagaattgagatattaggcacaaacttttcacttaatattttatagatgatcattaaaattctgacccatattttagtagaacaatcaact
>2900
ttcagatagtcaacaaactcatcaataagatatggccaagcaccttcagcatcgtaatcagttaaattggggctaaccgtctttgcaaactccaaaagttgagaccatgtatcccttgatattgctttgttgtgtcgagcctgtaggaactggcaccaatgatcaaccagt
>2902
caaccaaccaccgccgccgcatcatcatcatcaaccaccaccgccattctacaacgactcatacccaccaccacaactacctcaccagccagaaactcaagtcttccacactggacacgtgtcccgtgacgacttcagtt
>2904
tgcgagcttctagatatcgccgcaaacaagcatccgtgcagtacttcaagctgtttcctgataaaggtccaattgcaaccttgagctcttttatcttggattcagcaagagcatctttggtttgttgatcttgttgagaactcccccagagattaaacatgacaactgaaaattcctt
>2905
gccttcctgctaatgagtctcgctatgctgtttatgattttgagtttatcactgaaggcaatgtccccaaaagcaggattttcttcattgcatggtctcctgacacaggaagggttagaagcaagatgatttatgcaagctccaaagatagattcaagagagagcttgatggtattcagattgagttgcaggcaactgatccaactgagatcggtc
>2906
ttttgtgttgcgaaattgtcatggatgtattcattcggagagggtataaattaataggtccaacgaatttggtcctactgtcgtcgtcgtttgtgttatctcagccgtttagtgcagaatttagtgtagtagaggcagccaatgtgtaatgggaaagggaagcaacaagatgaatttcaag
>2907
ttttgcgtttgcgttgcgttataacccaacctaagccggaggttaaaaaaggtagtctctcagacctatgattttgataaattcactattgact
>2909
aaaaaggtagtctctcagacctatgattttgataaattcactattgactcttctcagcgtcttaatctaagctatcgctatg
>2910
cccccctaaacccaaatggatacttcttttgtttattaggatagaacactccaaaatgtttctccagctcaggattcttctgattctcatcaaacaaaccaaatatataagtctcaataggaccattcctcattggagtcccacctttaacatgtctaatcaaattatcaagataaactcttgcattatcataagtagctgcaaatccaccatctgaaggccaaccactttcagacacaacaaccttaacaaaaccaattccagtattatcaattgcagcatgtaatgaatccaacaaagcatcaaataggttttggtatcctcttgaaccatcccaaaccacaacattaggtgaagtgaataaagcataagcaagtgaaatgtctttagggttatcagagtagctaaaatatgagtagatatttgcaagtaaaggtg
>2911
atttgggcgaggtgcatcccccttagtcctcttctcttcaatttcaatccaccaaaaccctcacgcgctacttttcccatttcctccttcatctctgcattttccaccatgggaaggggaaaattcaaggccaagcccactggtcgccgcaacttttctagccatgaagacatggttgctggcacctccacccgtcctaggacttttagacagaaagaagctgagaatgaagaggagccatctaaggaagtttccgaggacgagtctgaagaagaatctgaagatgaaaatactaaggcaaagggtgttcaaggggttatcgagattgaaaatcctaacttggtaaagcccaagaacattaaagccagagacattgatattgggaaaaccagtgagctttcaaggcgtgaaagagaggagattgaaaaacaaagagctcatgagcgctacatgaaacttcaagagcaaggaaaacaagaacaatccaggaaagatctagatcgtttagctctgatacgtcaagaaagagctgaagctgctaaaaagcgagaagaagagagattggccaaagaacaaaagaagaccgaagctcgcaagtaaatttcgtgggggatgttgcgtgtctaagttttactcctatttgctggaggaatattcgcattagctatatttcaacattttatatgtccattgtctttatattgaatatgaacattccatgttggtagcatgtttctcttcacttaatgacttgaaattttagttttacatgttttattctccgaatgtggcgttaggtttcaagatcaaaattcagttaagtata
>2912
ctttgctctatgaaaaattccacatgactgattggttccagaagcaagggattccagcttccagttggaaattgtaggattaaaattgttcgcctctaggctcttttgcttttctcgggtgaagttctttagttatattgctggaaagtg
>2913
ttctttcactccttgcaataaataaagatttgcaatcaaattgttctgtattactagattgtggattaaatcaccttcatttatttgtatgtgatataatttgaatagttgatacaggctgagtccgtgctgatgatgtggaagatgtttaattgcttctgaaccagttggctcctggaactttgaatgtgttaagcctctgttggtacttttttatgggctctgcc
>2914
caagcaccaactacaacaccggctaaactggttgagctaaggctcaggagaagaacaaggaggcaagcgaaacggcagagggagaaaggaactgttacaaatagcatagagcaacccagtaaggcagatgctcctcctaagaaatgggaggaaatgagttttcaagagaaggcaatggagctttatgtgggagagaaaggtgctctgttttggcttaataaatttgcatatgcttcgatctatatcatgattggagcttggatagtgtttaggtttgtgggtcctgcacttaatatttatcagttggatgcacctgtactgacacctagtgatgtattgaagggataacaagtttgtattgtaattttaacgtatgtattaaacttttttaagatcacaaaaatctatcatttttgttaaatgagttgtaatgataaagtcttata
>2915
aaaatcactacttaaaatggcttcctttttcttgtcctcactagtgttgttccttgctgctcttatccttgttcctcaaggacttgctcaatatcaccttaatcctgtttatgaac
>2916
cgtaatctctacactcggttcatccgatcgtctctcggttgttacattctccggcggatccaaacggttgtttccgttgcggaggatgaccggccgcggtcgtagatcagcgcgtcgca
>2917
ttcaatgttaaaagaaggtgggatgatgatgtggtcttcaaaaatcaagcccgtggtgaaaccaagctggctaagcgattcatcaatgacaccatcaggaacgatttccataggaaattcctgcacaaatacatgaagtaaaatccttatgttaaagacctgtggttgtttggagcctaaagaaacttactttcattttgtatctacatgtattattaactgttgatggttacattgatattttcttacgtgtatgtgaacaagatactcaatgttgtagtaatttggtccatttatggactacttgaatttaagaatctggtttgg
>2918
tgaagtgaagcaaattattatagaagctttcaccttaatagcagcacgaaccgcagaggatgcaatagattccaagtgggtcatgggttctccaacatgtttgaccg
>2919
atcaatgacgatgatgatgatctgagaaacctcgtttgtctcagagcacatccatgaagaaaaagttattcaaaattcaaaatcagaacaaagtaaagatttttcaacatgggtctgtcgaaagagaatgtaacaggtcttattctagcgttggcgtcaagtgtcttctggccttgcaggttctctg
>2920
tagcaacaacagctgccttagctccagccatcacaccttcatgagaacagcgcttggccacggccatcctctgatctagataagccaaactagttctctcaagtggagagttagcagcaacatttcgcttttccatctttcaagattgagttaatttgagttgaacaaaagctaacaatgaaagaaatgtttgtaaagaggtgaatatatgattcccccgt
>2921
atccaattcctcatcaagaccgtcactttcttcttcccactggtcctgctcctttggctccgctttgttagcaacatccgaaggaaccttcagcggcacaatttcctcagc
>2925
attcttaggaatagcgagggggagcggtttatggaacgatatgctcccacagcaaaggatcttgcttccagagatgttgtttcacggtcaatgaccatggagattcgggaaggtcgtggtgtaggacccctgaaagatcacatctatctacacttaaatcatctacccccagatgtgctcaaggagagacttcctggta
>2928
gagcatagccatatgatctgcgcctttgatctcaaatacatcattaatgccaccattttggatcatccagagttgaaatttcaatggaattgcaacgtcttcattgcaaacaataaaagtacttgtaactgacccataaccttgtttcgagaataacttgttttgctgagtcaaatcttccacaaagagggaccctggccttactaaactcttggccaattcaagatcctcagcggaagagcattgatagagcttatcggacaagaatttgggaccaaagaacattgctgttttgtttccactctcgaagaattcagtgtccaaccattcagccgcagggacactctcaatatacttttccagaacataagatggtttgtgttgaatatcaggaagaaaagcagttaagaaaacagcaacaacaatcttttctggaaattgttccatggcaagtgctatgttaagtcctccaagactatgacccacaagaatcaccttttcattactaggaattgtggccattagctccaacaaaggttgagaatactctgaaactgtatcaacatcttcaattttcttcgagttgattccagaagcagcaaggtctattacagtgaccaagtgaccagaagattctatgattgactt
>2935
tgaatgattttgatctaggtctcaatgcacttgattatgaggtttggcttggcgatgataacattggaggtgcacagctcagtaagtctgcgaatcttgagaaaaacgcaataagttacattgatgttccgattacctttaggcctaaggatttcggttctgcgttgtgggat
>2937
aacttatgcccctcacatagacactgacctttcaagtataaattatggcaacactcattctatacgaaactgacttgtacaatatgcaggaaggagcattgtgattaacaataaaaggaaatagtatgaaacgaacat
>2941
ggaaaagataaccctattatgttggataagattcctagctttactatggatcatacttcttatatttctgattggtctgattatgtcatctaaggacatggacacacaggaactggtttggacgttgattcagacgattcaacctccaaaaacgcgttactgtgtgtatagttaaataagttgtt
>2943
gttctttcatgcctcatctcaatttctgtcaattttagcacatttcttgtaattggaaagacatctccagtcacctatcaggttcttggacacctaaagacatgccttgtattggcatttgg
>2945
tcaaaggaacatgcaactcacaagtaatctttggcttaatcgtcctcgtcttaagcactcccagcttaaacctaatcctaagataaatcttcacatcaatctcataaaccttagaatccctctc
>2947
attgcaatctgtctgcactaaatgcctcagctctgatgatttgcaggttcaaaacgccagagatcaacagcaatatcgacctctttcttcttatgaaatttgtacaatttcggcacatcataccgaagctcacatagaacttcagcacttctagcattgaaatcccttaaggctgcacgtttcacatgatctcttgttgaagttttatgcaaagaataaacagcttga
>2950
acaagtttgattcatgacaaaaacagaagcaatttttagcaatctactagatactaggctcatgttgcattatgggcatctttcctactatagaaaggcatcatgcagtttgtaattgtcatgtttgaaaataatctcaatttattattgtggtccttaccagtatattacaaatatacttatggattttcttaattcacctcattgcgccaataatttatggtaaaattcttgg
>2953
tactgaaaaggaaagacaagcccgaagagctcagaaagcacaatctcaagcttctaatgtggcacatgctgactctcagcatccttccttgtttggtgccatgcctatgggctacgttcc
>2955
tcatcaattgatatgtctatgataatcacttttccatctttccctttgtgtgaaattgcttctttactgttcttcaatatcttcaaagatagttcatcattccaatcatgcagaacccacttgagtaaaacagcatcagcagaggggacagatttgaacatatctccaccaacaaagttcaaattttcatttccagttaagttaccaacaacctgtggctgatcaaaaacagtgcatttgatgtgaggaaatgcttcatgaatgagttttgcaacaccaccagttccacctgccacgtcaaccaaagactccaaaccctcaaacacatgcttattctcttgaatagcaagcttaaacaatcttgaatcagccgccatagcatcttgaaatatactcaaataatcagaatctttgttaagaaaatcccaatagttctccccagttgcacact
>2956
tgatagaatttgcgtttgaagtgcgaaacgacgtcggagcgagaggacatgtgaggagggatgagaacgttggcccaataatcgggccatcgtgagtcgttgtcgtaatcgtatgaatccgccgctaatcgcttcagtttctgtggatcttctttctctt
>2957
caatctcggttggcttcttatcacattgcttttcaaggcacgagtagaaagcatcgcgagccttgtagcatgattctctggctttggagagaacatcggattggactttgtcatcgtttcctgcttctgtagcataagctttcactgccattgttgatcgataaacctccccccgt
>2959
tatctcaagcatcatcatgtcctaagattgccaaaagcattttctcatagtcaccagtggtgtccttaacaatggcacgatcaagagggacactgtccctcctttgatactcatcacccacaattttcaagtcaatttcagctcttgttgccacaactcttgtaagagccccttcatccgttcctcgcttattgatcgacagacgaattatctttgcaaagtacttctcgggacgagtcaagcacttgacagttgatctcagtaatgacagaaactcgtcttttggatcttctttcagatccttgtttatatcttttccaaatgcatctttgtagtgattcaaagtagcattaacttgtgctttgctccttgtggccagaatcctaatgagatcgtcgtcgttataggcctttttt
>2960
aaacaccagccataacaaccggcacaatcgacttcatcaccagctccggtctcatcacacccattgaagccactcccacaccactttttgcagtaccatacgcagctcccatacatgagaagacgagagcagctgcggctccaaggaagctaaaaaacggtgccgtttcatcgccgctgaatggagccattcctaccgaaacgacgtcgaatagatccgatctaagataaacggttt
>2961
aagagagagagtatgccatttcatcatttaaggctggaaagaaagatgtcttggttgcaactgatgttgcatctaaaggtttggattttcctgatattcagcatgtcatcaactacgacatgccagctgaaatagagaattatgtccataggattggacgtaccgg
>2962
gagaagcttctattcgatctctccatgctttgcactcttgttcttgtcataagctcaaaaaaagtgaaaggagtatatactgtaacttaaacaaaccagatagactcgcccttgtcactgcatactagggacagaataattcaaatt
>2964
tcctttaattgtctgtgaaagcatcttatcagcagttgggagcttaaatttgttagctagtagtccagatagccacatggaacgtatctcggaggtgtatagattcgaaacactctcaacataacccacaaaggccatgtttggaatcaatggatgaactgttcccctgtacaatgacatcataccagaagggtattccaataagctactgaaaggttctggcaaaa
>2965
ccacttcttgcattaagacactcctttccttcttcaatctttctatctcaacctcggctccaaatttccctgcatcagaagacgatccaacatggttaccaacttgttgagattgagacgaccggcgcctttgaatgttcttcagtaagtgcttcttccctttctggaaactttcattgaaaaactcccatttgtcggtgtcaatctttcggaaccctttagctattaatatta
>2966
ctctcaagctgccgtgcttgaattggagttagttatgggaatgacttttgtgttcacaggagggaaatacaacggtagcacactaagtgtgcttgggcgcaacgagatcatttctccgataagagaaatgccgattatcggtggaaccggagaatttcgattcgcacgtggttttcttcaggcaaaatctc
>2967
ctatagcctggtaggttggagaggtaccatgccaccaatgggcttgatgtcaccggagtctccaggcttccgatgaacgggtcgccgttgatgggctgaaccacttggaatgtgggcttttcagattggacggctttaacagtgaagttaaattgtcttctagaaggcaattgatggagtgatgaagagccacagagtcccttgggtgtgaccaaaggtctggtgaaggtggacttgagttggcttgccataggagaagcagctgccatggctgaagttttgatgattatttcacaa
>2968
atatcaagcttcatggtttctaagactaatcaaaagtatgcaatttagctacatgttaaatacttagcatgcagactacagtcaatatcatctgaattcaagaaatcagtcatagcaagatattgtggttaaacagttttatataatctacttgctgctaca
>2969
caagacacccatacatataaaaatactatgtcatcatctttaatataccacacaggattcactaatcatcagttggctaataaatcattgcacttgcattgaatctatgttcttactcagctcctccagcttcttcatcctcaatctttcactttcacccaccaactccattaattttgtaattaactgtactttttccctgtttttatcattaaaagcttcaagggcatctttgtattctttctccttcttctggcaagattgaccaagtggctttaattctttgtttactgaatcaattt
>2974
aggacggcgtccatttttcacagcagggtgatcagcaagtggcctaccttggaactctgccactggaattgagtcaatagggaaacttgagttcccaaatttcttagggaaggatgaaagattcatctcttcatcatcagagtcacccatctttagtgcccccgt
>2975
cgccaatatttgtcaactgaagcaacagtctctggacacgcaattcctttagtttatcctcgtaatttgcaggatcatccctccatctgaagaatgcttcgtcgtccaaccaagctccttctctacctttggcaatatcagaattcagataccagtctttgagcaagttcatggcagatacatgtgacaattggtcgccagcagcatctctcacactgttgatcagtgagtgctcaccgattcttctgtgcagtctccgatagaagacagaacgcgagttacgccaatcaagaacttctctgattacaccctttgcagccattcttaaggaggtatc
>2977
cgcgtgctgacaggagacatgctgtaaggagagcgagaccgggaatatgacctgtgtcggtcataatgatagtatgatctgtgtcggctagagtatggcgagtatgccctccttcgcctgtattcaggagagtgggacttcctccgcctatagtcaggagag
>2978
taggatgaaagaaactacacttagtcgacttcctcaatcttagggccagcaccacttccaccagtaggagcatcatcatctgcagcagcacccatgtcaggacctgcaccaccctggtacatcttggcaatgatagggttgcagacactttccaattccttcatttt
>2982
aaaccacaaagcacgcgagagacaaaagcaaaaacgtaacagtcttggtcttcctcacagtcctcgtactcccacaaccacactagtgtctcctacctttagtactattacaa
>2983
ccctctctctcctcctcttttcgccctcttctcttgccctttgtgtctcctcttcttcccgagcccttctttctttttccgcttcttcaaaagcttctttttcagtctctctattattaatcataaattcttccacagcttgctttgcatattgtggatcgtcacaaattaagatgttgtcataaatcgaaccagccttcacctgccacacttcaatgcccacatactttattggtttcagcacataaagatcaggatcgtcctcaa
>2984
catctatcactggagtgacggtggagctcgttgaattcccggcagtgttgacttctccggccaccaccaagtcttatttcctcggtggcgcaggagtgagaggtttagacattgatggagagtttgtgaagttcactggaataggagtttatttggaagagaaagctatag
>2986
attgatatccattgtgtagcaggaacccccaaacgaaccttcttcttgggctgtgaatcatcttcttcttcgatattcaatcttcccctcttttgcccaaccttttgagcaccttcagtattaattggccgcaatgcaggatttggt
>2987
cctgcttctttgcctagtccaacagatttgcacctttttaaagaaggaattcgtccgttatgggaggactctgctaactgcaatggtggaaaatggattatacgattcaaaaaggctgtctcaggtcgtttttgggaggacctggtgcttgctttagtgggtgaccagttggattatggtgataacatatgcggtgca
>2989
aaagagacttttgaagaattcatcaatggcagtcaaactttacatcgtgtactactccatgtatggacatgtggagaaactggcagaagaaataaagaaaggagcttcttctgtggaaggtgttgaggccaaactgtggcaggtacctgagatactgcaagaggatgtgcttggtaaaatgagtgcaccacccaagagtgatgtaccaatcatcaccccgaatgaactcgctgagg
>2990
aaaggatgaggttttcattatgtcacccattgattcctttgtcgaaacaatctttttcaggatctgacgaaactgaacagttaaagcatcacttttcttcttcagaagagcatggcctcttgttgctccaaccaaacgtgct
>2991
gaacggacaaaacataactatggtgatcagctgcttcggttgaagaatcccaccaagaaagatattcttgctctgtatgagaagtttattcttcagaaggcataacaggttttgaa
>2992
aaaatggaagcgcttgtatgcagaaaattgggtgacccaacggtcaccgtggaagacgataacagctcaatctttgtatccaagaatcacccaatccctcagttgaattctcctacatcggtcagagttaggatcaaagccacaagcttgaatttcgctaactatttgcagattctcggtaagtatcaggagaaaccgcctctgccgttcattcccggatccgatttttcaggcatcgttgattccgttggccctaaagttaccaatttccgtgttggagatcctgtttgttccttcgccgctcttggatcgtatgcccagtatatagttgttgatcagaatgtgcatatgtt
>2994
attccctcatcaggaattgtttggataccctatgttgcctagttcttcagaaaaacactacagtttaggaccagcagagcttcttttcaatggaaagcttactactgttaaaggtcttgaacttattttcgatagtggaagctcttacacttacttcaattccaaagcttatcatgctattgttgatctggtaaataatgaattaaagggaaaacaactgacaagagcaactgaggatccatctcttccaatttgttggaagggtgc
>2995
acccttctagctgtttctgaatcaatgccgcgtgcttggaaatacaagagctggctttgttcgaggtcacttattgctgctccatgggaacacttgacgtcatcagcgatgatttggagattcg
>2996
agtgacggacggacaagggtagcaccaattcctgcacctattgatgcaaacactaaagacgaactacaccttattgaagtaagggcaaccttctgtccaagaattcgaacttgctcagttgtatcgacgtcactatcttcatcattggacctgaaaatggacctaaagaatcgatac
>2997
ggtgggctttgaggcccgtagataggttggtgaaatggccacgcgcattgacctggacattgtgtttcggaattaccaacccaaatgtaagcgaatttgtaactcttacccttaataggaacagaagaagaataagaagaaccgtgagtcccacatcggtccatacagaagcgttccacagccacgtcagcggatgttagaacaacgttaatggagtctttgttgtctcctttagaagctaactcgataaggtttttgcttgtgagtgattttccaagtgagtaattctcgtcgagaatttgctta
>2998
ccaattgacttgatgcttttatcacttaactagcaaaagaatttgacctattttacaacaactaagttggcaagatgtataattcaaaaattctagtatt
>2999
ctccaaagaaagggaagacaactgatggaagagaatgatcgactaaagcgacatgtgacgggcatgatgaataatggcaaaattgttggaggagttgaatttgagaatgtggttattgaagaaggtcaatcctcagaatctatcactaacgtttacaattccattggtcctccacaagactatgagagttcagacacttcactcaaattagggcttccatatgccggatgaaggtgtgtttaacaagt
>3000
gagctttttctttctgaccattatgatgttcagagtgctcacactattgaaggaaaatgtgttgttcactcttttaagaattatactaagcttgagaatgtaggttctgaggattattattgtagatttgagtataaggctgctaccggtgctttcactcctgaccgtgttgccgtgtattgcaaatgtgaaatgccttataacccggatgacctcatggtacaatgcgaggggtgc
>3001
aggaactcaaaaggaaacccaaaatgcccttaattcacttcttctctagt
>3002
aggaactcaaaaggaaacccaaaatgcccttaattcacttcttctctagcaccatgttatgaaatatattttcaaagatatttggtcttgatagttgat
>3004
gtttcatctaagacaacttctttgaagctttctaggtgttagcaccactacactagatggagctgtaacaatctttacattagttcctgcttctgtatttataaactcggcaagtgaatctgcagtgcgtggcccttcaaactttttgggttccagagatccttttggaaaccactgaatcgttgggtacccagagactccatatttggtgcacacactcttatgctcatcacacgtcccccccg
>3005
agcaacggtaaactacccgatgatagaaggaatgctattaccgagcttcaggctgttgtctcagaaaataaagctttccagttagcatttggggcaatgggccttcctataatgttacgtgtgttaaaggaagaacgtcatgatgttgaaatggttcgtggagccttggaaactcttgtgagtgcattgactcctattaatcatgcaaaaggatcaagtaatgaagttcagccagatttgatgaatactga
>3007
ttttttttttttaaacctacaaaagcttactgtctccatacatcatagtcataattaagatcgtttcccttaaaatatacataaatataccagacaacatttggtgcagattttcaataccaacataaaatctaactgttaaagtaatactatattcacattcagaaggaaacgtcagcgct
>3008
atttctcattgaaatttatgacaaaacttgcatcatatttgaagatcagtttcttgtttaaatttgtgtgtggatattctctaaagaaattgtaattctaggtaccttttac
>3010
tttttgcaccttggtgtggacattgtaaaaaattagctcctgagtggaaaagagcgtccaataatttgaaagggaaggtcaaactgggtcatgttgactgtgat
>3011
ctgcatcagtatctccaacgagaacatctagacccatttctccaaggcgacattccatttccttttcaacaagaggcatccatgatgataggtcttcagcgctttcctccataggccacggttcaatatcaagctctgatccagtaataggaccccaagcgggacgagcacgggtggatgggaaggaattctttcgccaagtgaggaaccgtctgtcgtacgagcagtttggtgcattcttggcaaa
>3012
cttcgacagttatgttcttctttaggaacaagcacatcatgatagaccttggaactggaaacaacaacaagattaattgggctatgaaggacaaacaagagttcattgacatcattgaaactgtctacagaggtgcaaggaaggggcgtggtcttgtcattgctcccaaagattactccaccaagtatcga
>3013
gttagagtttgttgctcatcttattcttcttctgtgacagatccttataagatattaaaggttcaaccagatgcttctgaatctgatgttagaaaggcttttagacaacttgctttgcagtatcatccagatgtttgcagaggaaaagattgtgatgtgcggtttcacgtaatcaatgaggcttatgttgttgcgattacaaatttgagagaagaaacaaagaagagagaaacatatgagaaggagaagaagaagaagaggtgttatgatgatgaaccatttagagga
>3015
caattaatgcagaataaggcaatgaaccaaccaaatgtcagcaaatcagaaatccgccagtcaggagataaatgattatttgatagttacaatcaagggcttacgaaatggtactactagtattattttatattttctgccacccaaactacagtatgccatgttttgtagtgtaacagaaggacctttttgtaagttctcagttgcaagctactgctaacatgtaaattattgaaacttt
>3017
tttaattgagactagttttcaacgaagatgttttgtgcttcagtttatgctgttggttaacattttagcatcttttaatgtttttgacaatattatgttggttctgagttaaactattttggttatttatattttacaattttgtcaaca
>3019
aatcgtgccaactctcttcttcttgttgttcttcgtcgtggaaaaggaaaggtcgagcatctacggcgaaatcggaagctaacactaccaccgaaaaatcctccgatgtgctacccatcgccggctttgctctttctctct
>3020
aggaggaggatggggcaatggcagttctgtttcttcccctaaagcaagatttagatttggaatcacaccctcacggacatgaatccctttcaatgacatggt
>3022
tgatgagtacgtatatcgagtatgttgctgacagattgttggctgagcttggatgtgggaagatttataatgttacgaatcctttcgattggatggatctgatttcgcttcaagggaaaaccaacttttttgaaaagcgcgttggggagtatcagaaagcttctgttatgaatagtttgactgcaaatgggactgatcatgtgtttaagcttgatgaggatttttagatccagaaattagggttatctactaatatttatatttaatttttaataattgtttgtgtcatgtgtctcccatcattttatggttgag
>3023
ctttaggttatcgacagaaaggtggagacaatacatgataattgtttagtcatcttggtggagttctagctctcaccgtaatcctcaattattttcatcttatcagaaattttctttatgaaagtcgtatttcgtggatgtattatgagagaaatccaacgatagctggcgaagctcgtgggtcagggtggatggcccacagt
>3024
tcaccaagcttgaaatcacaaagttggtgtctgcaatattttactttggatacatgcttatagcttcttatgcgttttttgtggtaaccggtactattggattctatgcatgcttttggttcacaaggctcatctactcttcagtcaaaattgattagtta
>3026
[truncated: 927,972 more chars]
