# Supplementary material for: Rapid transcriptome characterization and parsing of sequences in a non-model host-pathogen interaction; pea-Sclerotinia sclerotiorum
Source: BMC Genomics. 2012 Nov 26;13:668. doi: 10.1186/1471-2164-13-668 (PMC3534286; doi:10.1186/1471-2164-13-668)
Supplement: Additional file 1 — Fasta files for 10158 contigs (pea and Sclerotinia ESTs), parsed into ambiguous contigs (1a), no blast-hit contigs (1b), pea contigs (1c) andS. sclerotiorumcontigs (1d). [file 1471-2164-13-668-S1.zip › Additional file 1d_SclESTs-2780.fasta]

>2
acctgttgctgtattttcgactgtgtaaagtattttggatcgcggaagcaaaagcaccagcggatcccgaaatcaaggcgccgttgattcctgctttcaaggcatcttgagggtggtaaacgtcactattcggtgccatgttggggcaatgcgggaagtcaatagttccccccgt
>7
cgataacaaattcatccatatttatgtataaatactcgctcgaccaccacaattcataatcatattgcttcccctacaataaagcttttggattcatctactacgtacaagtgcaaaaatggcaacctcccaacctggtctcaatggtcaacaagatcttaaagatcacactcccgatcacggactctcctcattatcactttcttcccaaaccatccacgcagatgatttcctcaacaaaggtccagatgtcg
>8
ctaccctgtgtcctggtatttatagacggacgatccgtggataggatagttggattcgagggtttgggttacacacccgatacattcaccacgaaagatctagaagcaagactcctagcctcaggcggtataaaacgtcaaactacctctggcactctctatcttgacaaaaaagcaaagaagcaagaagaggaagaagacgatgactgggatgattgatgataaattttg
>9
gatggtggaggatcaaaaaggtatcaggatacgtgtgtgcggtagtgcgaaagtgcaaaagtgcattatacctagaggaggcaaatcaaagaagagagacacacagatgaggaagagaaatgcataatgcaagtacgagctgataactattcaatgaagaag
>14
gctaacacttaaaccaataactgcccatccagtcttaacaaccgtagcgttcttaaaagtctttcccatatcccaagaaaaatgtcttaatccattgaaagaatggtatgtgaacggtaaagccaccgagaacttagccaaaaccttcgcagccaaaggcca
>16
ctccaacttctctttttcgatcgcttccctcatatctccatcctcttcttcatcatcctcattttccgaagtgccgaattcagcaccttgataagtcggacgcgatttctcaacttcacacttcacacccacaatagcttcagtac
>17
tcacaatttgacacctacggcaagactttctccgaggtctggcgtggtacgacgctatttaatacaaccgagccggcaaatattcagcacgtagcggcattggctgcggaagactttggcaaagaccctgatagagagatagcccaatggccgcttttgggacccagcattttctcagatggacctgcctggagtttgtcgagagatttggtgaaacccatatttgctagggcagaagtgtcggaccttgatttctttg
>18
ggtagctttgcagtatgggcagtaagatttactgaatacggcaacagcattctcagcaataatgctatcagtctttgtttgagcagcagacattctcgcggcggtaataggagaagtaagtaaaaaacgacgaaagatattaatgatgggcaaattgtaaaagacctgttgtacctaggtctacaggtgggaagttgattgttttatatgtgaatttcgaag
>19
aacttttccatctctcctagagtagcatcctccccttcactcgagcttccacctctctcattcaatcgtctcgatgcacgaagaccatctcttccccaactaggattcagatccaacacttgcccttacgcaacagaattcgaagcacaatcttcatgtcatccctcgccagaaagagaatcgtaccctccttggtacacttctaattccttggct
>24
aatcatccatgcaactccatcctcttttccaacacttggtatgaagatccatgcacctttttactccgaatctctcctctcattcatttgcctagctcttatcctagcctcgataaatttgttcaaatgctctccaataggaccataagcctcgaccggataccagcacttcccctcatcatcccacgtcgtgacaataatactaacttccg
>26
acacaatattcttatagagtccacgacgaacatcgataggggaagattggataacgccatccacaaccgttggaagtggagtcaagaaatcggacgagtaaatttctgggttgaagaagatt
>47
ccccaactcggaatcaaccatctccggcgtcaccggaaactccatcacgacccccttctgcaccgcccaaaagactgcctttggcgacccaacctccttctccgaccacggcggattggcctccatgtccgctgctttcgaagccggtatggtgctcgtcttgtc
>50
tttctactcgatatgcaacttctgggtttaggcctgcccgaggtgatacgacggtaacctttgcatctgcattcaacacgttcaaaatccgacctgctgccacctctccgcctccaactaccaatactcttttattcttgatttgccatgccagtatcaatgaaccgccaccctcgatttcaggaaatttt
>52
tgggggatggggatatgctgaaccaagacggaaaaatcgaaataggatataattggaaggtttcggaaacggcggcatcttcgcaaccattactaccgatgcacgagcgggtcgaaaatgcctcttctgttgcaagtatataggcaattcaacctgccgcaggaatgttgacggcagtaaaagggcaacggcaatttgtaccttttgacaaaagacccacacgccaggaacacgaactgatttgacaatgat
>55
ggggcgcatgattcctgccgtcgtaagacgttggtgtgtaactgcggcctactgaagatgaatgttgatgcatggattgggaagacgattgtggatatccgtgctgtggatttgtttgaggaggtatctgatgtgaaacctgttgcatttg
>62
cgacatgcgcaaaaccgaacagacagttgtgaagattccaagggcaaaaacacctatgataccgaatttctttcgattatccattcgtagaccgtagaggaagggaataggaaggaagaaaatgatcacatcaaagacgattgttgtgatagctagaccgaagaaaaggggaccgacgggaagacatttcccgggtgttttgggcagccaggacttttgtaccggatggcagttgaacatgagtgcgagagttccggctacatgtcctaggata
>63
atgcgtggttcctaagctgctggtagtaatggtggtgatgcgaatgactgtaaatatatcgacgatgaagataatcactggaaaggtgatgttagagttaaaataagaggaaa
>67
catggtaagaatgctggactgtacatgatggtcgtagaccctgatcacaggtctcgtggtgttggtgggttgatgatggaatgggcgaacactagaattgatgaaatggggatagaaggtttcattgaggccaatgagctcggcaggcgcttgtac
>68
acttataatccaaccctttcactaaatgtgtgctctgaacatcaccacccaatatctcgtccctcaattttatgaatgtagcttcgtcaatctgttgtagcttcatcatctcctctaatgccttg
>69
tggcaatttaggagccaaagctaccgtcaaaccaccaaacccacaaccaatatctgcaacctcaacatcttgcttcatcttcttcacattgctagatttacaaacttccgaggtttcttcaattccttcggaagctgttggcg
>72
ctccgttggcatcgggacgatatcccgtcttctgcaacggctgaagaggaacttgcgagattggcggaaccggcatggcatgcacagtggaatatggcattatatgatgatgcgtctctcattgtagttccccgatctcataagagagctcgaaccgatgcagagagggagatgaatgaatatgcaacgggagtagagggcgagattagagttcagatga
>75
aaactcattacgaacagcagaaggacagagttgcacagatcgggaagaagcctcctaagaccttcgaggacccgacccatgaggcctcggcaccagatatactcatacaacgacgaaaagaaaagcacaaggctcggcccgcagatgtctctccttacgatataactcgagatacagcaaagtccacacaagtggaagcgtccgagtcgcctttggtattcaaagtcaacaaaaatacgtcacaggtcttctccactatgttcg
>83
gtaagagcccttgagcatattcatgtcctaatcaaagatgtccaaaaggatgatgttgagttttggacgggaaacaaggtatagaatcatgtatatacacggaa
>88
ttcggattcaaatcgggtcacaatcaatcaaaatttggagcacgataggatattgaatgcattcattactggcatacattctttcttatcgggaggatgttatgcttcagtaatgggtggatgtggatagattgttgaggatctatggtgatggaaggatgggagattcttccatgattatttaatagagattgattgatggggatttggtggaggaacttta
>90
acatctatgatacaccgagaggtctcaatactctctccctcgccacttctgtcgcaaaatcaccacccttctgtaatgctactgctccaataatggcgtacaatgaagtggcgatcacaagatcaatgccgga
>97
gacaatgaaaggtttatctcacatctcaaagaagctgggtttgtaaaggaacgcgaaatcacctttccccacaagcaagctgcattcatgaagctgagaagggagt
>98
ttcgaggttcttggagagctcgctggtgagagcggatgatgaattggatgtgtaatttagaacaaggttggcacctttagatgcgaggttttcagcgattgctgctccgattcctcttgaagcaccagtaataatagcaagttttccctccaagggtctataacct
>99
cataaactcccgttttcccacacagatccccgatctctaaatcaaaaaattgcgatctccatcatctacgactatttcattctcttttcaaccatgaatcaaccatgtcaacatctcctcgagtacaatgtcaagtctaccgaagtttcaacctatatcagaccccgttggccagcaaaccaaaaagcacaattccatcaatttgccaaactagctcctgaactccaaaggatgatattcgaagaatctctccccgaaggccg
>112
gacaaatcgcgacaaatccttcaaaatgtcgacgaccaccaagaagaccggcggcaagacccaaagatccgccatcgctgatgttgttgcgcgcgagtacaccgtccacttgcacaagagattacatggtgtttctttcaagaagcgtgccccaaaggccatcaaggagattaaggcattcgct
>117
ggtttcagttgtggcttcagttgtggtttcagttgtgataatggatatcggtgtaaagatatgataaatatgaagagtattaggatattaggataatatcgtgttgtggatggagaaccccaatataaataataatgtttgagaaaagatggaaatatggggaatgtatggtttaagcttttgtttgtttaaaaaaagattagatcaagttttcgaaggaggctggttatggtgtgggtcgtgtagtttgttgttatgtttcagtaaaaatga
>120
aaatcatgctgtaaatgagtaggttgtgcttgctgatgtttatgaaaatgttgttgttgttgctgctgtggtagagataatatgcctgcattggttacattttgacttttaggggtaggctgacgaggtaactggactgga
>121
actgtatacctattcagcgatgcaggaagctacgtcaatggagaagttttggttattgatggcggaagctggagacttccggggcccatggctggagcaaagagat
>123
ttagagaggttaatgggagaagggggattggttgtgcagattagtacagtgggtggggtggttgcttttgggggacaggcgttttatcatgccagtaaattcgccctcgaaggcttcgcggaatccctttcccacgaagttcccccatcctggaatatccgcttcctgatcattcagcccggcggcgtcagaacaaactacggcacatcatcacttgtga
>126
tattggaagacatgtttcgaatttgtttgttacacaaacatatgaaggacaaagtgatattcattgtttgattcttggaagagccatcactggtattcaagcattttgttaatcaaattcaaatgaatcaaatcgatttgag
>128
tggatagaggccgtagcttcctgcattgccagcatgtacgctttcaacataggcatgttctcatcgaaaattggtggtcgataatatggctcatcgctaagacccaggacaccattgcatagcttttaaaccc
>129
ggaaccatatcactgatcaaatcggcatgttttcattcacagggttgactgaaaagcaagtcttggaattgagaagcgaggctcatgtgtatatgacgaacaatggaagaatcagtatggcgggattgaac
>131
tcagttgatgatttggatgcagcatgtcagaggtttgatgaaatgggagttaattggaagaagagattgactgacggccgtatgaaaaatgtggcattcattcttgatcctgataactattggattgaggttattcaaaatgaaaagttaaagggaagagctaattggtaaattttgagtgggatatcaactcaatcgggtacatcaaaagttgcatgatgcagtattggaaattgcagatattaatcatagtagcaaatgagtgcatatttcatcaaaaa
>133
tttcaattacatcctcagtcgcacgtttcatcgaggacgcactcgaccgtcccagggatccagcatgtgcatctaaagatttgcgatcaaggacaaagactgaggcagtctttccggttgatttcttcttcgcatcgtatatcttccatggtccggaatatgaacttggggtagatgatactgagtagttcgaatttatattcgaagtgaaggatttcaacgcggaactaaacatcttcgcaactctcctccca
>136
tcttgggcgatggattcgaaggttagggatttggtggctttggcttcgaagagggttttggatgaggatgggagacggtcgatgagggtgctatcgagcgtagcgatattggatttatcagacatatttgcggattgtgatgaaaaatactttacttttc
>137
ctctcctaccttatgacatatcatctcaataattaactaataatcaacttctccttcatttccacctatcctcctcacacatacttcttcttccccttccccttccccttcctcttccccttcctacacctcaaaccctaacaacatcgaaactcttccaaatgcccaccgaaaacataagagatctttaaaa
>138
ggtggccttggacctcgggacagacaagatgcggttggaggcgacatctacgcggcttcatctataaacctcctccttccattccctcgtgttgatatttct
>139
tcaatggaagttctaacaaattatattcaacaggactcccctattattacctcagaaagaccaattgtgaaacaagaatatccgaacaatgacgacagtactactactccgaggagtgatctcaaaatatcgtgccttttctccttattcaaccgcacttccataatctttaagctcatgaggcatatatctatgcttggacagcaccttcttgagtcaacatatacttgtaagcaccgaaagcagcaagtccaccgatgagaatgatagcgtagagaccgatacccattccagtctcgtcttgggatgaggttggagaggcggttgtggtttggggttttggtgctgggtcgccagccacgcgcttcaaagtaccaatgtgtaaacctttgaggatt
>141
ccatttccatttccatttccatttccgtttccgtttccgtttccatctccatctccgtttcctttccattctcatttccaacctcaacattccatcattattatagcccttcatatccttatcatgattgacattcgttcggtgcctagaaggcaaagatagcggcaagaccgaggacaagaacactt
>142
tccttggcctctccttctggccaccagtaaacgtttggctttggaataccgtctgggaatggatttccgtcatgccatttccacaaacaaccaccgacaattttcgagcttgcattttctttaacaattatccaatggttggttgcaggatccgcggccaaatgctctttccacaaccgttcttgtg
>144
cggacagttttgaatatttcctgttatgacttgagaagacgctagatattttactgtagtagatgtgtttctcgaagatgtgtcgtgggttgcgctcttatttgtaggtca
>145
taaaaactatatacaaaagaatcgaaacctctgtctacactgacatcccatctaattatcaataatccttgtatttgactaaacactctaaacataagcaatggtaaccgagttatcagtaacggtagtcttagtcaagatagcattggaggtagtttcgatatccatgatgttcgcaccagatgggttgactgtcttggaggaggtagtagcgattgcatcggtgaagacaacgctcccgtagtttgcgagaccctcggtgttggtatcgatgcttaagtcttccataatccactcagcactgacaccacagagggtgttggttgaggagacggttttggtgtaggatttgccggtggatttattttccatgacgacggttcccgtgttgaagccgctggtggtgagatttaccgagatgacatcttcagctgtgagagttcctagatcaatgacttgagtcccggcaggataccattcataccaagcataatatgaaattgcaccggtagatttctcaattgtggaatctacacctgcttgccagagattgtcacaattgtatccatcaataccgacccag
>147
aacgatccgctccatgtgccactatccatttccaattgccagacccatccctattaaacccgccttctgtgctgatatgctttgctgtcaagattcaaacatgctgcgctggagggtattcaacaagacaagcatgaaaattttgtaaaaccattaatatggaaaggaaaaacttgtgtcgcgtgaacggacaaaacgaacgtcaagaactgtgtagatatagatctcgtcgacgtttgtgcgtga
>148
tcataatctccctcagagacagaaatttcccagacggatctgcttcattagccgtaacaaacaagtttgttaagtgaggaaagaaggaattgggtcgctcccaacgatc
>151
tcttcaacgaaattacatcttaacaccgatggtagcacagacgcacgtgccgaaaacccttttgcgataggctcaccccaaggacaaggttggaaaggcaaacttggtagacttatggtgaaagtcggagaaggatattggcttggtggtcaagttgacgaagcttgggttaaaggtttggatggacgattcaagacccaaagaacattcaatggacctccaggtactattgaaagagaacgaagggc
>154
gccgtaattgtcactacaccacccctcacacgcatttgtaggtcgttaattccgactgcgaagcgtccgccaaagtcatatctacaactttttacttaaaaactcacctcacatcacaaataaaacatggttcataaagttctcttctggaccggcttcggcctggctgtccgtgcatggcaactcggtctcgaaatgcgaccattcttcaaccgacaatc
>158
gattttccccatgcgttcataacgaaagcatcgttgacagatactacaaagacctttcctgcagactcaagctttgggtgcataatgaaaccaggaacgtgggagtcagagcatgttggactgagagcagctggaacaccgatgatgataccggaaccttcaccaatctcggcagcaatgttgaccttggcgcctgggttgccctcagcgagctcgatagttgggatagaatctccgaccttgaccatgattgcgatta
>161
aaggacaactacatatgcaagaggaaggattaaaccacgaagagtggtcgcataatcgaagttatcgaacattgttactcgctgtatcgaatgcgcaacaga
>163
ggggggtagcaaccaattacatacacatcatacaaacaaatttctctttcgaacacatacaattctctaatagcatacacgcttcttgaaataacagtttgatttacaacgcatacttgttataaacaacattttcctacactcccaaacatgtccgaacaaaaggaagaacccctcatcgatacaactcctctcgtgagaccggcacaacatgaacgtcagaagagcttggagaag
>164
gaataaattcatgtccctttgtgagaggagcttgagtcttgaatgcgatggtaaccgcaccacaatgacaaccaccagtatacagcttctcattttcgaacttagctgttggtaattcgccactgtatttcggagcaacggattgcggttcacgattaaggccatcatgtttattaactgttgaggaccattggtcaatatcttgaagagaattgacattgataccattatcccttcccgctggagtattgta
>176
tgttggggtcttggctatatggtgggattactggtggatgtctctagataaagccaaatacgacgtgtatgacacacaatgcaagtttgttagtggaattggttaaatgttctattatgcaatatatacaatatgtta
>178
gacagcagcgtatggttcacccgcacatgttccaacgtggggaagagacttgtgataggtactagtccagtagttccacgaggcaaaatagacagctacaagatcaatgacgaattggataatttggaggcgggtaatccactccttccaagtgatacgaattccacgtgc
>182
tttatcatcaacggaggtcaacaactcaccggtcaaggaagtcttaatagttattcttcggcgatctataagggtatctacaaagatgctgaaactatcaatctcatcaacgc
>183
gcaattgcggttgcaaaacacttgatggagcgtaaggctccgggaagtatggtgtttattggcggtatgtccggtgccattgccaatgttccacaaccccaagcgccgtataacgcggccaaggctgctgtccgacatcttgcctcatccttggctgtagaatgggctc
>184
cgcggtgctatcccctctcaaaccagagaataacaataccaccataagatatacatcaacgcatccccaaaggagatataccatctctatttcaaggaataggatcaagacaaagaaagagttaaccatcacgttttctctattttgacaccat
>186
cccaaggatttagatatcatcgatatcaatttccttgccctttcctccatcagcagcgtcgtccgagtcactaccactatccctatcgtcatcgaactcgaagttgcaatctccatcctcgccttgtccgtaagtgtcggtctcgttgatctttgcgctctcaggtaattctccgtaggctttcagacttctggcttcgtcggcgctgtacttgagaatgacgtctcctttctcgtcttggtagtcacggagggagagaaggatgatgtctccttggttgatccagaccttctttct
>187
aaagggtgtccacattactgtctttgctacaggatgtatctatacctataatgatgagcatccaattggggggcccgggttcctggagactgatcctgccaactttgctggctcgttctactcggagactaaggctcatgttgaggaggttatgaagacatacaagaatgctctcatcctccgactccgaatgcccgtcagtgatgacctccatccccgaaacttcgtcaccaaaattgccaaatacgaccgcgtagttgacattcccaactccaacactatcctccacgatcttctccctgcctcgatcatcatggcagagcacaaagataccggtatctacaacttcaccaatccaggagccatttctcacaacgaggtcttgtctcttttcaaagaatatgtgagaccagaattcacatggaagaacttcacactggaggaacaatccaaggtcaccaaggcgggacgaagtaattgtaagctggatactacgaagttgatcaagaagttgg
>188
cgcaactaccaaggtagattgagccttgtgagagatggctgccatgagtccatccagatctgggaggacttgagtggaagtccaggatggagcgagagtgttgacgcgaatgggagacccgcagctttgatggtacgttggattgatcttccgaaacctagaacaccggccttggcgcatgagt
>189
aatactttaaggtccctagaaagcttcaagcgtttaattgttatataacatcaaaactagatcatctcaggagacgtatactaatgtatagtggaaaaacatctaagaaatataactaattaaaatcaaatcaagacac
>191
aagtcagctttctgtcaaagagatttgaggttagggatggaaaggttatcacaggacagaatccggcgagtgctagtggggttggagaagctattttggcggagttgagaaaagagagaaagtgtgcttaaatttatctttgaagggagatttgctctatgccgatagcagggaccgagggggaacaaagtggccattgcaagctttgcaaggtatgtatggatactgtatgaattataatagacaaa
>193
gatcatcatgagaccagctgttgcatagcgactatcattcattaaatccttcataacagaagtcacttctcgggcacgagccagcggaaagacgaagctaccagcccatataacacctttatcgtttccgagggcttttaaggaatgaagcttgatggt
>195
tacgagcataaggaaagtgctacacctgctgggacagttctccgagaggttttgaagagtaatgctgcagcagccatcattttgtacaatgatgttgaggaaggagatgttagcacaaaagggttgactgctatacaaccagaaatc
>201
tcaccctcgatgatctcaaccgccacaacgttttagagcacgatgcaagcataagtcgctcagacgcctacttcggcaacaatcacatcttcaaccaaaccatcttcgacacaactaaaatgtactggccctcagaaacactcacagcacaacatctaatcgacggcaaaattttccgccaaatcgtctcccgcaccacaaatccaaactataccttcacatccacaactcaagcctttagtctcggagaaatggctgcgccgatcgttgcttttggtgataaaaatgctttaactgccaataggacattagtagagagttggatcgaaaatgaacgattg
>204
ggccaatttctttgatgactttacattcttcaccgcggctgatccaacagaaggatatgttatatatgaaccactcgccgctgctgaagaggccggtctggtatcgacagcaaataatcaggtatatt
>210
acattggaggagcaactgtcactggacaagcaatcgaaatggctaccgccgtctccagatcattcgtcgctgatactcagtctaacggacttgtcggacttgcattttccaaactcaacactgtcaagcctgctcaacaaaagaccttcttcgacaatgccatgtcacaaggtctcgccatgccagttttcactg
>218
ccatgttgaaaatccataccttgccagaaacaggcggtgatacgctttgggcatctggaaatgaaatttatgagcgcttgagtccgaagatgaaagaggtactagagggattgacggcaacgcatgatgcgaacttcttccatgatgaagcgaggaggttaggacaggatattagagaagatatgaggggaagtcctctgaatattgggaaggagttaagcgccattcatccagttgttaggacaaa
>220
ggcgaatcatctggtccagaacctatcgccagtgtaggcgcggcaaagcaattaaggaaagtcaagaaagtgcaaaagaagggacagggaattgagggcttatggagaggctggagagttggag
>221
cacaccactgttcccctccaactccgacacatccactgagctccccatgctcactcgtctcctcaccttcctcaattcttccaccatgccctcatcttggcatggaaataaattccgctaactcttccctcg
>223
cgccggcgcttcatccctcttaactttctcctcagctggtactggtattggcactggagcctcctctcttttcaccgccttatctctattgtgattgaacttcggacccttattatgcgtaacgtaatgtgttcgtgtatatgg
>225
aagatgatgataaaatggatacggcttagatgtggaatgatgatataggttggggaaatggattgataattgaatgaatggttggggctgcatggcaaactggcgtttggtatgtaccaatagatatcat
>230
acaaacccttgaaacggttgagagtatcaatgcaaaccatatggaaatggcaagatgtagtaatagagcagagtcacaatatcgtgctattctgggcgtcctccgacaagttattcgcaatctgagtttgaataagaatatatccctccgtgatgaacattccaccgagaataccaccacattcaattcaca
>238
cccaaacgtgtgaaatcagacgtcatgtcttttccgtccggcgctttttcagtgtatgtgacattatccccagcggggacgttcgttggtagaggaacatgatcgccaaaaccgccgtgctcgtcgaatgtgaggacgaaaagcgtttcgttccattgtggtgaggagcggacagcttcgtagattcctttgatgaaagtttctcctaggctaatgggtgatgggggatgataggactggtaggaacaac
>239
caagtgccgtgagaagctggggtgacgacgtgagtaagtacaaggggaaggagaagtatggtgaagttctattggagtacctagacaagaaacatgaagagcaagttgaagcggggctggatgtggaaaaggaagaggaagtcagagcatatccatactagtgcgcttttttggaaactggaggtgctcaagatgatgccacttcggaaactgcatttggg
>240
ctatgtgagggaagtgccctctttattgagcctagacaagccaagatgatggctagaatatacccggctacataaaatgtaagaggacgcatgctcagtccaaggacacaggagaagaaaaatgtcaatatagaaggcggatccacgtcgagagtaagt
>242
gcattcgtcgaatctcttgcacatacccttattcttgccattatggatggcgctgccttacttttcaatctcctgtctggtattattctggctagctatctgcatgtccacagttgtagtaatagacgttatgtccttacc
>244
gtcaccaagttggtgatcaaattttgtgcaatcatgaaattatacttacggccagcggccgagtgggacgttaagttttgagtgcagcaaaattaccttgcagaagcgtaccggaattcctgaacagggtataagagccgtgaactagagccagtcttagttgtcgaagccgcttctttcataattctatatacatgagagcagaacataaagattctccgtgaactccagatcctagactattttccaaacgccaccaata
>248
ttgatatcgatgaaattgtttgaagtcggagtgcagatgtttcgtgaatgctcatttgataccatgcaacgccagtaatccttccgaccctttaaaaaatgcttcgtgataatcatgatcataatcttgcccttccgcatcctaatctagacttggtgccaatgcaatcaagctaaatctcaattcagcaccattctcctcttctctcttcaaaaactttctcactccccaatctaatgccttctcactaagaacatcctcatctggtcccagtgatcccaactcgagtgggcctcttctcctcccatccatctcccacagatcattcttctcgtctttcacgaaacatacatagtgtaaatcgacgttgtcttcggcatcgggcgtagaggactggccttgggttgcggcgctttgatgggcggattcaagggcttgggaattatatagaagatccgcacgatcgaaggcaccgaggggaattgcatctttaattagcttgccgagaggagtatcttgtccaacaaaaccctttgcagctccattact
>249
ctgaggatcgcactgccaacgaccacatcaagcattcttacttctcagggatcaagacaccggacttgaaactgccttcccattttccgtgaaggagtctggtaaaggaaaggttgactttgctcagaaagatcttccaatccaacttctcacaagctctaaacct
>252
tgggcgtgattagattcgatacgaattgggatggatattatgatatgcgcacatgaattggatgatagcttgttaatgatggcctcgaaggtccagaatgtttagatactagatgcattttctctttttccttaaccataccacttgatcatag
>253
atatcatcaagcccaggaaccttgggtgcatggaatgtagtattatagactcgaccagatggtgcatgaacccaacggcccgcaatgcgctccagtataacagaggctggagttttgagggagatgacgaggtttattgg
>269
ctcgactttttctctggtgaaattgctaactccaatactcctgatctttcccttcttcacgagaccttccattgctgcccatgtgtctttgattgggacatcgattacaatgatttcctcggttttgggatcaacgggaaagctctcttcagactttgggaatgcaaccggccagtggatgagataaaggtcaagataatccgtctggagatctcgtaatgt
>274
caaagaattgaacagccatttgtcctctcacaccggtatttctcgcgccgagatctgagttggtgtctagttgccgcaccagagcggcggtcctttgatcgataagtgtttcaatttcaa
>287
gagtcgtcagtatatggtattcggagtggatatcagtaaaatggattattcaaaattagaaaacgaaaaccaagccatgttccattttcaccaaggagatttga
>288
tccaacgcctgcttcagcgtattatacccagctccatacaagaattcaatacccatctggactaccacagtactatttccctccacaccttcacctgctccaccgccaa
>289
ttaaagtattcgatgttgatggaagcggtacaatttccccagaggaaatctacaagttgatggcatctttgggagagaatttgtcagaggacgagatcaagagcatggtgaaggaggttgataaaaatggtgatggaagcatagattacgatgaatttgtttcattcattcgcgacaacaaataaggatttaggactaatcacggggaaatttatgaaaatgaagagattttgaatatcatatcaaatgcacacaataccataggaatgaatatacatgttatttta
>292
atcaccggtgtcaacagccttgccctttccgtgatcgtgggagtggtcgtggccagagtggtcgtgaccggcgtggtcgtgagattcttgagcagccaattgtgcggcagcagaagcttgagcttgagagttaagatcctcaatcttagcctcaccaaagacaatgtaggtgttgctggttggggacttgtaaa
>296
ggcggttcttaagattgctgatgccgagtaaatatatattattctggataaatactagaaaatagctgaaattttaataaaaagaaataatataccacaatataatattttggcattcctcaatcttcgc
>300
ttatcccggccaacaacaatacagaccaggtggaggtccacccgttcctcctcgttactagttgcatgcacataatgctgaatatttactattttcacgggaagttttcagggtcatttgatttggggatattatcaaaatgtttattatgt
>301
atttcaccgtccttctcctggtttaccgcatcccatcgtcgtcttttgaatatcatgaatttcgtaaaaggatccttcctgtatagcactccataactcccacccaatgctttttcaccattgtgctattatgcagagtcatcggccgagatgtacatgacattattgccccgcacaaaagcatctccatgaaccgtcttcttctttccatgaacccattcctcacatttctctagcgcaata
>302
tggttatagtgcccccacttacagcgctgccatcactgccgctgataacttgagcgttttctccgcttcatactaccataaggtcaacacccaagttgaggctggtgctaaggctacttgggactccaagaacaccaactccgtcggtctcgaggttgccagcaagtacagacttgacccactctccttcgccaaggtcaagattaacgaccgtggtgttgctgctgttgcctacaacgttgttctcggacctggtgcca
>303
ttttagggcttctaaggctgaccatctccaaggcctccattagcgtagcgccagtttcatcaagagctgttaagaatcgtgcgagctctttacacaattcccaat
>306
gttctttgatggctcgacagcaacaccttctctcattggaaccttacgaacgatcttctcgccgatgaagtttctgatctcaacaactgggatatcctctggtccct
>311
aaaacctttggatttaactccaattcttccgccaaggcttcgttcaaggcttctctaactgtgtattccttaacaccactctcctgtgcatatcctctggcttgcacaatggccggtagacggttaactga
>315
ttttggctggtgactaaaggctgcagttttgggttatggaattgatattgaatatacatgcattcctcatcaagtgatggttatttgagatgagaaggctgatatgatattacaatcttacataaagctaggtactattt
>318
aggtatcataagttcgtaatggcgcttgctgcatctaacccaagtgttttctacgcatgacgactttcgtccaactaccgtggagactggagaggtatgtgttcttgaccacgggatctttcgaggtcatgatcttgagactgcgatcgtggacgccatcgttcaccggatttaacccgaatagtcgtcattatatgatttagccttccctctccttgacctggtgtcggattcttgagggactgga
>322
ccctggcaagacctctccagtaacggagtcttctcccctcagtaaactagcgaatgcatgatctagctttctcaaaacagcaaatgttgtagctggttctgggggaaatttggtgggatatgtagacattgtaagagcaacatttagcaaatatggaatttgcaaatttggtgtgcctgacaaccacaatacatctattatctcggaaacgtccttggctacctccttcatacttacatagccgactaccgtgtct
>323
gtcgagaaccgtttcatcggtctcaaatccagaggatgttacgaaactcctggtctcacctgtctccgcgctgcccacgttgatctcgaaggtctcgtcatggaccgtgaagtccgtgctctccgtga
>324
agctcttcagtcgtctccaccaatatctcaaaagccctccggatatatttttcttccgccttctcattcgcactcacaacgcgaatcgcatatgtaccagacacaacaccagatgttaggtaaatctcgccccgtttattgataagttcatatacatctttcgtgatact
>330
tctccctccatagcttccggatcgatttctggtaaagatgcgcgggatggatcacctcgtagaatttcctcgggcaatggtcttttataagctggatcatcttcagggacctcctttggctcttcaggtggaggttcgataaacatttcccataaaccttgagatgtagtgttgttaactcgtttgtatgccccgt
>331
atgaagttccaattggtgaactgcaggaacaatcgaagcctcctttaatagattctccaattcccctctcgaaaaattggaaataccaatagccttagtctttccagtttcaataagcttctccatagccttatatgtattaacgtatgaaatatctgccgtttgcgttttgccatccaccttagggaataggtcatcgcctggcttgaatgcagatggccaatgcatcaagtataaatcaacataatccaaacccaaatcttttaacgactcattaagagctggttcaacatcttctggcttgtgcttgttattccataacttggtggtgatgaagagttcggatcgaggaatgccagaggccctgattgcagcaccgcatgctgattcagttccgtatactcttgctgtatcaatgtgtctataacccgccttcaatgcttctgtgactgcctcttcttgagagtccttgtcctgccatgtaccaaagccaatggcgggaatagtagctccagtgctgagcttatgtgtggtgattgaggccatacttcgtctttgaatttgtgaagaaagttgtgataatcgtgaagatgttctgagtgctgagggaagagttcgagtgaacattgctatcccccgt
>333
tcagactaagttcaagccatcaaggtgacaagatctatctatagtctctcaccagcagcagccttggcctcaccatacttcttcaatctgatagattgaacactaatgaagccggtagtatccgcaggagcaaatgaaccaatttcatccatagaactctcacttgcatcgtacaacttctcggtctctgaggaacgacctaatacactgaaggtacccttatacacacgacatctgacttgtccattgacattcttctgggaagcaacaat
>338
attttattttcctattttttgttcattttctactccttaaagaaaataaggatgatctaagacaaaggatgaaacgaggcgtttgcgggaaggaagcactgctacaactacagctacctcgatctagccagcgatggagtaatgaagagttgaggagggttacaactctcaactcatgagcttaaaagtctacctagttgcttattgatggggtatatttgcttataatagagatgcgtattagtgaacctttacatgtctacatgtctacc
>344
ttggataccgtacatggaattcgatgtctacccttgtatagagggtatattattactagatacatgtatgtacctcgggatttgagggtacattccgc
>351
aaactcttcagcaacgtcgatatcaccgttggatctgagaccgtttccggccttcaattgccaaccggtaacaactaccaaatcaactttgtcagcccaggaaaaccagagcaaatcttggctcaatctcaacaattcgaggtcaagggagtagctgaaagcgcaagcagcactcttgcaggttac
>352
ccagacttactcatatctaacttctttgcccattccaccaagctcactgcagcttcgtcgggcgtcactgctcctccatcgtcccaatatttatcaaatcctacccccttggtcatttctgtccg
>353
ttctgctcctctcttctttctcttgacgagcaacgcaccgagggaaagaaggatgtggctacttgcaccataaccattacatctcttcccgcgaacgatgccgatctccccattcccgagagttgggagaaaattcctctttctccatccttaggtgattcgacatacgaatcctttccgttccctccacccgcctctccctcctcgactttgttctcgcgtcgtgatggctcgatcaaatctat
>354
tgatatggatcagcatttgaagcgggtcttctatcctcaaagtatccgtaacccttggcgccacactctcttggaatacgaatggatgcaccacggttagcaacaccataagtgaaactatcgatagaaccagtttcatgtctaccggtaagacgcatggcattgtcatctccgtaaactgcaatgtgttccttgtgacgaccctcgagcttcttgatagcagcctcaatgtgcttcatgcctccctctacacgcatctcagcacttgagaagttggagtgaagaccagcaccattccagtcacctgggattggcttggggtggaaagagatcttggcaccgaattcttcggcgacacggttgaggaggaaacgagcc
>355
tgtctccatcacgaagctcaacagcctcgtgttgaccagtggaagcaccagatgggacaatggcacggtggagaccagtctcagtgacaacatcaacctcgacggttgggtttccacggg
>362
agttcacggataatgttgtggaaaggcgttcaatacccacggagcattttacggcgtttgtattacgacgagataaggtcttaatgacattaattaatcatgcgaattttctttcctcctgttgatgct
>363
catccaccccagcataccccttggcctgtgatgtgccctgcccgagtagaagagggaggcgccattcacctctatccgcaaactgatcgacaggagaaatgcaaataccaccgagaaaaagaacgatctaagatattgctaaatgatcgaaggt
>369
agaagacttaccgagtcagggtttcgacacggaggctaccggtgttgagttcttcttcccttccgattttgtttcagtttcctctctctcattcctctgtcagcttctgtcgtatttcttcttcagatacggatgtgcatttacgtcatcaattgtgtcgtgatgattgcgccttctccaaagtttgcactcacaaatctctacaacacacccaacacaatccaacacccttagtagtagctttgcgcaacatctatttttcaaaatgtcgttccaagacaaagttcagggcaccattgcccaagttgataaggaactctccaaatacccaaccttgaacaacctcgaaaagcaaagcaacgttcccaaggtctacgctttcttgggtgttattgcattttacttctttttcatcttcttcaacattggaggtcaactccttacgaaccttgctgggtttgttcttccagggtactactctttggaagctttgttcagtgttggaaaagcggacgatacccagtggctcacgtact
>372
agccagtttcttcaatgcaggctcagctggaacgattaaagccacaggcttggttttctgtgaatcggcataaacgcagatattcgctaccacggtagctgagcggtaaatagattcgagtttctcgagtgcgatatattctccattttgagtcttgaccaagttcttctttcggtcaatgatattgagatggcc
>374
tctttgcccccttactcttcttgagcttctgcctcaaatcctgtgggacacgacctttctcctcatggctgccagccttctttgctctattcattttcttttcggcggcgatgtcctcggctcgatgacgaacacccgcatcccacaaaggggccaggtagtatggaacatgatgaacagggtaggtcggacgaacttcccaatcactagggagcggaggctgggcatttggaacatgaaggagatgatcattct
>378
tataatagagatgcgtattagtgaacctttacatgtctacatgtctaccgtaggctggacacatttgttctttctagcatgatcatcagaggttgttccgattatattattcgggcctagac
>379
tgatgacgagcttggccttgccagatcggagttgcttgagagtagacttgtatccgagggtgacctttccggacttcatcacaagagccaaacgactgttgatagagtcggcggtcttcttagccttcttagttgctggtgccatctctgcggttttgaaattgaataatgcgctccggctgtattggaatgtaagtttggtgttgtcgtt
>386
cgctccaactatcgagtcgagacaggatgcttggactccgggtactttgaacaatactcgggaattctatcttcatatgactgttacggatggagattacacacacaatggatgggttttagaagcctaccacaccggcgccggc
>387
cctattgtacgggatcgtttggtataagccgcgtttacttgaccatcaagatcttcgaggatagtttgatattcctgatgtgccatacgttccttcgtaattt
>390
taatacatccttagatttcgtgaaactccatccattatacgccaacatcttgtccatctttcccctcttgccaatcatgcccatactgcttcgtctcgccttcgctcgaatcagtgctacgctttcttcccaatgaacagccacatcactgggtttgaggaatcattatccattgtccatcgcccaactacgcgccaccgaccaatatgttgttgagtggtatatgaatcaatttcacgatatatccgacggcgcccatgatgacaaatcccatagcgacagctcgggcgatgttgatgaactcgcgacgatcaggctttgtgcatttattgatgaattgagtaccgtctttgataaagtcttttgggacatccataaactcctgaatttggtctgccatgtttggtttgtgaaaaagttgaggtgaagagatgaggaggtatgaaggacaggaccagatcggatttgatccttgatataactcttttttcgaatgaagctttgataagagaacttaagttgcagttcaagttctcaatgtcccttatattgaaagtgtttgattga
>391
agctaccaatgccaagactgccttctcagagggatctggctacatggcttttggaggcatgtgtgatttcaccgctcaaactttggtctccggtggttccggtatcattgctggtggtgcaaatgtcatgccaaaggtctgtgtcaaagttt
>393
gcaccgtaccctcatcatccgcagagaatacctccacttcatcccaaaatacgccagatatgagaagagacacaagaacctcgccgcccacgtttccccagctttccgtgtcgaggagggtgatcaagtcacagttggacaatgcagaccattgagcaagaccgttcgtttcaatgttctccgtgtccttccccgaactggtaaggctgtcaagtctttcagcaaattctaaatgggttctttatcgtacaatgggtgcatgtggttttctgggatgctgatcaggagggttgtgatcatatgaatactgggaaagcag
>394
tgtcaagttcagcgatatgtatttgtgtcatactaacataatactcagtatcgagttcatcctctttattcacttttcttgtccttctattgtgccacttgcttagagataacggcatcgaatcttcacaacaactctcctcaaaagctttcgttgcttcga
>395
cgatttctacgttcgatttgttgtttttgtgcttcgagagcttcgacttcttgtctctttctctctctcgatgtttgagctgctcgacgatttcgaaggactctttcg
>396
ggtatcaacgcagagtacgggggatcaacaattgtatttgaacatattttatcaaaatatctcacctggtgtgagattgatcatgatatttccagcttgatcaatatgccattatggttagcagcttttgaggcatgggcagtcgcacgactcct
>400
acaacattccagctcttgatttgaccactggtcaatgccacatcaccagtcaaaatcacggttatgctgttgatatgaccactcttccatccgaattcaaagaatattttgtcaatttgaatgatggatccaacgaaggaatgattcacaagacccgtccaatcttctccacacaattccatcctgaggctaaaggaggaccaatggattcttcata
>401
cttccattctttaatcctactcgatgagtttcccgagatcgttgcaggtatttcttgaggtagtccgatcgaaggtggaacatagtatggtcttaacggatttggaccttctctcgaggtcgacattttgttgtatgttgcattc
>402
tctcaatcccgcatcttcagacaagtattagcatttagcttaatattcctgtccgtattcataacgctttactaccattatctccaagaccccgatttccatcagaatgcatttgcgcttctgacagctaccgtacttttccgtaccatgtatgtcatggaagttaatatacgtcct
>404
cgctacgagacccgggggactgcttactgcaaacggatcatgaaggcacatgggctttcaaatgcgccggcattatagtaaatttcccacatttgggatcattcagaatacatatgccatctaaatttatccgccaatgacatttc
>410
ggtcaatagatggagcgtgttggtaccattggctacgatgtttatgacaggattggctaatatggtggtcattgggcctgctaccacgaggcttatgaaggagaggaagcatcaggaaacaaaaga
>412
gaagtggttactggaaggctaccggagctgataaaccaatagggaaagtgaagccaatggatatgggaaatgattggaagggggatggtagtatcgaaccaacatgagggagacaggaagtttgagaaaaatgatgagaatactctcgtgggtgtgattgcacggagtgctggtgtctgggataatgataagacggtttgttcttgctcaggcaagacattgtgggaggaaaggaaggatgagat
>416
ggggatggggttatactttacttatgaggatggtcggtttggggatgaacgggatgggattgggttatgcgttatgaagatttaatgaaaatgggaatgaaaatcatattaaacatc
>419
aaatcttcaaacctcaggaattcggatacctgcaaactatgccccaacagaaaacaaataccattattcgcagaatggcgaggcgatccatatattttatccttttcatatcattcatgccatgggtatcaaacattaaaacatcagaacacaaaacta
>420
gcaccagagtaccatatcttgttcaacatttcatcattgctgtgaaagtatccttggtaagcttgtaggtttgaccatgttggttgaaatccaatctcaagaacaatgctgctgatgttgacgttcgtggtaccattagtgagcaagaacaatgtcaagtacctaaaacctccacgaagcgaaagatctggcatggtgtatgttcccgaaccagatggtgtgatatttgcataaatagcacca
>421
ttttcttatctaattttgttctgcttccacgtggagtcacaggaaaaggaaatttggatttcctcatgccactggtgtatgctgctagatcaacagaaaccacacttatgcttgcgttaaatgccgtcgcacatgttgctctcgcgaaccagccagatgccaggaagctaattcctctagctgacagtcagtatgtgat
>427
ggtctataatttttatttggtcgatagagtgtatcgaaggagagagacctccatgaacacaaaatatctgatcatttatgaccacactcaatgtaagaaagtcaaacatatccgtaaagtgatgccatacattcgcattcccatacttcctggagcactccgtatagaagccgtacgactgagtgactcccctcgattcatgatttcctcgtattaaatgaacgcgatgcgggtatcgtagtttaagacagacaagaagagaaatcgtttcgacgctgaacatgcctct
>428
gcttcattcttgcttttgatactcataatggtagaacagagcatcttaagagctcgtaataagctttctatccactgaccaaggtactgaagcaatttagatacagc
>431
tagacgaaacgaatgaaatataacgaaggatatgagaatggtgataaggtgacgggttgatattgacgcgggtcggtggttggtctcaaagttttcagaatggaatgggtttggcggtttacaggcgcgactggtggcaaacagcacattcccgttctttggtttacatatggatccagaaa
>435
ggcttgatgatcgaattcctttgtcgcgaccttacgtttcttataatcatcacttcgcttcaaaattggtcgtgaccattctcccaataatctttccgcgattctcttgattcctatttctggcctct
>451
gagtgtgttcaggctgggtgagggacaaggtccaagtgatattgcggggtttgggaaaagagagaagagaagttgaagagaaggagagggtggcgcgtggggcgagtgggagaac
>453
ttattactagatacatgtatgtacctcgggatttgagggtacattccgctatttttatgtcggtattgcgatgctccaagtaagaagcaaggttaatga
>455
tcgattatgagcgcggtaaccaaattggaagctctgctggtcatgtcaatcactgtttggacgcactgcggcaagatatgatgtgcaatgcagacgacacgcccatgcccatgaaccatttcccaaacaaaatcggccacgaacaagttcgcatgtgcaggaactttgatcaactcatacagtggactaaagagcctgagagacatgcttgttaccatcgttggagtgattataaaggacgagtgaaaaataggatggagatgtttgctttttgtgaagaaggatcagagtattatggaaagatgcaacaatactttgataaatttggtcataaaccgccgtttggagaagatgacaaggattttccggcatggg
>456
ctcgctgtgatgtcacccatataagcttcctctaattcgtagtcctctccgttattgtggtcgatatggacgtagttgaaggcttccacaaccttttcaatgtcaaagcccatggatacgaaacgatcgacgagagctttgttgtatccttgatatttcaacatttcctgtcgcgccttctcttcctttgattgatgcaataccggtgctgagtatgaagggctag
>457
ttctacgcatattttcacaggtgttcacatggcatggttatggataatatttgaatggatattgactttgaggtagctttagggcttaggagtttgattgcaagcatgttggaaggg
>472
ccaagttcggaagagtatggatgtgatctttacgatgatatttacaacgcggcttactatgtaaatccatgtttcaatatttaccatctcacagactattgtccatacttatgggatgaactcggattcccatc
>473
ttcaagtttcttccatttctagcattcctgctgtttggaaatgggggtacaccggatcatccatcgtcgctgatgtatcttgggatcttttcaccgccgctacagccgacggaacaaaccaatatgaaatcatgatctggttagccgccatcggaggagccggaccaatttcctcaaccggttcccccattgctaccgctagcattgccggtcatcaattcagcttgt
>485
caacttgtcctccttgggagtaaccagatgcgacgaggtgtgtatttgggcatgctgcgtgcgcggcttggattttagatgccatagaagcacttccaacaggatcaccaccagcaaggaatgtcgctacgctcgcggcatagttattcacaccctgaatggtaactttggaagatcctacaagagattgcaaagccatgaaaaatggtggtcccgtgatgacacctgtgtttcctggatcatctgttccgcgggcaaaaataaccgtatagtcagtgcaagcaccgcctaactcattgtaagtatcgctgattccagtgagatttgaggcgagttcctggaagccagtgatgacactttcaacagccccaatgg
>486
caaaaaagaaagtcgagtctcagtataagcgaataaccgtcgcaatgcagttgaaaataatcaaaaattcatgaatgaaaaatgtaggcagagtcgtaatcgtgtatcgtgtattggtgtaaagtaccgataaattcgtagtgat
>488
atgcacaatgatcaatgtatcctcttcaggtgcattgagcgctcgtcctggaagcgcgagctatcgaagctcaaagcttgcgattttgaggttgaccgagtctctacagttggaatatagcgatcaaggacttctgaccttttgtgtcaatccaggcgcgatcaagacgaagattactgag
>489
ttgtatgattttgaattcaggaattgcggcggagcgccgcactgtgtatgactgcacatttaagcgtggactggcttttgcttatgtgaagggaattggtcctatgtatacctttttttcatattcacattctactgtgataagatccatcacattgtttctgtcaggtaatccctgaatgaggagcaaataggtggactctgtattttaaaacaacgaaccta
>495
gcccgccttatccttttcccacgcaaacttggtcaacctaagaagggtgattccaccaaggaggaggttgcatccctcaaggagaccagcagccgtgtcaagaacaccctgccaa
>496
atcatcatattttcccgtatattcttgtcctggggtcatgattgcaccgtatgcaccaagacttagtgcaattttgccattcgaatctttttttgacagaaa
>499
aatagcaccagataatggatcatttcgaatgatcaaactatcaagatcaacttctggtgacaatgacatccttgatgcaatagtagtaaaaatcaatcgtctc
>508
acactctagtcattaccacccagccagcttctgcatatagatcgtgcaattgcatcacatcgcatgcaaagagagttaggttgcgtataagaaaaggtaaaactaatg
>513
aacgtatgttgaggattacaatgcaccgtttatgggggaaccacttccaacttttatgatgagtgagcaaggacaacgaaattt
>515
tgactatcttattatccttcacagacaaaccaaaaagtcaacaaacttcagtatctcccataaacgcccccatgtgcatactgcacaccctcccaaggaaaaaataaaatggaaacccctgcacgccttgaagttgtagacctggacttccaacttttggttggtagccgagaacaatcaaagaactcctgcggtatccaccaccatcacagttatgaacaaacctccaaatcatgatggcataatgatttggtttgtacccgaagaatgatttagcgatcctcagcccactcgttctcacgacggatttgctcctcctcctcaggggtaaagtcattggtgatgttgaaagtctttcggatctcctctggtg
>519
caaatgcccggatatgctgtaatggagtactcagtatttccaagaccagctcccataccatacgtaaagctagaaagaccttctagagtagctgtgtaccctgatgaa
>526
gtgggtattgggatacggttaatgcagggttaaaacaggagagcacgagctatgagaaaattgccaaggcaaacagagccctgggagaggtaggtgaatggttgtttttgagtgataatgttaaagaggtcagagctgcaaaagaatctggaatgaagggttttgtggttgtaagggaagggaatgcagatgtcagtgtagaggagaagaacagacaagtactcattacgagttttcgggaggtagaggcgatggataagggaccgaacatgaaggagggagtgaggagttttgttgcgaagaggaaaccgaattgggtacctagtaaattgtgagttttgtatttt
>527
agggcggcggatatggtggtgaagagagaagagaaggtcaccacggtggtgctagtggacctggcgcagcatttggcggtggaaacttcaacgaagatcgtcgtcaaggaggtggtgaagctcaaagctattactcaggtggcggacaaggaggacaaggaggacaagaggaatttcgccacggtggtcgcgatgagagatatggaggaagtggacataactcatacggtggtggtggaggatatggtgcagatgatgaggatttgaatggtgcagctcatcatgctgcacaacactctggtgactctggcgattcgagcatcttttctagcgtcttgggttatttgggcaagaacaagagcaacatcag
>533
tcttcaggtactttttggggagatccggatagcgttggtgaaatgccttcaacttctcagggcagctgagatctttcttgagctcccaagtgttttctgagt
>536
aaaatcagcattggaaacatcagacacggcaccggcggcttctggtcattcaacttgatcgacacacctactccagctcctcaaggtttgaatgtatcatgcagttatacctctcaaactacttatatattcgcactcgatggttatccagttgatgcaccatgcagtggtgatcccaatgtgactttcagtctataccctgatggcgatcattttaccttcaatatcacgcatttgtatggaaattgcggaactgcggatagcccagccccttgcaacgacaatggaacatggcaattcagttgggatgacgttaggggacaagagcaagatgtccaaaataactttggacaatctggaagcttctatagagaaggcatttccatgtatccaaatcgggcgatacccagcgagaagtgcgagttctgttgattcagtaggaggttgatgacgcagcgacaagatgttttctgtgctatggaaatatataaaaactgttttcgaaaaccgttgaattgaggttttagatgaagtctgctggagttggtgaaggcac
>537
tgcaagtcaaactgttaagaaagttattgaaatcaacaattgcttattgggtacaatggctggtggtgctgctgattgtcaatactggcttgcatacctcggtatgcaat
>538
aggagaggttgaagtgttgcatcgtggacattgaacaatccaattaagtagaatgggaaatcgcattcctcttaacccactcaaaagaaaaggatggaaaagtctgaatatgcttttcctttgtagaattttatgcaataacaactttgacaggtaatgacctcaatggcactgctcaattctggtgctgagatttaaagtagtagcgaacgaggcaatagcacact
>539
gtatttttctcactgttgaaatccttcggaatgaaagaccgccatttcctgcaaaatgatcattcgcaattctaggagcaccagcccaatcataatctaaccaatcattcaaactttcttccgaattcccacacataatactatccgactcaaatttcccccat
>547
cacaagatcttcaacaacctctctacaatttttccgggattctccttttttcattcttctaggcacaacatcaggaacatgcgcattcgccaacattatagttctaccagcatctcgtgcgga
>553
ttttcctcgtctatcgcgctgaccttctttcttgcttactgcgtgtgtatatccctatgcatgcatacatgcatgtatacatacatatatcgaggctcaattgcaattgcaagattccaatcaatacacgacccgacccatccagttactcccaaccg
>555
tctacatcaatgattacaatttggactcggctacctacgctaaacttaccaagggtatggtcgcacatgccaagacatggatcgctcagggaattcccatcgatggcattggttcacaatctcatcttcaagcaggccagggatcagctgcattgggtgctttaactgcacttgcggcttctgatgttagtgaagttgcggttacagaattggatattgcaggagcagctgctactgataatgtcaatgtcgttaatgcttgttt
>564
tgggcgttcatcgatattttgtattacggtacctttgagttatggtttccagacttaaagggataaccacctgaattacgaatacaggaaacgatacttttatctgcgcaggacattggatctaggggagtgggattacacagatggatgaggcgtttattgatcaaagaattttcattttcatttcattcatatacccacctgttggtatattttatcatctccaattactttcatcagcccatgatattgggtataaagcctcataagtcttctgtgaggactaggctccttattttctattctagcttatgaagtttcatgaatgaattctcatgtagacttacggatatatgacaatgctaaactgattatgc
>567
gccacaatgatacgaaagtcggggcaggagctcggaagtcgccaaacaaatccatatcagaattccaagcaacaaggcaacggaatcaatgacatgaaaagagcccagatgggatgtaggatgaggggaggagagaatggcataccagtgaagtcgccacagaagaaacccttaaagaagaacaaggtattcggtgggatgggcaatcacaaaaatgaaaagaaatagaagtaatctttgaacagtaggtagttaggaagactac
>568
ttcggatggtaagtttatctacaaggggacttcttgtaaatagggagttggaggtttagttttcatgtgaaggagggatgggattggtgatagatgatgttgagtggggttctaatttgtatatattttctattcaattagcagttaatagaccttactgctt
>574
tcgatcatcacgtccaatatgcccttggcccttcatcagattatatgcaaacagctcctctgagaatatcccttaacatttgatttgacatgatcgtggaatccattacttttaagcatctacctgcgaggtggagcaaaaccacctggtggacctgggaaacctggaggagggaatccaccaccaaatcctggaggtggtgcacctcttccaaatggtggaggagttggcatacccggaaatccaccaattccaacagccggaccagctaatccacctcttccagcggctggtcttgcaattcctgttcctgcagccattgcagctgaaggtacagcaccacctggaacactagcacctaaacgagcacttggatctgctggtggaggtgattcgacagatagagaaataacatgtgtgcctcgaataattgtaagacctaatgtgcgcttttcttccgtttcgacgagaagtggtgcagcggaactagctccag
>576
aagcgatagcgaagaggcggaggaggtagtcgtcggtggtcttgacagtgatgtttgcctcgatcaaggattgccactttcggacaagagatctgagcttgtctgatgtgaagtcgagaccgtggaagttggtcaagcagttctttccttgaacctcatcgacacggagcttaaccttgcggaaagcgtggtcctcatccttttgcaaatcggccaaagaaacctcgataattcttcctttcaacgagtcgttggcgttcttgagaccggtggttctgttgacgagggtctttccgacatctctgatttggaatgaagatggtgccttgatctggtaccaatctttacgggtgaagggatccaaggtcttcttcttcaaacccttcttgcccttagagagacgcttattctttccgacagccatgattgcgataagttacctattcgccgactgagattgaattgatg
>578
ctggaatggaccgaatagggccacgacagttgtattaggctgtgccgagaaggatgaaatttggaaggttgtggaaatggagaagtgcaattatagaatggatgttgggactc
>579
tgaagaaaccattggtatcatcaagtcacaacgtatgtaaccttatgaatacaaacaaataagccgagcagagcagctcagctcagcccaatgcagaaatctaaacagcaacttccatagcaggatcatgatggctgttattcttgctgcttcgagaaacatgcaatgcagccataatagtagtagccaagaacaacaaccacaaga
>587
cgggatcgacctcgacctccatcaacttcatcatcgctatcatcatcctggaagaattgactgccgttagccgatggaggaggcgattgcatttgcaatggaaaccaagaacgttgatagaccgagttactctttcggaatgaatccggaatctcattgatgtcaaccgtatccaaggtaactcggacacgaatacg
>588
gatggtggtgatgatgatgatgaacatctttaacttcgatcgctggagcgccttgtatacctgcaagaggaccggtggtttttatggtatctttctcgaatttgaccgacattgtgatgggtgagaggtcattcaaaccctcggagactataggaatgaacgacttatcagtataaaagctcgtgaacgcgacttgttcgaaataacggtgatatcggaagttgaagaaatgaggagaagaaacaacaagctctctccaaacttgatcttgttg
>591
aataattggtaacaagagtgatcttcgaccagagcagcgtcaagtcactgctgagcaaggcaagtcattagcggagaagatcaagtgtgctttcactgaagcaagtgcacgctataacgagaatgttaccaaggggtttgaacttatgattgagcaaatcgagaagggtgaaaatcctaatgagccttcgggagattctaaatgtattctcatgtaaggaagaaagggttttgagtatatgttggattatgtctcatgtctgaatgtggttaacttagtatgggagttttggag
>592
gtgttggtgccatcacccaccgtgaacgtcacgatggaggtttcaacattgtccacatcaaggatgccatagacaactccttcgctacccgtgagagcaacgttttcgtcatcggagctgagaagccatggatctctctaccaaagggtaagggtgttaagctcaccattgctgaggagagagaccgcagacgtgctcatgccattgctggtaactaaatgtacgctttgctttgcatttgggacg
>596
aattctggatacgtatacacttgaacgaatataacggttgtacgaacacttctacatttctacaaaacatgatggtacggcataaagtatgtctctcaacaattaagacgcaaagatcatcatagctaacgctgagatcatgcaacacgagtgagatgactcttggcagagtacttggggcttaatctgggcatactttttgactgtgagagaccattgggaaaagggtcgccaaagcttcgaaagtg
>602
cgttgttgatgaagttgtcttgttggccttcttgtctgccgaggacatcccataaacccttggcttgaacgtagtcctcgggaccaacctcagccaagtagctcaatgcggcaccagaccactgctcatggtcattggtagccttgacaggcttatgagtgagctttcggtacgaagatggatagttggggttagcaccatagtttccattgacagccatagcaccatcacgttggaatggattgaaagctcggagaggagcattga
>605
aagagtagcccttctgacggtcttgctcctcaagctggatctcgttgataggtggtggtgtcaccagcaagatcgtaggactttgagctatggaactccaatgaccgagaagggc
>607
gataagttgagcctgcagttggccagccagtctctccgacccataactcaggtccatcagtagcagatccagcaacatcttgaatatgtccgaaagcctgcataatatcatcaaagaaactatgtgttgcattcttcaattcttgtccctgccaataactgaaagcattgcacaacagaatatcagcaccaccttcgataacagcatcagcggtaccatccatgtatttgttccaactgtctgctgttccaaccttaaagtctccgttcaatgcattcttgaca
>615
gggggatttcattttccaacacctctcgacaatctcaaccaaccgaccagtttaatcaccgtcgacaaaaccgcaaaaatgggtcgcatgcactccaacggaaagggaatttcttcctcagctctcccatactcccgcgctcctccttcatggctaaagaccaccccagagcaagttgttgaccaaatttgcaaacttgcgaagaagggtgccgctccttcccaaatcggtgttgtcttgagagattct
>619
tgtattttattgaaaacagaatagagtaaagaaacgcttaatggcctatgacttttctctaatctattgcgctttggatgaaacaatcttctcaacatcagcaacactttgctgtaagatttgttgcaaaaccttggggttctcgagttccttttggatcttggaaatgatgctttctgagagttctttttgttgacgaatcttgacttgtccctcgtatcgtacccatgagtcaagaacagactttgcctcggcagcaagagcggtttgttgctcgagttggtaagccttggcctcaagttgtgcagtttccttagagacctcgaaaagagtcttggtgatatcaacaacggtgcccaattgttgaacgctctcgattctagtcttgacagcctcggtgtggtctgcacgggcagcattcaagatgttcttgatcttgttaacttgaccggtcgcccattctgagtacaatggtccaccgaatttaaggacggatccccaaatgctcaaaagacagaacatagcaacag
>621
gtaacgcctgtaagagataataaaagtatctgatccaacaacacaatgtacgaagtatataagaaagcgcaaataagaaaaacgagagcaacttttcgccaagtctcgagatgctgagatttccccccgt
>622
ttgattccgagcttgaagccagttggacaccattcgacggggttgaatgatgtcttggctttaagggaagcgacagcagcgttgcagtcacggggaacgacgtcaccacggtagagaagggcaacagccatgtattttccgttgcggggatcgcagacaaccatttgattgtttggttca
>623
cttggagaagctgtatgccgatagaccaacggctcatgagttaaaggagagacatattttattggatactgatgctgcgcccggtattcaaagtgcccaacatgcactcgaacaacaaagaatttcggatagtttgaagaagaatttggaacatcgtcctactaaggaggatttggttgaacgtaacatcctctcctccacaaccgcagctccgggtatccaagcacaacaaaaagaactgcagaaacatatgcgtgccgatagtttgaatgagaaattaagtcatcgtccgcaaccgg
>625
gcatgcttttactccaatgttgacaaacaaggagccaaaatagctttctacttcgctgttcaagctggaggctcttttgatgtggattatgaggtcgtgggtccaaatgagagagttatcatgaaggaagaaaaggagcgacagggcgatttcgt
>628
tatttcatgttccgtgcttttattcctggagattctgataccgcaaagctacattgtattcatatggaggagaaggacgttggaggtgaggagggaaaaaagtttagggctattttcgaggagaatgacgaattggattggtttgatgagtagagacagaaaatggatgatattgacacgtttggattaaggattattatggatggggagtttatgagcctacaatgaacaataatcaagacgatcgagttctcgtagcggtataaacgagctttttacatctcttctcacatctccaacattactcttttattttccctttcccatacccatatcctcatctccatcattatctagcatagccgcataatcatctgca
>635
ataacagctttaaggttatcccatcctccacggacaccaccacaatgtttatcaatgagttctctaagaggaatactcatttcttcctcaacggtacatgggttgttaacatgaccagagatacagaagagtttggtaccagcattacgctctcgaccaaatgaagcgaaccaatctccacctcttcgacaaattgttggtgcgacagcgatagtttcgacacttgccactgttgatggacatccgaaaagaccgacggaagc
>636
ttaccatactcgagtattatatcacatcacatcacatcgatcatatcatatacatatccacatcaactacttcttcttaccccgcaaagaccatcaagtcaccctcaaacacatccgtgttatccttttgccacgatcaggatttcattccaataaaaaatatcccaagctcttccttgtaacacatatctcctccaacacctggaaagccattcaagtt
>640
aacatcgaaaccatcttcggctaatctgatcgcgatagctttacctatcccccgcgcggatccagtaacaattgccgttctttttccatagtctctcgttactgcagtactacttgccattctgatatgatgcggattaatgcggattcgggttctgggtatcgtgcaaatggcagatgtgccctggtgaaagggcttgaggagcgatttcatggttgggatgagattgggaataggtgatattg
>650
agctaccggtgtaatgggtcagaagtcgagaaagcgatgattgatagggtctccttccgtttttgaggaaatggggatgcatggaggcttggacgtcgaccaac
>651
actcccatagccgttgtagagccattcttggtatatgagaaaagcctataatccattcgctatgaaatttcccatttatgcaaccaattcaacaacaccacctgcctcagtaatctttc
>652
agggcctgtctttcagtctcattctcggcgaacactttccgcttggtatggtcacgaatgactctaatgtttatgaagcatcctaagtcgagtttcttagctcgaaacatagacatattgagaaatgtgagagttggactcgaagtgacttcccccat
>653
ccgaacacaaactctctctttcagaagcagatgtcggccgtataatgaacgcttacaattcactcaccatcttcccggacgtatcatctggcctggaaaatttggcgaaagatactgagattattgcacatgtgttttcaaatggtacta
>658
gtgttacagtggaatcagtgttccgacagtttcttagcaatgcgaaagtctcgcatacgactggtgttcgaaatatttctccattggtagtcagctagtaacttgtcacatagtttacttctcc
>660
ttttacggcttttcatactgattgatagaagatctggtaccatatatggaaaggaatttccagctgtggatagatggtgaatgtggataggatagcagatatcctacttctatttggctacaacttgaagtaaattgcatgtcataaagagagctttcaatctagctacaataaaaccatcacaatctcgcaaaatac
>662
agcaatatcttgtgacgcgtctgaagagccattgacgggcgttggaacactaagacacacctcattaaaaaggttgcttgaggttcctagaatatagcccagattatcgtagtttgtag
>664
gcaagaactagcacttggaaaacttcgtattgtatctacagccaatagtaaagacttgtgtagtgcttcgcttcatagaatgctgcaacgtaacttttatggtaatccggtggtaatgcctggaaattcatagcccttatccatggattttgcatttaagcggcagcaccagagatgaagaaccacttgtcaatgctt
>666
ttgcagctgtcaatagccccgctccaatcgtggcagcttcttcgagcgaaacattctccggccttttaaacgccaatttctcatccattaaatgaaattcctgaaaagtaccacagcccacgactccaggcctcgtacatccaaaaacggcatctccgactctaaatttcgagacttctgaacccgtctccacaacaacaccagaagcatcacaaccaagaaccataggatagctcggaattaggagaccagttgtgcgcataaggttgtccaaaggatt
>670
tcacaacttgaaagtatatcacgtaccattcagtcgctgctgtcagcttggggcctgggaagccagctagaggactgaaatagagtctgtacacgactaaactgaatgtgtatgcagcaattgcacatacaaacgtcaaaaggtcgatttgagacaacaagcctgatatcgtagtaacaactcccatctttgcgactataccatgtggtggaatcccccg
>674
gttcgatttctacagccacttttgcaacttccttcccgattccctacatcacacttataataactcacacccctcgcttctccgctctctaaatctcgcacatctaatactgcaaccgttgcgcctcgcataccatacacttccgcgaccaataatatccgtttctagttttttggtgtg
>675
ggtcggtgggcatagatgaggtctacatagtcgagttgaagacgttcgagagcgagatgggtaccttcaatgatacgtttacgggagagaccaaggttgttggcgagtttctcgccgttagcttgaccccagtatattttggtcgagataaccagatcatttcttttccagccaaatttcttga
>680
tggctttctgggttgactttagatagtggtaatgagtcttgtactggggagattggaatattggcagcgaggtaatgacatcttgtgttaaagtgatcgttctccacattcggaacatctgcatccacaaccacaacactgacgagtctctcccctttgtcaaagatctgaacctttaatctggctggaaactcgctgactctggaatccacatagtctcccggttgaacattccgactttggaaagcgagacggacttcggcggtaggttcgaaatgaggaagaagatcagggacgatcgaaaattgctcgatacgttgaacaatc
>683
cgctcgagacatatgctatcaatacgccgtttcgaggtttgatgaaagcggcgaggttggaggatgtggtggttttgcggaggattggtgatggacctccagatcaggaagcttattatgagtttggtgaacagaaatgggaggctgtgaagaaggaaatggttagggatgagaaatggctgttgtaaa
>685
ccatttaatacttccattcccgtccatcaaagatctgactaatcctaatcatacctatagagagagctacaataaaaggctcgtgactattgaagaaacacagtcccctagcatagcacaaacatcatatcacctcatcctaccgttcaaactctagcactttctgcgtagccgaactagaacttctatctctccttggatctcctgaaatactaggcatcaaacctccattcttattttgtatcccggtcg
>686
tcttaagagaagtgtattattcttttgggttcttatacgtcatacatgccagtaaacgctaagccaaagtaaatacccccagtcccatcaaccaagctttagttcatttgtctgaccaaagcgttgatcttctcctcacggttaccaaggtcaccaccaagaacgtagtggttgaactttcttgggcggaaaccaccagttgggttgctgagcttgaatggccagaggaagttggcggcttgcttgaagttggggccgacggtgaagatctcgtggatcaaatcttccatacagacaataccgtattttccgaggttggcctcgatgatggagttgtcggtaagagcaatgcgttgcttgtcgacctttccgtaaccacgcttgtagacgagctcacggacggtcttgaggttagggtaaccataagcgatccatggctcaacaaccttgagcatctcgagggtagccttggtcatacgaacgaagacaccgttgttgatttgaagaagacggaggagctggagaatcttgcgaggcttgggtgc
>687
gcggaggttggaacgattgaggaggaacttctaagcctctaccactcaatatccgctccgtggtagccaccacatttcctccattccgctgtaaatcaattcctt
>688
cggatgcatatgcgcagagaagttggggagttggaacttttgaagaaggtttcgaggttggcgcttttttaaaacaaatgttccatcacatttctgtggctagtcccgcaagtatagtgtaaggcagtcatgaatt
>691
gacaggtttccttcatcatattggcacatttctgctcttcgcatctgctatccttctcctcattacaactatctccgcacctgttatcaatgatatcggaatcatgaaagttaaatt
>697
tgagatagctgagccacattccggaaccaaacctagcgctgaaaatggaatttcgaggtaagttgacgtagaggcgatgactatatcagctactccagggaaccatgctgcgccagctccaaccgccggaccattcatggcgagaatgaacactttggtgtgatcaattatcgaacgcataagttcgagagcaagggtaaatctggagagatatgcaattttcttttccgcagcgctagcatattttgcctcagaaactggtccaccattctgtctcacgtccgcacccgcacaaaagaatcttccttcaccggtcaagacggtaaagacagtgtcgggatgctcatttagttcccggagagcagcaattgtttctggaagtagagttcctccaaaggagcttagagcttggggacgattgaacttgatgataccaatccggtttttgatcgtgacgatgatatctttatagttgttcttagacatgatgattactgctaggtaactcgttgattggctacgctggtgatctcaatcaataaatcgttttgg
>705
gatatagtggaggtcacgaaggaggtggatggaggaacggatgttgttagggccaaattgcccatggttattacgacggatttgagattgaatgaaccgagatatgcgagcttgcagagtatcatgaaagcaaagaagaagaagttagagaaatctactttaggtgattggggcgtggatggcgctagaagg
>706
ggttcatatgtcaatggaagacttcgaacgaaatcaaataaagtaacatgggtactagcagcttctcaagggaaagaacttgatggaataatgaaagaggttttaagagaagggg
>707
ggacgcatatccttggtgctaaagaccccattctccccaatggctccctcctcattttccttctgccactgttccgcctcctgcttcttgtcgtgtttgaaattgtagaagcaatcaagagtacaggttatggtcgagtttctccaactatatgaagttccgttgtttgcgttcttgaccgtcttcgattcaggaccgccaaaaggttggatttgagcacatacaaagagaccgttattttctggcgctacaattttatcaatg
>717
ctatacaccatccgggagctccttcactgtagattgggacacccaagacgatttcgttgttggacttggatggacaaccggatctactaaccccatcaacttcagcggaaccttcggaatcggctccggcaccgcccttctctccatctacggctggtccgaaaacccactcgtagaatactacatcgtcgaagacagcagctccccaccgagcttcggcacagtaaaaggcagtgtgacgagtgatgggtcaagttatacaatttgggaaaaccaacgtgtcaatgaaccttctattgttggaactgccactttcaatcagtatatctcagtgcgaaattctccgcg
>720
aaggggggtatgaagcctggtagtccagcggagaaataaagtggagaaagaacttaaaggggagagatgtggttaagtgataagggtggtatggggaaataggattgaggaggaagagaggggagaagattagaggaaagagggaggtcattggtatatgatacgatgagcgggactgttgagttgtcgttggtgaaatgtcatgatggatcagaggttggatcatggagatgatatcaaaagttccaaatgaatgaa
>723
aaacctcgttgctctcctcacaatgaactttttgaccctccaaaaaggcgacgccatctacgtccccgcagacggtatccacgcctacctctccggcgacattgtagaatgcatggctcgctccgacaacgtaataaacagcgggttctgtccccgcgccgaccgcg
>727
cactgaaccagggttgatagtgttgacggtggcgtgttcagccaattctctcgaccaggtccttgtcatagcctcaagcgcaccctttgttccgttatagagcgtcaaa
>730
gaaaagggatgttgatgtgcgatgaatatactgggtgtttttagattgacgaattgctggtcattatgaatcaagcacaatgtaggacattacaccaatgatattgtcccgtcatgattcctc
>733
ccagaagatctcttcgagacaatatcccaagcactcttgaacgcagttgacagagatgctttgtcaggttggggtgcccacgtttacatcatcgaaaaggacaaggtgacaaagaggttattgaagggtagacaagattaaacggcatggatgatgacttcgttatgaaactgacggaggacgaagtcgtgctcatagccttgagggaggatgaaatcgcattcctgacaggaaacgacacatacgacggtatgatacaatgctcaagggttttcagaggaaagaataagtgaaagatgcttacttgcatgcaaatagcaagcaggtgagatttgtagtattagatctatctagcaagcaggcaaggcaaagcatcaagggcttgag
>738
cgggtttaaaagtgtgcatggatggttggatttaggaggtgaagctttgaaatccacggaagttgggtaatggttaatgagatatacagttcatgctgtaaggtttagagccgatcaacttatagatttcttgcacag
>742
tcgagttcataatcttttactagcttgtcgtctgccatttgtttaccaccatagattaaacgttgttgaacgggtggaataccttctttctcttcgaccctttccttgactctctcgatcttgttgtcagattcaacatcaagctcgatttccttgccagttagagttcggaccttgatgagcattg
>743
tctcgtgataattaaaatctcgagaatgatgaaggactgtattaaagtaagatttcacgacgttgataattcgtggttgataaaaaagaagatggttgaaagagaagaaggtgtgttgttgttttgtcaa
>745
tggaaatgcgaatgcgaatgcgaatgcaaatggagatatgaattatccgcctaattctagtgaaaagagatcgggaggaaagaagaaaacttttagttggttgagtgg
>750
gagttgagggcgtggtgagtgtgagggtgagtgtgagtcgagggcgttgaatgagtatagtatacctaatagcttagttttgttaggtaattaatttgtaaaataataaattcgaaaaataactttgattattcaggttcaggtgtcaagttgagattctcttttctctcttctcttttctgc
>751
tatcttatattaatgcccgtcacttcaagactcctattgatatctggggtgtgttcgtcccaggcatgattttctttcaggctatttttggttaccttgtgtttgccattatctacaaatggtcaatagatcggcagggtatcggtgagtcgcctccaggtctattgaacatgttgatctacatgttcttgtcgccgggaactaacgacgagcaactctacccaggacaaggatt
>755
tagccaaatcatcagcttcacttctcgtagcagcttctgcatatactctcaaagcatcttcagtcccactggctctagcgaaacttctaccgtccttaaatttagcaactaatgcatcaatttgtgcttgtgtgccttgtggttcaacgagttttctctcagcatccgttgtcttgaataagtttcgatcagcaacttcaactcggacgagacgatt
>759
ggaaagatatacaggcagatgaagttatacaggacgttgatctgggatgggatgcgaagcgggaccgatggaatggatatgatgcgaaagagtacaaggctgtcacagatgagtatgcgcagctggaagagttgaagaaacaagtacagaagggtagtggcaaggatggagaagaggcagacaggaaggcgagagcggcggagaatgatgaagcatcaatacaagagggttcgccgg
>763
gataatgttggatgcaacaccttctcaactgctcttctcatcggagagaaatgctccatgctcgttgctgaagatctaggttatagtggtaaagcgctcgatatgaaggtacctaattatcatgctcctggtgaaattagcgctattgctacttctcgcctt
>764
tttctttgtagtgtcatcactgtcctcctctggtcttgaacttgtgctccctactactgttggactactttctccatcgtataatgggtcatagtttctatttcctgaccttaaaccaattcttttatttcttggtgtttctggtctagtcttcgtatggacctttgctaaaacttcatcatcttcctccacagaatcaatctgatcattgctttcgcttgggtcggcataacgttcttctttgtggttgtccttt
>768
agagacgatttcaggccttcctagcccaaagggacacttcaaatgcgagacaatttgaaggaaagagaaaaaaggaaaaaagtagatgaaaaaagaaatttttgacaactacagtattgacaagcaactggttagtcggaccttattacccatgtcaatgccatccaaatccagagcctgctgaaaaatccataaacaaaatccgtaacaattttcttctccaagtcttgattcccaatgctcgattataacaattccataaaatgacgcccccg
>770
gtttttcctgatgtatcgtgcggagaaagatggtcctgccttgttgggctggaagcacccttgggatcactgaacgactaaatgaggaggggatatggcggtaattgggatccatcaatctactgcgaggacttgacattcagaagataccacccaaggcagtttggaatcacaataccgatagtgggccaagacctgtacatacggaaggaaatatcattgggcattggagttgaaattgaatcaattatacgct
>773
aacaggggaatcgaagagtactaaggcttcttcatcggaggtgaatttgactgaatgtctggctagagacaacgcctgatcttggcgggctgggggcaggggaatatggttggattgtttggtcctggtatacccggttatggcgagttcatgacatatgacggatagactggacagcgaaatttaagtgcatttgggtttagatgattcggaaggcgtcttgtagtaatatactt
>774
gaatcatcataaaaagctcgaccacgggaggctttggcatggacaacaatggagagaggaggaggagaggtaaggcactgcacgatgcagttaatcgtcttacacttaccacggcctatgaaaaa
>776
gtccgtgaaatgaaaagcgtccgcccaaaagatcaaattgttctgttcgtatcgaagaagaggatttcaagagaaaattcgagatgatttcgagagaagattaggtgtttaataaacggattcgaggatcatgtcgaaagatttatttgctgcaattgcagttgtcctttgggc
>780
tttttttttttgttattcttgatttctcatttccatataagcatctcctctcagactaagtatcaagtatcaacttatcactatcgctatcactaccactatcactcccgctatcaaacatcccctaggtatcgctccctccattctcattatcccaccaaccccagcgccagattatatgcatatgatgactcgagcagtcatt
>783
tctcaaattacatttcagaagcgaggtgaaaatgcagaaacaagacacaaatgccaaacactccggaagcaaatctgtaaacaaacacacgtctccgggatattaaccctcatgtt
>786
cgctaaggtaatcaagcctacagttttgattggatcatcaggagtggggagaaagaggcatatttcatgtcagaagttgcccgaggtgaagacttaagctcaaatggtggcgaccccgtag
>787
gggtcaaagtggtcgcatgaatgggcgaagttgtcgatcaggccgatttgaacaagctgggtcaattttacatgtgatatcattgcggacggcgttggaatgcgtgtgtatactatttcacactatctctagaggaaagactgaggttatatgg
>790
aaactcgtcttcaaaaaatgccttataagcacatagcttcgcatttgaaaaagactgaattggcttgccgtcttcactaccatcaattgtcccatgggagcaatcgccgcaagcgcactaattcgatgaactcttccgatagctctgcatcagaatcttcggtcctccctcttcggctaccatctccaatcaatgaaactacacgcctcccagcgacaccacctgcctacaactactcacccggatcacctcatcacgttcagct
>791
ctaattcatcaacttcttcattacctatgcctcttacagttcctaatcctcctatacaacccaaaccgcctgcgttactgacggctgcggctagtggtccgccagatgtacgggccataccggcaagaattataggatgttttgttccgagtacggtggttagggatgtggtcagcggtccttgagttgccattttgtattcgtttta
>794
atctaatctaattctacaaagtgccaatctaagcttacaatctacattttgcaaatccattcatctctcaaaagccaagtaaatcattaaacaatattcccgacatcatgccaactggtccagacgaaactcaccagcacggatcaagtgcaggtgccgcaactgagcacgttatgaagaactcatcctcg
>803
gatagttgatttggtgattgtgccggcaggctcgatgaattggagttgggaagccatgttgatagggaatccgttgtgaaagagtttaactcttgtgggagtattgctgcggttgaaggactaaagctgctgaaagcgttgctagtagtcagattttcctgga
>805
cgttgaattttatccgtatcggtactaaaccagccttgggcttcctgaagtaattgatttcgttgttgtacttcttgttcacatacaatctttaatcgttgcacatattcaacctcggcttgccggtccagttgtgccagtttatgtgtgctgtaacccttgatctcaacgggattcacgtaataatcgacgttcattctcgagctgacccggtggtc
>806
cctcaattgcaaaatcacatatgaaggacaaggcgcggaagaggttcccttgaccgctgatagcaatctcattacacgaacagcactatatgttctgcgatgccacggacagaggagcttcccttccgagacttcggttcatatcattaatcccattccattggggcgcggacttgggtcatctggtaccgcggtggtagctggtgttgcattaggcaatgaagtcggaaagttggggttgtcaaagg
>809
cagaattaaagacgcgttttaatcgcatttatgattttcaaagagctctctgcgaagaccccaagcttattgaagagtggttgcgattggtatcgaatatgcgggcgaaatatggtattgtcgattccgattt
>811
gataacagaaaaatattttgattccgtgaggaatgaatttattcaattggtcagccttgcattatctcatgtccgataagttacccggtggtgaccgatgatgtcccggtgctttggtttgcattgtgtagtgtcccccgt
>813
atagccaagtactcgtttgatatgtgggtcactgtcgatgagagggtactcggtattgatcttctttgaaggcacaaatggcctttgctcggtgttcgacattctgagttgtgccaattgcttacaattggggttcagcgcactccccccgt
>815
accttgagccatggtgttctatctacaatggagcaaagatgtcgttctacaggctttcctttgatgagattaccccccgaaatccgcacaagtatctattcatatctttacctgtgtattcataaagatagctgcgccaaaggcgatcccgaagtctacgagcagaattgcagatgttctgcacaattgctacgcctcaataaaca
>818
aaatattcagatgacctcgctatgatcaggcagcgttcaatgatctgaaatacctttcagctggtcttttgtcgaacatcccatctatccatatccatatccatatccatattcatatatccatcaa
>820
cgagctgcgagcgatgatattcacaaaccattctcaccatcggccgctgccagttcatcaggtcaacaaaatggtcataatgcatctcgcagtacaccaggtcgttccggtgatcgtttaatcaatgttcaaccaccaagaagagaagatcttcaaccttcttatgctcaaattttgcaggg
>821
gattctctattacaggaacttattaaattaaagccttcaattcatcaacataaggacataatttctaacctcatatacatccaattcataccgaacctcaatcacaaagacacaatggcagcatcatcttccgcagacgtatttgcatacattgttgcaatctttattcctcctctagccgtcttcctcaaggttgcatgtggagtcgattttcttattaatatctgcttgaccatccttggttggattccaggtgttatccatgcctggtgtgttatttcaaagcatgatccagcgagatatgctccataaatgataccatgagatgtgagacggatgataggtgtgggtggtaattcg
>823
gcttcctcggtgttgaacaggctgcgtccgtgtaaggatttcagaaggaggaactgagccgattgtcttataccatggtggtgcttgtgaaatactttcagattcgagtagtgccgctgccgtttggtaaacacgcgatggctttaaattgagccccctcatactcgcagaaaaatctcaaaataatctacgaacaataatgcggggttggtcccccccgt
>830
agtatggaaggcggagaagacctttctttatggtactgcattttattggacgttacttcatttcgctgatctaaaatttgtggggaaattgagcaaaagctggccgttgattctggctgtattgctattttctactctctttgcgggacctggagcggctttgctagtgatgtgggcatggagagaggagttgatggcgataaagcatataggctctgagtaaatttgatattgtatgattggcacga
>832
atgtcgatcgagattctacctgctccaatgacgatggatccgggcggggatgcaggtgtgcctgctgcggttcctgcggaggtgttggcatcggaatgatagtgatttaaatatacacggataacttgaagtaggagcattaaagcgaacgtaggttgaatccagcgatgtaatagaacttgaggtgacatttggatagagaataggaagaattatggttctgttggtttaggatgaaagtgac
>833
tacattccattgaagttcagtagacaaactaatcttctttctgcacctcgaccctagcgaaagtcgttgatccaccaagtctcgtcttgttattcaaatcaccattgaaaaatgtcttctccttcatcatcatcaaa
>835
aatccaattcttgtctgagaaggtttggcctggggtggaacttatcccggttttggacgccgatagtattgtacctaagagtcaaccacaaatgactaaggatataataagaggatgggtctccggattacctccctttgagcttgcagggttgga
>836
gtttctgtccacctgggtcgccttatgaagagatctctaaaaccgcatgacttcgtccaggccagagcatcgaatgacgtgggttaatagcgcagcgttttaatgtaaatatgaacct
>848
tccagtccatgtgactttcaccaactcctccgtttcatccgaacctatcggtggatcataacgggacaggaaagtgtcgatactgtcggtagaattgactcggggactttctaatgagattaatgaaagccactcatgaattccgacggaaaattcccgaaagtcttcatcatagttgctgttgttctctgttgcaagctttaaatcaggtctcttgacttgaataccgttcaacacccttggagtgcacgttatcttatgtggatgatgtgaagataatggatcagatggtaatactgtagttcccagatcgcag
>850
aacacaatggattcctcctccgcctccacaacatcgcacgaacagtccacctatcatcaccacgtctcccccttccgctcatcaccctcagccttcttacaaatcatcctcgca
>852
cccagaaaacatagataaccctaaatcagtttcccctggcactcacaaaattcacaaccgccatctggttctcctcgatgatcatcgctggatctttgaactggtttacagcggcaaaacttggagctgctgcgtttaccggtaagatttggctaacgtttgataccgatggtg
>860
aatgctttccaagaaggaatcttcgatgcatgctggctcaagttccgtccaatgagtgtaaggaacgtttgagcatccggcacaaagggtgtgggacgtggtacgggcggcgccttcatgcgataatgcaaacttcgaacttgagtgcaagtggttgaatccgtaaatgggaggagaaatgggggaattggtcgtagctggtgaggcttgaaaatcatcatgggcagatttgtagaatgatgaatgattaaatggatcccgtaggtcaatgtattaataccaaagcctgcatggaccgtatgtcaactgggcgcttggtataagtcaacctgtctcaacttgtgtcgaccagcagaaggctgtac
>866
caaaacaagaactcttcctacttcgtcgagtggatccctaacaatgtccaaaccgccctttgctccattcctccccgtggtctcaagatgtcctccaccttcgtcggtaactcgacctccatccaagaactcttcaagcgtgt
>869
tttccaattcttgctcctgttctcgcgctctctccatctccgcattagctgcttcgtcaaaagctctagcaaatgccgcatcatcaaaagcttcattgttttccaccgatgattgtcttgtggatataagttgattttgttgcataagaactctcggcattggattgtatccatgattcatcatagaaggaccattcagaccattcattgacataacaggttgtttcccttgcg
>870
aggataaggcggattgtcttctttgggtcgatgacgaagacagatctgatggtgaatgcaatgcccttggagtcgacgtttgtggtatcctggtggtcgagcatgtcatatgcataggcaacttttcgctccttgtcgccaatgattgggaaggtaagcttgctcccggagatctcatcaatatccttgatccatccaccgtgtgattcgattgtgtttgcggagagaccg
>881
ttttcctcatttaatctcagcacgcagacacgaaatcctacccctccatttgtccaggcattttccaattgcggcggtttatcaagagcgaaggattgtttcctttttccattaactcatttgagaatca
>884
ttttcatttctttctgtcattcctgaagtctcattagttcttctgtatatattacatcttgttagtacatattttcggagctttccgatcgtttgcaatgtcaatagttt
>886
catgaattgcttgatcacacggtggaaaccagaacctttgtaagaaagaggtttgcctgctttgccaacacccttctcaccagtgcaaagggctcgaaagttttctgcggtcttgggagtaatgtcatcgtacaattcaaaagtgattcgtccttgaggaactgctccaatggaaatatcgaagaaaactcgact
>891
gggatgcaatctcatgacaaacctcccacatactgtttgtctttctgtctctcatccttcgtatcgacactacttccatggctcaagttctccgcagacatgtcttccctaccgttcgtaggcctttctcctccaaccctcgattct
>893
gatgcgaaaaggagatacttgctactaattatccgaccggttaaacctccttagaatccttatcgtttccccattctctttaatctcgccatgtaaactccttaaaacccctttaccaattcagcgtcctataattattattgtgacgaggtctttgataagatccaaggccacaaatccatttcaaaacctgactcctttcaatttgttacttatgctttatcctccttcacgatatcttcgtaaac
>902
ccactgggtgacgttgtgatccgaaccagggaaggcgcctttatcgtagtcagatgtgatgaggaggttgcccgggaattgtacaacggaactgaagaatgtcaatattacgtcgatacggacccgtaccgagtactcgtcggcattggtaccttcttactcatggtatcagtcgtgcttctcggaaattgtgatttcgagtgctattaagaacaaatgtgaaactaagcc
>903
ggatcaactaaaagcattacagaaagaaaaagatgacgttgatcggaagtatgaggagtataaggcagagaaagagcagtccctcgcggatatcaaagagaatgctaggaagcaggagaaggccaacgaggaaattatggtggaggcgcagagagttcttggggagctgaagtgggctctgaatgtcaagaagcatgtgaaaggagctgaataaagagcccggatatcc
>913
taatactaatagtcccagcttcatttccattttccccttcattttcccatcgcctaacgcctcctccttgagaaacctgcttgtcataatcgttatatcgtagtagtgtctgtcctatgtgtgtataaataaaatcataatacctcccagctcctttcctttcccatttcaatcatacatattcccttatacatattccct
>916
gtcaagccgctgtttccgtcgttccatccgcctcttcccttgtcatcaaggcccttaaggagcctccccgtgaccgtaagaaggagaagaacatcaagcacagcaagtccattaccctcgatgaggttattgagatcgccagaaccatgagattcaag
>922
accggtagtgctcgtcttggctggaagcaatcgccattaatagttggaggaggaaaatcatttggtcctcacccaagagacttcggaacagacttaccgagaaaaatgtacgatattgcgtggcggacggcgctgagttggaggtatagaagaggacaattgatagtttgtgaagatggaatgacatttgagtatccaaaaacgagatatgcgaagaaagtttttgaagatttgggatgggga
>923
aagaaagaaaaagagtgaaattaaaaacttcaccatctttcttttctcttgtgtgttagatctagaccgatctagatctagaccagacccagaccagacccagacccagattcagaccaaaccattaaaaattccatcgatagcaaaaaaacgataccacgagatcattcatcagttatgaaaaggaaggtaacaagtgcagaagttgaatcatcccatatcccctgtgaaaacacaacaccccagcccaaatgaaaagtagttgaaaagaaaccctggagaacctcccaacttgtatgtttaaatcatcttgaatactgatggtcttcaagataggtatcgagtaaccatcaagactattgattttgagatgatatgattgaagttttgagtggctaagaaaatctct
>926
tttgtggcaactgcgagtatgagtgggcatattgtcaacattccccaattgcaagctccatataatgctgcaaaggctgcagttattcatttatgtaaatctc
>927
tccttttgacagtccttgatagttctgccatgaaacctaataccctcattggcatctaaaacggaaccttcccataccatagctttcaatcccctcattccaccaattgtattctcgattttaacctct
>929
tcctttaagtggtctccactcactcccattgacccatcttctccagagcccttcatttctaggttatcttcatccttcaaggctttctgtaaagatgtttcggattcggcggtcgagg
>931
accgcgcatactctaccggaatgaaccctctcgcttctactgaaaaacatctcctcaccaaacaaggcgctacactctacacaattcaactcggcctaaacc
>934
ggcaagaacggggaagattgagagaaggattgatgagagaaggaacccatgatgaataaaagagaggatgatatttaattgttgaatagatgacgagataatcaaaa
>936
ccttaatgagtatttgatcaggaaggttgacctttgtaccactaagccaagtagaaggcaaaatgagtgggaactgcaacaatccaccaaactgatatacataattctcatattgactga
>937
aacacggccctgacggcaccactctcaatgctaacccttgccttcctcataacctttgtctgttccccaatccacacaatgaaggcgaacttgattcttgaagattcgctatcgttggcgtattccacacgtaaataagcgtattgtgcttgggtagggtctaacttttcacgcaattcggtaaggccaccttctccggtggccgtaagggcgagagagttgccggttttggcgtaggatattatgagccagttggtaggggatttgtcggagcggaca
>944
gcgctagttcagtgccaaatcgttactccctttcagttattctatagtttcagagctgttttcgttaaatcgcagtattggcgcctcttaacgacgtttatatactttggtcctctatcactagatctcgtttttcatgtcttctt
>946
ataatttgaagggaagatacccgatcgtccgttgatagtaccagtccaccaatcttcattgctatcagtcttcttcgtcaccgtaattacatcacccttcttgaagcccaaatctcctggctgatcggcaccaaacgtaaattg
>952
tcctcaggtcccaaagttgttcaaccaacaccacaagcgattgcatcgagatcttctggttcaacgatccaagtatcactgcgacagaaaggcaacccaatactgacaaatcttaaatcctttccatgggaatactcggatattccagcagattatgtccttggagcaacaacatgcgcactcttcctatcactcaaataccatcgattacatcccg
>955
agagaaggaaatgggtcggaggttatttttgggcaagtgggggatgggagaatgtggaagaagtggttttgaaggagggtggatatgaagatccagtatt
>959
tttccgtgggtacgggcagcgcgcttgacggcacgtgcttgtctcaaagcagtacctggggcagcaacggcagagccggcgaggagggcggtagcagcaacgatggagaacttcattttgattgattggattgattgtcgaaataacgaacaattgatagattgattggattggattggctgtaaggactgtgaaacgattgatgctggactccccccg
>960
taaggcacacgatgataatcattcggagaggagatcaatatttcatgaggacatgtaggggaatcatgaatggaggttacgatttctaaatggcgatacggtaca
>961
aaaagtcatgttgccggaacgggaggcctttgtcaagaacaggcatccatggctttcagcaatagaaggagcaacacagtacaagctgcagataggcggagaggagatgtg
>962
tcccgccgtaagattactagacccgatgatttgagcatttgatagctggacgctaggtgctgtttggcgtttctctgaagcgggtaaggctgaactaagagaaacaagcaagcacgtggtgatgccaaggagatacatattgtttgacccaaagatgcgagactgtatctcgaatgtggttgctagaataatcagtcccccgt
>964
tgttttatgtggatgacgatgaaagatgaagataaagtggaggggatgagtggagagatggtggatgaaagataatattatgccgttacattacattaccagagttacaatacaatgccagattttttacc
>965
ttgtttggtcctcctgacaacatattgtgagggaatccgatatcaaattcgtttgtctcttcaatctgtttaacgtcatcatcactcaactccagtgacaaagcttcga
>966
aaaaacccttcaacaattgaatcaaagttgtcgggtatgaagcgaaagacgttcatccagaactaagggttcttagttgagggtgacgatggcagcaaatgcaaggaacacaaatgctagtggggaagaga
>967
ttttttttttttttttttttttttttttgcatgcatgcaccagggagtccttcgtaattattatctaatatgatccattgcacatatctccgatgcatacatgtttaatatatcaggaattgctggaatttcctctcttggcacccaagcggaatgtcaagaatatggaacttggttctatcaaaatctagtcaaagagtccacgttttgaacaacattatattcacaagttggg
>970
atggaagagcattgtccaagctgcatatcctggctacaaaggatttagaccgaagatgtgggttctacacggtacagatgatacgacactttatcctcagaatctccaggaggaaatc
>980
caatgattgcaagactgtcaccaggagagacgaatgcattagctccatagatcatgttacgatctccatcaccatcacttgcagcaccaaaatgaatctttccgttgtcaacagcctcaacaagtgagtgtgcataggtcaagttaggatctggatgaccaccattgaaatctggagaaggaatg
>981
aaaaatgactcaaagcctgcattgcatcattccacactgtatcctgacccgtccatcccgtattactattaaatttttcgaaattctcaatcataggttccaccaaacttttcactccggccttgtttcccgc
>984
gctatctacgacatctgcagaaagaaccttggtcttgaaagacctgactacgtcaatttgaaccgattggccgcccaagttgtttcttccatcaccgcctccctccgattcgacggttccctcaatgttgatcttaacgagttccaaaccaacttggttccatatccacgtatccatttccctctcgttgcttatgccccagttgtatccgccgctaaggcatctcacgaggcaaactccgtccaagaaatctccatgtcttgcttcgagcccaataaccagatggtcaagtgtgacccacgtaacggaaaatacatggctacttgtttgttgtaccgtggtgatgttgtaacaaatgatgttc
>988
ttggaatatcggcatgagcgagagtaatctcttcactgagatgggatttcgctctagccagtagagaaacatgagggtcttgaattaaatcattttgagatatactgaatgaaggaagaagccttgttgttgggagagagttttgagctt
>992
actacttcccgaggtgcatctggagtgaaatctgctgtcatagccgctgccattctaaccaaactgtagcttgcttttgcgaaactacagaaatgtgtttccaggaacgttgataatagtgcgatatttgattatgccgatgtaattgattgcccgaagacctgcactactataaagaaaatagtcgaagaaggatggggatctttgcacggctctttataagctgagtagactcgggaggatttgcgt
>999
gcgcaattacagtgaggttcaagactcccacgtggaagcaatctatggaaaagcggctcgtcttgaagaacaagaacatgactaccgccgtctacagaattcagtcgactatggttcctctcgccgtgcaaacggtgatcgtggaag
>1003
cttcttccgtgcgttgttgttcttacgctccatgtgacgtttttgatcacggttctcgttgtcatctggaacatcctcatcttggtattcaaacgatctccatgaatcgaagttgtagaagaagttgtagaaattctcaacttcctccttggagctgttgtcatcacc
>1004
aactttgttcgaatccgcagaatcatattcttcacatactttcagatatgtctttggatcatcagtaataactccatccacctctttcttgatacaccatctcatccactgctcttcattaacagtccatactaacatggatcgttttgcaaccctagaatcagccataaatttagtaccaccaggcccggctaaaatctgccgtagcatgttgaagtttatattaggta
>1007
tcagggctggttgcgatggatttagaaactgtagaaaggcagaagaagaagccaattggcaatgatgaacgtatgacgcatggcaggctcagcataagtat
>1009
cctccccactcgctcttgcttttgcacaaaagttccttcctgagcatacttgggttccattcttcaatatcattgcctttacgatcggtacatacgtgaacgcgaccacaaaaaagaagcgtctcgcagctcttcgcaagagacaccacgatgaagctagaggaggaagatccgacgactaccctggcccacataatggaccaggaaaccaa
>1010
agtcccaaagatgttgcatgccatcccatttcttcacgataccgttttccacaggatacgatacttgaagcatggttcttgctgcggcagcttcatcacca
>1013
tgcacagttcttttcctcaaaattacatttcaactgtaatgcatgagccttgaagagcggagtgaacagggttcattccgtatccttaaaatctacaattaactggagttcgaagactcgcagctcttgtgtactagctactcacacgtgatcggcgacagccaacatcaactgcctctcacgaggtcgggaccgtccaattcaattggca
>1015
atatccattgtcgaagcctgactaccagagagaggttaccgatgctagtcaagattctccagtattggtcaatcttacaagtgggttgggcacgaatgtggagagtagggttttgacagagttgtggagaagagcagctgcagagtttggggaagtgaa
>1017
ttttgaaggcgtaatacgggtatcttgtaacttcatcgccgaacgcttctcgcatcccaagacaacaatatccttgccctttactccaacggcgcatgttcctcttttgacagcttcgagagcatattcgacttgaaaaacatgaccatccggactgaaaacagacaacgctctatcatatcctgaagccatgatttatgatgatctgaaccgtaaaagtgaaacgaaaagtaattttggggtatctcgaaaatgatcgaagcttaatggaaaagcgggaaaaatattgataaagcttgatgtttgaactgcaggcccccccgt
>1032
gatatccccaccagttgccattccagcacgattatcaactcaagaaacatatgatgcagaatcagaagatgatgatgatgagaatggtacagctttgggaataggaagagggacaacattaccatttacacctcaaccaaatgctttctcccaccctccatcatcacaatctcaaagtcatcgaactccagctcctacacaaggctcatacttcccacgacaagttcactcacaaccg
>1035
tccgttgggtgataagctggtccaatgtcattgtgttgcattaaacctgtggtgttaaaatatgatacaaatggtgaggatgttttattggatgaataggtagaattggtttgcggattgtataggatggggttagataggtattcttcggagttgaaatattgatagatgtcgtatatctcggtaacaaatccttgagcttgagcataggaatttccgtaagcaaa
>1036
aggaggacactcgcaagcgtacataccagatgtttggcaaagtcgatttgaatctcggttctaagattgaagaggcaaccgagaagttggctcctgctccaaatagcaaggctgccggagctgctcaatctcgcttgtaaactgtaactgtgttatagagagcagagaatgcagagaaagttt
>1046
acacagaatataatcaagcacatcagtattcttgaatttaaatcccatttgcatatcattgtcgcaaacattcagcatcaatttaagttccgtctgtcatccaaaccagcgctac
>1048
tggatccttctgtagtatcatcttcccattcaaccatcaatattttggttccttcatttcctcgaccggattcgaatccaaagcgtgcgagagcggtcgaagatgataatggcggagaggcttgttctacattatcgggggaggtaggtaatggtacataatccggttcgaaatgtaatcgtggtgaagaagatgagactgccatttttgtgtg
>1051
ttgcatgactgctaggcttgaccatttgagatgagttgacttggaatatcagaagattgagttttttgatggaaatggatgagacgagatgcgatgtgtattctttctttccttgtttgttactgttgatttgtg
>1052
ttgaactcttctcctaatccaattcagcatgctgttttccactctatcccgtagagctctgctcgctctcacctttactatctttacacctacagttctagcggctgccaacaatctaactctcgtccccaatttcggcta
>1058
agatgaggagaccgaaaaggctaggcggtgggatgaattcacggaggataatccaaagggcgctggaaataccttaaataggggataaaataatgaataatgaataatatgataccttct
>1063
cgaaagctatatggccgaggtcgaaagagattgaacaatctcatgtcaaaattttacgcggaaaacatctgctagaatatcataaattcgtcatcactaagtat
>1068
cattatgaatgcaactcaatattacatcatcgattcattcatcaaaaatcaaaaacctaatcatgagctcataccaagcgaagacagtgatagtgatgtggaaggaagagaaga
>1071
ccttctctcccgaatacaaatcctcaaaagttggtggcttgtagaacaacaaacgaccttcctccttccatcgctgaaaatcatggagagtttgaagcatggcaatatcgacagtctcgctgttattcc
>1074
cttctagatcagtgtagattgctcagaatatgccttagcatgtcgaatatcccttcgtgataaatgtttcccccgtgttcagagctcagagccttgtcgcacgtctgaaaatcttcctccattaaacccatacgccgtattatccacgcctgtgctcaaatatctcgtaaattcaat
>1087
taaaatctcgcgctgctgttcgaaataggatttttctggtgcgctggggagtcggttggttgaggaggacatgttttttggtttttggtgttgattttgctttggattttgctttggatttggattgtattgaattgactttgactttggg
>1088
aatcatttcatcaagaatgacttggtaacgaagccattttggcttgagggaagtccagtgagacttgaaagggccaacttactggctagcgagctaattggcgatttgaaaaatggattggagat
>1092
gtctcccttcattcacgactttattcatctgaacgttgccatgatgacctcgaacaatgcacttgtcccagatcccgacaagcaggatgacctagcttctt
>1095
ttgttgtcgggcgtaatctggattccggacgcggcgctgtagaactgcaattcttgacctggggtagtggtctctaacaaagttcttgtgaactttacggcaaagctcaaagtattgttgctgttatatgtaaccttgtaagcggtaagtttattggtcaattggctgaccaaataaaagtaagttgcggatttcgtaaccagccagtttccatgtctgggtccgctaccagtaggtgtttcaatggggcaagtggttccaacaacttggtttttgggttgatatagtag
>1097
agagtggatattctggctgaaggaatgatgggtgagaggaagcatgagatatatgaacctgcgagcaagcgccaaagaaatcgaattctacgagcccgattgcgaatgtacgattgtaaggaaactcaagacgtttgacgtgtaacatatacaggcgtggggatgaagcttgcactggtactacagatgcgaattcaaacatggtaggtgggaagggagagatgaatgaagaacaaaagtacttt
>1105
agcagtatggcatggtgttaaaggttttcgaaactcaccttatggcgaaagaaggatcggcgcactcacagccataaaggcacgagcccctgtattaggaggaaattttggtgtctggggtggactattctcgacgtttgactgcgctgtcaaagggttaaggaagaaggaagatccatataatgctatcattgctggattctttaccggtggtgctttggcaattcgtggtggtgcaa
>1114
caaagacatctagcgctgccccacgaatctttcccttctgcaaagcatccaacaacgcatcctgttgaacaagaggtccacgtgacgtattgacaaacaaagcgctcttcttcattaaatccaggtccttttcccctactattcctttcgaacgatcacctaatactaggtgcacgctaactacatccgctgttgagaacaattcttccttactcacaaccttgaatactttctcgccgtcctcatcctctgtagcaaaacga
>1129
gcaacgattgcgccaatggaagaagattcctcccgagttggttcctttgggactggtcgtcggggtcgctgttggattcgccttttactctttgggccgcaaacttgttgttgac
>1130
cggatataccaagttgttggacccgatttacgaaatgatacccacatccgctttatcatgccgttcgtgtcacttgcccgcagctatcacctaaccaaataacccatccgactaacccatccagtttgggtggcacttcatatctttgtacatacaacattcatcctacatatgttgcaattgctttataccaacctcttaacaacaactttcttgttggcaattatcctccctccagccgcgatagtctcaggtactggttcctttgctttaggattactcaatttctgctgaatcgtttcaatgccatcaaccaattgaccaatat
>1132
attatccccatccaatgaccgtccaaaacatccccgttttaatacaccaaattaatcgtccttgtacttcatatctcatctaattcttcttcttcctcccaacatcataaactctatcatctactccctcagcctctaaaacttgtttttccatttccgcaacttgtctctcccattccttttgacccatcttactttcccttctgaaaagttcctcgttaggttttctgtaactacctcctagacgatcccacaatgtcgtatattgaccataattatagtt
>1137
ttattgggcctaccagccgagacaactttactagttgaaaatcgcatcccgacgcctggcattgagagcgcatttcgcgctgcgtttaaacattgtaatcgaggaggcatggttggtataattcccccgt
>1138
ggatttcaagtcaacagtggctaaatcattgccttcgacttttgagcaacaagattatgaagatgaacgtcttggggcacacgctaaggagcttatttccattttaaatactgaattaggagagg
>1146
cgcaaagagcgtctacttcatcaatgaagataatagagggtttgttttcccgggccatggtaaataactgtttaactaatctttcactctctcccatccatttactaaccaaatccgaactgctcacactgaagaacgtactatttgcctccgtag
>1147
gctgaacgcctcatggtgaagcatgtatataagagccagagaaggagcagaaaccctccaaccgagcctaaaactatgccgacaattgtaccaggcgatggagaattgttctgctctccatatgtggtaggaattatgctaggatcgctaattgtagtctgtcgtgatgttagacgagtcaaaattttcgcaaatttcggaggagaagggagtttggaatttctgggttggagaaatgtagagattgactttaagagtgttgtcgttctcaaggtcaacgaagctgaatgccaagtatccctggatatcgaactcggcaagagtagaggaagtagaataggtgccatgtttgataacaaaatctacgagcgacgatacgctcggggctgtagaaaaactcctttttaa
>1152
ggctagccttcaatctctgtgagcttcggtccaatctgtccgtccccgatagaagttgttgcctttgttcgagttgaacatcatttggattgtcggaacaacgtgaaccaaatagagcagatctatcgctctctaaagtttttaatttcctcttggatacatccacgtccgattcatgatttcgaaatcgttggttgactttggtacgggttgctgaggggatattttgtttctcgagtcgcatttg
>1154
aatcaatattgatgaagacctcaatgaaaatgacaaaccttggagaaggcccggcacagacatatcggattatttcaactacggttttgacgagtttacctgggc
>1158
aaaggtattgtgtgagagagaatccaacgatgagctttttccatgggaatagtggcctatcaaggaaacgcgcaaggcgctgaagaaaatccatcttgaactcaatat
>1161
aattcaaaggacatcagcatacatcgagccattacagaacaaaaataaagcacggtctcaaaaaatccaggaaccacagatgtaagaacggggtcacaacggggaaaacgaaaaagtcaagacgaaagcaaagaaagg
>1164
ttgggtttcttcgtaggtcagagaaagactggtaccgcataggaagggatatcaattaaatggaatggaatagattggataatgggattttggagtc
>1170
attctcaatgatgagaacacgtcaacaatccatctcacctaagcatccaccccactttcgaccatcgtcaccagcatcaccagcatcatcaccaacatcatcgtcatcactcgggtccatcaccagatccccagcatcaccgcatctaacgatgcggagaatctcctgacatcccattgaccactctcttcctccat
>1172
aaatgtaacatagccaatatctccactaccattatcttttactcctgggacatcttgaagctccaatggcgggtcggttctgaataatacttgaggggcgttttggatagctcttcttcgagcatctacgaattcttggataaaaacccttccgaataccctatctgtttcctcacggaatactgtgctgaaaataaccgtg
>1173
catcaatgatattcttcaactcgatcgacatttcatcggatcatcccgcacgagatcaagcagcagtcttgtcacagacagtgctgcaggagctacagcattcagttgtggaaggaagagctataacggtgctatttctatgctgccagatcatagcccttgcgggactgtacttgaagctgcaaagagggctggctacataacgggcttggttgttacaa
>1180
gtcgtcataaaacaaatcatacttcgttaacccttaatggccatcatcgatcttctccagctttcctggatcgcgcttttcaccagtttctccaataattctaatgcgatcaaggcgcactttctctccatctccatcaccatcaacgatgaagaaaa
>1181
tggatgaaatcttcaagtcccagaaggtgaaggctcctcatcagacctcggccgattcccttgaggagttaacgcacaacatgtgccatctgttcgggcgagcaaccaaggctgtc
>1182
tgatagtatactggggtgtcggcgagaccgaattgcccttgatgacaagctggtcatcacccttgctcgtcccgccaatcaacttgaaagtgcagctcgtggtcgaagttggagtcgtgtaggttccggaccaagcgcctgtaatagcctcaagtcgatctacggcacttgtctccacatcgccattgtgtgtgaggtggaaggcaaag
>1191
accttggattgagagtactccagggagtgtgattagaccagagttggatgatcaggatttgatagatgatgcgccaattgctggaggaagaccggcctataca
>1198
cgccctccaataggtaatagattgcggtgctaacagaccggttgccatacagcgctgggtcgcgaaaagtctctaaataataccccttctccgcgctcggcgccagtcctagctggttgatgacatcttgtgcagaatggttctcaccgcgtggtgatatgccctgaaagatt
>1199
agataatcgtcagaggagtaaggtggctcactgggtttgcaaaccacagtgaacattggtgtaagactcttgaaaccaccaatgggaagttttgggcttccagttgtgaattgaaggaaatcccggcgctctggtagagtgagctc
>1204
tctcatgaggctgaatacatatcatgctcgtttctctaattactatggctcactagttgtattttgctatggggcgcaaggccaatgcatacatggggcttggctttgttttttttagcggtgtacataggagggcttaatttgctcaggcttctggactcttttgtggctggctggcgtttcaatcatgaagcttctggaaggctcggtggaaggtcgcgtcgcgggtgtgactggcagat
>1210
tcgggattctatcgccatcattctagaaaatattctcctcattatggttctaccggagaaggtattcactctaccattcttgccacgaaactttcaacaagttg
>1213
ttactgccgtcttattgattatgcccgtatgcgcaagatcgccgatcttgtcggtgcttatctcgttgttgatatggctcacatctccggtttgatcgcagctggtgttatcccaagtccattcgagcacgctgatatcgttacc
>1220
taccacaatgagcacaggaatccaaggggtactccacccaattccaccaccctctgtgagagcgaacaaaagagtaatcaagcttgtcgatatcaacgctcctccaatccaatcgacata
>1222
aattgcatattgcaagctatagagaaactggaatgctagtaggtagaccaagttcttttccagttatactgcttgcttggcaaggtttagctcgcgtcaaacatataagatgggctcaaaagatagagtctagagccgaga
>1223
ttgcgagtttctcatgcaaaagcccaagaggatctcgtgtccagcgtttcgtgccatgaaattccgtacaagccttcatgtatcttttctctcgt
>1226
cgcactccatttacttggccgacccgatgcgctaccgagacgggaaacaattgatttcgttttgagctgccaacataaaaatggtggatttggagctgcgccaggccacgacgcccatttgct
>1231
attgctgtctaccctatccgaataccccgcaccatacatacatacatacataaatacctccatagctttttttcagcattctatatcacctgcaagttttcattttgatttggttaggcatttttttcatttcttccttacgacacgatgcgatgcgatatgatatgatgggcttagaatgacggcagatgattgggcat
>1236
ttttatcatcttctgtgctttcttcaagcacaatcataatcatggctgaggacccaatgaagggattggagcattctgaggctcactacttcaacagttacaatcatcatggtatccatgaagagatgttgaaagatgaagttcg
>1238
ttttcctcgtcctctgttctcctcaagatacccctttcacacttaataacagatcaaaaaattcaatatggacagattaaatcgcatgttggccaatgctggaggtatgggaggcatga
>1239
ggtataagtgtgcattttctggatttagcactttcatgcatgcatagataggagggagaagtttataactacctaatgaatgattgagagcaaattgctttaaaataagt
>1240
cccgttgaaagccgcacaagcaccactagccacagccaataaaatccattgcgatttccgactaatattttccatggtatgttcctgttcctgtacctcctcttcttcttcatcgtcgtcgtcttcgccgtcttgttcttccacccccgt
>1247
agaaattgccgagatccgtgcatccattgaagaagaactcgctgcaactgaaggactttcctggaaagagtgtctcgcaccagccaaccgaatcagattctttacagctttttg
>1248
gggtgcctgatagtcctactgtcggcttactggaggggttccatcaaatccattgcctgaatctcattcgacaatacacctacaaagatgactgggactacagcaacgagtcgtcctggcacggtggaccagaaatggtgcgttggcacgtcgatcattgcatcgagacattgcggatgaatttgatgtgcactgcggatgttactccgtacctcatttggaacgatccggatggcttcgatggtgaaagtcccagcttcaacactttacacaaatgtcggaagtgggagcctattgtggactgggtgaaggagcacgtggttttta
>1251
ttatgattctatcgaaagctacgcaatgagtattgatatgactgctcgcaacgcccaaaacgaggcaaagaagaagggtcttccctgggatattgcaaagggatttgatacatttctcccaatgagcaacatcatctccaagtctcaaattcctgatccccataatgccaccgtgtggcttacagtcaacaatgagcaccgacaaaaggactctacagaattgatgctctaccgaattcctagaatattgagcgatatctccaaggttatgactctggaaaaaggtgacattgtcttaactggtacaccaaagggagttgggtccgtgaaacctggagatgttatgagagtcggcatcagtgttgggggt
>1258
gtatgacatgcctgcccgccttgaccggactaaaaattcattctgttcggaccgaccacggagttttgcgtcaccgattgtggacggtggtacacccttaagcacatcgttcttgggtgttgtagctacaactggacccttgattggtgttcgactgcgagtatttgcaactgcactgataatcggggttccggctctcccgcgtcgatgctttgctggcctgtttgttaccagttgaggttcgaggtggttttccggatctattct
>1262
attggctggagcatatacaatcccagtggcttccgttcctccaacttcgaatgcaccatatatgcgatcatcaagttatcctgaagggacagtttttattgcagtgggcgcagttcttggatttatggcattgtctgttttggtttggcgtatgatggttgcttgggctttacacagatccgttaaacgcgccgccagtcaaccaagccatgtgga
>1267
aatggagaatatttgaagagaattcccggacatatacatcataatcgcagtcattggaagttgtttgacaggtgcaagagccacttcccatgccttcttgagcttaagagtgtccatttcagcgggagtgggagcttgtcgtggagctttggtggtttgttttcggcctgaagatggagatgctgtatatcctggaggatctggaatacctgcggattttggcttcaatataggtggagta
>1271
attggggagctccttatgcggaatttccggatgcagcatggacaagagtcttgactctcaacctcaccagagttttactctcacccaagcactcacgcctctcatggaagccgcatctagccccgaagacccagcacgcatcatcaatattggttccgttgacggaatccgcg
>1278
tcccacaaaagcaaaccccaagatacaaccaaaccaaatctccatatccgtccttatccatccccatctccgtatgacaatttacttagcactaggacatttagcaccacacttgcaaacataagtatccttattcgcgccctcaggatacgcctcaccacaagtacaagccttgccaccataattcacaagaatgagaagtgattgcattttgatatttgcttttcgtaatcttaattcgcgttttgcgtttgcgtttgcgtttgcatatatataaatcttcctcaaaagtccggatgagatattcgcagtttatagattgtagagatatagaaaagtttcaacgtcttatagttttcaatttccaattttgagtttgagtttaactttaactttgagtttgaatatatacttaacaaccccccgt
>1280
aatttcgtatacaccaatagccttatcataggcttgtaccttttccaataaaacacaaactgagatcttgattccaagatactcatcagaaaatggatccatacccatctcatcggcaacccttagtgcttctttacagtattttacagcgttcttaggttcaagagacatgttggtgtagtaaagcgctttccgcagttgctttgcgacaggttcgggaaaggctttgaagccg
>1281
tgtaaaagtcaatcaaaccttccacgtcgaacatcaattgaaaattctatcagttattatggttctcaaagttgaggtttgtaacgatgatgatatgcatcgggtattcgagatattttgccaggcatttggaaccaaacatcccatgattgaggctgtttatccaaatcatgatactccagctggtcggctcagtggggcaaaccgaatgttggaaactaagaataaagaacctcacacaacatttctta
>1285
ttttagatacccttcgcagtcagttggcagtttcaggtaccgcatctgggtcgttacgaacaaatgggttatctgccaatgttgccgagcttacgtccaggaacccgagactaaatttcatagctcgaagatttcagcgcaacatgtaataagacatggatgcacgagcaaaagttctgcacatagtgttatgaaatggatacatactatatagc
>1289
tgctgaagaaggagatggctgggtgatggcgatggtcgaaagaaggattgctaatcgatgcgatttgatggtgattgacacgagagattttgagaaggcaattgctattgttgagttaccatttcatatcaaagctcaaatacatggtaattgggttgaggcaactgagactacagggacaagaagtcttgttcgagggatagatgaacttgagatcagtggaaagggggcattagaacctatagtttaagcttcgtggttccaccgctttttactccctcatctagataat
>1291
cggtagcacaaactctcctctgtacaaggacaagaccctattgtcaatggcggaggctaagggtaagaccccacaacaagtactacttgcctggggtattcaaaaaggatggtctgttattccaaagtccgtcaacaaggagcgtgttgagaagaactttgagcttgatggttgggaattgactagtgaggaagttgagaagttggacaacctgccagatagattcaaggtctgtggtgatgattggttacctatcaaggttttcttcggcgatg
>1297
ctgtagctgaagttatcaaatcgcgtaatttgttgattgaaggattggaaaaattgctagagacaaaccgtaatgccttagcagaagaaaaggcccaactcaatctcctctctacgcgacgtaccgagattgacactaagaagagggaggtggaagatagtatcatgcgaggatttgcaaa
>1302
agcattctgacgttggtcaaggccaacatggtgcggaggagggtcgtcagtcgcatggaggagatcgacagagtactgatcgtttggctcagtgatctcaaatcgatttactttacgaaatatataatgtcacggccggttttaaagaacaagatttataatagcgactacttt
>1305
aataatatcgtgaagtagcctgtcaaagctaaagtttcttgccatcgtgctggagctcgtaggggcagatccgcctagtgttcgccccgcgctggaataaacaggcttcg
>1306
gaaactgctctatcgagttccctggctagtcgcttgtttccttcaagaacaacggattttacttgtgcaccagtttcgagtacacctttgtcgattcgggcgagggctgctccattaacgcgaatggcggtcgtagtttggcccactgttgaatcgaggttgagaatattcgaagat
>1310
ttccattcgagttgatgtttgggtggtagattctagttgtgaagctaaccttggggggcttgaatgggtaatcggtagggaagtgaatggcgaggaagaaaacacctccggtatatggtgagtcagaaggtcccatgatagtagcttgccagtggaacaaatcatctcctatgggtccagcagagcatgacgagggagggtcacggcccaagt
>1319
tcttgaaagtcttctgggatttcctttgctgcaacagcctctccagatgcatatctgcgacaatttcttcctatcgatcttggcgttgaccctatttctcttctagaaaaccgacataacgtcgatggtatatctcgtaaagccatgttgttgtggat
>1320
aaactggtgaatgcatcaaggaccttttgggtgatttaagtggtgtttggcaagtcaaatttgatgaacgaagatgtgttgcagctgttcaacgtgataatttcacatttgtcgaggttcttgatttcggtgcatctagagatggtgttccaaaatccgaacgtggtcatcgtatttta
>1323
tcatatttccagaagtagcaaaaccatatttgctatcgttcaaaatggaaacaccatatccattctctgaaagatcggcgaatttgtgacagcatacttcaaacttggccatatccc
>1325
ttaaccttattacatcaataaatcaggcatcatggttgctgttactggagtcgttactgctggtgcctcagctctcggcctcgctgccgctctcgcatccatgcatctcccagccaaaacctaccgcgtagaacgtacccgtcgtctctcccaacccgcagaccaagaccaaggtgaaatgactcgattggcattgcagaaaacca
>1331
gtatttatggaactctttcgaattatactattcctggtcctcctctttatagtggcgcagccacagagactcaaacgctacctggcccaccaaccgctagcgcaagtggtgtttacaccgtttcatgatgaggttgagagcgtagactgctggaattacctgtaaggggagcggtggggccccatagtggtgagatgtaatatacagtgtgctgtgtattatgaatgaagtacttgcagtaaag
>1332
atatcacaagcttggtcgtatccgtcggctatccgaataggatgaattcccttgtcgataagttcggcggcttgttctaataaggcaccagccaaaactaccacaccagttgtaccgtcgccgatttcgtcatcctgagatttggaaagttcgactagaagctttgcaacgtggttctgaatc
>1333
gatacccctttatcatcgcattcgtctttggcacttttaaaatgcatctgaggattatgtgtaggttgtctgatgggctttggctgggctgggcttgggcttgtatatatcgtattgtttctttagcttagctttaggtggttggctggaagagttaataggctgtttggagttggtgcatggagtatcgtgtgggtgttagggatggggaggataggaggggagaagtatttgctattattcttattcattgtatgaaata
>1334
tttggatttcattttttggatgggctatgaataggttatgatgatgataatgaatgggaattagagaagggtaaagaacaacatttagagagatgcaaagaatagcatttaaagaggcaaagaacggtatttggaaagatgcaaagatcaacacttagagagatgcaaagaataggatttagcaaaatacaacaa
>1336
aaattgttcttctagctgctaaagtatatctacatcatttgaaccggaatgctccagaaccagaacctcccaaacctttaccagcttctcaaccttcccacaattacgccggaatcgaggaagaaaatgaaggattcgcatcccttgactcacctccacaaacctccttctcagtaattgctcttcaatctctccttctccatctccttcccctacactcacacaaaaccaaaaagatacgacgacccgtaagaaaagctttgg
>1337
tgttgggattgagataatagtcactgactgggaaagaagcactacttactattatgcacgcttccccctaggctatcgggagaacccccgggcatatatatacatacggccaaacaacacagccgattactgatgctgatgatgatgtacagtacgagccatcgagctccaaaactttcaggctttaatgtgcaatcaatatgtagtacaacttcatgcatgggcgca
>1341
aactctcttgctaaatctatgagccagattccggttccacacgctatatcggcaatcttcatcttttccttgattggaatacttggatgcaatagatgaccggccagtctttgccaaagccaatgttgcatatagagacgagaggagcccaaagtacttcgatcaaggagat
>1342
atggtatatttgctagagagcatgggaatgcagactggtgttaatctaggtgagttggctgatgttggacaatggattactggggagattgggaagcctaatgc
>1343
atggtatatttgctagagagcatgggaatgcagactggtgttaatctagatgagttggctgatgttggacaatggattactggggagattgggaaacctaatgc
>1344
tatggagttatggggagagcttagatcgattgcatgaagatcaaattaggagaccgagtcaaggaatacccgctactatcaatgcggatggaagtacgacacataaatatggagatgggccgaagaaggaatatgttatgcagaagcctctaggattaggcgagatggtttcgaaaccaaagaaaaagagatcaccttcgagtaaataggaaaggacctaggacgtgagtggcaaaga
>1345
tttatcaatcgtattcaagcccaatgtcttcgcgcacaatggtccggaaacggccaaattctcgacagtatccatagctatctttcctaatcctgttccttgaagagcacgagaaacatagaagtttgatatccagtagaatccttcggtctttgggacatatccgagattcaaataattttcggatggaggacctagacagatatgtccgattggaatgaa
>1349
ctcaacaagctctacagttccctccgaacatccatatgagcccttgtatccccaacctccgtgtccgtaattatgaaccacccatgtagaatcaattttctccttttcgattcgaacccc
>1352
caatgcccatgagttcggtttcgaaaatcaatgtactctttgctgggattggacccatagctctatcaccataaccaaattcaggaggaatagtaagaactctcttttcaccgatacacatatcaagaagattatcatcccatcctttaataacactaccctttccaacaacaaagcttaaaggttgacctcggttgtaagaagcatcaaactctttaccaacctttccattctcttcaaggtttcctctgtaatgcacatgaatcttatcacccttttgagtcttgcgctcacactctacagcctttgtaacgtcaatcttaacttcagctgcgagaacgctggatgcgagagcaagaatggaaatagttgaaagacgcatattgagggtattgttgattgatcaatttgttaggtttgaattgatttaaatcaagttgtgctaattcgagaattgaatgttgagtttgtatcccccg
>1363
tgccaggatccctaatgcggttcctgcgtgagagatagcttcaagagcatattcgacttggtaaagacgtccttctggggagaagatagtcgttcttgaatcgtatcttctggacatgattgcgattgatcgaaaaaggtatgtggttgggagagagggtatcaaggaaatgcagacgagatatgaat
>1364
aaaagattacagctttcaaggacgagttaacattgatgggaaaagaaaaccttttcttcaaatggattgaattggttcaatatgagtcctctaaacctgagggatttggtccagaacaacgaaaggccacaatggagaaggccgataaattcgacttctacaaataaacgattggtatttgtgataaggataatgggaaggggtggtgatatg
>1366
ttttcactatccatagcaaagatataatcaaagttcttgaaatcactgatagaaacctttcgagccttatgcttatagtcactaatcccattctctctaagagtggccatagtacggg
>1368
agagaagaacattatcaagccaaacggcataacgctattcagaattggacaagctcatatgaatcatagaagtaaaagtgagcccatatggacgccgggtaagtttttagagtcgtatggagtagagggaaatcatgtagtaggagctgcagcaccacgtgcagcttgctcatcggcgcgaataggtgcaaagaatggatgggccatggcttccttggcggtcaaacgttcttggtgatcgt
>1370
ccattcgctgagtacaacattaaaggaaaaggccaagttagatggaaggtaagattaagaaaggtttgcatcctgctgttttttattattgacgccctcgagactttatggaacctatgtcaaacacacatttatcgataatgctcgagtagtcgaagaagag
>1373
ttgaagtctcggaaatagtcatgcattgcaaatacaacaattgggtgcgtccgacggtctaccaaggaatgtacaacgccataactcgttctctcgcctcagaactcatcccctgctgcaaacgctacgggatttccgtcgtcatatacaaccctattgcaggaggtcttttttcaggc
>1375
atacacaaaccaatacacaaaccaatacgcaaaccaatacacaaaccgaacttccaagccctcaaaaaagccaccaccatcatcgaaacccaacattcagaccccaaaataaaaatgaaaacaccattccctgtatacttcaagtcacaccgacttgatacctctatctcctacttcaaacata
>1381
gccgctattcacccaacgatccaagatacagtactcttgacgagtacctgttctgcccacccaattctccatacaaggcattggttgatgattttttggcgcaggactttgaatgaaaatatgttttggcagaggacctgaattatgacgaatat
>1382
ggcagagaggggtgaagggaggtttgcgtatgattttgggttgttgagtggcgccgcaggtctaatctatggctatacattcgtaattcccattcttctcttcctagccctcaaatacttcggcagtgaa
>1385
atctctaacggcttctacgtacagtccaacctaaatccttagataaccacaagcaacatggaatacaagatggaatacaaacaacctttaccaacatcctccgacaaaataactcctcgcatcattattcatggcggtgcaggtaatattctacctgcgaaccttccacctgcgaagtacaagctttatcacgactcgcttcttcgcatcatctccaacactcattactttctcacctcaccatcttc
>1387
atgaccaatcttgttccagatcaacctcagcagggagagctccaccacctctatatgagttttgatatatcttggcagcaatcacagggagtttcgctaaaagagagatactgtcatcgaaagttggctcccaataatccgctttgtttattcccttctcgtatgctttggcgaacttggaa
>1389
cttcacggaggatttgaatttcctcctcatttgttccttgacgcgcgacgcggtttctgtatgaacagaaagagttgaattggtagataaactcgtcgataacgtcccaagcccagtagtaagatggaggttcgaggtcaactggcccgtcggagttcaaaataaagtgaaacaaactacaataattatcgtagcttgcaaacttgacttccagaggagcagaaaagtccaaaggttgtgcagcagcagcaagcctcgactgaatatcatccgtctgttgtgccatgctcatcgaattgacttgt
>1390
gtgggtttcgcaattgaatatcacttattcacctcttctcaacgttacgacgaacaatggagctaattcggctatgacgattcaacctgatgtttcgactttcgagggtgatccagcgattaatgggacgatgtttttggcactgaccgatacgaatcagacct
>1393
catgaatggtcacaattcaccaaagaaatattggacactcttccatcgtcaaagagctttagctggagatggaaacgtgggaaaatcattgcgattatcaaaagagaccttcaatacg
>1395
tccaggagtgttaccgcgattgatccttcgccggtagtattatctgttgcaaaagcacacgcgaggaaagatcccgctttggcggggaaattaacttatttaaatacgtcgattgaagggttatcaataccgaaaacgaaagaggaacagtatgatgttttgtctttgtatgaggttatcgaacatattacgtatccgtcgtcgtttttggataagtgtatgccgtttgtgaagccggggggttggattatcatgagtacgatggcgaggacgtggacgagttggttg
>1398
ttcttttgggtgttattgaaggtgttggaattggtttccaaagaatgatggcaggaaatacgaaattagagctaccacctccacctcctccaccatccgagactggtaaaactggttttccagctgtcgcataattcccctagttaaccttgcaacgaatataatacctcatgttggtcgactgctccaacaaaattacacaaactctactctttccgtccagccaagaga
>1405
tcggaaacgaattctcttccgtcgaagccctctggtcccaattcgaaaacgtaatggccaagaatcccgatccctctacctcacccgaaaattcaaattcaaatccaaatgtaaatgcaaatgcatccgaagaagaaatatttaaatccaggaggaaagaaaacagagaactagaaa
>1406
aggatactggtacgcgattgaacatcatgatgtaataatactgaaaatggatggtaaggaaaactggagtttaatgatataaaacgatgaatcgtaccctccttgtaaatagcgaggagtcgatacagaagggagggcaaagcactcgactcaaatgacaatcacaatgataaatagcatagatacctaaatagttatgatgtatcccccgt
>1410
cttcggctcctgtgtcttgttgatgagggagatgcgaaataggaaattattaggataggggctaaagagtttgtgtatcatatgcgagagttgagacacaataaa
>1416
tggtgtcagatgaattgttggctgtgatgtaaatggatggatggaccaggatggtttgggatgcatattacatgtggaaataaatcaaagatgactgactactggacttattttttggagaatgagagaaataaatgaattcataagatta
>1419
tagagaagtcgagatcaaagtacaaagagagattgaagttaagcgacaagagctgttagctcgtgagagtcaattgaaggagatcgaggctagaatgcaacgcgagcaaagtgctcatctcgaggcagctaacggaacacgcacgtcagcggatgctgaagcttaatggtgatatgtacaggggaaatgtgtttatgcatagaaacatggatggatgactggtggcga
>1420
ttgccataagtttcaagagaaacacaatccagcagacacttctgtccatattaatagtcaccacccatataatacatgactcctgtaatttattcgtaatct
>1421
tatgaagattagaggttggggtcacatatcgttgatttgaatggttgcatggatgagatctgaatggaaagctaaggtggaagatggtaatatataatctataataattagatttagtcgtgtggtgaagaggatggagggatgtagcttggtggattgccaggaattggaaagagct
>1427
ttcacgagaacgaagttatgaaggcattcaaaaccgtcaatgaccaatatgttgaacctatctccttcacagttcccagaagagccgaagtcttccaatctgatatttatccacctgctattggtttga
>1429
tcagggcagtagcaggattgaggaggatagtggagatcttgtggtaggtggagaaatcattatcttgcaccgagttccacaattgtgtcgaatgttcttttgacatgctcataattccttttgcatttccattgcgcatgaaatcggcttctttaacgctattgataaaggtatcatggatatcaaa
>1430
aagttcctcgatcccctccttcgtgataaccttcacagtcatgcccttgaaatcaatcggcaacctcctcttcaactcatccgtacacatcctcaaaactttcattccttgttcaaaatcaatatctggatgatgatgtttatcgagaatcgat
>1434
aggtctgttaccaagcgctagaataaattgaacgagcaggaatcccaggtagaggtacttcaagattgtgttgatgattggggtagcagtatcaccgaaaggccagccatggtgaagtgcagttgtgtccgaagcgggagtaggagtaccgacaagatccatgataacagtagttgtgagccagaaagaagacaacatgaaccaactaaggaagttggag
>1437
tgtgaccgtagaaacctgacaccgaacggtatgcaattgtgtaaatatcaaaagaattctaattcgatgtgttcgtcctgacgttttagcctataatgcaccgatcaccaccattccgaatgcacccagaaccatgttgattcccatattgttctttccggcactgttggtttgcaatgatgcttttccagatgaggtggtggaggatccaccggacgatccgccagtgactacagcagggacta
>1439
agctggaccaatgtttgcggaccatcctaaccaaccagcatgtccagcatccaagtacatggagacgtttggtaggttcaactttgagatggcatattcggtacattctaggtaagctgcttgtgcattggaacatttttgaacatttaggttggtaacgagatttg
>1442
ctcgaaacgcggggtgtgaagaaggttggaaagctctgggctcatcgctttgtgaaacgacatacagaattaaagacgcgttttaatcgcgtttatgattttcaaagagc
>1446
gaggagggtgaggtatttgccatcgagactttcggcagtaccggaacgggatatttacgtgatgatgtgggtgtctatggctacggacgaagcgatgtcacaagtgctgatgcgcaactctcatccgctaagtctttacttaaaaccatcgacgcgaactttggaaccttagttttttgccgtcgatatttggagcgtcttggagtgaagaactatcatctcggaatgaaaagcctgatagacaagggaattgtggagtcttacgctccactcgttgacgtgaagggctcatatacagcacaatttgaacatacgattcttctccattcgggtggta
>1453
tttaaatccgaaagtctcgcgtaaggcaatgaagagtgagattccgatgtggcttgctcaagcttcacccattccagtatgccgaatctatattatatgccgtaaggctcttccaaatgcctgggaatcaacctttgtgtcaggatgtacagagcaggaaaatggagga
>1456
ctggctcgatggtaagcacgtcgtcttcggtgaagtcgacgatgactccttgaaggtcgtcaaggctctcgaggctaccggatccggcagtggaaaggttcaatacaacaaaaagccaaccattgtcaagtctggtgtcctttaaatgcattttctagcgagggtatcggtgaaaggtggtctttgagcacgaaaccggtcggcaaatcttcatttatgattagctatctggcggataagtgacgaaaagtaatgcaatggatttacc
>1457
acagaaagagaacaaggccgcgtcccaactgatggattattgagggccagagcaagggatgttttgaatgtaccgaacacagcagcggatgacaaggaacttttggagaaattcaaaactcattatggagttccttcaaccgatcaacaacaaaaccattcaccatattcacaaactcaaacgtatcaaccacaagcccaatcaatactctcattttccacg
>1458
taaccacatttataacgcagaaaggaacatgaataccgaataatgagacgacgagaattggtacccagagatctctaacggaataagaaccgaaaaattcatgatatccgaggaaataatgatgaccgactaaatccgtgattcgatgtgtccaaatttctggtccataatatccacttaggatcatgccccgt
>1461
tgtatatcttgtagtcgacatctttagtacaaattaagtcggaatattcattcagttataagtctattctcatcacaccatacctcatcgcgccacgccacgccttacttcacctcacctcacctcaccacatcatactacacctcactccagtccattccattccc
>1471
aatcttcggttcgccgcattccgttaccgtcggagttggagggtgtgaggacgacacaggagaggaaaggacaaagtgttttggctaaagagagacctggtgaggatgagaaacaaattgtctgggaaaatg
>1475
cctatccatagctttccgcacagcctcttgatctatctgttttgttgcagtagaatcatcttcacgcggagcatcgagggaggaaagagcagcagctgctttccgatcttctgccgacttggctacttgagggatttcatcatctacatcgcctgtggttgcaccttcgactactgtaggaggttgagcttcggacattttgataataaaagattagggcttgatggacaattgtttg
>1476
gaaagcctcttctgatgccttcttctctgacttctctctagcgaagtattttgggtctgagagctcctcaatctttgccgagtcgataccctccaaatcgaccttggtagatgtggcgataacgtaacgagcgttaactctgcggattgggacaccgttgaccttgaa
>1480
aaaggagggatgatataggtataaaatcatttgcgagggtgcgtttgagtgtccatatatgcaattaaatagaacaatgtatctgcacttgcaaaagctcatttatcccccttcgagtctttaacgtttaaatcccaacctgatatcacatggaaataacaaatctagaaataaaagaataaaaagaacataccaacagtagtaccagcagaatgcatactataactctaaccactagccttcatcaatctctgaacag
>1482
gcaaagaaagccctcggccaccagtctcaaactcgaggatttgcgcaatattgcggctcaggttctctgagctgtgtggacttaaaagcatcttctcacctcagacgatgatagagcgatacaaagctacgaccaaataataaaggcactgttgaggtttacatcgtgacgccttaggtagtaggtcagacataccggtactcgatactgaaagagctcttgctttggtcaagacaatctactccactcatgatcaaatttagatacgagtcgcaactttactcacatac
>1483
agggtcatccggcttcttcgagaggaagagatgattcagacattcgataccgatgtgcgagaaaggggacatgcatctcggatgcgcctagggaacgacttcatggcagacatcttgcggctcggcgaacgattggggtagaaattccacggagttttgggcgtttttttgaggacatgtctgcctgagggtggtgatataaggacgatatggttaaggttgaccagtggtattctcttctatgagttagga
>1484
aaaaaccggccgaccctacagccgaaagctgagcgtgatcaacagcgtcctaaagccccggccatctccaacgcctacgcccacgcggacgatacatatcaccccactacatctgacggccgcaacgatt
>1485
ttatgcctacccgatcaggcattcgttccttgttggaagccatagtctttagttttctccaatacattgtctagttcaattagcggatcgatctgttccatccttattgcagatttcgacacccaggcgtccgcacctgtaattggcga
>1488
atttggtgattttgttggtgaattagcgcagagatttggaggtatgagatttggtgaaaggcatggtgaaagggaggaggaagatcatgacgacattcgagaggaacgtggatggggtttctaggtttctaggttttgaagtgatgatttagatgggatatgatgatggggaatgaggaacgagggatgatgatatgatatgatctgattcttggagtcgtggaaaaccaaaggtttgccgaaaagacgaattatttgtgattagatagctagattaaaagtgttttcaat
>1489
cattgaaatatggatggcattgtggttctgaggaaatataaaatggaacatatgacaggagtatttatgaacaccaaccaaaagtatgcacaactagccctgtgaaacaaaagagatctaacccgaaagagatccaaaaacaacacccacaaaagaaagaatcagaaaactcaaacttgtccaacaatataagtacacatcccccactccttagtcctcaggcgcataca
>1490
taccaactgtctccataacagcagttaactgttcacttcccatgactccaatctttgcatttggccacatccataaaaatcgtggactatatgccctaccacacataccataattaccagcaccattactggctcctaccacgactgtaaatttaggtacattggcacatgcgactg
>1491
aatctttttcgcagacgaaagagccgttcctctcgatcatgaagattctaattacgcattattaaagagcgaattactcgataagattcccgctgagttgggaaaacctaccgttcat
>1492
cggtcttgtagttgaagcctccatcgaatttcaaatccttgatgatgtaatctaatttgtcgtcagatccaacggatccgataaccttgagaccttcgtgcttggcaagttgtccaacaagttgtccaacagctcccgaagcggaagagatgaagatggtttcgcctttaactggcttgccaatttcatagaaagaggagtaggcggtcaatccgggcatgcc
>1497
actgcattcgaatttgcatatgggatttcggaattggggtcaaccataaggctacctggctaggtctagcagaaatttgtaacatagaatatgagggaggtaggtcatgggtttgctggctttgcat
>1498
gtttttgcttcccttctcgaccccagcaatctgaacatcattagaattaacatctggcccatttccatacctaactccttgatttaatgcctttgtcatccttgccaattctgcttgctcaatgtgaagaaaccggtctgaaacaatcttgccatgatcctctttctttgcagctttcgataaccatctgggaatgatacccatcacggatggatctcgcattaagttctccccccgt
>1506
tgttctcgcaacttgacccatgcataaacaatagcatatgtgaattgtctcgtgaatgcacccttggagatttccatctccttttgatagaacaaatcttctaaacttt
>1507
cttctatcactaccaacgttgggggacaacttcatgtcaggaacaacatagtggttggcgcagaccttcaaagtcttgtctcttcgcatgaccaatctagtcttgccattctctttgtgtttcaagaatcgaacatcaccggtaccacgctccctccactcttgggtatccttgacgaatttgaagagcttagcgcgcatcttaaaggtttgttcctcgagttcttcgttggtcttaacatcgactttctcggtcaaacgaatgactggctcgaagtgaacgtcctcagattctggggcttcat
>1514
agtcatccaatcataacccggcacatcgccatacaaatcctccaaaacaccacaatagagattgtctgccacatctggccatcctctcagcgaccatcttctcagcgatcgtcctctcaacgaccatctttttagcaactatcctcccaataaaaattctctcagcaatcattctctcaaccgtcatccgctcagtgactttctttttagcgattgttttctcggcgattatcctttaaacaacc
>1518
accgaattcgcctcatcaaccagaaacccaaccgatcgctgagccatccgctactgtcaacaatcccacttgtccagaatgtcaaaaaacatttgcacgtatctgtgatctgaacgtccacaagaaatcacataccctccctttcaaatgtcccagaccctcgtgcaaatcacttggtttccggtatcgcaaggatcgggaccgccatattgcagacatacatcccgaactcattcctggtgccgaaagatatttttgtcctttggaaggctgtaaacactcaagggcgaaaggaaaggggttcccaaggaaagataattgtgcaagacatgtgaagaattgtaaacataggaacaagtagttgtgtggcaaggagaatttctgtgtacgtagtaattgggagcacttagcgttgcctttaaagcaggaat
>1520
atatctccgccgacggaatcccagttcgtatctacacccctccaaatacttctgccggaaaccctcttcctctaggtgtatattaccacggcggaggctgttgcctcggggatctcgattccgaggatccgtggtgtcgttatatcgctaagacggttccgtgtgttctcgtctcagtcgagtatagattaggtcctgagtataagatgccggtcatgttggatgatagtcttaaggcttttgaatgggcacgaaaccacgcctcagaacttaacgcca
>1523
aatctctttcccattcctctttcgttataggagcactatatgactgtgttgatgtggaatcatcttttgattcctgtacttgaccaataatgcttgaatttggtattgaaactggtcgagtgatggtaggatggaattctaaatcggcatctgtagttagagtcgaggtaagaggttctatctcttcttgttccaaatcaggaagtgga
>1525
ttccccgtttgccccttggctgcccgtccgtttgccatgtccatccgtttgttgcgccgtttgttgaatataatgatgcgatgatgcgataatgcgatatgcgatgatgcgatatgcgatgaatggaattgtgtattatgagtgaagc
>1526
ttgtatattcgtagagcaaaatgccaaaagcatccctctatccctaatccacccatatctccattaacctcaataagagtttatcacaacctttatatattctcgattattccccttaatcacctataaacttccaatccagtatacctgcagattgtatgtattattggatcatgaaaattc
>1531
atattctacttcagtttattcccatgaatgaagttatttcatggttctatcgagagaaagcaataattacaaagggatagtattatcaacctttcggacctccgaactccaaacccattgaactcctcgcttgcttgatcaaaatcccacgcgtttttgtgttgtgtcctgtgttcatcaagattg
>1532
accacacgatcctaattcccatgcctcggctccggatttcacagcaatagtactcaatctgattcgtttggagcgggagagtacggatattttggtcacgattaatgttccacatattaaaggtgaatattcggctgatgatgtagatttgcaattggggaaacagggaaagttgattgaga
>1533
acctctcgtctccatctccggaactgacattgtcgttactggtgctgctggaaacaagcttgacggaggcggtgcaagatggtgggataaacttggctccaatgttactcctggtaacggcaaagtaaagcctaagttctttgccgcccacaagttgcttggatcatccagtatcactggt
>1534
aggttcaagaactcattgaggagtacttcggaggtaagaaggctagcaagggtattaaccctgatgaggctgttgctttcggtgccgctgttcaaggtggtgtcttgtccggagaggaaggtactgaagagatcgttctcatggacgtcaacccattgacccttggtatcgagaccactggaggtgtcatgacaaagttgatcccaagaaacactgtcatcccaactcgcaaatctcaaatcttctcca
>1546
tgcagacgcgggagcaaagagacaacatgcaccgagtgcgtcaattgggacggccgctgttaagaggaatgggggtagtgggaatggaagcggagttacagcaaagaaggatgatgattgg
>1550
acggatatttctattgagatcatctccccaaggactcatatcctcggggttccgagcgttcctaacagtattttgatgttccgcaaacaacatgcttattcttgggtcgtattgctgaacaacgggatttcgtcttggctgtcga
>1554
ggccgccgacttcggcaattatcgacgtgatctcgcagtcctcgaaacatctggcgggcgcattcctcaaatccaccataatccaccaacagcgatagcctctacaaacccaattactccgtggatgtctactgg
>1555
ggtggtttatcccgataccagtccgagaggcctaaacattgccggcgaaaacgattcctgggactttggcaccggcgctggattttacattgacgccacaaacccaccctactctaccaactacaaaatgtacagctacatcacctctgagcttccctcctctct
>1556
aggcgggtagatctcgctggttatacatgtgccgtctgttgtgcagccgaagtcgaatcctgcaatgttggttccaatatatttcgtttttccagttgagcttg
>1557
ggcagcacacaaatccgatattgcgcaaccgataaggattgataggattgataggatcatgaagctgtgataacgccgcgcaaagtgggggcatcgagtcctgaacataagaaatatcaaaaccccttggcagtcaattgcgaacttttcatcaccccgagaaacctc
>1559
atacaacacaacaagaaatacttcgatcaattcaacaattatccgatcgcgtttgacggaattcgtgaagatataaatccaaccaaatggagaaaattacagaaaagattgcggcattgccgccagacaccaattactcttccctcgaattccttccatcccttatctttttacgcttacaaactcaaataccgcaaagatgttagaagctcgcctcgaacaagccgaccttc
>1560
caacctctgaaaattctccagttttgctctcctgttcaatttttactgcctctgcagtaactttgtttttatacaagcgagaagtattcttccaccttcgaagaacgagttgtgtatcaacctcggatgccttgacaatctccttcttgatgttctcatgtattggtgcctcaacagtacacatgaatcgtgtacccatattgatgccttcggcgcctagagaaagggcagcagcaagcccctgaccatcggcaaatcctccggatgcaatgaaaggaa
>1562
gcgagtacatatttgaccatatttacgatggccaaggaatcacctccaccattatgagtaagtgtcgcatcggatgagacgtcccaacattgatctgccgcgttgggagaattggggaaaatcattatgtagccgtaagtgtctgctagagttgcgaattgggtgcccgagaatgcagcctgtgctggttacttggatcgttttaggtagactaatatggcaatgcttgttataacaatag
>1566
agaaattgtgaaagttcgctcaagcttggaaactaacactgagagaatatatccgtgctcttttctgtgtataagttcttccgtaccatctgatcttgtcaacgtgacggaagctttat
>1577
tttccgcaatctttcggttctgctccgtatccacattatcctcaccttgcccatctgtcgaaatatcaaaatcctccgtcaaagccctaatcgtcatattcgccgtatccttaaaatcaataccatgacccgtaaacaatctctccatatgcacatccctcatattagtcggttcttccgatcccctagctgtgaatggattccc
>1578
gaaatcgatgagagtgcttccaagtacaatcacactcaaaagaacactcaattcgtcttgagaaagaaggagttgaaggaggaattctggccaagattattaaaggattctaagaaggttcacttcttgaagaccgactttgataagtgggttgatgaggatgagcaagatgaggctcctgaggaggatttgagccagatgggtggtatgggtggaatgccaggtatgggagacatgatgggaggagccggtggagatttcggtggtattgatttctcgaaactcggcggcgcaggaatgggtggattgggaggaatgggtgaggatgatgagggtgatgatgaggatgacgaggagatgccagg
>1581
cttgaaggtgttacccttgctcaagtggtaaagttcgtggtaaaggtgtttgtcgatcttaccgctggcacggtacttgaccaagagacgtctgaggactctaagacggcgcatccaaacaacttggcttggcatacgggcatctgcggtaccctttctcttacc
>1584
gtgggtgaatgaccattttctgttggtgatctcacggggattcgtatctacggaatggtggtattgaaatgaagtatgtatcacgaacaacgactttcacatatagtataaatg
>1589
catccatataaagtccagcatgtctactctttctccctacaaagcggaattcctcaaagccgcaatcgatggcggggttctcaaattcggcagcttcgaattaaaatcgaaacgaatctcccc
>1591
cttggacaagaggtctcgtccaaagaggtactttagataatacaccagaagtcgttgctttcgcagaaagcttagaacaagcttgcatagatgtagttgataaggagggtatcatgacgaaggatttagcattagcttgtggaaacacaggaaaggatgattatgttactactggggagtatttgg
>1594
tgtatgaggctcacccatcatcacatcagacatcacctttacttcgaattcctcttcaacctttagaccttgttcttgatgttgccttgcccactcggacttctcttcctcgatcaggatctcaaccttttcgattt
>1596
atgggaggctatgggcttggtgctgtgaatatggcggccagactgggtggtgttgcgggcattgttggtggccttttgggatcgggcggtgctgctaggaatggcactgcgaagctttgaacgtcacattctcggcatgttaaggagttcgaagcttttagttcagggataggagatcatatg
>1602
ctgaggattgaaaggtcttctgcggaatccactcctcacagatcattcaataagatcattcagccggcagagcatgatctatgtccgctctgaagcatgcagcttcctgttatacagtcagtatcttgc
>1603
aacactattgatatgaaaatttgggactgcggcgtaccaggcaaggcgggcacattatgggagggtggtctttttaaattgaacgttatcttcccggatgaatacccaaccaaacctccaaagtgcaaattcacaccacctctctttcatcccaacgtctatc
>1612
tgaacatggtggttgagatcccaagatggacaaacggcaaaatggagatcagcaaagaagagatgcttaacccaatcaagcaagatgtcaagaagggcaagcttcgtttcgtccgcaattgcttcccacacaagggttacctctggaactacggtgctttccctcaaacttgggaagaccctaacgttgtccacccagaaaccaaggccaaaggtgacaatgacccattggacgtttgcgagattggtgaattagtcggataccctggccaagtcaaacaagttaaggttcttggtgttatggccttgcttgatgagga
>1613
ccagctccggatgaatcgatacaataccaaatgttcatgccggagactgctactgatgccaagaatatcaaacgaaaatgggatgtcttggaccctgaacacgatgataaggatctgtattctcgcattgatgaggaaacaggcaaaggatctttcaggttgaag
>1617
aaacctgcaacatgactgtagttacccttgagctttgggctcaattcacatcaaggcatgagatatggagactatggatatgataaaactgggcctttgtggatggaggcaggaggtaaaggcaacaatactggagttgggctcaggcattggaa
>1627
tccttatgtgatttgcgacgaaattcactcgagagaaggtggtatggtcgtggtggcatggctagaatgtgtggtgcgaagagagcattcaggatatccatgtcatattcatttggtccgacatgctgcacagcagattcgacttgctgaaataggttacttgatggatgtagtagtagtaagtgagaagaatatgcccaatttgtgggcgaaccaaaatgagtatatgg
>1628
ccatgtctttgtacaaattcatttatgccggcaaaatcttcttggtctatcatctgaaattccatttcctcggtggtgtttccgccgcctgggactgacatgtcaatctcgagtgaaagattgaaagtacgttgtaagacgcttgtgaaagatagcccagtgatgcgattgtgtggtaaaaacaataatggttttttgaatccccacagaattccagtaggcaggaaaaacagatatccatctttggat
>1638
gaggaggatttgaagattaagatgtcggaaaatgtcacaaaggacgatgaaaagagaaaggctatggatccacgaaatcttaatgccatcatgtacagacaagctattggtcatggttagtactcagtagtgattttttgatgattaagatcataatgttacgaactttgggcttgggaaattaatcttagacatggtattcttttgttag
>1641
atggtctctatcacacctctcaagatctctttaccccgcatactgaggtaaagttaccaatggtacatgtacattgttttgcaccaaagaacgaagacaatgaagcggccaacatagagatctgtgagagggtgagtgagaaactaggagtgaagattgtacagggagatgagcatgaaacaaaggtttgggatgtaagggatgtggcgccagagaagagg
>1643
gggggatggagggatggatttgtaaatggatggcgttagggaaataccgttttcacatcggtattgagatgatgatgatgatgatgatgatgacgatagtg
>1650
ttatacgacctatcccttgtaaatacatatagagtgacccagacctcgaaccaccagcgtttaatcgttaatactcaagagattgcagtatataataaatgtaaattgctctcatcacaaatccccccgt
>1651
ggcgtatcatgattttcctgcgtgagaaatcgtccaaccgtgatatgtgaactaggaactacataacgggagtcaacggaaatacccgtagatcgggccagcgtgaatagagattggcgaagatgatgataggttaaaacatcatcttgggccgttctgggattgcgggatga
>1653
atatgcaaccggaccggaagtattccatgatacattatactggaacgataatcaaagttattaaacgcccttcggatatttatagagtgtggcactcacttttgatataaggagattctttcatggaatcgagggagttttgttgtgttagagtgagaagttggcatgaagtcatgataacctttattcctcctgtcccgcgtgttggacagatattatattatattacattacacagcctcctccacaaacttacctatcg
>1654
ctcctcattttccactcccctgtattccatatgggcactgctcagtgcgtacatcgcattcattaccggtgaactggcatgggacaagggtagaataagttgccggaatggattgcccgtatcttctttgaggacaatgagatgtgataaagtattacagaaatgatcaacgagagccctgcgatttctcg
>1657
ataattatgaaatgcactcgcatcttcccagtaatcaatggcttgaatttccggttaatcttgaggaaggagtttgtagaacgtttgcgatcgagtatacaggcctataacgaaatatcggagcaagaattgtgatgtgcatggttagatttgtaacgatgcaaagccgtttgctgcgtctaaggaacgccccaatcaagaatgttatgttgtgcaactgaagttatccgcggagaatatccgaccatccccccg
>1660
acaagcagaggcagcagctaaaggagctggtggcggtggttttggaggtggtggttttggaatgtaaaatgatcttgatggaagaaagctccttcggggcggttttattgttagcccgtttggcagcgctcatgatgcagagatgacatgatgatggaaaggcataaaaggaatccaccggcagacgttgaggatatgaagaaaac
>1666
gaatactggattataactgtaacctccctccggtttcttaactgcaggaatatcttttccagtagctgccaacgaaactggcttttgcctccacgaactggggattgttgtctttttggccttctcaagaaacgagaatcttggatcttgt
>1671
aaccttggagaagtctggcttctcctcagcaaagtggaaaggatagacaccacggtacaagtgaccgtatctggatgcgctggcatttcgggttaccatgaagatagggcagactggtctgtacttggagagaagacgtgcgctctctccactggtggacaagacaatgatggcgcctgcattgatatccaaactggcacggacgg
>1673
aataaatcattccatcatacgatattgataaatatataatttcttcatcggctcgttcctttcaatagttcagggtcggtccatcacagcggtaattaaactggtaagccgaataactagtacgcattagtcaacatggccaaaaagcaattgattgcacatgacaaagaagtcttcggtgtcagattttgtgcgaatagtgtggatgtttttgttag
>1674
tgcatggttttatcaaaatgagggtgaagtcggaactggtgtcaaagaattcctggctgccaatccaagtgtgaagagatctgatattttcatcgtcacaaaagtctggaatcaccttcacgaccctgaagatgttgagtggagtttgaagaactcgttagagaagctccaaacaccatacattgatgcatttttgatccattggcccattgccgcagagaagaatcaagatagatcagtaaagattggcgctgatggcaagtacgttatcaagaaggatttgacag
>1676
aactgcctgcgcagacttatctgaaaagccagcgagcatattattcagtccatcgtgacctgctgcctgcatgaaccatttgatatatggaccgggcagttctttcaacgcattgaaacataaacatgtatcctcaaccagaaccggacccttgataatttcagccgctcttcgacatttatcgctggagatctcttcaatgattccttggatctcaacgagat
>1678
atgaaattgatgctgtcggaggggctcgtttcgatgatggtgctggaggagacaatgaagtacaacgaactatgttagagttgattacccaactcgatggtttcgacgcgagaggaaacattaaggtcatgttcgctaccaacagaccttccactctagatcctgcattaatgagacctggacgtatcgacagaaaaatagagttctcgctaccagatcttgagggaagagcaaatattctcagaat
>1679
attctgtgcttcccacaaaattctccctcacagaatccacagtgtcctactattctttgtgctgccaccccacagtctttataattacacttaatcttcttgggtggcataccgcctcttagtgttcctgcgacgtggattgtcgagtcttgagtgatattattcgaggtgagagttgatgatggtggtaaatgtcttccagcgtgtacgagacgtaatgtcgaagatggagaggatgtacggagggatagaaggtgagcgaggtttgaaatggttgtgtcttccgggacggttatgggtatagtgtcgccggacaaaaccttaacaaagatttgcattgattgtgattgtagttctggagaggaggatctcg
>1681
ggaggaccattaggacatccaagaatcttcatcaataccgataagcctgaaatctgcaactgcacttactgcggattaccatttgccaatgaacatcatcgagcacaccttgaatctctcccagtaaccccataccctcttgaagcacaaggtcgtcccgccgaagtcaacgaatcacaacgtattacagatgaagcccttggtcatcgataaacttttcattggggaggaagtttattgttgacaattagtgtaaatacaaacgaaatgagaattttaagcaag
>1682
gcaaaatttgtaaaccaaccaccccacgcctaatgaccacccctaaaagtcgtgatcccgtgaatgtcattttccctcccaaaccataaccgtgaattattcaccctctccatttacttcttggctgggtacttggtcttgaaaaggtacgagctcaggtaataatctccaacagccaaaacacccaccacaccagcccacgcaccgacaaccttccatgtcaattctc
>1685
cggagagcatgttgaagtcattctcgatggccttctccaacaactcaacagttgttggaactttcttggatgccttggcagcgtatccaccagccttgatgatagaggtgtagttggaagatccaccaccgttccatgcaaggatgttcttggtgttggatggaacatcagagagagcaccctcagttgcaacagagagaaggttctccttcatcttcttgggggtaatctcagcaacggcgtaagcagagtcactggatggttgaagagaaaggtagtaggccaagagaccacagatgtggggagaggccatggaagtaccagagatggtgttgacggcatatttgctaccaatccaggttgagagaatgctcaaaccaggagcaaagatgtcgttgcaagtaccgtagttggagaagtaggcacgggaatcatcgacagcggaag
>1686
actcgactgtggagctaagagtatcgaactctacaagaaagctatcgacgagtccaagactattctctggaacggtcctccaggagtcttcgagttcgaggcttttgccaagggtaccaaggctactcttgatgccgctgttgatgctgcacagagtggaaag
>1689
aaggaggttgagagattgtggtcgaatttcgaggtgcacttgttcagttgtggaaagaatatgatcgttcttaaacgaatagtgctttaaaacaatttaattataaagtatagaattcaagagggtgaatgaacaagaaacaagaatgtttgatggtgagaaggaaaggaaggattgtccttgtgatattagtacgacgtccacaaccaacggtgcgatgggttatggatgtat
>1691
tcttggaattgcctgcatctggaaaaattggtgttgcacgtgcaaaattgcctgcgattacacaaaatgatatccagcgcattgccaaaagaatcgtggta
>1695
ttccgatggaggcgaagattcttcattggagattttggcggtaagctcttcaaagtctttactggcgcgctcctggagcttcttgagtccgctggcgacgcgggcttggatgtgaagttcgagggtttagcgcgggtagaatcggattctgaactcgactgcaaagaatttatgagttgttccgagaaccgtacaggcgtttcactggaccatacttgtgccttgggaggttcctcaggtttcgaagcgccagatcccatattgactggtggaggaagaatcaattgcctgaacgatataattt
>1699
gaaattggcatagttggccttttattcattcgttcgtttattcgttctgttctctcacttcatcccatttgtcttcaagtggttgttggtgttgttcttgtgg
>1702
aagtccgtctcgttattctcaaagacaacatcctcggcaccaccaaccctcacagccaatcccttggctgaatcagagatacgatggatctggaagatcaaatctcccatatcttcgaccaatctcgcatgaacgattttcgattcatctttctcaaaatgtgcttgtccttttgcaaggaattttgataatgacttgaggtttttgatgaagagggggactgagatgtcgtagagtgtgagagacattttggatgga
>1703
atcgaaaagttcaacgagatgaagcttcaaaagaagatcaagtggattgtctacaagatcaacgatgaaggcgcaaaggttgttgtcgacacctccagcgagtcggcagagtgggaaccatt
>1706
gaaacgtttggcacaggcaaagctcgaattggagtactcgaagacggagggtgtgcatgataagatcattgtgaatgatgatttggaggttgcgtatagggagttggaggagtatatttttggaacggaggcttagagggcttgg
>1713
tcttgtacttcgaggacaacgccggagttattgtcaaccccaagggagagatgaagggatccgccatcactggaccagtcggaaaggaagctgctgaattatggccacgtattgccagta
>1714
tccataacagtaatcctcttttcgagcatcgatatacaaatatctcgaacctatagaactctctcaaatcaagagaaaggacatcaagtcaatctcatcatgtcctctcctattgatgagaaatcgactcttgtcgccacaaacgtccttaccatcaatcgacctactccatctcgtacacaatccaatcaatccgt
>1722
ggaccgagaggatgggataagggaatttggacgctttgtgggggagcggtagtggttgcgtttgtgggtttgggtctattgcaatcttgaagggtcgtgaaagctagagattgcctgcggtattgcagaattcgggttggagtagtaaagcaaaattaccacccgccctcgataggatgagaatatgatatttctacacgaaaggcagactcaagaggagtagacaataacgtgagtgtaaataccgccaaggatacgctgtaaattgtttccgtaac
>1732
tcgaaaagtcgcccttggattgcacgggagtaacgaatggctggatgatttggtagccagcggcatcgttgaggtattttggtccgaagtcctttgcaacgtagtatggagaaccttgggcgccgagggcgtttggaccggtgtgccaggtggagtttaatggtgcagtgccatttacagta
>1745
aaaagatgcgccaccagtccaatttcatataccagtcgctccagatcaaacaactcagagcagattagcgcaacaacaagccgtcaatgatattatccatgcactgttagtctgggagctgccaacttgggagaatggaagacgaccgccacccgcagtatttataagggcactagaggtagtcccaacagagaaggttgtagaagtcgactggtttcgtggagagtatgctttagggtggcgtagatatccgtacgagttcatagttgaagagcttcgtgttgatggggatcattttagcatctccactcctttatatttacctgggttaagtgcgaagctgagggaagcttgtgagttactagattcc
>1746
caagggtgatattctcaacggtgctgtaagctggaccagagatctcatgtggatgtgtcatcaccaagctcaacaaatggaagatcttgccaatctcattgccgagttaggcggaacatggccatatgagaaaactgaagacgagaagcgcatgcatactgaattgatggatgctatggctaagaatggtgaggctagtttcgaatacacccgacgccccggcacgggttt
>1750
tttttgttggggccagccgatggacattccttcttcgatggagggtttggagatcatgtggaaatgtacatgatcaacctcctgatgtgcaatgcgaccatt
>1763
ggagttgacaaagtcaacatggctagcggttacctctgtcgtgatatcagtgttgtaaacaacgatatagctatcagcgacaatttctttggcagcggttggagtcttgatctttgggtgaggtattgctgctggtgcggcgaagacaggagc
>1768
gatttatcagacatatttgcggattgtgatgaaaaatactttacttttcttattcgattggaaaattgaatcgattaattaatt
>1769
tttgactatttacttccatttgctccccgttccagtacagtcaatacatttattcctttcttccacatcacaatggcttcttcatcagctcgcagcttcccatctatcaaagccgtccgaacatttgttgtggacggcgtcggatctgggggagattatcacaatgtcaaaggtggtcattggctaattgacacaccaatttccacgcctatgtcaag
>1770
aaactggtgctgtgggagctgctgctctctttggtggtgccgctatctttgctgctgctttgtaaatgttggatgattggttggaaggtttcctttctttttaatcatacaagaacagttagtcacaagtggtttattgaaatgggggtttcatcattcagggtgggaaggaatacaaatactactgctgctaagatgatgaattggaaagttgaacagatgatggtaatgatgcttaggaataaat
>1772
attagctgaatttgctgcaccagcattattaccattagctgcggaatttttcgaagtagctgttgcagtagccgaagaagccaccgaattatttggtccagcatttaccgcacttgccgccaacgcagcagctgcttgtccacctgatccattatccgaatttgcat
>1774
ggtgtaaattgtccgtcctggggctgggtgggttaactctcaatgggctcgatggtccaaagttttttggcggagtagctttaattaactcctctctttcctcatcggctctaccatctacta
>1776
tcatcatcatccacatgggcaccatgacctgagccaggctgaccagaagaaccttgattcaaagacccaagagttgcgatgcctccacgtcctccagctctgccagttgcgccagttg
>1777
ctgttcttgttgctgtagatttagcctcccatgtttcctttctgataggggccgcccatccagttgcctcagtcgatgcatccaataactgtaacatactaggtccgccaatattggtattgacaacatt
>1779
cgtctcgcccctcacaaagaaactatacaaccctcccttccctccaacccacttactccctcccttaaccaccatttccaacccacctcccttctgcaccttaatttgcccctccttacttgtatctaaccccttcagcgacgcatcaaaagcattcatccaccacatatcagaagtcttgtgttgtttcttccctactcccaatacattgtc
>1781
gaataccagtagctaaatgactaactccacgaatcttagtcttagtacgatgtaatccatccaagatctttccatgatcagtcgttaaagtaacaagaacctctggtcctttacctcccatagacattaaaccaaccgacgattccccccgt
>1782
ggcaagacccgtgtcaagctcccatccggtgccaagaaggttatcaagagcagcgcccgtggaatgattggtatcgctgctggtggaggaagaaccgacaaacctctcttgaaggcatcccgtgctaagcacaagttcgccgtcaagcgtaactcatggccaaagactcgtggtgttgccatgaaccccgttgaccatcctcacggaggtggtaaccatcaacatattggtaaagcatccacaatctcaagatatgccgcacaaggtcaaaaggctggtctcattgctgcaag
>1790
tgcctccaccttttgatttcgagcgattgacgaggttcatggcatatggatttgcgatggcgcctatacagttcaaatggttccaatttctatcgagggcatttccaatcacaaagtcgagtggccttgcaccagcactcaagatggttgcaatggatcaactgatctttgcaccagtcggaatcgccaacttctttacggttatgaccatcgcagagggtggcggaaagagagcagttgctcaaaagctacgggatatgtatctgccaactctcaaggctaatttcatggtttggcctttggtac
>1791
tatcaaggaaagaggtctcggtggcgccatgtggtgggaatcatcagccgatcatcccgagcgtgaaaaatctttaatccacaacgtggttgatgtcttggggatactagagggaagtgataattgtctcgagtacccggagagtaaatatgataatttgaggaatgggttttaggattgagagctttagataggtgggaatgggatgaatagaggttagatgtgaattatttttgatagtg
>1796
gctagatattactttgataacatcgagagaattgctcagcatgattatatgccaaatgatcaagatgtccttcgctcccgtgtcaagactactggtattacagagaccactttcatcattggagatttaacctaccgaatgttcgatgttggaggacaacgttcggagcga
>1802
ggattagaggagctggtgggagcggctttaggaatgatggctatggaaggaaagggggcgatttcgaggacgccgtcgctgaggagttcgatccattttgtga
>1805
ttaccttctcacctagctgccgagatcgacgttgctacttgacaattacctgcagtattcaaatggttgaagagtgcaggtaacgtcacagctagcgagatggctagaacattcaacacgggtattggaatggtggcagttgttagcaaggagaacgtggaacaggtgattagc
>1810
ggttgttgttgtccgtagccctgaggaggaggagcaccatattggccttgtggtggctgtccatattgacctggaggtggttgaggacggcttccagattcatccttggtatcgtaagaagaatcaatggc
>1814
ttacttatttacttctgtacattactttagatcttcgaatacctacgaaatcaactcaaatcaactcaactcaactcaatcaatacaatacaataccatcaaaatgcctttcgaatctcaacaacctcaagctcaacaaatggagatgtcttcaaatggtcctattactgaacaacctcgtcaaaatgagggaatgagcgctgatgtctctatgcgcggtggtggtggatgctgcgaagcctgtcttcgcctgctgtctcctcgacgaactctgcgcctgtctcatctgcgaagaatgttgttgttaaatcaaacaaccacttattcgtttattcgtcattcgttcatatatacacatataaatacgtacatacagaatacctagtactatcacagtatctagtattatagtatatgtatatatatattgtatatatcacgacgaacgaatctggagagagg
>1819
tttgaaccgcctgaccaggatggaaattattccaccacaaacaacttaccccatttgtattatagcaaactgcatttggggcaccgtatgcttttggattgtttatggcagtgtcaaaggggatcgaagtatcaatcact
>1824
gttttaggaatgacatgttctttcgatggcgtttatcaaacctctgtttgttatagcaaggatatatcgatggatgcgagttattcgaatacgtggattcgagggatttcctgaac
>1825
ggggggaccttacctgacttttaacacgaaccaacctcgctttccgcccgaagtttaagtttaatcattgaattgttgccctccactctacaatctacgctttattcgacgaactctacgaagattaaggttggagaatttaagtacatatatacagatacggttttcgtagatcggaaaaaaaagagacattgtaaagatgccacaggatatgccgcccgtgggggggtatgaggctgtgcagtataagagaaatcttccagcacgcggtttcagaccctcggttatgcttctggctatggctggaattatgacatatggattttggaaggtgggaaagggaattcgtgaacagaatgaacttgcccgtg
>1831
ttgtgacaacattctgcaaggaggatcacaagatattgtcgaatgctatgtcaaaagaagccgcgcaaatgacctcagctggaatatttcctccagcagatgttatagaacgctttgctgagcgtttccccaaaagtacaccatttagttatattattctgcgattacacgaaatcggttctat
>1833
cgtatgaatccgattgatttgagttggcgcgcatcttttccatcttctccggttgatgatagagaacgactagataccgattttgaaagttgaacccattcaacttgtcacaggcagtcttagaatccgttacgtcttcgtagacaacaaatgccgtacccttggtgttggtcgcgataccttgacgaatttgtcgaatggcgccgaatttgccaaacaaatcgaagagttcttccggcgttacgttgtagcttagattcttgacgaacaaagctcgattaacctcaggagcaagtttaccacctcgattcatagcttggctaaaaattctcttcctgtaatgatttccactttatcgggttctatattattcgattattaggtagtgataagttgatgtgaaaaaagtgtc
>1834
ctccataagctacgtctcctccggatcagcatactcttccggttccgcgcccagttctattgtatccggcaagccaggtgtttacagcaactccacaattgtatctaccgccactgcatccggtactggcgccggcacatctacggctactgccaccacggaaatttctggagctactaccacggctag
>1849
gaccgaaccatcgatcttagcgtctccagccgtatcgccaagatgaacaagttactcactgatactttgtaaataattcattacacacaatatgttctcacgacaatcgatttttaaaagtttagggaaacgagatgttttctttgagctattttcagctgtgagggagaggagaagagtgacgcgggaggatga
>1852
gcaaaaatcttgtacttttatgaacattacttttttccttcgttgtaccatcatctgttatacacataccacaggggagttttttggctgcttgacttagcttattttttgctattgcttagcttgatggttttgttcctttccttatttgatttgagctaatttttctttgatatgaaatgatgcgagtttttggtga
>1860
ttcgctaccctcttcttgtgtcttcggttggttgtgcggtggagctggtgagcaatctgacccagctaccaagaacgtcctcctctccgagaatggccacacctccatcgttcactgttgtcatcgtttggggtttctctatcggtgtcaccatcatcactgccattgtttactacttgatg
>1863
gtgtctcaggagcttcttcttaggatcgcttccttcgaggacagacatggtggtaaggaacagtcccaagttgagaggggcaacaatacattgatcggctgcgactcgagctgccatttcgagattcttgttcttcaaaacgaccttattctggaggaatttg
>1864
ttcaccactccatatttcctctccccttcctctcaaccatctcttcacttgcctccctttgagccccaataccacaatcccaatgtcttccatccgttttatcgtacaccttaaccatatcctccccggcagctgctacaatacgtctagtatcaaacatcatacttgtaataggtgcatcatatgcatatgcatcatagattgcccctgttcggagatcccagattctaatactcctatccaaacttccagtgaccaaa
>1869
aaatccatgcataacacctactaatccagaggggtatctcgtgacgttatcagctcccgtcctatctttaagatcccctacatcaattacttcttgcaaattcaaccgactttgagatg
>1870
gatgggttacaggacggatagatttggacgattggacggttgagaaacgatgttatcccgatatatacctgaagtgatggacgacgtcgaacgaacctgaacaaa
>1872
actcttcacgaaggaaatggattctcccttccagatcaatataaacaagtcttcagcaatcatactcagaattcattatctgcgggaaatggctttggagtcgctggttcagttcgttctggatcttcaacccaagtagctggatcttacttaagtatgagaccacaaacatc
>1875
atcctcaccgtaatactacttttcccatcgccagaaggggaaactggacactggacatcggtgatagaatgtacgtcaggtgcaatggcgcggccgtagacgatgctgtatttgcgtggattggtcctgagttccttgagcggaatttga
>1877
atgcattcgtcgcacattacgatcatccagcctcctacatactgttccgcttcattcccatctatctccccgcagtagtttttcgtgtccacctccttacctatcttcttactctctccgtcg
>1887
aagagccgaacacttaccatacctttctaatatgacacctccagaaggtctcgatatcgatcgcgtaataacctacattccccgagatttccttaaatcatctcctgaagcgcaaacgagtacttccagcgaaatcaacaaagtggctttaatgatgtc
>1889
tttcataatcaagtcgggtctaaaggtaccaacacctgcaattccaattccagactttgctgtaccatatgcggccccgatacatccgaaagtcatcgcaaacgcaatgccagccattccaaagaagggggcgaattttggggcgagatcagattccgccatggctatttccctccgtggttgtatttgcgtactggagttggatgaaaagttgttgtttgataagttgtgaggttattgtgttgttgattgaaagctatcaaatccaatctaggttggaggagctaaggctagagacgccttctctcccccgt
>1891
ttgtcaatgggttatgttaaaaattggtctggcttgatggctgctcgttggtttctgggaatggctgaatctggtctataccctggtgtaaactacttcctctcatgctggtacaagcgagatgagtttggtgttcgtgcagcaattttcttttccgccgccgcttttgccgggtccttcggaggtctccttgctgccgcaattaccaaactggatggtctaggaggacgaccgggctgggcatggatcttcatcattgaagg
>1892
tctttgtaaccttgctcacccaaccgccaacaatcgcgcctaggagtgtcaaggtaaaagcgattgctcgtctatttctcttaacgtttgctgatgggcgagcaaatagagctgggtcggataagagatcgcacagaagagaggtgatgacgatagtaggaacttctcccacgcccaaaaggcgggatgagacgatttggcctgcggcttggaaactcaacaaagcaattgcagcaatttgattccaataattaattaatcccgccggtaccgcgccttcaatcacaccgccttgaaccagactggctgccagcaagatacaacaactctggaggaggtacgaagcgacgagcgtacttcgttgaagggggttaagcccccat
>1896
tgggcaaaccatgctgctgtcttcaaggactcaggtctcgaggttgagaaatacagatattataacaaggatacaattggtctcgatttcgagggtatgattgcagacatcaaggctgctccaaaggg
>1897
aagatttcgtaaaggcgttcccgctaggtttcgacgtcgatgatgctattgcattattgcgacttgacgacctttacatccagacctttgagatcaaggatgtaaagactttacagggcgagcacttgggaagagccattggccgtatcgcaggcaaggacggaaaaaccaaatttgctatcgagaacgcgagtcggacacgagtggtacttgcagatagcaaaatccatattttgggaggcttcaagaatattcatattg
>1902
ttttggcatcgatagtgatgtcaagctcggaagagaaatcatacgagatggtaaaggcgcttaattcttgcgctctagctgtgcaatatagtatgatgttatggagaaattgacatcaactgagcttggcaattgtatgtttgatatttccttttaccccggaactagttccagatcagcatctcggctgaggacgggaaattttgggatcaaataatggctgctatct
>1913
tcaggtctaccattcaatccgccgcattctacttgcctctcactcaaccatttacccagtttatcgatgttgaccacatctatccgcttcgcaattgacaatgcgcctaagcag
>1914
gttgagaaggagaattaaagaggccggtcttaccgatatctatgagattgtggaatgtggtgttgaaggattgaccaaatggggaattgaggatgaaagtgttgattcagttgtcacg
>1917
aggaatgcttcttcaccgtcgagaaacaagatctgaacacccttttcttcctccaaaccaatatccccagccgttttcattaccgcccatttatttgttaatgcttgatccacacttctagctgcgtgcataatcattgcgcatggggctgcgctgtcagttgcgccaataaatcctgcaggcgcgagtttactatcgtaatgtgcaaccaag
>1922
gaccacctggatgcttgcggtgctttcctacacgacctttaccggcggaaacatgaccgcggctatacagagaaaaatcttgtcagcttcaattctttccaatcctccgtgcaatacactatcaacaaaaacttcgtggggaattgatctgggcgcgcgctc
>1923
tggagagttggtggatgcggcatattggttactcgtgacgaaaagagttgactcggaaaagaagataccagcttcgtggaattgagggaacgaagaattca
>1924
ttgcgttgtctaccagcattgtttccagcagttgcttgagcgctggtttgaacctcagctgatgccttctctccctcttgtggcttgacttgttgttgagcattcttttggtacttgtagacagtccagtcaaagacataatcgtattgaaaaccttcacgaacgaaaagatcacggaagatctttcggaggtaagagtaatctggcttgtcatcgaatcgaagagaacgggtatagttgagatagatggcg
>1925
cccatttgatcgtacatttggtggacgtgtttccgaagatggtgttttgggcgcccttgatgcatggaaaacttttgattggaactctcgtgttagattgttaaaggcatatgttaaggctgctgccatggaaattgctgtcataactctcttcgctactttcttgtgcgcacaacttatgttagttcttggtaccgaacacaagacggtcatcgttggaaaagactgtcacggaaaacctatccaa
>1938
ggttaaagacgtcaaaaagcacatcaaggacgccaccaacggatgccatgcaatacatctgtacaatacaaatggaatggcgaggaaatcagacgtcccgtcccgagatcttggtttccggcacatccctctatggaccagagccaacgcacaaatcgatcaagaatatcttacttaacacatatgt
>1943
tttcacatctctcgtttcatgaattgaatccattcctactgtactttctactttcgttaagactcaatcaatcaataatctaaataataagattattttctattttacg
>1948
aagagaaaatggaagccggaaaagctgcggcaatagacctatggagcacaagacaagtttcgataactaaaaaagacatcacaatcatagcattagaaggtgcagctggag
>1958
gatatccggtgcatttatgactaagccattacaaacgcccaatgatgcaaggggagaatttgatgactgtacaatagacatttgaagtcttgaagttgataaagaaggctcaagttggtcgatagaacaaattgttttactcgagaatggtttttgctctggctaatagcccatgaagatccccacagatttgccaagaggtctcatttactgaagtgagtagaagaggagcctggataatatgtaatcag
>1960
actctctactgattccggatcgtttctagctctagatatcgacttactacgaccatttgcattatggattgatggtgttcttctcatgacttccttgtttggggcggtgaccaatttgatgtcatgtgatgagctactttgatcta
>1964
gtccccgaaaccgatattccttcaatcatgagtcgaactctttcacggcgagttttgactcaatcgcctctctcctccatcgccgaatttgcgaatatccacacattacccctccgatgttcgcgacccttttcaagcacatcaaatcagagagccgaaggcgacgatcccctttccaactatgttcctcataattcctcaacattgaggtacggtggtgcctcgggcgcta
>1965
cgtactgaaacatgtcgttccgtctccgacgactcggtggctttctgcaaagctatctccgatcataccgtcgacccatctaaagctattgctacattccgcgcagctattaactcgcatgttgaatatatta
>1969
gcgacctcacaaaaattaagtcgcacgaatatggcgacgaaagggcttcagagcttcacgagaagcttgaatgctttccgcacatcaataaatagtgcgagggatccattaacacaatgtctagcaccacaatttacgaggtcaatggcaacagaggcgccgttaccgtccagtatctcccaaggatatgaaccaagtattctcacaaatacat
>1970
ttttgaaatcggatggaacagtttgtaagaatggaagaatgcatcaggaaacggatcgaaatggcacaaaggcacgcaggcacgtaaaactcctcttcatcttgcacataacatagtcttgctcaatgccactttattcacaacc
>1981
aacctcccaaccacatacccgccaaacgcacccgtaacaaccgtaaccggccacttctgccgctccctatcccaatccagcggaataggtaccgcgcccaaccaagcacctaatgcacatccaagcgctgcacc
>1996
atctgctgcggcgaaggatactcccagttaccatcgccagtacctttagggatagtagatggttctctttcagttggcaatgcgatagtctgatcttttgctcgctcttgagataaat
>1997
tttcagcgaagcttcaatcaactccaagcctgaaatattctgctcaggaattctctgcgtaatgagatctaatcttgcagctacgttatcggttgagg
>2000
agatagatagatgagctgagcggtatatatagcagcgttcgtcgggagtcaatggctttaagtcttggtacagacacagtcggacattagattctgggctctgaaagagaagatcggtggttagctactagtagccgcttcgtaggtttgtacctgcgcgccggcgcccctccttaattgacacatatac
>2007
agaagggaaccagctttacgagaacaagctggaagacgtggatcggccattttttcatactcaacggcgaggttttgcagcattcgttctgaagaggtgattttgtacatggcatttaggtcgatgttacccatttgttcgatgtagactggacggccatccttatcagtcttgtgatagtattgaggatagtatttgaaaacttcttccttctccttataatcaaaggtacgaacaagttcaccgagtccgaaatcctttctccactgctcagcttccacgaacatctt
>2019
catagtcgtatccaaaaccttccccttcccctcttacacaacatcaacaaaaatgacctcggtcaatcctccatccccccaaatgcccacaacactcatcgcaaaacccaaacccgcaaccactgtcctgacaacttggttggtcatgaacccctccatttcctctctcacttcctccccattaacattatcatccacctcctcttcactactagccaatcccgcactttcataatccctcgcactcttgctcaacacctcataactggcatccatttgtctgggactcatagctttctttgactttttcttttgtgcaatgcgtcttggacccgtggaaccaatggcgagtgggactaatttatcgaccatgg
>2023
cgaaggaagagggggcttttgtgacgacgcctgatggtgagaaaattgcgctggggataccgaagggtcaggggagtcaggcgaaggatgcaaatttggatattccattgaggagggcggggacggctgaggaggcggcgagaagtattttggccgtggcgagtccgttgtttggatatgtgactgggcaggttattat
>2027
tgttacaaacaacaaggtggctgggacaccgttctatcacgatttcctcgcggcggcggaactctcttagatctcgaatttttgacagacgataaaggcagaagagttgcagctttcggataccacgctggatttgctggtg
>2031
ttttcgtccatagcgcaaagatatcaagatgttgaagctgaggctgtaccggcgtttgagctaagaactttctgacgtagaacatcttcaactacccgtaaactatttgacttattattgactatgatttccaaatccttcaagttggatccaatttcctcaacctttgcttcataaaactttgttgcatctttggtactcttctcaacataaaatccagttccaacatcta
>2032
cccgtgttgcgcatcgcccttctcaagtataaccttgataacctcgtcgtcgaccttagttccaaactcattctctaattgagatactgaagcttcatcgagacttccttgagctccatgcttgtgtgtgacgaagaccttgaaaagcccaacgacttgtgcaagaggagtactcttatctcccttccacttcttaagatcttcctctgagtctacaaagacaatgaagtcctcatcggtcttggtacccttgtaatgaatcttagtttggtttcctgataccttcatgattgcggtgttgtgattgattgattcttggttgaaagaaagtagatggtatgtatgtaactgaggtagtgattgatcgtttgatattcgcaagttgagtttgtttgaatgtttagatgtatccccc
>2034
aactgaaaatgaaagtcggatataaagactctccttgagtgtattattttttgccaaagagaaaatatctaaccgctatattgaaacctagtggcttcaagtcggcctaagccatccctaggagcaacataacgtctccgataagtgtttgtaaagtcttgcaataagctgcgaacttttcggacaccatcatgaccgatgctaagcttttctcgaatgctgttcatcagtcgatcgatgtcggcttcgccgacggttccag
>2044
gggacagttttctctataaagacgaagagcggggaagagcactacagctcttatgaagaggttgaaaagagtcttcatgatggccagatcactgttgaggagatcaataccgccatcgcgggcgccttcaatcaattgctagccactattcgcaagaagttcacagagaacgaagagtggc
>2046
tctcattcaagtgtatgatgaaaaatttccttaaccaccttggacgtttgcatccctgatacacacaccatagctacaacaagcgcttgaatctaaagttcctctgaggacaagatctcttgttgcgtcgttgca
>2048
taaacaagaggaggttcgggactgtagttttcccatgtagctaggagaacaccacctggtaattcgactgttcgtgcatagagaacaccaggatcagtccaattagctccgggggtgaaaatagtaaca
>2049
gatgttaaaagttgttgaatagcataaaaatacccttcatacaaaatgcttcgcagtttattagtgcccagagcggccgtaaggtctgccttcagacaacaatcctcccttcccaagatagtcgccccttcaggaattgcaaacctatcgcgacgaggatatgccactgaagctgatgagcaggatttggttatcatcggaggtggtgttgctggatatgttg
>2054
gggttgggtagttgagttgctgatgattgctggatttttttcgatcgagagatgtaaagcggaagagatgtgactgactggataaggtgttgtagattgcaagctttgttcgcgtagatagatggagaggatatgtagaatttcgtagaagtaatcgtaatagtggtggaattcgatcggaacgaaatcgaatcataccaaatcccagaagagtgcgcacgaatcgagagg
>2060
gagaaggggaagtgttctgagtttgtttagtcgaaagaaggatgaaaatggaagggacattattcattctgatggccactaggaggtatcaacgtcgacaggaaggagtatttatttggattgttgtacatggcgacatatgatacatgggcaggtcccgttgtttggggcattgggacgatgatgagtcacgagttttatatctacaagttgtattattagcgattttgtactgtacttt
>2063
tagtagtaaccagtacccttccactttggaaatccattcttcaaaaaatgatcgtaacgggcgcgaccctctcccaagagaatcttgtttattaggcccaagcgtgtgaatcgatcgctggcttgttggt
>2069
cagatgtggtggaaggatatgaagatgaggatgtgcttggttataggcatcatcatcttgatcattatcattgtagttcctgctgttgttgctacaaagcattaagtacaaactggtaataggaacgtgacgtgacgtgaatgatggaatgcttgggtacagagattacgagagaaaagatacatgaaggcttgtacggaatttcatggcacgaaa
>2076
ctcagctggagccgaaccagcccatgcgaacgagactgcaccagaagcttccaaggtcgaagatccgattaagactgaacctagcgcaccaatagtctctgctactgctcctcaactttaaatggcatcttttcgatatcgataacgccgagttatatatgcatatgaaatatataa
>2081
gggcgttacaggtggtgaagagacaagtactggtcgcaaagctaaattcggagagacatatatgagtcgacttggattaggtgggaagagcagttacagacctgctggtactgatttctcaggtacaaaaacgaccgaggattgggaggaagtaagattaaagaaacaactcgcagagctcgaagccaagattgagaaggttgaagctgcagctgcagcgagatccggcggacga
>2087
ggatcaagccggccttgtgtgtgcaaacgcggcatccgcgggctccctttccgtaggtacggggtctggacatccaaactgattcgtgagacatgttgtctgattttggcgaagactgttgttggcggtggtgagttcttgaagtttgcgagaatcgttgtcgtcccccgt
>2090
tgggtatgtactcaagctaataatataagccagtcgatatacagcgacgatgcatatacataaatactagatctctccatcccgagtcctcataattcataatccattaggtcatccatgctatatccatgctatttcctacatt
>2102
acacacactcatacatacgcaaccatggattcacttaacaatgccttcgcttcctctgacccaaaagctgctctgatgaatcaggttcgtcaagaagctgccatggccaatgctaaacaattgatcgagaaagtaaacgaacattgcttcgagaaatgcgtccccaaacctggcacttctctcagcagcggcgaaacaacctgtttcac
>2105
gacattctgaagatatttcatatctttcaaatgttcataagttggagcttcctcgagaccaacttttgaaataatttcctcacgcagtttcttgaaaacttcaggatgacgagctaactcgtagaaagtccacgatagagtgg
>2107
atgaacgatgatattgaagtttacagcatatcagtatggcgtgtgggttaatttatggatatggacaatgattgtggtaaattgtgccatgaatgaatggttttgttcttcagtacctggcatgcgatgaa
>2111
gggaaatagtagcaacaggttttgcgggggtgagctttggcgttgatcttctgactaaaaatggcattagaggaaaaaaggttctggtgaagttgcaggatttgtaatgttgccggaatgggctcatgcgtatctcccagtcgggtaatcacattatggcatttattgatccttaaattgaggctttttc
>2117
tacgggggacactctttgattttgaggtgaacaggaaagatacaaacgaacgacgaccattttcccatcaaagagcacgaattcggtcatacgctttttcccgtatcacatcaaacatcccagtttccatactccaaaccagtcatccaaaatggccagtcagcttctccctctcgaactcatcgataaatgtgtcggttccaaaatctgggttgtaatgaaaggcgacaaagaattcactggcacccttaccggtttcgatgactatgtcaatatggttttagaagatgttattgaatttgatcgccaatctggaaatcaaacaaagcttcccaaaattttactgaatggtaacggtattgctatgttggtaccaggtggagaaggaccaattgggg
>2118
tacagtagctgctgtacagtgcatagcaacaatatacacaaacactctatccaaatacattcaaggtatctataaatacatcttcgcgaatctactttatctctctctatttcgtctcatcatgacaacacatacaaaaccacacctaaggtcaat
>2119
ttcgagaatataattcgccatatcttctacaccacttaatttaggtgcaaatcctctttcatccatatcgataatatactgaataagcacctcttcctctttttcagtcaaattaagattatttgctcgagtttcc
>2122
gacctgctttgcggaaggctgtatgtgctgtttctgggagaatcatttctggttcctttacacctctttcggcataagccttctgcctagcacttaagcaggccatcaaaatagactctgtacctccacttgtcgtaacacc
>2124
caagcatatcagtcgcggcattgagcaaccttcactcattcaccgcatcgatctcgaccttctctggtgggctggagtaggaatgaccatttttggaggcgcggcgtatctattataagcacttggaggttgcacggtagactgagtttttgaatgtttgtatatttgagggattgaattacgaggcgaggcatatatataccaatgcggcctgtaaaccaggcacagggagtttttgaggggttccattttcagggatacaagtgtttcttggcaggttgtaatgttacatcagtactc
>2126
aaactaatcacaacatccacgcctgcttctatgaagtctgcaaacttcaaaattggaatgaaatatccaatgtgtggctttccagtgggtgatgttgcccagaagcatcttgggttcctgccctcagctttcagcgaagcttcaatcaactccaagcctgaaatattctgctcagga
>2140
cgtcgcaaacgacgtgaccgatgacaaagatgaagtcgctcctgtcaatgatgatgaaggtgatgataatgaactcgatgaagacgaacccgcggatgacggattagacgatgaagaagataccgatccggaagagacagtttgtcacccaggacctacaagtaaagctgctgaagtgaaaggcggaattgttcccaaggaggataatttggatgaggttgaagcaacgattgctgatgttgaagatgatgagtagataagcttccttatcgtcatatcattgttgcaa
>2141
ggtggttgccagaaaccgattcttgccaatttcttacatggaatgatccgtcaatgagagaggatatctcacttgagtcttctttctccatcgctgctggtacttctcttggtaatgacaatttcctgggtcaatcggatgttggatccgttgacaattcgtctcaatcccattcatttctcgataatcaaactcatcgagcaatatccactgatcaatcttcccctccttctcccaatcctaaatcaacaacttcacaaactcactcatctcccccctcacctccctctcccagtacacaaactccaaaaggctcttcaaccaccatgtcacgagtcgaaaaacgtaaattaaatacgatggccgctcgtcgatatcgacaaaaacgcgttgatcaaatgagtagcctcgaagctgccctcagagaagtcgaacgtgagcgagatgctttgaaagtacgtgttgcaaagttggaaggcgagacggatattttgaaatcattgttgagtaagaaggattaagataggatgggtggatttgtttcgttggtgttgcatccggtggtttggttatcgatccttgaattgaattgtc
>2144
cttgtatgtgtatggaagagtagttgcagtaggcaaagaaacgaacggtgagactgtcagcggcacctgtgctaacagaggatgggtacggttgtcattcatgattaaatggagctgtgaaaaagagctatgaccagtaatttcctatcaattgcctttcgattgtccg
>2147
ttcaccctctcaaccaccacataactaacccaatacgccaacctagccgcaacataacaccaccctacactagcaaccgtatcctcagatacccccttaaaactagcaaatagaaccgcagcaacaaaaatgggaaaattatc
>2148
atgaagtgaggtgccttggccgtagagcaaatatcaagctcgatttaatgtgatcaaaacatttttatcagtcgtagactgtcgaaccgactgggttctgtccttgcttctcactctttgatcttagttgggcaaagatcgtaatgaaataaatagataaagtgagagaggatgaacaagaaggctggtgtagagagaaataagagaaagagtcttgaaatcaaaggatccccttagagaccagcccaattatcctaacggatgctgttcaggcgtga
>2150
ctgccatactggatatgtaggatatactgaaagggctttacttctagatagataggagagatatggatgactgagttcaaaatttcaaggggcagcaaatgaacaagcaataatggatgtgg
>2155
ccaagcctggtatctgaatcttgccattcgtgtctactagtttaccaagcactctcaccaaatcagtcatcggctcttgagcagtacctccaaagactccactgtggagatcttggccgggacctgaaatttcaatggaataataactgcaaccgcgaagaccataagtaaggcatggcttctcggtacccagccagtagttatcagaaatacacacagcatcggtgtctgcaaaaaattt
>2162
tccatccatcaactctacaagctcaacttctcatcaactaaactcttcaatcgttcatccagcagcttccttgagcttcagataccttcacaaatccaagtaataccatcttcaacgccgccaaaatgactgatctctgtcccgtatacgcgccattcttcggcgccatgggctgcacagctgccatcgtcttcacttgtttcggtgctgcatatggaactgctaagtctggtgttggtatttgcgcaatgggtgttctcagacctgacctgatcgtcaagaacattgtcccagttatcatggctggtattattggtatctgcggtctcgttgtctcagttttgatttccgatgggcttaaacaagagctcgcattatata
>2163
gttgacaataacaccggcgttgtcctcgaagtacaggaaaacaccatcggttctcttccatggctttgactgtctaacgataacagctggcataaccttttttcttaattctggctttcccttcttgacggttgccataaccatatcaccgacaccaccggctgggagacggttaagacgggcaccgatacccttgacggaaatgatgtacaagttacgggcaccagagttgtcg
>2164
tctctggcaatggttcgaagtacactcttgatttcggcaaagaggtcggcggactcgtgactctcgaatactcttccacaggacctggcgcgattggtctggcattcacagaagcaaaagattatattggagaatggtcagactcatccaatggaggtttcaagggaccagatggtgctatttatgcaaatatcacatcatctggttcgggaa
>2165
tatgatgatggtaaaagtctcgagcctacgaatcccgttattgagcgaattatcaatctcatgagccataacacaaaaattgggattgtaacggcagctggttacagtgaggccgaaaaatattacgggagactccatggattgttggaagcaatcagagtgtctaccattcttacaccagagcaa
>2167
tcaaaatgacgacaatcaattctcctccacaggatgttaagatggagggtaataatcgttcaacaccttcggtaataggggagaacgaggaaccaaagtttggaggtttcacgaggtttgaaattgaacttgagttcgtaaatgccatctcctcacccttttacttaatgcacctggcctccttgtcctccggt
>2170
cggagcctttagcctatgatgttcctggaactgatgccggcaatgaatacaaaatcacaaagactctcgaagcctacgatgaagattctaccctgacaatcgactatctcct
>2177
tacaatggaaactgtcttgattgagttgagaagatatatggcatctccagccaacaaaaagcttcctcagcctcaagagggttccacgtacgattagataccacttgaagctacggatggttcatgacacgaacatacttcgagatcacaaggctcactgggtcgagg
>2178
attgagcgactacagtattgcgagcttcgggatcggtgatttgagagtaggaacctgggagcgaggatacttgacaggattgccatgcttcgcgtgcgttgatgcaagggaaat
>2185
actctttgaaccggaagatgcgtgatcggggttcttttgggcgagcaaggtgaagaatcgagagagaagttgttcgtaaggaattaatttcgtctcatcgtgtgcccagataccagttcccttcatcatatcaccctcatcgaccggggtctcctcggcagccttctctccatcgtcgttgagattcgcggctgcaagtcgagctgtgaaatcatcttcgctatccttaggcttcttgctgctcttcttcttcttcttcatagtcgaaagatcaagaccaccatctgcagcagcttcatcacctccctcctcaccctcatccaccttcttgctctt
>2190
cgtccaaactcaaggtcggccacggtgccaaagaaggaactacactcggaccccttaccacttctcgaggtgtcgataaagtcacaggtcaagtcgaagatgccaagaaacatggtgggcaagtggtactcggaggtgcaaaagtcaaagataccacggggtatttttttgaaccaacgattattttgggcgcgaagaaggaaatgttaattacggaggaggaaacctttgggccggtgttggcgttgtattcttttgagacggaag
>2192
cacactgccctgcctatccatcatccgcctcgccctataaacgcctgaatgatgttgtgttgtactgaagtggttcatgcggaagaggggaattagttggcttcttctaaggcttcaccgaaggtgttttcgcccgagtaggagatgtataggaagccatcctcatctttgtgttcctcgtagatggagctcatcaaagcggcagtaggcggtaagacctcatcgacgaagatgaagattgccttttcgggggaaggcttgatacgtttgcggatgacatagacgaattgaccgacggtgagatcgctgggaacgaggtacttcttcttgtcgatagtggcaatatccgatttctcgaccttctcgcagattacggggat
>2193
ttataaggggccagtgtcggtagtttgcaggcctagaatggtctactcatctatagtttgtgccataccgtcggggctacagtgagagtcaattcattcaagtaatatccagct
>2194
gttctgttttctgctgcactaatttcaccttgtatgcttccctgaaagtaagaaacccgaagcaagtcactgctcccacagcaataacgacgatccagatgctccaccgccagccctttgcttctgttatataagaaccgacaattggtccggcgaatggtccgagtagtggaaatgcaatagctactgacatggcggtacctcgatcttctttcctgaagaggtccccgacgataccccgt
>2202
ctcagcctgttcctgcggcggcataccctcccacctcttctcgatatcggcctgggtaggattactgattgcatgagatgaagcacatcgaacctggtttcggacaacagatcctacagcacgggcgccggcagcgcgggcaattgatgtgcggagcatgcttgcggcggggagggttgtgaggggcagaaatcgagaggtgttacgggtgcgtgtaagtgtaggtgcagattgtagagggtag
>2207
attcctcctaatcggtctcctcttcttgaaagaatctccaagatggttggctaagcaaagaaggtatgaggaagctactgcttcaatggcgtggaccagatgtaccacacctgaagatgaggaaattatgca
>2211
ttggagatttaacagcaggcatagggttggatgatgttcataaatacaaaaatttggaagatgctatttgttgcgactttttacgatgcaataacgatacccctacattcgctcgggaaaggttatgagaaagatatatcctagtcgttggggatggaacgaagatttagagtac
>2216
tctgctaccgcagaattcttcgctgatatcgctctttgccctcttgaggctacccgtattcgtttggtttctgacccaacatatgccaatggtcttattggtggtttctccaagatgttgaagaacgagggtgttggagctttctacgctggtttcggtccaatcttgttcaagcaagttccatataccatggccaagttcgtcgtttttgagaaggttgttgaggctatctacgccaaggtcgacaaatccaagacttccgatggaatgcag
>2218
tggtttcgattctatcccatgcaacgttaccccagttactcaagcacaaactaccgagcgtggaccaagacgattcggcgacagacctgcccgcagagaataaatttatgcatttacaaagggtatgggggattttattgggaaacacatggatctgatggctactggcgtatgaaaggcaggaagtgtatacagatcaatgtgagagaattccta
>2221
tcagaagcatggagtctctagccgcttcctcaacaccttgaacaacctcaacagcaagtatcatgccactgaaaaggccaaggccgctgatgaatcttatggtgtcacacaaaaggccaactctctcctttctggtttgacatcctattatgaaaaggctgctggaaccccaactggtcagaagcttgtgaacttttatacacaaacttcccgccaagttcaggacattcataccgaggctcgccgcttgg
>2223
atcaccactgctcatcaccgaacttgtccatccacaacatcgagccatctacaccaccatttataatacaacatggtacattggaagcttcgtcgcagcatggttaacattcggaacgaataacatcgcaggaaattggtcatggagagctccgtctgtcgtacaggctttcccttccatactccaaatgaccttcatctggttcgtacctgaatcaccaagatggctcatcgcgaagggtag
>2224
ggggattggtggcgtgtagggagagtgatatgggagatgctgtgttttatccttctatggctggcttgaagagatcggtggagattatggaggcgatgattattgagaagggaccgcagcctcgtgcgggaaatttcttggggaagtgggctagggatgcggggttcgaagaggagaaggtggtggagagttatagtgctccaaattactgctaccgatgtgggaatatggctgcgatactgg
>2236
ctgatttgagttggtcttgtataacaatgcatttgtgtcaattccagttgtgcttggaaacgaacacgagggggtagtgagaggttgcggattatgtagcg
>2243
aatctaatccttggtgacttgaattggggtaacagcgtatgtaggtctgacgtatctattactgttataaggactagtctcactacccaataattccttttctctcttcaaatccgcccaatgtcttctaaccaaatcacgatcggtttctgctgtcaaaagtggaatgggatggattctagaccacatttttttcacgggcaagttc
>2246
taatgactgcctttcccaaaccaaaaatcccctgatcttccgtcttcttgacctcagtattgtattttcccaagacataatccttcccctcgctgccctttgaaatcggatagagcacaaagtattttccgtcactgtagagct
>2264
ttccaaagcgcttgcttgagcaggagattccggttccgtgctagcaaatgctttcaaggcttgttgtgagaaaacgacagttccatggccatttgcttcgaaataaacaccgacatcgaacttggtggctgcatgatgtaaccattttacaccagtaggagtgcaaaccacgggaagcctcaatgttttctcaacatacttggtactagcaccattggcatatgcagtctgtacaacaccaattctcaattcatctgcaagtccagcttctctagcaagatcaccgatgaatgaagcggcgagtgtagcaatccta
>2269
gcagaagtgggacttcttcaagtgcgagcgcgagcgcctcatcatctagctctgctgctgatgcgttatcattgaatggggcatcttggagtatgggaagtcttatgcttggtggaatggctgttgtctttggcttcttctaattaccttgggaagtctgtttggttttacgattgaataatggtataatgggatttgggattcaacttcagagtctgtggatcatgatatggatatgaatatgggaatgggagttaatgagag
>2270
tctcaccgttctggagagactgaggatgtcaccattgccgatatcgttgttggtctccgtgctggtcaaatcaagactggtgccccagctagatctgagcgtttggccaagttgaaccaaatcttaagaatcgaggaggagctcggtgacaaggctgtttatgctggagagaacttcagaactgctgtcaatttgtaaacgattttaagatactgcgccaaaagttaagctgggtaggtaactgtgttatgcgggatgagtgatgccatagcatgatgttaatgatgaa
>2284
ctcactatatcaaggctcttcgggaggagctagacgccaatcttcccgaaggtgcacaaatcacaaagcaaatactcaccaagctacaaaagatggattccttcttgaaggaaagtcaaagagtgaatccactaaatctcgtcaccatgaataggaagatgatggatacagtacaactctctgacggaacaatcttgccgaaaggatcttttgttggtatggctgcgggttctatcgcgtttgatggtagtaa
>2286
aatttgtattttattaggagatgccatttttgtattcgtgtgtacctaggtattgaatgtattctcttttctttgtataatttgatcaattggttgattgat
>2289
atccataaaagataactatccgcctaatcgtatatgccgaagaaaataagcctaaagaaactagcccatgccaagtccatcactcaaactccatcactctcgccctgtccgttgtaccatcatccaaccgtatcattaagatgttacaccatattactcaattatgcgatagctt
>2290
agaaggcggaaatgtcctgttgatgaggtgggggagcagggtcaaggacaagcacaggatcagagggtattgaaggttcagcgaggagaaagggagggagtaagtggatataaggatttcaatgagaaggtgcaggaggaaatgggtggtagtggggaatcagatgatgggga
>2292
caccattgaaattattgtaaaactctagcatacattattataacttgatcagctcaagtagacagtaatttctgctcagcttggctttcctagaccaagccagg
>2293
atttcgctgttgtcaaagatcactacactgtacaaaattcccccatttattgagaatatcaaaaagaggctatcataccactcatttgtgttcttcacgttccattctgatatttattaataccacaatttcatcatgtctcatttccacgacggaggtccatcccactctcaccatcaaccagctggtgaccatggacacactca
>2296
aaatattcgggacattcgatcaggatacccatacatccataaatggttgagaaacttgtattggaatgttccagcatttggagagacaaccgaattcactcatattaagaaccattacacaa
>2306
cccaaatttgtcaaaatatatctcaattgtccaaccccaatgtatcccgtcatttccttatcaaagacttggaaaccacgacaatattcttcaggttcacctggatcacggaatccacctggtcggttgagaatcttagagaaggtttcgagatcaaattcaccaccgacatttttctccaactctctaatctcattcaatgtaggattttgaccacaagccctcaacaaatcacccaattgatccaattgtacacgttgagtaccgcgtttatcgaagagttgaaatgcttctctgtagtttgtggaggccatattgaataatatactccttgtgaatgagtgagtgagtgagtgagtgagtgagtgagtatgtggttgggaatgtagacgtatatgtacgtaggtaggataacaaacaacaacttcggtaggaaatgaggaatttgaagatatacttgggtatggtatccccccg
>2309
ttatggagcttggagaaaggctagagagtggtcctaacattgggatcgggcataatgattcatgaatgcaaaacacctcgcatacacgcaaaatcttctagagcaaa
>2310
tgtcatcggagatacacaaagagagcacgatggtctggcattgagttcaaggaatgtttatttaggaaagaggagaagggatgtagctacagcactattcaaagtgctcagagtggcc
>2316
gtagctgttatgattgctgctttgatttgggctggtcaagtctttggaagtttcaatgttattgttctctggggtgttccatggttgtgggttaacaactggattgttgctatta
>2317
acgcaagagacagcatgattttcctacaccggaatcgcctatcaagaggagtttaatcaaaaaatcgtaattcctcgtcccggccatcttgtattaatcgcactcgagcagttgactcaagtaccgtctttcgtatatttggatagccttgttggtgc
>2318
tattggggcattattcgcgacatatggagccggggttttaatggtcagcttgtataggaggtatgagggcaacaggcaattcttcagcgaaattgatggagatggtatgggaaggaagaaatttaggaccagtggga
>2320
atcagtagatactactgtgaacgtatcggtcgaagtctgcagggcacgggctcgtcgatcaaaggcatcaatttgcgccttgtccgtattcagtgcattactcaattccgtcagggaagcctgcagggcagctggtgactgagtcacatatggttgtagcttcgagctttcttgcttcagttcaatggtcgcagcagttttttcc
>2321
aatggtagctgagtaaccgattgactggggagaatcttggtaggctagatgttgggagggggtaaagtgagcgcgatctaccctctcactaagaaccaatcgcgcattccacatcttagatatta
>2323
tgagaagagtggctttgtaccagtagatatgtttttccgcgccacattcgctgctgcatcggaagagaagatgacagaggcgattgagagatttggcgtggctgttagaaatag
>2325
ccatttggcctttccgacattcaataccgtgtcttgcagcatactatcatcgtttttgaacaccatcctgattcaataccgttcaatcatgtcttccaaaaattcttcacgaga
>2333
ggaattccccaaggttatggtttctctatggtaacgtgcccaaattatttcttcgagatgctcgcatggatcggtatgatactcgtgacaaaaagtttgagtacggtcatcttcactattatcggaaccgcacaaa
>2338
tcaattgccaccatccattatgctcttctacaaaggtagttccagtatccaagattcttgcctgatatggagcacgtttctcaagggggtttgggatggcggtggccagagcaagtgatgaaaaaagtgcaagtggtttgagcagcatgatgaaggaagaaaagtctatgtgaggctggaaaatacaaagatgaagagtggggatcccccg
>2339
gggcggaagatctcggtgtctttgaggttggttatgaggagggtgttggatgggggcgtgggttgtgtgagtggagggaggttggagaggtcgagggagagagatttatgggatccgcgacgggaggagagggtgcttcctgttggggaagttggagttgacattgtgatattttgctgtgtgtagtggtttgattgtaactgtagtatgtatgtagatgatgtgcggtgtagtgaagtgtatttgatag
>2340
gaaactgccagacacgaatgatgttagtgggacattgcaacgaacttcttatcatctgtgggacaattcgagtgctctgttgatattacctgaaattcaccaatagtctcgtattttttcggttcaaattgatgggatatgtggtaggggaaattttatcgacagtttatttaggtattggtatgtatgatatgacaattggaaggccgaattggaaaaattcgtgccacaactacctcgaaatgcttaatgacaaatttacgtttgatatttac
>2343
atgcgcttaatggaggtggatttgatgatttccaagatagtttcttgttcgcagaggttatgaaatatgcatatttgattcatggagatgatgaggaatatcaagttgggggcggtggtgtaaataaatgggtattca
>2347
tcatcaggctgttggggacgaggcgctttacgcattttggaaggaaacgacagacggttctggagcctatagttctgtattttccgttgttgaaaaattataatttgaagttggaaaataataattaattacattggtagtaggacttaaatgatgtggtgttgaaaaataattgactgtgaagttcgtcatgggtcccccgt
>2352
ttcctctcacattcctaacggcctcgatgcacctgttgaaaataacagcgaattagcacatgctatgagcataaagacaaatgatcaattgatggctatctacttaagtagtttgatccgcgccattaccgccttccacgatctcatcgaaaacaaaattcaaaatagacaacagcaagaggagaaggatgccaagaaggaagaagccaaagatgagaaagacaggaagactgatggggtt
>2353
atctctttgggtggacaacgtcggtgacacctggaatgtcgctctctccttgcttaacaatgctcaaggcgagaacggacaaatccatagcgacgatgcatccgcggacggatttacgcttgcgctcaccagttcggcgtgggcggtagcaagagtgaccctcgga
>2354
aacatgcctcatttgaagggcaggaaagtggtgtggttgatgcggcggatgtggatggtgatgcgaaaatgaaagatccggacgagttggctaggattttagatgaggatggagaggagagtgaagaggatgga
>2356
atgctacgacggttgaggaagaggtaacgttaatagctggaatagcaaagttgtgctcttgagcatagttgaaaagcttgaggacatcatctccaacgatgactccggactttcggctgagaacgtctgtgcaacccatattttcgattgtaaatgtgtatatgtatttgaaagttgtggtgatttcaaaaaggggtatctgagatttggg
>2358
attgagagctcatgaagcgcttgcagactccatttatgaattatgatatcatgacttctacactatacaatcatctttatacatttatgcatccgcgtgatgctgtaccttcccactccaaataaactcattacgacggcttcgtcaaacctcatcgccactaaagtttcaagcttcttatattgtgcaagctttttgcttcgtttgtaatctcacaat
>2360
tgtggcgagtgtttttgttcaaaggcaaattcaaggatagaacatcactggtagccagtaattcatcaaagctaacgtatttagcacctccgctcaattcttccgaaagttttgtacggttgtgatattgacaggtcatgccga
>2361
tgtacgaaaacagaggactatcttggtaaacttccacgggctgtattcgctttacttgccaaatttcaaacacttacagaagacctactcaagaagagtaaatttgatgctcttgca
>2362
ggttctcaacgacagctctatgctgaactttccttcaatcgctgttcttcttccatgcgttcgcgtgtcctttgagcctcctcaccaatacccttcacccccttgacacgttgtctttcttcatacatgtctcgacttttcaatatacgttgtacgatttgaccggcgttgacaaatgaaaattcgtgatttccgatctcacgatagattcccatctcct
>2367
tagaacgatgaaatgtgaaatagacaatcgaaataaatgaaccacagaggttgagtcgaaaaatgaatcagagtgtcaaggctagatgatacaatcacctaaacctgaacagtctcagcatgaccaccaccgagtaattccaaaatcttatttgaaacagctcctggatatcctctgctaagcatttcttgaacaacattcttagcactttctctatcctcaacagcaaggtaag
>2372
accttctaccattcatttctctcttcctttaccacacatcacccatacacccctcactccctcactccctcacaaactcacttcaaactcgccacacccccctcaaactcgccaacatcatactcatcaggatactcctccatgaccctcctcaactcctgcatctgcgccctcaaatccggcgtcatctccttatacacatcctcaaacatactttt
>2374
tgtgattgacataaatgcctttgctctttcgctttcaggctcggctacaactgtcggttttcccctgtccgcatcatcgcaaatgctcgcgtgtaatggtatatcccctagaaattcaattccatgctctctacaagcatgcgtgactcccgaatgtg
>2388
gaaattacaaatcaaacccacgctgatggcacacaactttccacggaagaaatccagaaaaagaactctcagagcgaagaacggttggctagtagctgcagtaccggtgttgcatgggatgaaaacggcattgagagtgttcggcccagatacgacagcttcattacgattgaatgggaacatacctcgattagaaaagcgggtcagtaggtacgcagccgagctaaaggaagcttccgcgggcaatctgggctatagaacgta
>2392
tcattcatttatcatctcaatctcaaatgattcccccttggcctttgcttgacttttatctttgccttctgcttcaccttcacttcatcattccttctctcaatgcttgattttt
>2393
gccatccgccgcgatccccgtatcaactggatcgtcaacccagtccacaagcacagagaatctcgtggattgaccgccaccggaaagaagtcccgtggtctcggaaagggtcacggattcaacaagaccactgctggccgcagaaagacctggaagaagcacaacaccctcaaattgcaaagatacagataaatct
>2413
atctcagccgcttggttgttcggcatatgtgtctggtatgtgtactttgtaaaagcaataggaataatctttctgcaagttcgaatgcgagaagtaaatcatagct
>2414
tgtcgaaagggttcttactttgaatcggatgctgctgatcttatccgggcaacgctttccgcggtagcttatctccacgaccatggcatcgtccatagagatctcaagcccgaaa
>2415
acttatatgaatgtatcttccattctctcgttcctctcactcacctcattttaacccaaagtcaagaatcacatcttaattatttctccaactaaaagtttccaacccactccctcaaaatgaaccatcgacctcgcaatggagaagagcttccatgggctaaacccctcagtatagatctcttgtacaaagtcctcaaagtgacatttctacacccctttgtcgcatgga
>2423
cagatgctatattctgtcgtactagcctttgagctttgtttcctccactactagtatggcaagcgttcatgatggagggcggcatgctaaggaattcattgttggctgcagccgggcagtttgtgcctcccatagtatggagaatttttacacttggttggaagcccgagtggtttggccgatatcaagaggggaagaagatggagtaggatggcaatggttctcgtatactgc
>2424
aaaactatcccttctgtctcaacatcgacgtaacgggttctggaaccgctaatcctgtcggtgtacctgctactagtttttacaaagccactgatcccgggatttactttaatccttatgtgaccttgaataattataccattcctgggcctgcgctttggacgggttagaaattggctggtgagagagtggttgaaaagaagagggggtgctgtgaggctgatgagatgagatgaaagtggatagcgcgtgtatccgaggatttgtttgattaattcggaaggatgagagatgagatgaaatggaatgtgtgtgttgcgaagcga
>2427
gtcgacgatgtaaaaattgtttttagagtccacgtaggctatatctcctgtgcgaagccagcggccttctggagaatttacgattgtctctttggtagcttcaggtttgttccagtagcctttcattatattaggagcctgaacccagatttcccctcgttcaccctgcttgacctcttccaacg
>2435
aaaaggcacgaatgttatggggtcgcagagctggtaaagatgaatcagggcgtgccagaaaaattcctggcctggtccaaatgggactcgctcttggtgatctcgtcgaggttgaggactggaacgagtacggcgaattaaagcaacatataaagattgtgcctgtatcaggtccgggtgcgaatccagcaatccaagcaaaggccccgacaaatactcaagagaacaacaagccggcggttgctcctgctgctcct
>2436
ttgcaccaaatttctcggcccattctttcttggatggattaacatcgaccacgatgatctttgaagctttcctttgtacagctccttgaataacactgagaccaacacaacc
>2446
tttcaaagggcgcatggtattgcattgcataggacaggagtccttatggacgggatattataacgatggtgaatccagaaagaagactaagtcctggcctcgacgtgctgtaggtatgccgcttgga
>2450
tttccagatgcagctctagctattccagcgtaatcaggaacttgaggtgcaaaggaaatgtttagatcttcgtttgtagccttggatccaattccatctggatgaactaaaagaagagatcgtttgggagcgtgccagcccttgttattcagcacgatagtaagaacaggaataccatatctctgacaaatccaataaacacttccaggaactgagaacaaaaatgttccatctcc
>2451
agagtgcttggagtgacatcaatcttgtgatggtgaagcaaattgacgatttcctcttcagactttttatccatgataaacagttctgtaatccaatatctgtgtagatcgagaagttgttcaacagtgaactcgatagtttgagtctccattctagctcttcaaaggttggtagttggtagttgacagtcgagttgatagctggtacttggtacttgctggcagtagtgaagtgctagtg
>2453
gttgagtctttacatctttttatactataaacatcaatttcccatacaaaatgaagtttgtgtctcctagttagtggagattgtaggcaggccaggaaaggatgagcagcttcttcgatca
>2456
tttaccttaaggaattgaagagttacaaagctccccaaatcaaggcctccgattccgaaggacatgttctcaagttctccccacctaaggctcctacatctccagaagaaaccgacattgcaaaggaattggcagcatatgaggcaagcacagttgaggtagagggacaagctgagggaggagttgagactaaggaggttg
>2457
gggggactccattacttctctactccttaaccatcaaaataaacctcacaatgtctcttgaagcagatttcgagttcctttccttgggagccatcattcaaactttcctagtccccactaaagacaagccattgaatatcgtccaatcatttcccaccgcggagctataccagaaatacaaccagcca
>2458
attcgagaggtaaggggaatcgagatcgagttgttttgagttgtttacttggatctggcacgagtcttgcgacgctttcgcttcaagcgcctagtgcgcttcttgcgccacttggctctcatatttactgtaagttggtatggagttggtgtggt
>2462
tgattgtagtaagattggggacttttatgattgtggatgtgcggaagatggggagccggggaaggctggagtgggaaagacggaggttaagaagggagaaggagaaggatttactccgttggagttagataaggaaggtttgactcgagggggttagaacatgtcattgaacgcaaattcatag
>2477
aacatccgccgattataacgccggtctccccgtcgtcgccttccgcttctcagatgaattcaagaaagaattcccacacatcaagcaagaaagtgtctccaatcttctacgcgccaaacaatacatcgtcccgaactacccgcttcctcccaacgaagaaaatattgagattttaagaatagtcgttagagaaagtatgagtttcgatcttctagatcgactaattgcgggtatttgttcgacgacgcagaatttgattga
>2480
gatatatgtgtgaagcacttataattagttataggttggggtcgcaatggggggagctgatcttcaaagctggtacctttaagaaagactttcttcaaggttatcagccctgatctagaggtttttagatccgcaatgtatattccgacgtgtcggatactgatagtaaaaagcacacatattcctaaat
>2484
tcaccaaggaagaagaagccgagcattacaatgccactttgaaaggtggtattaccggaggtctcattggtctcgcgctgggcggatcagcactctatgcagctaaccgtcgattccacaccattcgcagcctcaccattcctatgaaaagtttcctcgtctcatcatccggcaccttcgccgccatcataagcgcagaccgcgcatctcgcgcgtacgagtggaaccgcgatccctcgcgaaag
>2485
ggcccataccttttaaactctttttctatcaaagctcaagcgaaataacttcgacattctcttacgagcgagtgtactggactttgaaacgattcatgtgtgctatgtgttcgcaaagaaacaataacaaacattgaagattttacaaactacagctctccgcatcgatttgatctttactaaacatcaacccattcgaacattatcaactaacccccaata
>2487
tccaggagggaacattggcagcccattaggaagagttgggagagggtaaggaaatgagcccagcggaaatggtggcatgacagggggaacagtgttggcaggaaatttgtgtccttcgtcccgacgatcatcgcgacggtcatctcgatcacgacgataatgaggtctatcctcctcctcatattcgcgaccagattttggaccattctttccgccgttatcggtttgca
>2491
ggttacggataattcctgttgaaggaaggactgccaattgtgctagcgacaagcatactcgtgcgaatacaaatatcacaatctgtttactaacactgctaacatgacctttcttcgacctcctcccaaataccacatatccacctaacagtcctgccagaagggtaccccatcttccttccttcccctcctttcctcctgcgtatttcaaagccagcatcgtagacttatatattgtagcatatttcgcgagattttgcg
>2494
tttagtgcgtctgcctcgctgacgtccttgcatttctccccaatcacaattaccaactcagattcgtaatcacagcaatcatctttcagcgcaaattttgggataactgtcggagaaggatatggatctgcgagagatgtcgaaggttt
>2507
actttggatcttctcctcattggcttgtaacccaactaccaagttcttctcaaagcttctcattccatcactcaagattctaacactgtgtaacaaatttctgataactaatggcttgaagacgttcaactcgaactgtccgttcataccacc
>2509
tcacaactcctccatggcgttagaggtagcaaaccaaaaccgtgtgagtgtgctatttagaggattggctatgagtctgaatgacattttggtgactctcttgaggataatcccagtaccaaaggactcagactcccgaggaagtgcttaaggtgaatataccacatactcgaccttcacagaatgactagtcga
>2510
ctgcaagatggccacaacgcttgttttgaatttgatcttcgatgtggaatccagcaacaccggctctgatgtaggccttgacggctttgtcaacaatgagaggtccaccgtatccggtgtccatatcagcaatcaagggtggtccaaaaggatcgaggtttgcaatcatctcagcatggtccttcatgtcggaaagatgagcaatgccgagatctgccattccaaggcgggaagcgg
>2511
gtcaggctttactcactgccattaaggattacgaggcgaataagtggaaggctattggacagaaagttggaaagcccgctaaggcatgcgaacaatatgccaaagataa
>2521
attgaagtcgcttttgattgctccaattgtcaagatgaggtctgaagactcaactcgatctttaacatctggctggctaccacttccagcataaacacctccatagttttcgtaagtctcatcaacagctcctttgcccattggcgttacgaagacaggcaacccagtcttctcaatcaatccatgcacctccgggatgactctatgtctaatcgcgcatgcatcgactagga
>2522
gatgcgaagattaacacagaacgccgactcagtcgtagtgctcgataatggtgcactgtcaagaatagctgcagataggttacatgttcaagagccatcatttcaacaaactaatcagttggtttctaccgttatgtcagctagtaccactacacttaga
>2524
caatagtcaccagataaagtttgattccttgcctgttcttccatttgttgtgattcatcgtatctgaccgtagttggggaatatctctcaattcgtcaaggtaaatcctagaaccatag
>2530
aatttgctttccttcctaaattaaataaaatcaccacttccaaacccaccaaatggattaggtggtcttccaccacctcccctctgaggtccatcacctggtccccc
>2531
tcttccgtgcgaagctcaagtaccacgcctacctccgaaagatgaccagatacaatccaacccgtggaggtcctttccatttccgtgccccatccagaatcttctacaagaccgtccgtggtatgattcctcacaagactgcccgtggtgccgctgccatggagagacttaaggttttcgagggtgttccacaaccatacgacaaagtcaagcgcgttgtcgttccccaagccttgagagtgttgagattgaagcctggacgcaaatactgcactgtcggtagattgagccacgaggttggatggaaataccaagatgttgttgctagacttgaggagagaagaaaggttaggagcgcagcatactacgaacgcaagaaggcagcacgcaagcagctctcagaagcccagaagtccgctaagatcgatgataagaccaagtctgagttggctgctctcggatactaaatatcctagaccttatttgatgtgattttgcgctgctgggtggatggattgggttgtttaaacggtttcttcttttcaacaataacaacgtcaatgctttgttcgaccaattattggaagatctcagggcctggtattcatttaccatacacgatattgggaaatgctacg
>2546
ttgtgcgcggcgacgacgtggcgaatttcgcggactttcagaacggtactagggttgatcctattgagcggaggtatagaggggaggagaggcttgctcgtctgaaggctttgaagaaggaatgggatcctgcgggtctatttacagctcaattactttagaagtctattggtaggtaattttacaaaggaatttcg
>2561
ctgggaggaacaaatcaatgggagtcaggagtgtacggagtttgatttactgctggtagaaatgaaggaacgatcctaatgtaaatacccagtacgattagtg
>2565
ttatatgattcaataaatggtggactggccgtagccgttattgctatacatccaatacacaatttctgcccagcttttcgtcaattcacaccgaacgccagtcatccatcacctcaccacgctacgcacacagtttgattcctcttgagtgcgaaagtcgcattagcctc
>2566
aagacacgattggtgcagaacactcttatattatgtgccgggtatcaagtttcaatgacttattcgacccgtttcgtgtactgggactccgcaacggtattatgattgatgtgcttgcggttgtggcatgccagcttgtgggggcatataccctcctcgttgttcccccgt
>2570
ctttcttcgattgcgcataccaaggatttgcttccggtgatttggcaaatgatgcatgggccattcgttatttcatcgagcaaggctttgagctttgtatcgctcagtcttttgccaagaatcttggtctatatagtgaacgtgccggatgtttccacttcgtaactggagcggctccagacgcggaacagacgattggtagaattgcaagtcaattgacccttttacagaggtccgaaatctca
>2573
ttttttaggttggcgattattactcgccatcgaccgagtccatgatgtcgatgaggctatccggaaattcgtcgaagtatttcttagagctggcgtttgcaacgaccttccgatagctctagacaacattatgaaggaaaagtatcaatatacacagcctactccaatgaagaaaagattatatgcgaaatcgcattgaata
>2576
agtcgtcatcgtcgatcccgaatctaccaccgaacgtgacatgctttggttttaccttctcgtcaatattggtggattcatgggtgtcccaactgcatacaccgaaaaatacatcggctggtggttgtccttcctccttccacttctcctttatgttcctcttccattcctcctttggtacatgcgcaaacgtctcat
>2578
tcgagctcggtagctgcattgtccgaaaaaggttcatcaggtccaaataaagctggcatcgccgcaggcgtcgttgtcggtgtcctagttgctgcggcgatcgctggaggaatcttcattgtttatgcggaa
>2592
aagtaatgagaatgactatcagggatgggttgtgaaatagaatggccacttgctgctaaacacaagcgggagatgtatgtttatcgaagatgtatcatcagcttgctgtcatggggtacgtatacggtagtggtttaggcgttaagctctagttctaggttctctattgaataatatcttctttgcgccaagcaaaaaaaaaa
>2595
cgtctgtttcgagcatactgacccccatcttatcagtgactggtttgacttccagcacagcaacgtcgtagacagtatcgttatagtagaagctaaagatatcgcctttagtaagtgtagaaaaatcgcgaaaggctttttcgagtacggctttagggttggagatatcgaggaaattaacggattgtggttgaagtttaataagagatgcaggaggaaggtcggtggatttgatttgaaagagatctccagtttcaagtccgagagtttg
>2600
aaattgagaggtgtaagaagattatacgtgacgtttggttggaagaggatggtagagttggcaccgcaggatgtaacggctgtggtgatggcgggggagtcgtcgatgagcggggaggagttgtagggcatgggacatatttttgcggaaagggagagggggagaagcgagagggtgaggaaatcgtggaacttcattttgtc
>2605
tcaactctcgtaagaatgtgactcggttttcgtacagcttgcaaaacgtaatcaatctcagccccagttgtgaaacggccaataccaaatctgatactgctgtgtgcactctcatcactgctaccaagtgcccgaagaacataactgggttcgagtg
>2606
ggtgttgtggttaaaggtaaagttttcaagaatgagacataatttttacataaagtagaagtccaaaagtttggtattgtgatgatttgaccgggaacaatgg
>2607
gttgcaaggtttgcatggagacggcgttcgagtctgcttcatccacatattgattcggaccgcgtcccaagattcggtctgctttagattgaagacgatttgttcgattgggttgagtagggtaggaaacataatgtctgccagctccttctgaccttggcactatgggagatgttggttcgccccagccagcccccgt
>2609
gggattcagaatactcgtacgaaactcgttcatccgattattatactggatcacaagaaaatatgtcagcacgtgtatcaagcaatggacgtagttttggaggaagtggtggagaacaaaatgtg
>2612
caatttccagggcgcgttgttgatcgatttgttgaggtatgcgagggttagacctgctactttgcagattgaacatcatccatatttggttcaaaatactttgttgaagttggctgagagtgagggtattaaggttactgcttactcatcattcggaccacaatcattcatcgagcttggctgggataacgcccaaaccacccctccactcttcgagcacccagatatcctaaagattgccgagaagacc
>2615
tggttcttctgccacagcagctggcacaaagagctgacttgaggcaccttcacttcccattttctcccgatgttcctcatttgaaaacctcgcgctctctccttc
>2616
ctccatgcgcgtacccatccttccagataactacagcgctactcaatccattcaagagagtatcgacaccgctattcccaaacaggaaatccacgtcgttagtgcattgcccgaagaagatttcgcggctgttaatgtcatgaccgaagtggtgggtaatg
>2619
gtctggctctgctaaggagaatgaaattcgtaatgtcagtttcaccaacgtgcccagcacattcgaaaccatcgatactcaagaaatcaaccccaagcttcactgcactctctgcatgtctgatggtcgtacatttatgtaggataattattccagcagccttcaacatctttatgataggacccgggctgttcccggcagtctcgacaactttaattccctcatcgatagtgacttgtgcgtatgcaccgtaatccgggggattaatcgagggtaacagtgtgatgtttacaccaaacggcttatttgtcatttccctacatcttcggatctccttacggagatcttctggagtaggttgggtgagagctgttaaaatccccaaacctccagcatttgacacggcgcttgcttgttccgcatatcccacccactgcataccaccctggacgataggtaattcgatacccaacgccttggtaagtttcgttctgaaaggcatgatgttgaagactgttaacgaatgatgtgcccccgt
>2627
gattggtatcgaatatgcgggcgaaatatggtattgtcgattccgatttctacaatttcgacgaaaccggcttcatgacggaagcaaggcaatacaaccaggcaatcgagagtgggctacggcaattatatgtggcaatggagagggtgaaactatacctccatttctggt
>2629
tagcaaaaccaatttccgatgctgatcttcctggatttatatatatgttttggttgactgatgaaggattacctacgggaccttccgatgaagctgctggttctcttttaacaccaacgacaaagtcagggtctggccatcgacgtacttctgatgtccttgaatcctttacttctgctccaccaga
>2634
gggtcgtggggaatggaagagaggtcgggattggacatgttgaccgaaacggtgtcgtagcatattcgggttcccttgggaatcgtatggccagtagaaaggtggagggtgg
>2635
ttgtataacattatcttcgtagctgatgaaactcgtgaatgaagcattagtatacaaggcccaaggccaaccttgctcctgcgtccatgctaatggcacatttcaaagaaatcattttctcgctcactaaaccatgccgcattcttacaccaactcgctagtaacattagaaaattctcccttctccaacttcgtcttccagaatattgggttggtatcattaaatccgtgcttgacccatccgtcttccttaacgtgatacaaattgatgaaacctccagagtaagcatctctgtgtgtggcggccaaaatacttctttttcccaactctaatgccgcctcttcgctcaaatcataggagtattcagcatctaagacaccatatgcgaatgtttgaccagatccaacacagaaaaggtttccgctcaatcttgttccatcggagtcgatgtagtaaagtgcaggcccttcctccttcgtaacaccagcacatatagttcccatagacaagcccatacctttgctaatatctgacagtgttataatatatttacaaaccaaacctttttggtctcaagaatgtggacgaaccctttttcaaacctggcatggaaatttgctgctgattcttggccattttttctttctccttctgtttattttccctctcga
>2644
tctcgacaacgcgtcaagcttaggaatggaggagtagtagatgcagatgatattagtagaggatggttattaaaccgcgtgttgggaaacaaacatatggcaggaacag
>2645
cttggcacattgcttgcacttcttaaagatgaaggtccacaggcactcttttccggggttttacccgcactggtactggttatcaatccaatattacaatacacaattttcgagcagttgaagaatttcattgagaagaagaagagagtcactccaacattggcattccttctaggggcgttagggaagctct
>2647
gtctgagttatagtcgtggtggtcagggtggaaaggtcgagagactttatagagatgtaagagcctatgctattccgggtggaagtgaggaaattatgctcgatttgagtattagacagagtttgagggtgggaa
>2653
aggtatcgcaacaccggatcagaaggttctgaacaatatggaacgagttttgggcatcaagttacgtggaaacgatattggagcctcgaaatttggaggtccaaagaagagtgctacgcctgctcctgcacca
>2657
ctctaccatcttatcctttgaggataatcctactccctcattttatttttaacacccattcatacagaggtctctttcgagtcctacctcgacaatggctagccaagccgcgtcgaagccaaaggctgccaccaaaactgccacgaaaggcaagaaagctcccccaaagaagagacagccagagccagaatcggaatctgaaaccgaaaccgattccgatgattatacctctgaagaatcagaggaagaagcaccacctccacgtcgacaagcaaagcaaaagtaacagaaacaaggtggcggtggtggaccactcggtggcgtcggtgatatggttcctctaggacaagcaaccgataccgtcggtggcgttgccggtcaagctggaaacacgctcggcaatgtagccggtggtgtactcggtggtggtgaaaagaagggagacgacaaggaggatacacttggattaaggctagatttgaatctcgaggtagagattacgctgaaagcgaagattcatggtgacctagagttggcactatt
>2660
agattgaatagataatctggtgcgcacaatgtcaagaggatatgtaaagaacacggaggtaattccagcagccccgccgcaaatgagacgtctaaaagaattta
>2661
gaaagaacatttgaaagagaataattgaatgggtggcatggtatcatttatactgtatgtgtaggcgtcagaagggaatccagtcaatatttgcatgccgccagggtatgagg
>2670
agttgacgtagatgccttgtgggcagccatgatatctggcaaacccgcctcatccaccatcaccgaacccaaaccttctgcaaaacccgtaaacgtatccacaagtccaaaaa
>2671
gcaaaatactggaggacttaactttgggataatataacaaagcaaaggcgtatgggaagaaaagaagaattgactagctttgttagtacaaggtttactattgcattgaccggatagtaataggtgaagtgtactgcacggcttttgcttagcagaataggggaaatgaacttaagttccttttcagaaggaaaatc
>2676
gtaacaagaccattccagtctctagacttatgacaacaggcttatcaataggagatttcttgttaggaagttcctcagggtagaaaactgtttcacctccttgacaacccgttgcgggtgatgtgagatatagtgataatgtccatgttgtctttgcttgagtagatgtaggtcctgttggaagtgtgatgagattcgattcatcgtaatggcaatcaaagaactgtccctttgaatatctatatattcgaatgacgggattt
>2678
aattcgatgcttgtccaaatttatcgcacctcgagaatgccaacgtattcgtaaccgtcaaactcaacgcaatcacgatcaacgtcaaccaaataaactcaaacctaaaaatag
>2688
cgcgaaaattgaagctcttcaaatggcacaaaatgctgatttatcagctctaagacaaagaacagctgcggtcattcaacgttggtatactgttgatgtattgcgaactggtgaaagctgggcagagttggaagaaagagtacaacacgtggaacaaaaagtccgaagagccattgcgatgaaacagttagatgatgacatggttcaggagtgagatccatatattgcaaga
>2689
ttgcgagtttctcatgcaaaagcccaagaggatctcgtgtccagcgttttcgtgccatgaaattccgtacaagccttcatgtatcttttctctcgt
>2695
tgatagtagataccgatgatgaaaatgatgactagcgcaatgtgaaggtatttgaaaatttcatatgcggcatggcgaacaggcgagctagcctgtatcatgattacaatagaagcgatcgtggcctgccaattttagcacaatccccaatgatttgcaaa
>2703
tcggcctcctctttaatgaaatcatccaagccttctgaaccgtattcttccattccttcgaagcacatcaagagattgactgggaagtcaacaccagctttctgatgggcttcaattgcattgagccaaccaagaaccggacccttatcatccgtactg
>2705
ggaattgaaagaagagacaggttatattggagtcttgagcgagagttcacccataatgtttaatgatcctgggttttgcaatactaatttaaaaatggttcatgtcacaatcgacatggccgatcaaaagaaccaaaacccagtccccgagctcgaagaaaatgaattcatagaagtcttcacattaccactg
>2708
gccttcgtcgtacttgtcggtatagtactcccagtctcgaagattcagccattcctcttgcaagactggatcgaagcacggtgcgggaacccatgcataggtatggatttgaaacttgcaacccattgctctcgcctcatcggggctatcaccgcaatggagaatgttgatagacgatgtacccgatttctgagagtctcctcctttgctgagttcaagacttccgtcatacgaggattgcgagttcgctcttcgtgcctgactaagaagggcgataacaaccaagctccatagcaacgacgtaacaagaactcccaggaggacgaaaagaaggatctgagtg
>2717
ccagccaagattcgcacatggaatggcataatactccggatatcgtaagaattaaacacccattagttgttacagtactatgtaactgttatacatcatctcaaaggagataccattcaataacctcaatcctggacgccgtcagtcttcacatgacgaccagatctacgcctcggttgaactggtgcaatg
>2722
atccgcgattttggagatacattttagcgtccaagaaacacaatcaacagccctcatctcaatatcaaaccggatctgtgacgtatggcagactcaaccacatcggctccaaagccaagttccagcgtcaagttggttctccttggtgaggcggccgttggaaagtcttccctcgtattacgattcgtgaacaatgattttcaggaaaacaaggaacctactattggagctgcttttctaacgcaaaaatgtaacctaccaacaagaacga
>2725
taatgatgtgatgtgtaaatcccacccctcaaagatatcacttataaccacccaaaccaaccattatctatccacatccctgtactccgaacacctaaaccctctcagctttcttagttgt
>2736
agaagttgaaggctggaggtgcttccgaagaggaggttaccaaattcgagaagggtgccgctgcatacgcaaagaagattgttggtggtttcaaggattacgatttctatgttggtgaatctatggatcctgatggaatggtcgttctcatgaactaccgtgaggatggtgttactccattcgttactgtctggaagcatggtctttctgagatgaaggtttaaggggatgcacattagggatgttgggtaagggaataaaacacgcgctttggtgtaatccaccatatggactcgca
>2740
tggattttggatcattaatatcatgctgagcacgggtaaggacttcaagaggaccgatgaaatccaaagcatccatgccagcatgaagtgtgaataacactttgatgatagggatctcaggtgttgacatgattgcgactgaagagtttggtgcaataggttgattgatattgaattgatgaaggagaaagttgttgatgagtgaagaagatgattgacttgattgatgtagaagatgattgaattgact
>2742
tcatgtggcgggtcttcttgttggatccgaaaccaatcgatggcataaccatttgtcccttgaaccgtcttcggacacggttatcaatacccttgggctttctccagcttgcgtcgacacatttgtaggagtcgctctgatgtctgttgaaacgcttggtgcgcttcttgacgataggaacgtgcttcttagcggaaaccatcttgtcgtcgggttgtcgattgtttgtcgttccccc
>2743
ttcgaggggaatattcgagtgaacttatgaatacgagactcatgagcatgagatcctgtgaactagagaagctaggcggagaagtctcaagcatcagatgtctcattcagaagagagttctcggtaaatcatcaaaggggcatcccgacgcagctattatggcattgggattggcgtttatagacgatgcatgtggaggtacatggccgatatctgacatcttggctgggcatattgtttatagaggggattgcttgagtgcaggcaagacatgtacatgatttagttcactcggtacatatgaatatgagatacacattttcgaaggattcttgttttccatatatacacatcgaaggag
>2745
ggacaacgcaaatgctatctcgatcactttttgcaaagatcaatagatccaccgtttcgtcttttgaattgaaattcacatctgcaagaacgatctcacaaacacatcttcgcaaaatgcatgttcaaagtatttcaatgtgggagggtacctcgaata
>2746
ccacaacaccggatcatgatatcccagtccccagaattgtatttatcgtaatatcgtcgaatttcgtaatgcgttttgtgaaactatgaaatttattgtatttgctgcagtaagtcaattactgtcaagttcgagctatcagatttggtgaaggtccgaagagatcagaaatgtccaaagctgggtctatgaaaccattctgatattgttgaaatccgtgatttgttgcgccatgtccattcatatgaggtccagaggaacttgaatgtccagccaactgcgcatcatgttctcgcagtaaggggtctaatgtagattgcatttctgatgtttcatgatgctcaagtttcattggcattgggagctgaggttctgtacgatgattatgcgtattcactatgactgaatctgtgaacggctcagagtcggcatcaagatctggtgatgatggtt
>2747
tactgcatgttttatgagcatcggcgttggaaggataatatggtatataccaggtttgtactgtatatttggatgatgggcgagagtcttacgccacgaaggctatgatggcttgctagatttacaagactatttaatatctcgtgtgtggtgctaagttcacgatcgggtcatgcttttcatgattctttttctgcaggattaggaaagacaggaacttcgttcttgttag
>2750
ttcttcccaatgcccataattgcacccagatgtgtgatttcttcgcgtgtacggaatcggtaacttttttccatgcggtaatttgatctttgttccagataccagggacattagaatagccgccggcttgaggggaaataaaggtagcttcggtgatgagatgtgtgccgggaacagaagcacgttgggtgtagtattcggaaaccattggaagagggacgtggttctcatcggcacggaatcgggtgaggggtgccatggcaattcga
>2752
agggcacattgtcatcactactagaagactcgacatatgaatcatccgcaaacgaagagctagaaacgagaatgacgatgttgaaggaatatctacaaggaattggttttcccagctccgttcaactatcgctctggagcttattcggatggacgtgatagaaatggtaatgacaaggaggcagaagatg
>2753
aattgtactatgggctttgaatcaacgatcggatcgaaagctatgagtcccatatacatgagttcaactggacgatattttgcagcgagccactggtttgcgatgctgaagacctcttctagtct
>2754
ccatcgcataacgagttacgtctccattcccatgtgaagtatttactgcgatgaattgttcaacttcatcgttgaagcgaacacatttccttgatgaggttgatgaaggggatgatctgccag
>2764
tgtcccccttttcaagctaaaaagacattgattgaatctcaaaattgagcttgaagagaacagatcataacttgttattcctttcctacgtttcatcatccaatcatatgcgccgttgatatcgcttgaagatttattcagatacaatcttagtcttgatcttggagccgccgctcttaacacgtcttgcggatggacggttgatgtggtggtcagggatccagctctcatcgtaagcttgttgtgccaaagattgagttgtaacagctggtccatcagcaccaataacag
>2765
ctctcccgggtacctccaacaccagcagctggccttacaataacatctatagctgcttcttctggtaattcgtcgcgtctctgaacttcaataggaccgtttacagcgccaataacagtataaccgttttgtgaaaagctagcagaaccatctgctctatggagaggcgata
>2768
atacaccggaagaacgggaggcccattatgataacctcatgaacaaacatggtggttttcattactggctcggcaattacaaagatttattctacaatcaaaaagctaatgacgaagcctacaagttttggcgcaaaactgtgtgcaaacgaatcccag
>2771
gtgggactcttcatcttcgttggaggtggtggacattacctggccctatacttgagctggaaaagacagcgcgagtttgttgaaagatatatctcattcgc
>2773
cgagagagtagacggcaatgataccggacataacgacaggaatgagtgactagatagaacatcaaattagcgggagcaacctgtatagatcttcccaagtggttacgtactttcataatcaagtcgggtctaaaggtaccaacacctgcaattccaatt
>2775
taccaacggttccgtcgatggtagcagacgtttggttatcaagggtcgctttcaacaaaagcaaattgaaaatgttttgaggaaatatatcatggagtatgtaacatgcaagacttgtcgctccccagatacagaattgaacaagggagaaaacagattgttcttcatcacttgcaattcttgcggttctaggcgttcggttactgctatcaagactggattttctgcacaagttggcaagagaagaaggcagcaaggttaagaggttttatcatatgtatcatagctctacctactttgattacctagttagctatctgaatgattcgataacacatgtttcaatttcagaatacaaatttgata
>2776
gtacatcatttctaaaacgcctaattgaatcaccatcaaagtcattatcatattcgtaatctagacaccatatttctaaccacagacccaatctagtaccggatagacttcttaatagcgtcataaaccctagtaacgtctggtacgtt
>2780
tcccagcgccgcatcatccatacgatattagaccacagtacctagatacacacacaccacatgacccctctactccaactcaatcctccttcccctcactccagc
>2784
gtccagatgtaatcttcgatttcttttccttcatattccttaaaatctcgacattaatcctcaaaattcctacctcccttctcaatctcctctgttttcccttccaccacctattctctccaatgcctcgagcataacgactgagtttccacgaa
>2785
tggtaggtatcgccaaagactgggccaaggacagcaagggaggcggcgtggttgaagattgtgccgagggcaatagccgatggcttgactggtggaagatagtgaagagacatgatgtgagtttgtagtggctgattgaaagattaattaaaagtacttgaaggacttgaattgaattattgagttattgaagagatttgaattgatttgattgtgat
>2787
attgaacggcttgatggaatacaaaaccaacaagcacagatgcagacacagatggaccaaatgcagacatagatggagatacaaatggactggatgcagatacaagtga
>2789
tccctccttccctcaactctcaattagatctgatacatcactgcaatatacaaatctccccaacacgactcctaaaaacacattcatcatggctgaagagagagcaacccccctccgtctaggat
>2794
aatttgttcgagagtatgaacatcttggaactgggagtatgggtttcgttgcgaatgttcgtggttgactcgggcaatttccgcaaaatcttcattcttagccccatacttctccatgtattctcgacctgcattaccaaacatctgtgcagctccaggcgcattcgtgacacctctagtaactcgcatcatttctccagttgttccagtcgggttactgcg
>2798
tcgtcatcctcttcatcgtcaaactttcttcgggtcgaagcggcagcttgtgcgggcgttggatcggatgactcctcggaggaggattcctcatcccacttgtcaggcattttcaaaactaaatgcccagcgaatagccctttttattgcttttgcttcgattgtatcaagtattgagtcttgagcctcaataactttgcaagaatagtttttcgctatgtgtttgttgttcaaaggaatatgttttcccccgt
>2799
aacttgttggttgatcaaaccaaggctgttcaatacttgaacgaaatcaaggattccgttgtctccggtttccaatgggcttcaagagaaggtccaattgctgaagagccaatgagatcttgcagattcaacatcatggatgttaccctccacgctgatgctatccatcgtggttccggacaagtcatgcca
>2805
aggatattgggatggattaatggcgtggattaagaattctgtggaggcgggattcgtaggagaaacgaataagaatatcgtggttgattgtagcacggcggagggagcaattcaggcattgaggg
>2808
tctcatttggaggctcgcccctcaaagctgcctctccatcttctatacatgcttgcacatcatcccccccaacacccctctctttccaacttcttaacagagtcaaagttttctccttctccttctctccttcgacgacggctatcagatct
>2812
gtgtaatgatcctcctaatggtattgagtaaacttgacctccgtgtcgttcatcccaaccagcaataatcaaaccggcactcagttgatccttgttatcgtagcagagttcctggaacatag
>2814
atttgttacctttctaggattacagaatgaggggatactggcgaaaatggggttgcttttgatgcaaaggtttaaggtcattttgtttggttttgaagagatgggaataccaatgttctcttgcgatagatgaataaatggaaataagatat
>2819
cagtgccgggctccatttgagggttacgactatcttcggtgtaagtttccttgcgtagattgacaaagtctacatcgaattgaaaaatattggttgtggcagtttccaaatgtttagacttctccggattcgcagcaattttgtagagttttttaacatccttagcctctagtgcatgcttcttgaggttttctgtatcttccaggtattccctcattttcaaactgaaattatacccagt
>2822
gcaaaacatgtgggaaagagcatagagaatggtttgaaatagatgcgaatagagatggagtcacgatagtggacgaaggttaattaagcgatgggtagactgggctgagaaggatgaagcgtctagacatggacatagatagagcataaactcctagagtaatacggtattataataatcaattctca
>2823
aaggcacgaaaccttccaaatacacaccacccaaagcctgcgaagtctatctacgcaacaacaagagaaatagattgatgggaacacttgatacatttactggtagagacaactatgtgcgagcgggagaatcaaaa
>2826
attacgacttgacggagggtgtaccatagatgtataaaatcgagcatagcgggcaaaaggacaaaagatatctagtgaaaggtgttgagaggacatgtcgaaggctggcctaatactaaggggctcaaggaaaccattttttg
>2831
tattcgactagatacgatatcgaagtgaacatatggccgtcactatttccgtaacttttctacgttaaacgattctctccgagtctagactcgttgaggtattgtgtcacagggcttgctctcctacctttaggactcaaaatgctgatggtatctggcaaggtgcttgtagagatatattcaccgaaggattccacaccaaacctccatagaatactttagaactgagacacgcaacaggaaggcacaca
>2833
tttcaagggtatgggtacctcttcaacatcaacaattggattggaaccaaagctataaacgcgcatgatgggttttgggtgacggattgtatgcataaaatgttggatcatagacggaatgcata
>2834
gcatctaccaagtgcttgtcgaactcggaattttctccctccttgtcggaggtggtgatgagctcatgtccttgatcctcgagccatttgcggataccgagctcgttttcagttgtgccaag
>2836
actcgctcaagcactttcctctcttcaagggtttcactccgagaaaattggtgctgcactcactgcatttactgccagacttcaaaaactcggtaccgcgccgaaagagtcgacgaaagcaatctatggacaggtaccttcaggaatccgggataacgtcgagaacgtgcatactcaagtcatgaaaacgattacctttcccgaagtcatgcagtttcaaaaactcgccgcagagtggaccactggtgtcatagacgcctttaagaaacatggtaccgcgcttaaagagactgcagaagcaacctatacacaacttccgtctgaatttcgtgatgaggttgaaaaggcgcatgctaaaatctatgaaattgaatggaatgatttaccggtcgatatccaggactatattcgggaaaatccataccagacagccttttacgttgtgaacggaatcgtattctttgccccagccacgtctagtggtccaattctttgggcgttaggattc
>2837
gtaaatctccaaaagactaatattcctcccaatacacgatcttgctcccatcccaaacatcaacatcgtcccattcatctccttaattcttttttcttccgcctctccatccttctcctcatccaccaaccatctctccggtctaaaaacttccacatcctctccgaaaatctccctcctatgatgaatcacccaagcattacaccccacaatcgtgcctcccttaatccactcccccgc
>2840
atctcatttttgtaagctctctttccaaaactttcgagaggtccaatttctgaatcaatcttgaccagattcaaagctcgaggagtcaagtctgtacgtaaatgccactctttggagaaagcctttaatttatcaaccaaccacatagcgtcattgtaagagaacatatttccctttggatcctgagcataataacatggagatactgccccccccg
>2841
aatcggtcggcaatcaaatccctagcatcctcttttggttgttcgagaagagcggcgaaattctcataaccttcttgatcttgatagcctgctttcctccattccgcaacgg
>2842
gtgccaccaccggaagatgatgcaaaggttggttgtgtcccaggtaaagagcatgttcatgttacagctatctcctcccatatccatccccataccgtgcatgctgtgatccatatgcgagtgatccattgtgagtttggattattgtggtttgagattagaggatcgatgtcggtggaatagatggtaagcttgagaaaggttcgtaagggttgaatgaaagtaggatgataagttgagataaatatcaagataccatatatcactcttttcctagacggttgacgtgactactaggtattaattgcaccaattaccgaaatgatacaagttgagggtcccctaatttaccttctcaaatgcgctcccccccgt
>2845
tgcacaaaaagcaacggcacggcctccttcacctcactcttctgccatataaaatgaacatccaacgctccaaagccatcaacattcacacttgtcgtaaactgtgcaccctcaagcgtcttatttaactt
>2848
tggacttgttctttgcctcttgggactcctaaaatcatgatgggagttgatagtggaggttacttcatgaattgaaaaatcaaattccgaatctccatatccggagtcattcgcagtacctacactagagggtttctcaagccctaccgaattgaagacgtcttgtccttcatcggaaccaaaatcccataagaattcatgttcaatcataggagtgcctagataagtctccatatttgacaacctcgagaaatcctcgggtgaagagctcacggtagatttgccatgattttcctccggaagagtgatgcagttacattacttaggtgaacgacaaacattggtactatcctccacagctgcatcattttggtcgt
>2852
tatacactttgtctttccagttgtatttgtgcccttcacggtgtcagagatagtagacgaggctgcggagccaggaccgttgcggttgacgagaccggtggaggttgaggtgcacattttgagttgtgtttgtgtggtgtgggtgagattgatatggtgttaagttgtgctgaggtaacagctttttgtttttgatacttgttggtaaattcaaccgatagtagtttctgtttctctgaatgtgtttccccccgt
>2860
aggtgcgatagtgcaaagtccagctttgctgccaccggcggatggaaatgagggcattcgatcctgctggacgagttcttgacgtgctttaaaatcggtgtcgtcggtgaatgagggtgtagggccagcagagtaaacataacttactgcaataccggggcctgctggcttcgtgacgaaagacgcggagtcaactaatgtggtggttttgtcatcggtattggtagtaatgtata
>2865
ttggagaagacaatcaacaagcaagtcttaccacaagcaccatctccgacaataacgagctttcttctgatttccgccattttggcaaaggttgtgataagatttgttaaagagag
>2869
atggtataattggtttcaattcccactcttcctagccttcaccgattgcttcgtctacttcatccatcgaggtctacaccatccttcggtctataaaactctccataagccacatcataaatggattatgccaactccatacgcctccattgctttccaccccgttgatggttggatgcaatcacttccttaccacgtcttccccttcatcttcccacttcagaaatt
>2870
agcagactattctataccacaggcgtcggattcagaggcggagatgccaaagacagaagaaggtgaagacttaggcgttggtaatggctggtggcatgataaactaggattaaaacctaccttcagcacctggtcacaagtaaccatgcttcatttatatttactttctgtacgccttagatgtctccctggtaccgaatcgcagccttggcaacaacatcttctcgaccatttcttctatgatg
>2877
aagggtatccgtttcgttggtagtggtgtttccggtggtgaagagggtgccagatatggcccatctttgatgcctggtggaaacgaagaggcatggccatacattaaggatgttttccaaagcattgctgccaaatctgatggtgaggcatgctgtgaatgggttggtgacgagggtgctggtcactacgtcaagatggttcacaacggtattgaatacggtgacatgcaactcatttgtgaagctta
>2878
gtcccggagggatacaaatttaatacactatccaatctgtgggttacaacatgggattacgagaacacacaattcagtcaactgctcacagagaatgtgaacacaaa
>2881
tgatggccacaatcaacatgtcttgcccggcatgatggaacttgatttcaattccacttcttccccgggaagaaaggtgaggaaatgcacaatgacctgatcatatattaaaccaccacccattgccatgagttatcggacaaattttgtcgccaaaa
>2882
tccagaggaggttccaaaaccgggtggtttgactatacctgtgctgcaaagccatgttttgtgagtcagtgatgaaaatccatggtcgggttttgaccaagaaggaatccatgataaaggtaggtggggcattgtttgaagtggtttggattgtcctttgaatgggtgaagtcgacgtatatacaaactcctctatcatgctgcctgaacccagacctgaatgctctaatgagtattgagatactaaccaaatcataaaacgtgg
>2889
caaattcgaaacaatcatacaatgcaaactcctctattttcctttcttgacccagtcctcaaccttctctctcccttcagtgatcttcccatccactattgcaacggcctgttttgaatgcacccttgccattctccatgcattctctacactttccctcgttctaatgtgtgagtccgcaatcacaggaaatcttttctcgtattcccatgctaggttagcaatgtttcgcatcgttacgggaaggacggcccatcctgctccaattccgactgcgaatggcactgcagctcttagtacaatgtttctgttccgagatattatcgagccactcatcgcggcaaccaaaacgtagatagacccaggcattaacttctccccagact
>2894
tagagaagttggatcttgcagcagggaagttgagtctattagatggtgtcaaagaagctgcaagaattatttacgtggcgcatgatgacaataaggataaggaatttgagcttgagatgacctggattagcaatcttgatggaccaacaaagggaagacatgaggaagtaccaaaggatattcttgaggaagctgagaagttagcgaaggcggctttggaaggtgaagatgatgaagaagaagagaaacctgccgaaggagataagatggaggaatagtta
>2895
tatggtataatttcaacatcgtatatggcgtctggattgactggttcgatttccgttatgggcacatcgggcgcttctgttggtgctggttcgagcaaggatatatggaatactgggtgaatattcatggtgtgtagtagttttaatctgtagttgattggtccgactatcttatcgattttgaatgcaaaaaaaaaaaaaa
>2908
tatcatcattcaatgccctcagcaacgccgaggtctaccctcgccatcagacctcgaccacttacagaatcacaaccacccataaatcgaaaacacgcaccttgcacttcatatccag
>2922
agttgtcctcgccttgcttgatagcctgcttgctctctaaccgagccttcttatcaccctttgcgtcgagaaatgacttgcgaacgtttttatctgtgtcttcaacgctctcatcgtcagaagtagctggcgtgtcttgttccttagcgccgtcatcgctatcggattcatcggtcttttcgggctccttggactcttctttatcctcagtcttctcctcagcctcggctgtcttatcttcttctttctcttcgggcttcccctcttcgtcggatttttcttcctctttctcatgctcttcagcatgtgcgtggctgtcaccgtgtcctccgcggccgtgagtgttgtctggtttgtttgagatcaaaaaccaacatgttgggactgtgacagctactg
>2923
aaattcaccgccaagcaatttgttctggatttcgccattcctaactttttcttccatgtcgttactgcttataatattttgagaaaggaaggtgtacccgtcggaaagggagatttcctcggaagaacttaattcgagatgcgaattaggggacatgaaa
>2924
gatgctgtagtaatacaatcaagcgtgtattccaacctgttgtgtgtgtactgtttaatcatagctccacacccctgtgaatggtaatcaaagcacttcgaggcgcctctcgattgcacgagcccgaaattatggggtgaacacacag
>2927
gttggcgcaaatacgggcggcttccaaagcctcggaactcaattgttcatactcgttagagaccaagtgaatgcagagagggaactcgtcgacatttgccttcttacgaccgagatcgaagatacgaatctttgggtcgggaacaccacggttgaaacgagacttaggataaggcttgttcttgcagtaacggtaacatctcgctgggcgacgggccatcttgaatgatttctagagggactc
>2930
tccaagtgcaaatgcgtaacccattgtatccacaaatatgtccggcacaactagagagaacgcatcccatgcaagtataacggaaccaatcgattgtcctagaagagtgaaatgaggccaagtcgaagccaaaacccaatgtctggttgtgaga
>2931
ttgtacagaatgctcggatacttctccatcattggattgttgcgagttcattgtcttctcggtgatttcagtctcgctttgaaaacccttgacgatatcgagcttaacaagaaagctatgtttgcacgtgttatggccgcccatttcactacctattactatgtgggattctcatacatgatgatgcgcagatacgcag
>2932
actcgcttcgttccatctcatgggctgaagcaaaggactatccaccaaccacttttcgaaattccactttacgcgttgaagaccgagaagacctggtttttcctccttgagccatttgaagagtggagctgcattgtcgccgtttacgtcgacttttttcatgataggaaaagaaactccatagttaatctgacagaaactttgaatttcctcatcggttcccggatcttgtcctccaaattgattacatggaaatcctaagattacgaaatcatctccatgtttctccttcatgtctttgtataatttctcgagcccttcgtattgaggagtgaaaccacatttggaa
>2933
tttttaaagatacccattcatcaataactcacatcagcttttcaattcgatacctttttaccaatcaaatccaacatcatgcctttcacagcaagcgatatctgcaagatcattctcgccatcatcctaccacctcttggtgtattcctcgagagaggatgcggtgccgatttgcttattaacatccttctcaccatccttggatatatccccggtattatccacgccttatatattattctgaagtattaagcttcgcctcatggtaacgcattttctcaactcaacaacaaacaataaatctttactctcctcgaccaacgatacccctatctatcttccgtctctttccacaccttctcgaaatcagatgttaccgtcacggttcatgctccgacatatttgatgaataattaatctcttggcatcggaagtttcggctgcagaatatttctcggcatgaaaatatgatggcttgggagttttggacatgggatatgcgtgggcatgaatcaatttggggggtgctgatgattttccgattatacttatctttttgcgcatttcataaaatggggttttaatggaatgggg
>2939
gatgaaatagaggggtaaagataatcgatgaggagttgtcgatgatgccatatctgataattcttctgattttccagcgcaatttcatttacgaaggcgagttcctcgggaacagaggaggaaagcgcaaagagagtattggcgcgatatagccagacggtataa
>2940
taagacgttgttgaaccttgtggaaagcttgaagggaaggaacggggacaaagatagcaatagccttcttgccgtggccaacttcaatctccttagcaga
>2942
tccttcacaggacttccactctgctgacccaatcccagtcctgtgatactgccatgatgtgcagatccgggtcctacatttgtgttaccagaaccaccctgtgcggcgctgctgacgcttggagatgagagatgtgggatattttctgggacgggatgttcagagccg
>2944
cgcacaatcgctgaaaagcgtaaccccaatcctcgtctcctgtaactcatgcacactatccaactcactcctcactagcaacgagctaatttccaacgccataactaaaacccttgctttcttccctctaaaactatgacccaatgccaaattcgccgcagttctcaaactcgcaagaccaccgctacatccaatatcattatctctcg
>2948
tcggaagaattttgcatttatttgctcataattctataaaccagcgtaaaaagccagtccaatgcaaatgcagcataaccactcccccaaatccgcaacccataaaaccccaaatttaacggtaagatttttggtatctggctctggcaccgggacctccgaacttctttggctcgcaacgtctgttatcggcaaccaagagggttctgtcgtaggtaacgagggcttgcttcaattggttctttgagtgctcatcgacgaacttttggtagtaggcaacgatggccttggagatggcttgacggatggcatagatttgggaggtttgaccaccaccggtaactcggacacggatgtcaacaccggcgaatctttcgagaccgacgatcaagaggggctcgtagaccttgaatctcaagacctcaggttggaccaagttcaaaggctttccgttaaccttgacaagtccctttccggccttgcagtgggcaactgcggtggcggtcttcttctttccgaaacactgaacagactgagtggaggccattttggattattgtccttggcgtaaatagtcgaggtggttgtaaagtgttgtcgtcgttgtcgcgatgttcttcaattcc
>2949
aatttcgtggtgatgaagatatcttctctcttgattccggatgcgaaagcttccttgagaccttgtcctacttcatcttcgtttccgtaaacatatgcgcagtcaatatgcttatatccaatcgataatgcgtaagcaacggctttcgcaacctctccgggctcagattgccatgtaccgagtcctaaagctggaatctcggccccggtattgagcttaaatcttgtgtctgccattgcggttttgtttgattatgttggtggtatgttgttggttaagttattgcttcctttataattaacagtgataaattgaagaacaagaacaaacttcaac
>2951
gacctttctcatcaaaccattccctgaaaggttttcttaaagttctctcttcatttggttgtccagatcttccttttgccgcttcaaagatcttgaatgtcaagttgtaaattggttgatgtttcttggtttgcgtagaaatctcgatgatgtggtttttatctggaga
>2954
atggacggatggtcaaatgaatcacgaactgaagatgcctgggcatatcatgcaactaactgattttggatggtatgtacggatgaaatatggacttgagaaagtatatctgtggtcgtttgaaagcatccttttcctgcaggcgcgcatacattatttttaaattcaaacaagactcattcac
>2958
tgctgatttcatctgcaactggctcggaaaccaagcatggactgaagactcttgaatggcctggtacaaaagggattcaatgctgctaagtaccaaggaaaaaaat
>2963
ctcttcttcatttttacatttccagctgtctcatgggtatttctatgaggcggtgacacaatggaccattgtggaacgaaatgtggtgagtaggggaacggaaatctggagattggcaagaaggaaagacaaagcgaacgacataaaagcttcgcagactgagccgttatacatttggtgggttgcatgggacggtgtggtgggtcagatttctgcttttactttagcatggcacaaacattccataca
>2971
gctatcgagcaagctcataaccactctcgagagtcgatgaaatctgatctgataattcaaagaggctgccatggtcgattccgttgaccatctttcgtgacaccacc
>2972
ggggatcatgagcgtcaaatcttcactggacctcctgagaacactagagatcatgtcatgcaagcatcaaaggcgttagctcaaggtgaatggaaaaaggccaccgattatatccattcgatcaagatttgggagctcatgtccaagcctgaggaaattaaggcaatgctctcagcacagattcaagaagaaggtctccgaacata
>2981
gccgtacccaatggtaccaatatcttttccgagtaattgaaccattttgtctgtttttattctcttgttgtggctttatgtgatgttgttgtgtttgtgtaa
>2985
cttatgcgcatccttgccgaatgtagctcttctgggtgttaatgcaacagctactttgcgagccgacgcacgtagtttcttgcgcacttcccaggaacgctttttggctaaatagaagagtgttgctgtgattattccaaaaatacacacgccaatgatggcaacaataatcgcaatcaaagctccggtcgacaactgtacgcccccactcgaagtccctgatgctcccgcatcactat
>3006
gtaccatttccagtttgaatatttgcttcggagctattatatccaatgcccatgattccaattgaaatagaagtgtctgtagcaagacccatcgtaaaacttttgactgtagctccaccaatcgagaaggtatcttgaaaataatctccagtcgatccagctccatctacg
>3009
tatataatgatgagatccgcaccacctgcttctaccgatttggctgaaagaccaattcctatatgtttgttaactattgactcattagggaaggggggcagtatgtccaatagtcaagtcctctagtgccggaatgaagggcttttagacattcagatcattcgaatgtggg
>3014
aagcatctaccattaaatccccacaacctcttacaaccacactcttagccgcgccagctactgagtacccagtccgcagaagccacactccagaattgattcctgaccgcataggcagcagaatcttggcagtttaatatcatgaatagagaattgggaacggat
>3016
ctcgaaataatgaacattagttttcgcctcacacattcagctctttctcgtgaagaaaccgctctcgagatcttccaaattataagtcaacattttggaccaaatcaaaaattcgtcctagtctcccactcatacggtacagtagtgacaactcacctcctacagtcacctgttctatccccgcacatcggaccaattgttctcatcgatcctgtctctatttgtctacatttaccttctgtcgcgtttaattttacacgtcgaa
>3018
ctagtacaatatatccagaactatcacttttcaccacccctgtattaaacgtatctaccaactcgtacccaggaaactcatcgcagcgactagcgcattgaaaaggtttcgaaataccgcttgtaccaatacagtaggatatatcgactagacgggctaattcttccagagaatggaagaggcgtaaagatattgttggctgattgtgcgctaattggaattgcgtggagatggaggaggaaggagaagatcgagta
>3021
aacagaccagactagacagtataaggaggtatatcgagtatttaaagatccaggcggacatcaatgatcctttgatcaagaagcgatttgaggatggtgaaggtgacatgaataa
>3027
tttttggagtcaaatggttatttactctctcttctttgtcgtcagaagaactacactgaaataaccaaggtgcaaccgtactgcgagcgactgcgtgtaaaattgtggctaatgagtgggctcagtagaagtagaagtagacgtgaaagtagtgaatcaaatggaaagatagacttgaatgactgtatagagagaagattgagtaacggttgatggctcttggatggagaaataaagttcttacgaatttggtaagaatttggattgaactt
>3035
aaattctccacctcgctagaagttacaagagtacgcacaaaaccatgcccttttagccaaataccacccattatgccatcttaattctccacccaatcatactccggcaatccatgatcagattccccttgatcatttggaagaagcttatgagctttcgtcttgcttacaaaccagattatggaatctcttatcctcataccccatctagtttgaggcatggcaatttgtggaaatccagggggaagatcctccattctcttatagatcggtcgaaatacctcttcg
>3036
aggctggatgaatcgcagcaggaaatagctgtataaatctcagggcttccacgaaatctatgagcttcgactatactgagtgcttgtccattgtgaggttggcgtcagaatgcgcaaagtgaacggggctcgatttggatctgttcaccggttagtgaagcagacaaatgatcaggttttccgagcaatta
>3037
ctgacgggagggaggtaaggtcgcattgaagaaatgtaatgggcgcatttgggactttggattgtatttctttgattgccgctgtggctttaggttcggatcgtgcggcgagatatatgtgcgatggattat
>3044
aaaagtgtccctcatgatgtaggtaggaaagattttggtatcaaaatagttcctctattcctcatcctcctcctcggcatcgtcatccttcttctcggaagccttggcct
>3047
aagttctcttaattgaattgtgcttatcctatctatcccaagcataccacaatctcctatccaaagatagctaactacatgaaggcatgcaagccgccttcactttcacttccttcctcaatcaccatcaccattgcactcattccctcgccagaaaagcaaatc
>3049
tcgtgatcttagacctctcgatgccaatggaaacgaaatccgcgaaaagaatgccgatgaatcatcctcagaagaagaagaggactcagaagaggaatcctccgaagaagaggaagaagagaagccagagatgacccgtgaacaacgtcgcgctgctgccaaggcgaagaaggaagctgctatcaagaagaagaaccagaaggtcgcacaagttggagatctccctaccgatagcgaagaggagagtgagga
>3050
attattatcatcctcaccagccataacctgatcttgaagttttgggtccgtgtctgccatgatttatttaattgtaattatattgttgcagttgtaaaatattgtaaagtaattgaacaggtggatctttgagcaagatcaaacggaattgttgatgaaaaaatagaagattgcgat
>3054
atactcatgtcttgagcgatcgtctcgaaagctcccttcaattcctccacgttcaatttcttcgtctcggtttctggagaagaagagacagatggtgcgaagtgcactcgcatgaagaaacgcaagctggttgcatcaccaaattgttgcgaatcgacaatattgagattatgcttggtgaggaatcccgtgacggcgtggacgatacccggacgatcagggcatgagagagttaggata
>3056
cttactttcccattcatgaaggatgattcgcagaatccaaaagagaacttggctgtggaggaatccggggttgataggataccagttgagggaatagcacacaaatagatggaatatcctattcgtttagtgatgttcttggttcaaggctatatgctctgcttgaacgtccaacttggtctgaaaaatcaatagatggttactcagttgagtttttccgctctggaatcaaggaggttcttactttcattcgca
>3077
cccggactcatgtttgcgccttttgtaggtgaaggttcaaattcacgaaacgcaggaggaacacctctaggagtccatttactcgtagttgtctcagttgttgaattggaagtaccagaattaccaaatctacttggcgtcaacatattttttgc
>3081
gtcaacaacacctccgacgttgacctcctcctcatgcacaacgagaccttcgccgcagagatctcccacgccgtttcatcgagaaagagagttgagattgttgcacgcgccaaggcacttggtgttaaggttaccaacgcaaaggcaagagttacgactgaggtttaagcggatgggttttgtttgggcattttgcacgggatgggaatgcttgttagcacaaacaaaggctttgcagaattatagcaaaagctctttgaaaaaatg
>3083
gggggggctttgtcccacactacaaacgactcttattaacatgaatccctctcccatagatccgcacgtgaaggagcttatcgtcaaacttcgcaaacatggtcttgatcgaaaggaatcactcccgcatcttattatatccggcaatctctctagtggtgatgtcttatcaggagaggattggaagctgcgtactccattttccactgagatcact
>3087
gaagggtgctagaggacctgggggtgtacaagcaagttcagcaagaggggaagatcagtctagggtcaatttgacaggaccaagagataatgcttcgaaggagggttgtg
>3088
aacctatggcttcaacgacgatgcagagggaacagctccttgcggtggattttccgttgcttttgatcacaatgtcacatattcattcatataatcatccatacaagcatcccttcacaagtatgcacc
>3089
agagctcacgttatagcctgctcctttggccgtggcattcggtgtatatgatccctcgcacgtatccattagatgcatcgaataccattcttggatacctaatttctctgcaagtttatctgcaatctcgttcccgatatcgcccagtgcatttgcaatgttgtcaccaataccagactcgcgcggtatcaaattgctgatgctactgacaattcctcctggtgatatcgg
>3090
aaactatcaccctcgaggttgagtcttcggacaccatcgacaatgtcaaggccaagatccaagacaaggagggaatcccacccgaccaacagcgattgatcttcgccggaaagcaactcgaggatggccgcaccctttccgactacaacatccaaaaggagtccactcttcacttggtgttacgtctccgtggtggtggtaagaagcgcaagaagaaggtctacactaccccaaagaagatcaagcacaagcgcaagaagaccaagctcgctgtattgaagtactacaaggttgatggtgatggaaagatcgagcgtctccgcagagagtg
>3092
gggcctgtgtcttgtttcgaggcttgacctttttcgggtgtgcttttacgggtgagggaggaatcttccgtctcttccggaatggtggtaaacttcttaagaacttgcttgagagctggtcgccgaatgggtttgcttaagaaatgatccattcccgactcatagcattctttaacattgctctcttcggcga
>3094
tgagacaggcacaaaatgggaaacccaggcatggatccgaacattcgaggagatgtcgtttggtgcccaagat
>3099
aattgctgagcggccggccgtccagagtggaacatccgaaaaatggcaaaattggtgaatgctattgtaaggacagtaggatagtagttaggtcatcaagttttattggtacctagcaccaagtaggtacctgaagaaagtcagaatggaagcaaactcaagatgtattt
>3109
tagcgttgatgccagtcatcaaaatcgcttgacggccaagccaacctgcagattcaaagacaagtggagcatagtatgaaatgacattgatgccattgagttgagcgaaagcctgagccgacatagcaatgaagactcgggtacgatatcgtcgaaacatgtctttgtaagatttctcgccctcttggcgagccatcaatacattcatcttaatttcccgatattcttcccgtgccttctgattatgaatgtcaccagcgccataaagattggcaataaccaccataccctcttcatcgtggtcattatctaaaagccatcgtggtg
>3110
ggtacggtaagtattgatttgggagttgtggttgcttcaacgattcacaaaaatagagatccccccgt
>3115
ctacaacttcggacttctcctcaacgccaatgacggctccaagcaattttctgaagatgctacgttctgcccacaggctggtctcaatggccaaggtaactcgatccggg
>3122
gattaatacctgtcccaacgtactcgtcatttccgaatcaatccattcctcggcgccggataattggatattcatgtagctgtcgatactgacgagcttgcctttatattcggtttggccgccccatttgaggcggattatta
>3133
tgccgttgctataggacaccctcttggttgctccggagctagaatcgtcaccacattgatcaatgtgttgagagaacaaaaggcaaagatcggtgttgctggtatctgcaacggtgggg
>3136
ttgaacggaagagaagagttacaggagagggttaaagaggtcgagaagcgatttgagggtcaagaaaagataccggtgccggaattttggggaggtttaagaattataccagagatggtggagttttggcaagggagagatagtcgattacatgatcgatttcaatatgagaagaaagaagatggggagtgggatattcaaaggttgagtccgtgaataaggaggcaagacaagatgtgtaagaatcgagatttggatcaattcagctc
>3141
tggtatacacagttttgatggggaattccgcagctgtgaaaagcaaagggaataaagaaacatgacctgcaacagccaatggtcgaaatgccccaaggaatcgacgatccttcaaagcaatcagg
>3143
cctttcttttactcccagtttccttacttctttctggtatcttatttctttttcgtttagtatgtatcgctccttcttccttcttctttcttcttttaaccacaacaacgaaaacataaacccaacccaacctaacctaactcatcctaaccaaacctaaatccaaaacccaaaacccaaaacccaaaacccaaaacccaagaaccaaagaaccaaagaaaaccaattcactcccacaaatgaaaccaccggagatttcaccacactcacaaattataccaacacctctttctcattccctaatccatttaatccatccatctatctatccatccatctatctatccatccatctatctatccatccatggattcatccataaatttcacacc
>3147
aagcggaacttgtaatatcaatttctcgtcttggacggttgctcccacgtcaggatctgctactttcccttgcgctaacgtggatacttcgaagggtcttacttgtacttccggtgcgtcgggataagtgatagattgtggttttagaggttagagggttctttatcatattttgatggatctcacagatcatggtggaatctgtttcctcctctcctaagtcatcttttgagaaacaaccttggaaagaaaccagctaggttgtcatt
>3148
ttgcgccgcctcaatcttatcgcgagtgggaggtgtgccatcgagtatcttatatccaggatcggtcggaatcgcttctgccgacattgccagttcaggata
>3149
aagctcctcaacaagtaccgcccagaatccaaggctgagaagaaggaacgtctcttgaaggaggctaccgccatcaaggagggaaagaagaaggaggatgtcagcaagaagccatacgccgtcaagtacggtcttaaccacgttgttggtttgatcgaagctaagaaggcctctttggtcctcatccctaacgatgttgacccaattgagttggttatcttccttccagctttgtgcaagaagatgggtgtcccttacgctatcatcaagggtaaggccagactcggtacggtcgtccacaagaagaccgctgccgttctcgcccttactgaggttcgctccgaggacaagtccgagttgtcaaaattagttcaagccgtcaaggagggacatgatgacaacgccaccagacactggggtggtggtatcatgggtgctaaggctaacgcccgtactgagaagaagcgcaaggcccttgagagcgctatcaagatctaaatgtgatcatgtagtgacttttacttacggcgtttttttatgatattatggcatggcagggacacttagctaggcaagcagcttgagaaatc
>3151
gttacggtttctttgccggcgttgatgatatcgggatcaacttcttcttcagtggggtatgcacccatacccaagattccattctcagattgaatccaaaccttagtctcaggagacaagaatgaaggcgcgagagttggtagaccaacaccaagattgacataataaccattcttcaattccttcgccgttct
>3157
cggaggatgtatgatcttagccgggttacgccgaattgtggtaatgtaatcgccatcgtgaatgttgcggacttttggtggcctcgctttttggggaagatatatggcagttttcgaaatccaatggccttagctaacacttcttaggaattcttataaaaggaccttgtagcatcgtctgaaaatcgatgcgcggagtgctatcccccgt
>3159
ccatttttcggagaaagtcgaggattaacggtatcgaacacggcgggttttatgaacagccccgctatgaaacctgttttcgcgtcgaaaaaatcttgggattctactctcgaaacttctcatacgaattggacgccagcgaagattgaaacgttagattgggatacaagaaatccggaaaatgtggagttggacgaattagatggcatgcttgatggatattagattcctttcagcctttcatatttacgattatacgcacacgaaaag
>3164
tttgaggatggtacgtataaagcatccggcgaagaacctgtggagggaggagaatggttagcaggtgaagaaggaaatgcatggattcttaatacagtagataagatcgtcgaagctattggtggagcgagtagaggaacgacattcgcgcctggtattaaagcaaaattatagatatgcgagtacactactgtaattttgtattgtataaatcttatctatgagtaaaactattagtaattgtaacgatactatactgga
>3171
ggggttttccccagagagagcattccattgcaaagagtaggcacggaagaagaaatggccggctgtattctctttttggcatcgaaggcaggggcttattgtactcacgctcttattgtggttgacggaggccggttggctatccagcctagtagctattaagt
>3172
ttccaagctctattcctccgaaccaccatattccaatcttcctggcttagagttcaggtattcgtttctctcaatagcccattccatggcagtgtatgcaataataaatggtggtgcaacgtaaagaacctggccacggaatcgtctccaggtgtt
>3174
tttacttcaagcaaaaatccttgatttatccaagttccatcccaaatgccgcccgcactcaagtcccacgacccttacaatttggcatatcggatttcgaggagttgatgatccctacgcctgatggggaaaagctttcagcattctatattcgagcaccgcagtcgaggaagagaaagaacgtcacaatgctcgtgtttcatggcaatgccgggaatatcggtcatcgaattcctatcgcgagacgattcataaa
>3176
ctatgaagggcaaaaaggctgttggatcggtcactgttgattgtgccaatggtgttggaggtcctaaattgcatgaattgattaagtatctgccaaagggtattctcgatattaaggtcgtcaacg
>3177
catgacctcaccctcatgccatttaagggcacgctcgaaaatcctctttccaacaccacgttcaataacatcgactgtgtcacgtaatgacttgatgacggcctgtcccttcaaagcctccacagtcaatgactgagtttgtgcgggcataatgataaaagctacaacagtcattttggatccggcagacttgagacggtgattcaaacgagccagcgactctatgaacatgtccacaccctt
>3178
tcgttaaatggtcatattcggggattttctgtggggtgtttcgatttgcattatggatggatgggcgattggctgcattcctgtcatataaacgacttttatgaatgcaaaaagtcaggacacaatcggaataatggatatatgcattc
>3188
gaagccacggaaaatttgattctttcaaaagttaactgtgaattgtgatattctagtaagctagaatttattgatgcaacctggattttcaagccatcgctactattacatagatccataacc
>3190
cgcgtcattccgagaaaactttcagtccctctcaacctcctgccagtacttcccgccggagtacctaggttaagcacatgcggcacaaacatcattgacagcactcaagacttgagctgcgg
>3194
tgaagagtgtatatttgttgatatgaagattttctttgaattcttgcgataatgtgagaatcaccagatatggattatggaggagaggaaggttgagttgtgataaattttgatgagggatccagtttatgtttctgaagtcaatcccccgt
>3196
cagccatcatgctcacttccacaatcttcatatctttgatttcatacgaattccatgtgcgcatatcatcatcctcgagtgtttctttcagagtcggttcgg
>3202
tccagagccacagggtatgcaaattgatttacaagagtcgctgctgacacagcaaagttgctgaatgccattcctttggctctcatctcaaaactcaggacttcgactggatacaatgcttgtaaaggtgtaaaacctatgctgaagatggcatcgaagaggaatatcatggccacaacagctccgccactgctcttgctacctgtgctggaattgatggacgatgagacggtggctccgatccagactatggcgcatccgatgtttgcgaataataataatggacggcgcccaactttatccacgagcgtagcaccgaatagagcaagcgcaaattgcatgacatttagacccaggttgagg
>3204
tcttcaaagaccttggggtacatggcgtaacttgcaacatcacactcagtgacagtgccccacttggaatggatatctttcttaattttagccaaatccaatgggtcaaggtaaagaccagggcgcttctcaagcttgcgtcggccacggagagcgttagtcctcaatggttctgggaaaccgccgtatggttgacccatcaaaccttcaaagaaatccaagacggaacctgggaagtccaattcactagctctagcttgaacagaatcgaagtcgagtttgttggaaaccatgaattgtgccaaatcaccaacaaccttagatgttggagtgaccttgacaacatcaccaagtaagtcgttggcttgctcgtaag
>3207
ttttggaacaattgagtggtcaaaccccagtttacagcaaggccagatataccgtccgcaccttcggtatccgtcgtaacgaaaagatcgctgttcacgtcactgtccgtggaccaaaggctgaggaaattttggagcgtggattgaaggttaaggaatatgaactccgcaagcgcaacttctcccaaactggtaacttcggtttcggtatctccgaacacatcgatctcggtatcaagtacgaccctgcgatcggtatttacggaatggatttctacgcatgcatgacccgtcctggtgagcgtgttgctaagcgtcgtcgctgcaagacttccattggtgccaaccacaagatcaagcgtgatgagactgtcaaatggttcaagaaccgtttcgagggtatcgtcagataaacgtttcaaataaaaaatatggcaagggcttcgagtgaatcgattcggcgagttcttcaagatttgtcgcaacgtgggcttatggagttaatgaaaggggcatcattggttgtactttactgcatctacggatcagattacaatg
>3208
tggaagacccttaaggacgagaggtgtgagaacgacattggcgagagagattgcctgtcttggaacggcggcgagtttgtcggttgctgggccatcgataagaacgcgcttgtggtcgatgatctcaacgatcgcggcaagcttgccatcgtgtggtcctccagttacgaggacgacacggccgacctc
>3210
gatatggcattcatcgatgccaagcggaatggttgagtaaagctgagttggagattatttttggtacattatataaacgtctaccaaatctgaaaattgcggttccgttggatgatttaaagtatacaccgccaacacagaatattgggatattggaattaccagtgacctggtaggcga
>3223
agttcctagttgaacgatcaagcgatgttgatggagaatttttttcaggccatgctttgatggctacttgtccaccagaatctgatatggatatgcatccacatataccttttggccactgcatgccgcataatcataatcatgaaacggatggaacggatggagg
>3227
taaggataaatataagtataaagcttcattcgattgctcagttcaagctataactaactataagttatccatatcttccacttcattcatcaatccttctatcttcctctccttcttcc
>3229
caacgcagagtacggggggaatcccattaacaacaagttcatactcaaatcaaaacatccacacaataccccaaataaaaaataacgatcagttacccgatagagcgactctcaaaaccctctcatcttttataaaaagttatcggcattctccggcgcaatctactacctctttatcgatttctataccgctgcaacggacttctacacctataacaactgcgactgcaactccaagttcaccattaagacaacactcaattacaacacaaacacaaacaaacc
>3233
aatggagtgaagagcagtgacaccaacccaaagatctacagaattaaaaacgatgtgacatacgaaatcgagctttccgagtactcatgggacaagtgggttccatttaccccgccatccggagactccctgcaactcgaattttctatgctttcgcctttccatcgtcttatacttgaaccatccactaccacttccgattcacaaacctacacggcgagcttcaagctcccagatcaacatggtatctttaactttatggtcaactacaagcgaccattcctcaccagcatcgaacaaaagaacaccgtcacggt
>3234
agttttatacggaacccggtcagaaatcactcgagtagtcctagaaatggtaaatggttttggtggaggaaagcaaggatggattgcgaatctcggtcatggtatcacgcccttcgtcaaccccgatgatttgaaattctatttcgaggaaatccatcggttg
>3249
cagcaacttcgaagaggggctttggcagatccaaggacaatggcctaaagcgggttcctctggatggtccaccaaccagaataacggcctttgtggctgcttgagcagcactacctggtctttctctgtgagggatttgtaaagacatactaaatgattgaattgatgaagataattctatggatgttctttaataaatcatccctcccgt
>3256
cgggatcaacaacgttgtcaataatgaggttgacaagttttagacatcaatggctattttaatgataaatgtcgacaagcacggataagcgtcggagcttgttggggagttgtgtaattaattaccatccgggccggatcaatatcaaataaacttcacc
>3257
gtagttaccgtagtttccgtagtcaccataatctccatagtttccataatcagcacgtttttctgctggaacttctctaactttcttgttcttgtaggcaccgtaattggcatagctaccatatccagtaggggctggtgtaggcttggaggatgaggaagaaggaactggata
>3265
tcactccaagaaccaatatctcaggtatttgtctgtctgtctatcttacctcgaacttctaccctctagttggatctttcaattctaggcgaattaccagtcttctatatattatatacagcacaagcatacaagcatacaaacacataaaagcgatatccaaccagctaatccaaccaacatccagagatcaatgcaacttctcgtatt
>3268
tccttacaccatggtctagccaacactgacttgactgctctcctgcggacgcattcctgatgttgttgtgttaccctgtaattattcctcgtccagaactctctcgtccatctacattctccactcaggcttgctgctctgatctccgaacaagctgcatgtcgcagatccccccagtccaccttccatcttagatgatcccacgcatgaaccatttcatgtgctaacgtatcctccacatgtttactatccctcatttcattcgcacataattgaattccatgctcagggctgaatcctccaccctgcctcaccattttcccatcttctgtgattcgtgtgggacatctcctgcaacg
>3269
cgacaaattatcgacgacaacctcgaccacttgaccatttaccaccgtcaagatgaagttgaacatttcattccctgccaatggcagtcaaaagctcatcgatattgaagacgagcgcaagctccgtgtcttcatggaca
>3271
aaaggaacgacgatcaagaagtatactgatgaacttatcttgctgggaagaacgagtgttcctacagatgtatcgaaatgtgttagttatttggcgagtccagatagtgattatatgacaggacag
>3277
gaacgacaatcgccaatccaacaaccaaagatttgaataactcgccaattcaaatccgcaaaaatggtcaagaagcgcgcgtccaatggacgtaacaagaagggtcgtggtcacgtcaagcccatcagatgctccaactgctctcgatgcacccctaaggacaaggcgataaagagatttaccatccgtaacatggttgagtccgctgccattcgtgatatctcagaggcatctgtcttctctgagtacacagttc
>3279
agccttttctggatcatcgagagccattggtgatttgtttatacgccagttcagcttctgagtttctttcgcaatctctagttcttttccctctttctccaagtcattaatattccatacaccaggagcactcgagc
>3282
tccggtgactctaactgtaacgagaaattgtacatcaatgctctcgctccactcttgaccgcacaaggtttcccagctcatttcatcatggatactggtcgcaatggagttcaaccaaccgctcaacaagcatggggagactggtgtaatgtcatcggaaccggattcggtgttcgacctaccaccaacaccggagatgctttggaagatgcctttgtctgggtcaaacctggtggagaagccgatggtacttc
>3286
gaggcgagttcctggaagccagtgatgacactttcaacagccccaatggcaccattgactgctggaagatgattcagaattatggtgagtac
>3289
ccaatccttctatatgataaaatgcaattctaaagcattaggtcgttacgtagggaacgtccgcctgttgcatagtcccatcaatcacttaatcaaatcttcctccca
>3291
gtaaaatatcaatctctcaatttgtcgttatttcgaagaactcaatacataccatatcaatctatacgaaatttaatacaaaacaaatcaagaaaataaacccaattcaaacaaaatggttaccgttaccctcagtcctgattacggctacgtaattctcgccgcaacctccaccttcatcctcaacaccatccacggcttcaacaccggatcccatcgca
>3292
agaggagaaagtttttcagcatgttcgcaacatctgataccattttctcgcagtttggtttcgaagcaagttcagtgaggaaagtaagccatggctgctgtgtttcgatactagcagcttcagtcaagcttgcgttctcagtactagaagtcatgccgagcaaaatatcagtcgttgatggtgataaagtaatttgatataaattgcagaaaaatagttaataagtgtgtcgtatcga
>3293
gcacttgcgattttcctggcttcatcgaagacgaaggtccagaccgacgatatggcctcactcggtatataatgggcaagacttcgagtcgggaaagtgcggagagctggaaatgcgacgcttggaagacatgacaggctttccaggaccattcagaaatgtaccattgtcacaaagagacgcggagaaaatgtcgcaagcgaggatggaggaggaggcagaagctaagattagggagatgctggagagaatgggtccggcggatagagcaagggcgagtgagcagttgatatatggacagacggacgaattgcgggacaaaactattggagctccattctaaattgtggaagatacg
>3303
ggacgccacttgagctaccaacgcggcaagcgcaacaccaccccaggcaccagcttgatccaaatcgagggtgtcaacaacaccgaggctgccaacttctactgcggaaagaaggttgctttcgtttaccgtgcatcaaaggaggttagaggatcaaagattagagtcatctggggcaagatcgctagaccacacggaaactccggtgttgtacgtgcacgattcagacaaaacctcccaccaaagtcattcggcgcatccgttcgcatcatgttgtacccatcatcggtataaatggttggtttggagttgttagcatggactgggaggatggttgatgatatgccatatctgggca
>3306
agttttatccgctgtgatccttcaactttaaagaatggatccgcaattttctctgtgctggcgtcttcctttgttggttgccatttcggagagccatccttgcgga
>3307
gcgtggaaagcaagagtagtattgttcttggggtttgctagtttggcaggagggttggctgggggtattacagtattggtcttgaagtatgtggtgcccggtgcgcaatggcct
>3310
cggattcatactgacgaaatagtacctctttctcagggtctttactatctcgtatttttgccgcaagtacattaacttcatcgatgttgtctgatattctttccaattcttgtccaccaaagccattgacggatggttgaacgtcaactgccacttctgaagacatctttagagatggtagaggaaggcttatcaaaagctatgaggttgctttggaaggagtttgataattttgggagagaagattatcgtagttgaagatgtatgaataaaaatgttggggaatgagcgggtaattgtatcagacagttgctgtacaagctttttgtgacgggaacctcggaaggaggatgagaaaatgggaggaggtgaatacagtttgggaaacc
>3313
gtaggacttggtatagtggtacagagtctctttggaattctaatgaatattgtcattccactattgataaatcccgattcagcaaacctaagaggaaagattggatttatttttgctggaacatcaactttcgggactttatgggtctggttgagagtaccagaaacgaatgggaggacttttgatgaattggattggttgttt
>3320
cttacctcccatggcattggtcactgtggtattaatggcgcgtcgggtactcttaagaagcaaagtggcaaaaggaatgtcaataaaataagttaacggaaacgtgccagttggaaaattggaattagagataaatatgtataaggtgattgactggttgattgatgattgatagtgagaagtacgctcgctcttgtatatcttctccttttagcttggtttgatttggttttggtcttggtgttggttggtgtcgtggtttgttatatattgg
>3321
ggctactttttcttctttgggggtaatcatttgtttgtggtttgggattcgaatagataatggaaattcgaattagatggtacatatcatatttagataactttagacaaagtcgatttagtaattacatctctattctctagatcaaaaaaaaaaaaaaaaaa
>3322
aacgcctgatgcttcagtttacctgaaatgctttgttctgatatacaatccgaagctcctccacactagtaccaacggctctttatcgtggtggcctgaatttcccctgtctctgcatcgcctgtaaactttcttcctgactaggtaatggtcctcgttttctgataccaccaccattactcgata
>3324
aatacacttcatttgtcaatggcttgtttttggattacttaagcatgccggcaataccttctcacctcgctgctggtatcagcttctttgatatccctaataaagtggcggtaccactaggtactggtaaagtacccctcgttatgacacatactagagacgtagctcgcttcgtagtcgccagtctttcgttagaaaagtgggaaaagaggagttatatggttggagatcgtaaatcctggcatgaattggtggaaatactgggaaaag
>3327
caagttttgggttttgtgcgaagagagaggctgctgcagcgcgttcaaactcctcttccttaatcgtgccaacaccaggttgctgagcatgcgatgaaataggagcgttattcattggggtgttttgagg
>3328
ttttaaatatcatctggttggacaagcgggcgttagataatctcattctccttttcttttgtgggtatgatgtggtgtggtatgggtgtgcttatatggatatcattgtgagctaagtcatatggagaagagaagaggattgactgattgagtagataga
>3329
aaagttgcaacaaatacccaccctcatcaaaatcaatcaagatagacaattttcttatctcctcaaaatcctccttgagcacccatttattccccgcatttttatcctgtaatcgctcacgcatcgtctcgtagtatgtttcagggaccgagataaattctacgccgcgcgcgcgtagattcgtaaccgtggtgatgatatcgggtgtgcggagggcgatgtgttgaacgcctgctcc
>3330
ggggggatcaccagaaggttcaaaccacaaacaaacaataccactccttaccccataccatacaaaccacatctatcgaaagacacgacgaccagttcaattcaatccgatactgtaccaatcaatttctaattgtaatcaacgaccagaggcttgttgctctctttcaaccaccacatcgaccaccatcaaccacatctacacccataaacatgcctcaaggttactcatctcgcg
>3331
aaattgcagatggagcgatcgagaaagattctcttagctgggtcattgagtcttggatttctggccggcatcataacagcgtacaagctctctacgatttcttcaataactaatgtagcagatccgacttgggccacggtaccactggaagtctggaacagtgtcgaaggaacagctctcattttggctgcctcgattcctctcacccgaccacttatactgtctttctttcaaggcatt
>3335
ttcgccaaggccgtcttctcctgaaccaactcaagaatatgtttctcaaaaatatccatcggatccaaactatccatctcagccttaatctccataaccctattcttatacttctgatctgctagcaccttctcgaccgagt
>3339
tttcccaaactccgtgtaatgaggactccataagatgagcttgagagtggttatcggcggtaggtagtgttgaatcgactatgaaaagtttgattgttacttaagagattggttgaaggattgattctgaattgaagaaactcgagtgttttgttattgttgttgtcgtcgttactatgtacacttgcagcactcgtactttgcatccccccgt
>3346
gccgtcaagaccggtcgtaccctcctcggtgccaccaacccattggcctctgccccaggtaccatccgtggtgactacgccatcgatgtcggacgcaatgtctgccacggttccg
>3347
tgtatcttccaatctctattagtcattaaagcttcattaacaatttagtttctcatgtcctcatttccttcatgttccaaacaacagaccaacgcaaacaaacacgcgcacacagccataccgaaaagtcattaaaaaccacgggaatccccatcatccaattactcataattttgaaccttctcctctacaaagaccctcttcacatcaaccttgacgcaagttggattttgtggctcagcc
>3351
caagctccgtcaaaacttttactgaagcaccattgactttgtgcaaattgacttgcgcgactactaacatcattcgccgcggtataccccaaaacatattt
>3358
tctcaggagcaacagctgcgtgtcaatcatatggtggtctaatcgcctgtagattcattctcggattcgtcgaggcggcttatttcccgggatgtttgtactatctttcagcttggtatacgcgcaaggaactagttaaacgaacagctttcctatactcgggatctctactctcaggtgcattctcaggattgatcaccgcgggtattacccatggtttggatggtgccaaagggctccgtg
>3360
aagtcgtggaaggagggtctcaaagactgaggatggtaaatttgtgcattcatggaaactcaatctggtaaagggaagaacttcaggaagtggggaggtattca
>3362
cggtgtcgaacaggagggtacttacagagttgtcctcaacactgataccaaggatgtcggaggcttcgaaagaattgatgctggaacacgcttcttcacaacaccttttgcatggaacaacaggaagaactttattcaagtatacattccaacccgcaccgcacttgtgttggcactcgaatctacgctgtgaaattagtatgaagaatgactactctactttgataggtaaat
>3363
atcggtatgtgctcctatcttttgggcgggagagttgcctgctgaactgacgtcgagtaaatcaactccaagttctggaagtaactttgccaatttgata
>3366
tgcagtggaggaagataaatgaaccggtggcttctttggatctggagttcaaagcaaagatatggatggtgtttcaaaaagaaccaaggatttttctcgagcaaaatttctttagcttcttttcttttatgtttctttctgtct
>3367
gctggttctcagcatgccaggcgacctaaagcactttcgtcctcctctcataaggcctacagtacgcaaaacacacattcgacaaatggcacacaagcccaaaatcgtgcagctcaaagagaagctcgttcactt
>3372
ttggagtttcctcctcggctgctacacttcacggttgctctatcatccgcctatgtcgtgttctggattttccgtgccttttaccgtttgacatttcacccgctcgcctcgtttcctggtcctaaattcgctggcgcttcattctggtggctctaccaaaatgaaaaagacggacatctcgaggagaatctgaaagccctgcaccaaaaatatgatactcatattctccgcattggaccaaacgagctgcacatcgatgatgcttct
>3378
catcgggtcggaatggggtttatttacatgatctagtcgcatcatgagctaggaatgaagcatctccatgaaaaatgttatgaagcatgcttttccacgttgcagcgtgaataaaatgtacattttgacaaaatctcagttgccgatcatgaaaatggtttggagaatatttggttgattgtgatgtgaatctggaaaggcggtgctacatcaacaagtacaaggagacacacttggaggatactatacgatctccagcattcgaaatgattgtacgaaccatggttggaagggtttattcttcaatatctca
>3386
cgtggggatggatgaggaatgtatcttcgcagtagatgtttgagcgtggggaaggggtaggccagagagggcagttgggataggggatggaatgaggagcggggaaaatggagggcggaggtatgtaatcatatgctttatttgtttctaacgagggacaagaacaaaggagatctgtccaaggggaatgcaacgataggcctgctggaagttgtatgagatgcgattcgccgttccaagttattggtt
>3400
caatatcaccttctggtgcgtgatcaggaattgtaatgttcacaacaacaaaaccttcttctgcccatttctggcaaggctctggatcaagggtctttaggtcagttcgtggagcgtagctttccgaaattagaattaacaatcctggacctctacctcttctagatagaggtttttgaatgactatttgatctccaactggaagaggtcgtggaatcaactcaattttgcctacat
>3401
aagtcgacatcctcgttcaaggacattttagatgtgtgaagggtgaagatcttgcgcttagtgtgttgatcaggattctcgaaaagagtttttcggtcgatacgcccaggacggatga
>3419
gggggatagtccaggtagtagttgtgaactgctcggtggttgggaagatagtgtaggtgagaaacgaaatgcaggaaaggatgacgagaagggcctgggtaataccacgctgtttggatttccgggattggtatttgaagtattgaagaatggaactgttagtggtgttacggtgttttgattcgaggggtaattggagcttttaatgggtgattggatatcaattattttgtgctaggtcgggtgtttttggggtacacattctttagactgtgtgcgtagataggttgg
>3421
tttgttgtttcctcatcttctttttatgcgtgcggtcaagaatggatctgattcataagggtgcttactgcgtgcgttacgtctactcttcttccccatcattgcttcttacttgcaaggggaggttagcagggtatggagggcaagg
>3424
aacttggtacacaccaacttcagtggcgcaagcaacgaatccggatccctcggtgctgaaggacaatgatcccaagttgctaccctcgccggcagtgtaggtgaatccagagacctttccacctcgggtgtcggcggagtgaggaacggtataggaaacagcgtagctgtctgcaaggtagacttgttgaccacctggaacctcggtgttcaagaagagagtgttgtcagctccagcgacaaatgatgtgtattttccgtcagggcagccctc
>3426
aacgagagaagccttaaagagtcaaatcgccgagacacaaaaagctataaacgcacgagttgccgcgcagaaatctcacgctcagtatatcgacaaacaagctcgattcaatgtacctgaactcgacttctggatttcgaatttgggtcttatgatagagggagcaggacaaaacgaccgactgaagtttattttcatgaatattgatgataatgactatgata
>3429
ccccatgatcagggccaattctacttcatagtgtagatctacgccctttggtcggatgacagctccaccatttggaggaaggattgaggaaggtggtttgaggaagaagaatggctgtttgggcttgctattattcaactctgtgatatggtctgcgtagttcctcccaatgcatacaacttttgaagcacttttaaaaggagatacggtggcaaggccacgacggaagattaacgacataatggaaaagtgtata
>3440
tcgaattgctctaattgtgcggtcttcgccatgtattccttcagcataaattgcggagtctgtaatggtgtatatcccttgctatccaaaaactccaagccatagttaatcaaagcctggttcaagaagacaccccgcttcttcaagaaataa
>3443
gctcatgaatgatatagagtccagatggattcaggtggatgggttagtcttttgttacaagggggattagcgtgaatgatgaatcgatgatttacaaataacg
>3449
agcgctcgttcatctgaaatcatacaaatattcgagcgtggataagagtttgatttcgaattatatcttgaaacattattggaatggcttcgtcgaattattaccattatggattgcgccaaatatggtaacattgttggga
>3456
ttttgaggggcagataggaaatgcgtgaggttgatgctatgatattttgggtttatgacgacgatgcttcatatcgataatttgtatgaacattgctttgagttcaatttcaatttc
>3461
gcagcaaacctgttatgttgaattcagtttgagatattttgacagaaaggtcttttcagtatataattacaaagcacttaatttattgataatttaaaatattttttcc
>3462
aaaacttcctggtcgcggtttgccggacatgaatagagttcaggccttcctagcgaatggttcacaggcggtcacttatggggcggggacctggcatgctccgatggtagtcgtgggg
>3463
taagaagattttcgaatacagattgagtcttgtgagtcgaatctcgccataagcatatcgtccagaaacgtcgatatcaagaaggttttccaaagatgcgataaaatcgcagaattttagaaaggtaatatcaaggagggattaattgaagtctatcatcgatagctatacgaaaatcggattcatatttgatgagatagatgtatgttctgagatatcctagaactgctttctgaagagtaatctgctctggtgaagagtggcgattgatgcaaagataggcctcccaaaaatagtgggataaaaggtattttggaagtggtttgataaatatgcggtcgtgataccacactaaatgcagtcg
>3467
ttggtggagttgacagtaggcgcgatagagtttggatcaccttgatggttgatagtttggaggttcacttctttttctatcctaggatagcctttaacaaatataaacgatttttca
>3468
actaattttattttaccagcattgttctggaaaatgcatcattgctttattgatagaaggaaaggagcttgtgaatttatgattatgaatggaacggcgttgaagaacaaaccggaagaaaatatcgctaccacaaacatacattagccttagccgaccactttccgcctggaaatcagatgtgggttatgggagagggaaagatggatagagatgattttatagcttagcctttattgctatgttatgccctt
>3470
tgtgggcattgattgacgtcacacgggcaattgaaatattgcggagaaagctcatatttcctgtaatttctcagtttcgatcggcatcttgcaattgtctgtaaataagccattcc
>3471
cattgatgcgccgatggctgcaggagctgcgagcctcctcatggctaattgggaggtgagtgatggctggccagcagcaagccggcgcagcgattgttgagtcgctctttgtgaaaacattttgattatattgattatatgcctgacgttatcgcagaacaattgaaagggatgaattcacaaatgctgcaacgatactagagatcttcccccccgta
>3476
cgaggaagccggtggaaaacccgttccattcatgtccgaattccgtgaattattgtgtgctgtttcctgccgtacattcgttggtttttacatctcagacgaagctatcaagaagatcgccgatgattactacaatattaccgctgctttggaattggtcaatttcccaatcattcttcccttcaccaaatcctggtatggaaaatcgctgccgacatggtcctcgaggaattttccaagtgtgctgcaaagagcaaggttcgcatggctgccggtggtgaagtgtcttgcattatggatggatgggtcaagt
>3480
gcaacatcgattttatccgtctcaattgtagcgatttcctcatcctgctcaacataatcaccgatctgttttgaccattgcttcaaagtcccctcagagatag
>3498
ttacatatatcaatttgccatttgacgttcggatcaattcagtttaatcagttctattcaattcagttcaagtatcttctcttctctcttccagataatcacatatataatcttacaacaatat
>3499
ttgtttcgatcagagctagcagcaaggttacgaagtgtcgaaatggcgtggcactgaatttcttcattatcggtggaacctagtaaatcgaccaatggtttaaggaagccagcatcaataattggggattcgtttaatggatgtatcgatatgttgcgtatgcaagcgacagctgaaagtattaatggtagatatgaggattgtaaaagtcgtaacaatggagctaaaccgcgagcgcgcacaatttccagttgg
>3501
tgacgagaagttttcgttcggatattgaaattaaaatttctaaggatcatcgcaaactactaggcactccttcattgtgcatcaaagactcaaagtatatagcaga
>3505
gtagagaccatatatgttgtggaggagggtgaagaagatgatgaagaggaaatcataaagaccgttgttaaaaaatccgaaatgttgtttgttagaggcgacagtgttatacttatttcacccagatcttcataatatcacataacgaaatctcacaatacgatggaaggtagacatctactggagaggaaactgccacattagaagaacccatgaaggatggagtaatcggaactacggaggccaacaaaagggcaaaatttcacag
>3513
gtaattttagcgttgaatgtggtgtaatgtaatccgaaaccgaaatcgaagatagaggttccgttgaaccatttataagttcttccgggattgtttgcaccagggtgtaaattcatattgttcatagacacctcgttcacgtaatcgctgggatattgggtgataggtagacgacctgctggtgcggttttccctgttaggatgttgaaaatagcggtt
>3515
agctttggccggcaatcttcagcgtgacttggttggacgcggagtgattacgccagagttcatcgataaatcatcggagcttgttgtcaaggagaaggacattaaaattgtgcaagctaagggcgaggacatcatcatcatctggacgaataatggtggtggagctgccactcaaaccttaacggatactaaaaccgttactcaaggagcgg
>3522
tcttcaaaatgtctgaaggtactaccacaagcattattctcgtcagcaatgacaatgcctctatcactgttgatcgtgctgtcgcagagcgatccatgttgatcaagaacatgttggaggatctcggag
>3523
gtgcagaattcatacgtcagaaaggaaccccaaaatcccatataaaaagttgagatccttgaattttcatcccaaattccccaagagaaattagaacctcc
>3532
tgtcggacgtcgttactccaacttggtctgcaagaaggccgatgtcgatctcaacaagcgcgctggtgaactcacctccgaagagctcgagagaattgttaccatcatccaaaacccaactcaatacaagatcccatcctggttcctcaacagacaacgcgatatcgtcgatggcaaagactcccaagttctcgccaacggtgtcgactccaagctccgtgatgatttggaacgcttaaagaagatccgtgcccaccgtg
>3538
caaaagccattatcgaaagccgcacagcagtctctgagtcatcgacagcaaatgtcctcgagcacgacgttcttgtgttattcaatggaccggttcatcactatgtgacaccaaaattctataagcaaaccaaacctgatactggaaaggtagttcctacctgggattacgaagctgtggaggtgt
>3539
aacttacaacaagaatgcagcggcaccagcaataagtacgagcatattgcctgcttgaactgaggtggcagcaccagtgaagacagggagggtagatgtacttgttgaggttgcaccggtaccggatggtgaggcagggttggtagagttaccgctgtaagttcctgttgaaggggtacctgagccggatgaagaaccggggacggacgagcttgag
>3543
aagttccaaggaggtagatggaggggtagaagtacgaatcctaatatctagttttgaaagtatagattgaggatcgaatggtattagacctgctcctcgaaaacc
>3545
aagattcaacttttggaattctggccacagccgaaaaccatgtggcaagcaaataacagcttccaaaataatggacggtatcaaccaaacaacttcaatca
>3548
ctagaatctcttgataccgtcggaggatctacaatcaaactcgacgcaaccatgacccagggcttgggtggaggtgtcaaattcaaaaataccgacaatgttctcttgaatcactttttgaccccaacagagctccaaggcgccatccagcagtcataccatcttacggagcctcgattagcccagaatcgggatttagcggaccctcacgaagaggaacaggcaaagaagaagcacgaggaagatcatgcgaacg
>3550
gagcaactggagataagactgaaatcgatttaattttcgcaaatgttaaccctgaggatatcttattgaaagatgatttggatggtttggccgctcaggacaagggattccgagttcactacgttttgaacaatccaccagagaaatgggatggaggcgttggctttgtcactcctgaaatgattaccaattggcttcctaagccagcggacgatgttaagcttttgctctgcggaccaccacctatgatca
>3555
agaccgcaacctcaagttcaagcatgtcgatacaagacgggaaagatgctgggcgcgggttcatactcagtcgtcaaggaatgcgtgcatattgatactggcagatattatgccgccaaggtcattaataaaagattgacggcaggcagagaacatatggttcgcaatgaaatcgcggtactcaaacgtgtttccatgggacatcagaacatccttaccttggctgattacttcgaaaccctcaa
>3561
aaaactagcatctttactaacacctttcttggtcccattcctagaagattctgatgcgggagtatctgattccatattaccatcctcttctccatgcatctcgacatgactttcaagctcatcaaacaacaccatttcaccacagccatcaaccggacaatcagcgtagcccccgt
>3563
aaaagtcacgccggtatcgagcgaggaagatctcagcgatcagccaccggcacaactattgtccacggcgagagaaattgctttggtgctaacattggccggagctggtttccttaatattatctttgtgc
>3567
ggaggaagaaagcaagtaggatggcacgggaattcgggacggaacgcaagcgagtagacggagaagttcgtaacagagaatttgggtggtcataacgaattcaaagttgggagaaagttggtgattgattcgaagttgttcaagggtaaccttatcgatgtggaagtttaattttaatacac
>3568
tatcatgatttgtataatatcgtttatgaaggtttgtattctcgatatcacgaatagggagtgtattaccgtggaaatccgtcgaaggtgcaacatagttattcctcaaagccaaagatagtaagga
>3572
taaaaatggtaccaatgctgctctttcagctaaggttgctgccggtgacaccgttgattttcaatggactgtttggcccgattctcataaaggcccagtcatcacct
>3573
caccggaaagtggtacaaaatatccagcttgtcgagatcgacgaaggtaatcccataagaaacaagctgggccaagtgcaatttcttcctcaggaacgtgatatttgattgagatttccttggttggttgcaccaaaggatttacatccccagcatcactcgaaagactcataccggcttcaattctttcatatggagctgtttcccttgcttgcatggcacgggatctgaaggttctataagccctaacctcttctaaat
>3576
atcaacagcggaatttgcagtaggtggagctgcggcatcagtttctgcaccggcggttggttcttcagccttcttggatttctttcccttgaaaagagccttga
>3589
cattcttgattctttctcagaaattaaggttgccgtcgcatatcgcgatcccgcaacaggcgagagattagaatcattccctgccgatctcgaaagattggagacactcgagccagagtatgtt
>3593
aagggagcagtttacagttatgatcctgttggaagttacgagagggaacagtgtagggccgcaggtgctgcagccagtttgatcatgcctttcttggacaaccaggtcaactttaagaatcaatatattccgggcagtggggtgggtcatgaattggcagaaagagaaaagattccattgcctagaaatgaagtggaggacttggttaaggatgcttttgacagtgcggtggaaagacatattgaggtcggtgatgg
>3595
taccttattcttattcgcaccaagtaatttcggtagttagtattcttgggaggatatgccaaggtcttgttcaaaatggatggatggatttacatataaataacgacaatgaaagagagtgaagagtgaagatactggattatatgaacgaatgtgatacacagttggtttgggggtttgagggtttgaaggatttggaggagtagttgttgttgatgttgtaaaa
>3601
agcttgtaatgccgccgtcctttggttacctcctgcttgttgggtacctgcaccagcagctcctccgcttgggatataaggatcatattgaggttctctgtggtcggccattatgtcgtttgtgtaggtatgaggattgatttgttcgtgaagaataggtcgttaattttggttttggttcctctctgaacgaagaatagctcagcaaagatttgtgtcgtaaatatttgagttgtgtaggtagtcgttgttggtgttccccccgt
>3602
agcacggagagggcagaagctcatcccaccaaaccccccttgaagctttatcaggaccagttgtcgatgttggaagagatcttggagcattgtttcctcccacctcagaagctattgcaacacaagtaaccaactcacttgatgccgcga
>3609
tctgagcgtactccattgatcaggttcatgggcaagagatcaattccttgtatgtatgatccaatcttcaatatgttctttaatctcattctaaaaatttaatagcttccatcgatc
>3618
ggtgttggtctctctgttcgtttcaactctcatctcatctcaatctggcatcgtgacgcctcgaagcaaaaatctatcgatgcgttactcgctacggtcttggaggaactccctgaagaactgaaacccaagcccgacaacttcttctataagaaacactcagaccacgctggattcaaggctccacctccggaaagtacatccgagtccgcacagactgaggtcaccccgcctaaaattcagacggaggttccggcagtctaaa
>3619
attgcccccaaagtgtcacaaagtgttttgaccgctgcattcctattcgccttcaaggacgttttgtatgaacagaccatcaaactaaggaagaaccttcctgcaagatagctgcgaagcaaattttgggtttggtctggactaacaatgcttttggagcatgaatccaattgtaagttatggcatcgcctggaatgtatatacatggtatttgaactgttta
>3620
ggagatcatgtgaaattggtggatgagaataggttcggcatcattatcagccatggagttaggcgatatcttgtcaacgtcaatatttgattaggaagtggagcgctggctatgaaaaat
>3622
cgcaatactcgcctgacaaacactccactgactatgaccacaacccacattattaagcataacggcgacagcaatgaaacccgcgaaccaaaaaatcatggttacggcctcggcaaataggataccgaatttgtgggcggcggaggggaaatgcgtgggggaaataatgaggtagatgagagcgaggagggtccagacggaggcgaagacgaggaagtttacggagtcgggactccaccagtaggaccagtcgtctgcggcataggccatt
>3623
aatattgaccaatcaaatggtaccaaagtctgtcaatgagaatgcagccatagctctagggcgaatgggtttattcaacgctgatatactttcaccacacttggccacc
>3624
aggttcgctcggtaaagcttgatgagagggaatggtgtattggaataatatatccaatacagaattaagaatcttccaacacctacttcaagatcatatctcgagatatcatgtatagccataattcattttccagtgtaatgagaaactgatcaatatcccg
>3632
actatagcttgacaaatgtcgattgtgtatgttgtatttgtccatcctcttgcttcaccaacataatcttcaacgctatgtaatgccgaccgaggcccgcccaatgcccccaaatcaaagtgctttccgtcgacaactatatttttgcagtctagatttccaagagcggaggagagaagtggaaacaggagggtggaaaggactgcagcttcggctggaaggtaatgaagacgcatgattgatgttgaattag
>3636
gaatccgatgaagaacatactccattctatggaccacatattcaatctcaatctcaatattctccatatcatctcaatcaatcaccaagtccctttgcttctttccgcaatatagcatcatctcaattccaac
>3639
ttacttactgaatgggcatcacacattgcattgcgtgcgcgcagtatacatatctctcatggagttctggcaagaaagaccacaatcacgacgatgggaacacgtaattcattgtgtagatcaactacgtcaagaagctctctgcaacgct
>3640
ggagatatagagatggagaatatggaagaggattgggtggactcactgttagaatgccgtgcggagcagtaggacatggtgctttatatcattcccagtctccggaatctctatttacacatattcctggccttcgagtcataatgccacgatcacctattcaagcaaagggtctacttctatctgctatacaaagttc
>3641
gttttgtattcttcatgttggatccaccagatctcgctcatatgtactaagagaactaagtagatttaatccacgatgatgtggaaagcccagctatgcactcactcagagctttaaaataactagcacctccttggctatccctcaaaatcaatacacaggaaaataagtagatttaatccaca
>3645
acctcaaattccaacatctgaagaggttatcgagttggattcattggagcaaaagcaacaatggcttttaccaccaattgcaccaaggttcaaagggaaaaaatgtctggtccttgatctcgatgagactttggtacatagcagttttaagatcttacatc
>3646
tcgtcaacatgcaaagtaaagagtgccaggaattgatggagagatttatcagcgagaagccagaattgtggaatgaagatattggagttgagaagagggtccataccaaggaatgatacactcaatagttttaaca
>3650
attcgactggattcaatttgattcaacttgattcaacctgattcaacttggatgcgactaattcaattcgtctgataatctggttcgtctgactcggtcaaaagacttccgaagacaatgggaaagttggacgaaaatgaatttgaagatgggcgtacgaacgaagtagggttcccccgt
>3651
gaaatatacactcggagattgttttttcgttgagtatgaataataatatcgcagaatccttccgccgcttcggtataacaccctctacaacctccctcttccttcg
>3652
tcaatcgagaacgattagctggtcgaacttgtcatgggcttattgaagctccggtgtcatttccacctacatacaaatacgattcggaagggccattcatgacagcag
>3661
ttaacatcatcaactatcaaccattaactgctgaacttaaaacaagtagaattaaacagatatcaagtcctcaagaacgaactgagcagaacgcaacagaacggatcttcctctttcctctttcctccacatacgaatctataatcc
>3662
tgatttcgaaaatttgatacatggaaagaatttcagtaattttcctttcgaagttctatccagacacgatttgatgcgattacatgatgattcacatgggtctaccatgaaggaatagttcacaggagtttgctgtttagtaaacaaattccttgattagaaataccacttgcgctgtatt
>3663
atttactcattatgtgcgcttccaacggtacgagtttatgatccgatatagatacaacatccgtcacaggtttcatctccgtagattgcagcttcataccacatcccataaacaactgatggaaattcgcggtccaaaggaaataaaatagagcaaccgttagagctccaaaaacaagaggtctagcccttcgcggcggtggtcctgttaacattctttccgttttctcgttatccatactttgatattcgaaatttgtattgatcgtcgg
>3668
cattcatctcatttaattcacttaactctatctgtaacgccaggatattttaacacgataagtaacttgctatgtaatgaataattcatttctggtatcccacgcaatcctcaattgatgtatttctgtctcctcgcataatcacactattttccagaatcctccttcaagctgacaatacggttcagtacaatcttatcat
>3675
gttactaggagggtctcgatgccagtggctccaatgcagtacactcattcaccattcaacggttcatacactatgtctccaggagcccagtctttgagctcctactacccgagtccaatacaaacacagtccccccaagttcctggactatattatcaaagaccacttccacagcaatttcctccaacgatgatgccagtgtctgtg
>3679
ggagccaacgagtaggacggtgttgctgttgatgaggcgagatacgcttggaagatggacttggtaagatggagcgggacaagcgacgaggtgaattttgataccgaaatat
>3680
atccacccacccacatcatcatccactacacatcagacttatgccgccagcgccttttgaatagccaattccaatgcgggaggattggcaccgacaacctctccgatcttctctgatcccttgaagatcaaaaaggtaggcatagctct
>3686
gctatgaaggtttcgagattagtttgaagaggtctagcacgtggttgtacaatggcagtgtgagttgtgagcatttgacgctggatggtaggatgaccgagagacgttatagtccagcctatcgttaggaagatgaagcgccatggcatgagatgagaagcgatgaaca
>3687
cctattgctacgggaagttataagaacttttcgataatgtcagaatatgtaacgcccatgggaaggattaggggaagtaaggaaactggattgagaccggtc
>3690
ttaaacaaatctcccaatgtcttcttgctgcaggttcccggacctgagtttcgaggaagtccaggttgtaatatgtgtatcgatcaatgactgctacaccaacatcatta
>3691
acaatacttctcgacctccttctccaactgatccttctgtctaagaaccgcctccataacatccttgacacgttccttcagctcacccattccctcaccctcattacccatctccttccagat
>3692
ctgagtcgaagtacatcagcacgtccacctctgggacctccaacatactccgaaacattccaagcacaactggatcttgcaagaccagctgctgcagtgacagccccggatcg
>3702
ataatagtcgcacagccgaaaatacccctcaaccaattcaaagccatccagccgcgcaagcacaagctcattcatccagagaaaaatatacgcatacacaacaagcgccccaagtgtcaatgccgcaaccaaaaccacaaacgattgacctggatcagaacccggatgtcttggcgatgagaagtacgatttcaatattacagttgcaggcgaggaatgcgcaaagggatatgatcacg
>3707
agtgtgacaaacacgttacttcaagactacattcctacaacacaatgtatctacacaaccaagctcctccttccaactccacacccgaactttctttttac
>3712
tacggcgctgctattggcggcaaaacatcctaaggctacgcctgcccatgcggatccagcggcgaagatatcaggatagacgcctagaagtacgttggtcatcattgctcccgaggatgtgcccatggaaaagacgcgattaggatcggctttgtaggtagcgagtacatatttgaccatatttacg
>3719
gctttcttaacacaacctaccaaaattcttcaatattctctaatttcaagatgctggcaagaaactccgtcaggtcggcgcaaagtcttttgcgaaccgctcacgtcgctcccactagaacctt
>3720
ttccgtttcatttccgtagactgccgctgcatcaatatggcgatatcctgatgtcaacgcaaatgcgacagcttccttgacttcgtttggttttgactgccatgttcccaagccaacagccggaatactatatcctgagttcaacttaaaggagcgattaagggccgtggtggaatgaaactggtagactgtttatgtgtctgcttaggtccccccgt
>3732
cctccacactagcactcaactccagatcgatctagttcaagactttgaacactttcaaaccttccagtacaaacaatatccaagatgtctttttcatcatatt
>3733
tagccttttgcttgttggcatcggtatatgagtagccctcgacggaaccggtttgacgaccgaaaagaccgtgaaggttagggccaatcttatttccctcaccctcgccgagagtgtggcattgagcacatctggtcttgaagaggttggcacccttctttgcgtctcctggcttgaaaccca
>3735
gcttggtcctttcgttggagctatggccgcaggatgtacagctgtgttgaagccctcagagcaggcgcccaaaactgccatggtactgaagaagattatggaaagtctcgatccagaagcatataatatcgtcaatggggctatccctgagacgaccgctctgttgaacgagaaatgggataagatcttctatactggaggcgcaacagtagggaccatcatcgcgaaaaaagctg
>3736
ttgagtctgatgatctctgataaatgacctaattaaagtacacggtgaacatggaatgcggaacattatgcgtgcttgggaagtggtgcaagaggtttggaggagggctgatgatggcacatatgaggatggagattggagggggatatgtgagagtagaggatggaatattgttttagggtagaagtgtggtttgtgcagtcgaagtctcgctggt
>3738
catctctcttcctaaacgctcacggattgcttttgcagttccggaaactgaaccaatagcaatggaatgatcaccacccagagtcaaaacgcaacgaccctctttggcatgttcataaacttgttcagaaagcttttgtgtaacggcagag
>3740
aaccattgaaccttatcaagacaccgaagattttgcagaaacaaactcattaacagacagcacaaccgatttcaagacggatctatcggctgataaggaaatctgggagggtttattgaccgatgttggattttggttgagcgagggaaatttcttattggataacactgtccttcattgagtctataatctggtttcggggtgtcactatctccattatcggggttcaaaagtgggggatgctgcatgctgtgcggggaacctggaacctggaacctggatatcgatgatcgttcagaacaccgatgttctccggtgtcttacgaaattgtcgtgcggatggaatcctgggagcttagaatctggcgtgattgagattacctggtagatattaaggtaaacgtccgaagatggattctaattcgcaacctctaaacctgcgccaatttac
>3741
tgtggactcagttggcgaataagtataaggggaatgcgaaggtgattttggtttgatgaatgaacctcatgatatgccaaatattaccacatgg
>3745
tttgagtgttgggattaggattgggatgaaagacagatgcatgcatatttgctagcaatggcagcatgtacgataggaatatggagagatctgttttttaagatttgggtttgggcgtacatggctggtacatgagatttggaatggtatgatatgtgaaggatgggaaggggatatggataaatggatgtgtggatgatgtatggctgtttggatgtatggacg
>3747
ctgcttgccagagattgtcacaattgtatccatcaacaccgacccagctagaagcggtgaagtccgaagcggaagtctcgcccgttgtcccaaccgcgggtttaggaatggcgaaagaagcggaaacaccggtgtatgcaacaccagtaagaacggcaccagcccaactaacattgtaatcgtcttctacgctagcagcgtgcttgtggcgccgagcaagtctttgtttagcgttaagcttggttg
>3756
ggactcgaagaaactacataatggcactcataacacacaaagtgcattggagagactatatccccttgccatgaacatcagaagatttcgatgtgtacgggaaattgccttgaagtgatgcaggcatactttaggtggtccata
>3762
ccgaaagaagtgctggataaatggtatgcggcgcgtcgagcacggtatcaggcacaaaatcaaaatcaaaatgacgagaggagtggaggcacaaatgcaa
>3765
ctgtcgattgccctggctgtccagtttctgcccaggatgtacgaggaggtcgacacgatctgaagggagtaaatagactcctgttcaacttctcagtctcacacgataatggccttgat
>3777
agctctatttacaacgtcggcaacacgaacgaagtcatcgggttgaaaaccacgagtagtcatagctggtgtacccattcttagtccaccaggcttaagcgcggatttgtctccaggaacggtattcttgttggatgctactccgacgagtt
>3778
ttttgatatttctgatattcatataccgtggagtatttctctctttaatccggactttaacatattaaatttggactcaaattcaatcatttcaataccctgattccacatcccaaaacttcaatatgttctccaacaactggcgtgttaagcaagaccctcctcaaagt
>3780
atggcccgttttgaagagataactctcttgttctcctcaacatcaatcttgttgcctagaacgacaaatggaaagctttctggatctctgggcgaggcctgaatcaagaattcatccctccagctatccaatgtgtcgaaactttttgaattgt
>3781
aagaattagaactcttccatctcccgattgaacacaccagaagctgaatgcttttgatcaatacgaatgatattgtcatatagaaggacttgacgtgtagtatgattttgtacagataagtaaccttctgaccacctgaaatttttatattcgagcagcgaatgccgtgacatagccagaaagaagaatatgatcgttctcgtatcaatgccgtcaccggttctttaatatcattcctaattgactttgccttgggtacgggaaatttattcgaccttgtcctcaaagttctctccttcgaccaaatctgggatatcgtcatcatcctcctcatcatccttcttctcctcaccacctcctgccttttgcatcgattggtagctctcggcaagcttgcggagggaagcaagggaatctgggccgagttggttaaggatacctgggacaagctcggtgagctctttgtcttcaccgttaccgtagatggcgaaggtgttggatggaacagcagcgtggacctttggtgctgcgaagtggataacatttccgtcagacttgaacatgtttacttcttcaatagcttggattggttggacattaagcttcttaagggaggtctgtaactttttgtcgtccattccagtgctcttatgaacattcttgacctttcttcttggagtaccctttccaccagttctaacaccacctctggcctgcattctcttcaacttttccatatccatgattgctatagtttgaccttcgtcgagaagtgaggggaagtattaaatgagg
>3785
tttcttcactgctaccaccacccagcaacagcacttttgtgctacactcaacttgttggacataccccggtatcttgggttccgatcactttgaatctgttcgttcacgttgtcatgtactggtactactcccagagtgcacgtggaattcgtatcacttgg
>3787
ttccagaagatattgcgcaacgttgggtattacttctcgatcccatgttcgcaacaggaggatctgcatcaatggcggtagacgttttaatttctcgaggagttcccgcagaacgaatccttttcttgaacctcatcgccagtccagaaggc
>3790
tggaaatgagaatggaaatgagggaaaggataatgaaggaggaaacgaagaagtaggagatgcggaggtagtgccgactacggagaaaggagatgggaagagtgagaatgggacagagaaggagaaagaaggtggcgatggtgacggagagcataatggtgatgataatatcaatgttgatgcaggtgcgg
>3791
gtgagggcagtgcgatcaggccgatcctgacaaagttggcggggcagcaaggtttgctcgagagtgcattggagcgggcgaaggcaaaggccaaggctaggaagtaagcggcttccctaggaaatgagatgatgtatgtttatgacgtgaggttgaaccttgaagtacatgtatgtaattgacggaacttgataataaggttggtgatacgatatagtgttagtaatactcaaaccagaagttttgatag
>3796
ccctctaggagatattccccacccgcatctgtcatctggatccgaccatagcaagtcgcacattggaccttcatgtggcacttcttgtatacggtcgagagctctgatgttgtccaacgtgtcaatgctgggagaaagacc
>3811
tgaactacccaggagttccttcaacctcctcatccgctacaccaacaccaaaaccaacctcttcatccgttaagccaacaccaacctcatcaagctcctccgttaaaccaactacaacctcatctaccgcaccaactcaaaccggatatggttcatacgcaaactacggagcatacaagaacaagaaagcacgtgctccagaagccgatccagtagactatggaaactacggtgattatggcaattacggcaactacgagaactacgctccagtgcccaccacatctaccacatcaaccaccaccaccaccatcaaaacctccaccacaactgcaactcccaccgcaaccggctacaccaactacggatcttacgatcactacaagcgagtcgctgccgaagctgagattatcgcttaaacgcatcaatgatttgacgaattttattttataatttatacactcctttatgactgaatgatatacgccccttaaataatgcttattataatgatatgatatgatatgatacatggaaactgctctacagcttggaagaaagagaggaagatagaaggattgatga
>3812
atatgacccaaaccaacgtgatgccccagaacacttcaacagatacgacaacaactggtaaattcacaactgagttggcatggaatcaatcgatcgatatctttgaattcatagg
>3815
ttttcttgttccgctcgagcgttcagtatgcaccgagaagtatcgtatcttcgggaattttcgataatcatcaaaattagttccaaaatccggatccaaaagtaaaaataatattaatgatcccacttctcattttcctaacgccgacaacgg
>3821
tctacctccaagactggtaagcacggtcacgccaaggtccatttggtcgccatcgatatcttcacccaaaagaagcttgaagaactctgcccatccacccacaacatggatgtccccaacgtttcccgtatcgaataccaattgctcgatattactgatgatgatttcctttccttgatgtctgagggaggtgatcttaaggatgatgttaagttgccagatggagag
>3822
ggacaaacctgaagattctagggaataccgctacgcaattgctgccatagacaaactgcctcctccccctagtttaccaggtttcttgggaaaacccatcttgaatagcaatccaccgatgaaggatgacaatagtgttcttattatgcctaatc
>3825
ggagttgtcccgactcaagttttcctgagtaaacaattagatgccactcatgctatctggtggaaaacatatagtccaccaatctggctactgaacggcaaaaatgaagtgcttgacactcatgatctcatgggtatcaaaggagagctcatgatagaagaggttaccaaactagcaacttgtcttccaaaattcggggaagaacttttagaagctacctatctaattgcacccacatctgccacttt
>3827
ccgccaaatcaaatgcactaatttcctccgcatcttggaacttcaaaaattcattgcctccatgacctgtcatataaaccaagatattacttctatcatccgtcaaaagcctcttgcttctgggcatttcttccccaactctatccgtcaatagtcgaatgaagttttctactgtaacctcatatcctctataatctacctcaatgttgtctccatataagtccaccgcgcgatcagcgttactgt
>3831
aaagtggcgaaaggctatgcaaccacaaaagctcttggtggatactgagtttgataaagtcaagttcggtaaattgggatatgtaacgtcctatcctactagcgaaggcggcaaagaagtcatcacatggaacatctacggggcagtgaaggat
>3832
agcgatgttacgtaagttagctcaacagaaagggcccgatggacgaccacctccagcaagatacttctccattgatcgtgtattccgtaatgagactgtggatgctacgcatctagctgagtttcatcaagttgagggtgttatcgcagattatggattgtctctcggaggtctaatggaattcatggaggtcttcttcaacaaaatgggtctcgaagatttacgcttcaagccagcctacaat
>3834
agagtcaagaagaacgccgagttgaagaagcaatcgaaggccgacggtacccacgttcacttgaagagacaaccagctatgccaagagaagccagaaccatttcgatgaaggataacttacccgagacaattgtgccaatcgcatacgagacgactatctaagctttgggctggggtttgtttgggtttctttgcgggatatgatacaatgaaggtcagagg
>3835
actaaatgcaccagtagaggatcgttgtagacgttcaaattcttcttgttcctttggtggcagacgtggcggagacggaccagttgcgaatgctgttcgac
>3836
caacccaactcccaactccccattcaaatcaaatcccaaaaatcctatccattcccactctttcaaaccctcaacccgagcatcaacatcaaaacacatccgtcatcacaccatctaatcatccgccaa
>3844
tatggacggatatattcgaacctattaagactggttgtacagtttctccacggcaagaataagatcgtttacttccgaccctccagggcaatccgtccatttccttccatcacgtacacaaaagatttcttcgttgagtctgaccgtgcaagattttgtgacaccggcctacaattatcgattagcatgagtctttatagtatgacttggctaaaaaaaaaaaaaaaaaag
>3848
ttccattgttccataatcttcaatccagggattttcagagaattcttccagaatatcttcatattcatcctggtcgggtgaaggggaactagtttgtagacaatgggattgagggtgcgagggcgattctgcttcggtaggggcgaaaggaaatagaagagccatctgtgttccaatggcgtcatcaaaatcggcatcttgatatatg
>3850
ccattccgtgtctgcatttggatcgtctattggaacattaattctctggtccataggagctgccatgattgtgaaagttgaggttgttacgagaagttactgtatcattgtgataccagaatgtgtaaggcttcgagatatttgtatctactccgtagaatccacgatctgcagg
>3853
atatcaagacaatcttcctctcttgcaataatgagccgtagcgccagtgcaccactctcggaaagcatacccgaccctgctacccaaacatgtaactcaacaaacgcttttgtcaaacc
>3854
tgttctacagtggtgtttagtgtttggtattgaattccggggaactggggatagaggtttctgtaagacgtattgtgttctgcaatttatgggtagtgggcatcgcgtatgatgtcttattcttctgaaattccaaagttagatatatg
>3856
cagcggaggtagtagcggaggccaattcgcacacggaaaagtcgacccacatgaggctggcaagaagggaggaagatcttccaatactcgatcttcttagatctcttgatgtctttcttgatgatgatgtcttcaagatgattcaatggcgctcggcgatatgaaaggaagggttgactgtgtaaaacgaaatgatttcgctcgttaccagtccttgcatgggctgatgggtaattttggttggttaatgg
>3860
ctctttactaatttcacctccgttccgttgtacacatgaccccttaccttgaaaattccaagacgaccattcccttctccgtgtatttcaatttttccatcttcatccttggtgtagagagtgaaatttgattctgtgccttcactcttttgctcttcatgatttggacggcgggtcaaaacgcctgcccatcgaccctcaatttgaatatccccagcgtgactcatttttgtgctatcctcttagttggaaatattggat
>3861
cgaatatataatcaacagcaccttcaatgtaacaattggagtagtattgcttgcctgctttggcatataaagtatcttggtagccggtaaatgaacacccataataaccttgctgatctccattggcggttacggccacggcctgaacaccggccccataagtatttgca
>3866
ggatgaagacttctccgaggcattttgtgaaggaggttgtttcttggaaggcaggagatcttcgaggagcgattgtaaatagaaatttggcggcgcgctcagcgcgctgtaaaggatgaagtgagaaaccggtgcccagtctatcgtga
>3867
gttttgaaaatgaattccagcttctgggacatctttcgcgagccttgcaagttcataccatgtccgcttctcccatctacagtttgattcatttgaaaccggaagataatttgcaccctgagacacgcaacaggggatagaaggcacacaggggatagg
>3868
cggcatctttccagcttatgattgtggcgccgtagagaaggatttcaattgattcaccggtggggaggacggccgagacgcgtgaattggaatgtgtagtgtttatttgaggatggggtgtgagagctggagtggcagagagagcggatggcttcttgggtcggtccatgattgaagttgttgggttgtatgtttgagttgtgacttgttggattgaatga
>3871
taaccccctccttgtaataacactttcctaattcttccctcactaaacgtgccatcatgctcttaacccactgttctctaataaccgcatcttgtgcttgctttaa
>3873
atttgtagatgccctggaaagttatctcttagagatgaggagggtgttgaaggctacccagaagagaggcttgagtccgaagtcgagtcgggccagagaggcaaatgctcatagaccgactgccggtcataggctgaa
>3878
cgggaaagatgaggagttcatgcgggcgaggacattactggcgtattacaataatcgagacaagctacaggaaaggggtgaaaggggattggcattatcacaggaaagagttagtaaggcgttgaacgaacaggcagaaaagaggcaccaggtgaggaaaagagcttctgttggaagacttggagtaccagg
>3879
ataatactcatattacacttacaagaccaaatcgagaaccgatcatctccgtatcttgcggaaacattgggttcagacattcgggaaggaaacattatgattcggctttccaattggctgcatttgtgatgtcgaggattcacgagagagctattggtcgagacatccagaaattggaactggttctaagaggatttggtgcgggaagagaggctgttactaaggctcttttgggtacggaaggtagatggttgagagggaaggttgtcaaagtcaccgatgctaccaggttgaagcttggtggtacgagaagtaagaagccaaggagattgggttaaacggggaattatggtggtaaaa
>3880
aagatccgatgggttgctcaatcttatcatcgtcccattgaccaacttcatttaagccggtgccatccatatgaactgatccacctccggtcataatctcagccccaaaaccatccgcagcatcgggctttccaggccgctgcgagatgtattcatagtctcggctaccaacgatagaccaagagatcgtaccgttg
>3884
aaagagaatattattaacaaggattttggaggattttgaatgtgatacgtattttcctgttgagttgaaggaggatggaacagggaaggggtggagaaggacggatacacaagcacttcgagaatggactggggagggagaggaagttgagaatatcaaggaggagactggtgtgaaaccaaaaatcaaaatttcgaacgcagcaagcaagcatgtatcatccaactagaggcggcgtccgtggcggtcgagatcagttcacttgggatgatgtaaaagctgataa
>3888
ggtgtcttcttcgcaacttgtgatcgcaacatgtctccagtagccaaatgacagcatgagaatttctccttgatcttaggagcttgagttcccttgccagcgcctggaggtcccataaggatc
>3893
tttctgaagccgcagaggctgtcaagacagctcttgctgatactgatggtgatggacaggagcacaacgagttgtagattcaacagatgaaaatgaaaatgagcaaaggattttgaaacatggtcatgaggctccacatagtaatggtcatgaattgtgattagttggtgatgaataattggaggaggatgtggtaggagattgagatgtggcatggtataccatttgagaatttgtttgggatgaaatagtggatggaatttaatgggacattcatccttgtttgcgaatcataatttccagtcat
>3895
gtactcacgatcatctcgcagaaatggaatcgttgtccgtcgatgaatgaacgcttaatgattatcctggactggaaactaacaaaacacctggacgcacac
>3898
ttttctcgggtggacctttcttgggtttgtctttagagccaggttcgttctcatagtcacctccttcagcttcgtattcttttgctattttgctggccttccatgcagccatctttcctttaccgctaccatttttattgggttgttggttgacttttttagtaatgtcttccttaagttttgggtcggttggttttcctttggcagagggcatgtttgctatagtgtgttgataatgaatccaagctttgatagcgagcgatcatcaa
>3902
agacaggggcaccagcaccaacacgttgagcgtagttaccctttctgagaagacgatggacacgaccaactgggaatgcgagaccagccttggaagaacggg
>3903
gtatctgagaaccgaataccgaagaacgccccgcgcaaaagcaagaaatcttcatctgaacttgctaacaataacagcaataataagaagaatcaagactgtaataatggccacggtgattatccgattggtagccatcctacgagacatccccctcaacgtcttaacgctcctatcgacgaatccttcgctctgtagcaaggtatcatg
>3905
tcaccgtagattgactttccaccggtaccgttgccacaggtgaagtcacctccttgaagcatgaattgggggatgatgcggtggaaggcagaaccctcgtatccgaaacccttctcaccagtgcaaagagcacggaagt
>3907
tgtcggaccagaaggagccgaagtttaggtagtaggcgctgccgacctggatgagattgggatcaatggaattgtatgcgctgccagttgaggatgcaacaccagtagcaccgtgatcagtccatgaacctacttccatggtcgcggaggttgcaactccgattgctgagtt
>3909
tagcgaggatttctactggtgcagagaggatagagtcgggattggggatgttgtttttgtcgataggtcgagagggtgcgatgactgtggattccagtttagattcagagatttgag
>3913
tccatcaggtttctcgtattcaatctttgtacattgatcggcaagtttggtggctgcagcatcggtggttttatgtttcaatgtccaagggactttacccttgagaatgaaagcttcgaatccagagtacataataccacctgagacacgcaacagaggataggcaaggcacacaggggatagg
>3914
tgaattcagaaatggaatgatcaatgttagtcctattggtagaaatgctagtgtggtggagagaaatgagtatgaggtttatgataaggaacatcatattagagagaagtttatcgaggcgttgaaagagaagtttactggtttggacttgacctactcaatcggtggtcaaatttccttcgatgtcttccctactggttgggacaagacatactgtcttcaacatcttgagaacgatgcgaaacgcccaggtggtatcgaatatactactattcatttctttggagataaaa
>3923
aattcttggaggcatggcccatggcggacctccaatcgatggagatttcgtagtagggaattcgagacagatcagtcttccttctggggacagaagctcatgatatcgcttgga
>3929
cagaaccagagtcctctctccccctcagcatgcaaattttcgatgctgatagatatctgccatctttagaagatgtgttcgaacttaaggaaatcctcttcaacgcacctaaagaaagacgattaccgttagaaatcatcgaaagcataattgatctcgccgaatattggcctcatacaacaacatcaggttttgccattcccggttctcaagataacagactccttgtcaatactagaaaagaaatcaccgttag
>3930
attaatcaccgctttaggtcctgcatcgcctgcgaagccgacttgcacatatcgacatccaatctcaataactatacattcttcctctgcgcgcagagtggatggcgagccaaatgaattcgagatttgtcgaaggtgggtatgcggagttgagggagtgccactaccaccttgaggattaatggatgggcgaatatttgat
>3938
ttcagatgcgatatgattagccttcttctcatgttccgataaccgcggtttctcgtcggctggattgataccatttgaggaattggcatttgctgaagattctcttgtgggagatgcggacattttggagggaattatatgcttctgctagagcttgtgtattgatagctattatgtaggta
>3939
taattgagtcatgtagtatggaagaatgggagatgaaatgaggtatgttcctgcagggaaatacaccacagctggtgaattagttgcagatgcacatccgacacccgcagctccttccacacatcgggaaccatatgcgattgcggcattaatcgcagctgtatcatccgtgacaccgtttcctgtagctccaaaatccttcaca
>3944
ctccctataccttactccataaattcacaccgcagatcacctagtaaattccatcccccaaatcccattggcgagctcgcctgatcctctatgccaagatcccactatagggtgctgatctgcggaaatacgagatgcgatatgtgaatgatgtcaggtacggagggccggagacacggtgcacatcaggtgcgtatgtcgcgaatgttggctatgaaatgaaatgaaatgaaattgg
>3948
cctagttacgacagggaggagatgaacgctgtagcgtggagtttcggagaaaggaagacgtatgttaagtttgagaggagttattgcggggaattgatacccttaattaagggctggggcact
>3950
ttccttcctctcgcagggaactacaatgctgccaggcaccataattttgaccggtacacctgctggtgttggtaatagcttcacaccaaaggaatatttgagggaaggagatacattctccgttgagattttaccacatattggaactatgatgaccaagtttgaatatcaaaagtaaatcgagattgacagcactaggcgatttatcaacgtccaatatggcaacaaacatcaattcaatacaaaaatcactttcttt
>3951
catgagggatatggttcccatacaggatatggacatagtcctgtatctcccgttacagctactcatggtcaacaaattaatggtgttgattatcgaacgagttctccgtatacggttccaaatgcagcagagatgcccgcggatggatatagaggggctcatcagtatcgaactggaaatgggaatttttaattgtcattttaggagttatgattgaaatg
>3955
cgtgtctcaggctttttccatgagtaacgaatcatattgggctgaagtgaagttagaacatttctcaacgtcagacttttctagtgaacctatggtaaagttcgatgagttcatggtaacgaggggctaagatgtggctgccaggtgcattgcatttgcgaaagggtatgactgagggatggagggagggagggagataattgttcaatgggaaagggacggagaaatgcaagc
>3964
ttccacatccacctaactgacatggagtcgtagtacaaacttggagatgatatttgcccactggattcctgttatacatagtataaaaggtagccacttcataaactctcataggaggcatctccaataatctagcaacctcattcataacactcaaactagtgaaaccatgttgacgttgtccgagatcgaggattggcataacggcagcctttttgtattgtggaggataacgtttgaggatttcttcgacaagcttctcattttgaggtgtgaatttgaaaggaatagaggcattattttcgggtgtatcacgatgaacgttgagagtatcgctggataatcta
>3968
tcccggtcgaacaccaaaggacccagaactaatcatccacttaacgcttcttttgttgagactccttgagaaccttcttgacaatcttctgctcctcaatcaagaaagctctgacaatgcgatctctaacgcagttggcacatcttgatcctccgtaggcacgttgaacggtcttctttgggcgggagatctgggagtattcgcggggtcggagagctgggatacctggcaacttgattccgcagtcaccgcactttggtgcagtaccggccttcttgatgtggaggtaacgaagctcgccgccgggagtcttaaca
>3969
aagtcatcagtatcgtggcgagcaaactcgtggatccgaagacgaagcgggtttatactacggggatgatagagaaggcattagagatgcttagttcgcagggctcgcaggcccaggagaaggagaaggaga
>3974
gttcctacaacagatttgaagcgtacgcaactccttctgtggttctcttgtaggtaaaattgggtctccgacaacagaagctcccagctgtattggtcgtctatagtacagtgtacaagaagtatcacctgagtgacgtctaaaggcttttgtgtgtttgaacaaaccctagaaaccctctccaaacatcgctggatcccatatcaactaccacgaatggttttcattcagcgatgcacctctatcattacccataaattatccccccaattcgcc
>3982
aggagaagttgtacagttacgttcaggccgtcaatgtccaaaaccccaagggtctccacactgttgttgtagaggatgcataaatgatcaaaatcaaatggcatgggggtatttctggagttgctgcatttctgcttgctaaggtagtggaaaatgaaaaggtctagctttcgatacctaaatgcagccactagctatgggaaatattctcatgcacttgtgatattggtctgtgatatgaggctggaaaaggcagctgggttctttccaaggagccggggaggtagcgcttcttcaggaaatgcaaatgtgcagcggaaataccatgcgacta
>3987
agagaaaatggatgtggtcgcgtcaaatgaagcttctccgaacgggcaagatagtctgtgatagccaataacttttcccccggagtttggtgcatgtttggatctcggagattttata
>3990
tgtgggttacgagtgcgattgctggaggcgatgaatatgctggagcgttgtttaaggttgatgtaggaattggcgggataacagacttcaagtttaagttagcgaaaggaagcg
>3991
aaagggttgggaggaaggagcgggaatcatctccggtagaggcaaatttttcataaggtccatctggacattcttggtatgtagtcttggcaccaattgccttcac
>3994
agaatctcctcttcatcctctaacggcgcagtcaaaggagttggttgaaccgcatctgtagcaattggagcaattggagcagctgcaacatcatccatctcaacctctccttgagaatgatcatcctcaacatcctcctcagaagcctcgtcctcgttct
>3995
aagcatctcatcggcctcatcaagaacgaacatcttcatggaatcggtcttcaagaatcgtctttggatcatgtcgtggacacgacctggggtaccaacaacgacttgaggaccatcttggagagccttcatgtcatcacggacgctggtaccaccaatgcatgcgtggc
>4001
ttctcaaatcaacaactccgaacatcgtcgactatgagtgaagaaaccgctcaaacctaccccgtggtagctgataatgctatcaacagacacaaagaaagaggcaattatgatgtcgaagctgtccactccatctttaattcgacacccgttgcacacgtctcatttattcccgaccccaccaatcctgcgcctgtagttctgcccatgattgcacgcgtcggtcaatttcccggtgacgaaaaccccgcttgctacgtccatggttacgtatctacgagacttttcaaagttggtcaaaagactgg
>4007
gtcgaggattccgagcccgggtgtttaatgtacaaagtttcgaaaactaaaccattgacgggtgatggtccagaacaaattgttatggctatggtattcaaagacgaggcagcattaaaagcccatgaggagagtgcgcatgttcaagcatacaaggctgatagtaaggcagcagatttcttaactgcaccacctgatgctagaattattactcctgctggaggattcaccagggcttaatttacaggcctgactttggttcttgacctcataaatcgtattgtactatctacatattcaatgaagcgattg
>4011
tctagcgtcaaagtccaggttgacgacctttcaatgcgagaacacttctcgaatacctttcagcgtaccgaaaggatatcacaagaaggatctctacttcttgaggtagaaggaagagggaag
>4018
gtgcctgggactacaccgaggaggatcatgccggccaagtttccggatttgacggttgaggaacaggatgatgaggggacgagattggatagtgcgaagaaggaggaggatgggaggttgagtaa
>4025
tcctatggtttcgatgaaagcgatctcacaccagcatatgagagacgtcaatgcaatgagtatctcaagctagacctccagggtgtcacaatcttgtactcttctggtgattatggtgttgcgggtaatggaggagaatgtggagctggtaatgcgtttagcccttcctttcctggtacatgtccatacatcacatccgtcggagcta
>4031
tgagattcgggagatgctgctagtggttgattttgactggggtcggactttttcggactccttttttccccacatgaacattttgggtgcatttgcattccgtcatgtatgtaagaatttagcggggaaatattctactccagactccatccac
>4035
gattgaggggtaaataaaatagatattacttactgcaatgtcgatcttgttcttttgtaaaggattcatcttgaagatgagtttccgccgaatctctttgaattcgggtgtgaggatggcggttgtagtggcgtaggcggagggcgtagaggacgtcgtgtattgagatgtgaatgta
>4037
agggttagacttgttcctaacaagaactacaagagatctggcatcaaatcctatgtttaccttctcaacaaatggggcttcgagcccactctacctggtccatactttcagatgaacaaggctaccgag
>4041
gttttggccaaacgtcctactgctcagattgtcccaggagagacatttgagaagaaggagaatccaatggtgacggaggcagatcttaaggatgatcaagtgttggttgaagtgttatacctttcattggacccagccatgagaggttggttaaatgatgcaagatcatatgtcccacctgttcagattggagaggtgatgcgtggtatttcaattggaaag
>4042
gatcttacagagagctgttcaattcatcacccaactcaaggagaacgaggctcaaaacattgagaaatggacactcgagaagcttctgactgaacaagccattgcagagctcagtgc
>4044
gattcgagggaatcttggccggtatgcaggcattgaaggagggtaaggttagcggtgagaaattggtatttactttgtaaggctttgtagaattagtagcaagc
>4045
ccattcacccaattctcgcgcttcttctgcactcacgtccgatagcttctcgttatgtttacgggtggtgacgagtaaatgtcctggggaaagtggcataatatcgagaaatgccatgcagagaggtgtgctgaggactacaaatgcgg
>4048
ggtggtagaggatatggtggacgtggttacggcggtggccgtggacgtggtggcggtggtggaggcagacgttggtaagatgtccaatccttttcgatcgaaaccggagatcgacaatgacgaccctcggt
>4053
gcaataacaaaagggatatatcaattgactttaactttactttactccatcttactccactccactaattctacttcccttttctcacctcatcttttctcccctatctctataacatcacctcctcccctcatcctgttaacctctctactcgaggtcttgtcaggtactcatcattaagactatttcaccaaagcagtcccagtcccactttcagtacaattcccgatcccattctttggatctaataaccattaaccaccaaccaaccaaccactacttcgcagtaaaaccctttaaaaccttccatttccctatatcttctactatactttccgatccctcgatctatctcccaaatattccgcctcccatccgttgtatatccctctccaaccaacaagtccttgtccaaaaagcaacttggattgtggattataaggaaccttcccatactctccacacttagtaaccaacactt
>4056
aggcgagagaagtacttaagaaggctgaattgtgtggatttgatgtcgaggctatgatggagaaatggaaggatcaagaaccggagtgaatgtgaggtatattgtcagagtgaatgg
>4057
gccgtttggcttgataatgttcttctctcagagccacctcacatacttcgcctttacacatcgagtatgagaatcaaggggatggtcgtttcgatggggcgggatctggaggatggtgg
>4058
aggttctaaacctatcagtcctagattacttcctttgggtagtcccggtcccattacgccatttgaattggaagaaggttctggatatctaattgcaggtcaaattagatctggtggattatccgaaggtggattgagagaaaatg
>4060
tacgtagtaactcattgtggtcctcgtcattgttcacaggcacagactcgtgaacaatgttgccaatcgtgctaatctttttcttaagaattatttccttctctgctgctgcgtcaagccaggtcttcttctccttctcca
>4065
aatggtaaaattcggtaatgggggtagtatagtacttatagccagtatgagtggtacagtcgctaatcgaggtctcatatgtcccgcgtataacgcatcca
>4066
ccaactcatctactacttcataacactcttctgggctctcgaatactctccatacgctctctgggacaccggtaaaagccttctcgaatctctcaggctcgttcttctgggaaatgccgattgcagcaatgtctgtt
>4067
atagaaatactttctctaaacattgatcttaactaactgtccatagtattcatgttcgcatcactcaatatctgctcctcgaaacttgtatatccttctgcctgagtttcaggtactaactcatctgaagttctctgggtgcaagataccagccatgttaccttccttaacacgcttgagggtcaaagcagcaatcaaagctgcaccgacaccagatccatcttcggcggccaagatttcaataggatcatgctccttaggactcttcttggcaggccaatcaagaatttcacgaagtgctgccgcaccacgagccttgaagtgagggtatttgttgaagactgatccatcagctccaacgtggcaggtctcataacccttcttcttggcaatggcggcaacaccacaggcggaaagacgggcggcacgggtaccgatta
>4068
aatgaggcacgcattttgattgaagttttgagtttggtgtttgaagcttgagagctgagagtgttgttgagctgaagtgcttattgatgtgattgagaagtgattgatggatggattcccccgt
>4071
aggatggctagaaggtgctggcagatgggtccaggcggaggaagtttttcaaatgggtattgataaggaggctagaccggcaccacgtttattgcgcaaattcaaagagttccaggaaagatttgctgctagaccggatagcggt
>4073
ctcttcttgggggatataagatttgggcaagtcaagaaattccagttctcaagccaactgtctttcaagatttcgaactcaaggagaagactatcatttcacccaatgtagcaatctaccgattcggtctgccaaagcctacctccattctcggtcttcctatcggtcaacacatctccatctccgccgtccttcctcaacccgaa
>4075
gacggatatcacgactaggtataattagtatgaagtatgatattaatctagcggaatgggaatataccttctacaccaaccgctacgccaattaattccaactagctgggaa
>4082
aagcttgagtttgccgtacatcaaccgtacccgcggagacaaggtgggaggtaatgccatcaaaattacctaatgtggcaatttgctaattacccgggaaagcttgactgttcggtggaggtcaaccgtaaacgtaaacgtcgaatatgataggcggtaacttctcgcttgtatcatgagggaatgttggggagtgtagga
>4086
agtagtggtggttcattcgatgggtaaatggttgaggatgcaggaggagggtcaattgaagggtcatatggatgggtatgagtttgtgttgtaccatcattatgaactgttgtagtggttgtggtagttgtagtggtagtggttgtcgtagttccaggattttggtttgaattttggtttatccgagtatctgcgctcgatatattgctacttctgaaagaatcattattgcgattattcagtaccctattttcttcctctgagggaattggaggagctactggaggtggctcgggacgagttttgtctttatgtctgaa
>4089
tgttcaatacgttccactgtatgtactccaggcgtcattcgatgaaaatccacggtacgaattcttctcttatgaccgccacctcgatgtctaactgtgactcgaccactattgttccttcctccctttccatgacccttcttagcgaaagtcaaaggtaaaaatggtcgtcctttccataaatggtcgtttataggtctctttaaatgtctgacaccaggtgttcttggcttgtatgttcgcatagcaa
>4090
atggttctcgcaatcgatctcctcaacccatccccagctgctgaggcacgcaagcacaagctcaagcaacttgtcccagccccaagatccttcttcatggatgtcaagtgcccaggatgcttcactatcaccaccgtcttcagccacgcccaaactgttgtcatctgcgctggatgctcaactgttctctgccaaccaacaggtggtaaggctcgtttgactgagggctgctcg
>4092
gctgaatggtagatggatgaatgtggaaggtgcaaagggtttgttaagctgctagaagaagcatagaaagaaaatgaaattcgctatcgccgaagagggatctggcgatccattgaggggtgagaggagtctttgggagggatataaatgcctagtaatttcgtactcccccgt
>4093
tcgaagtgttgtattacgttcatgacttagaggctctgggaatccagtatctctaccggagtaatttctctccatccccgtaggttcttgcatattcgcgttcatactcccgttatcgacagaatagtcaaaatcaccaaataactctcgtcgctttcgggatactttgtggctagattgaagacttaagttgagactgctg
>4100
aaacttctctaaaaatctcgatgattatctcttccccaatggttcattcccatacgtctaccaatacatctacccatacctcaacaccagcgatgccgccgccgcctccgcagatccaagatacggacaagaagcctctgaattcctcccaccaaacgccgccaacggttctcctcaacccattcacgcagcaggtggtgcacca
>4102
aggaagaggaggttaagaagattgctgaagcgagtggaaagagaccgatgaagtttgaggaggtttgagggattgatgatgtaggacttgtgtatggccatgttggatgaatgttaataaaggatctttcgattcataatagaggttacgaaaggggttttcgg
>4103
agagtaataaaacccaggcatataatcgtatcacaatttccattgaccattccattcccagaaagaacaaggaaaaaagtccaaacatgtatccccaatccatttcac
>4104
cttggagctcgtcaaccttggccttggcacgtccgaaagtaccgagcctcttctttgcgagcttacgggcacgcttatccttgctgttacggagcaattcaatgactctgcgctcgtatggtgcgagaccagaaacctc
>4105
aatggtcaagatgcaagactgttgcggtatcaagaagttctagccaagatgccatcacaggccaaatcgagcaatacaaaacaaacccccgtcgaaggtacccacccaatttccgatggttggatatcggatgatgaagatgtggaggaaatgaagaagtacaagccggtcaaatcagaagacg
>4109
tttttttcattgggtcttctggcagcatgtctacggatgtgtggtgcaatacgggtttcgcgggtgaatcgtacagaggaattgatggatggataatatactgaatttaaaaccgattacaa
>4114
attattccaatacaccattccctctcatcaagctttaccgagcgaacctcgcttcgcaacacacacattccatttcatctcatctctcatccttccg
>4117
tagtcttttccctcccaggtgctttcacccctacatgcagcgcatcccatctaccaggctacatctccaacctccctgctttccgcgagaagggcgtcgatgtcgtggctacc
>4118
gcccagtcatctctccacagagtaagaaaaggatcgaagatttgattgctagtgcagaagaggagggcgccacaatcttactggacggtagaggttacaagccagaaaaatatcccaacggaaattgggtcggccccacgatcatcaccaacgtcaaacctca
>4119
agtctacaattacttcaagagctcattaagtacgccgaagatggtaccctatcattatcatataagtgcgcagtaaaacactatgctcctaatcccttcaaacccccaattaagacaagcatcgaaaagaatctgattacttccatcatttcctgtccttgttcaacatgcaca
>4120
acatgcttgactgggtatctatatgacaaatatgcctgtttagaaagtcagtctcatttaatatggctgatgtacaatacttggctgtatggcggtgcagcaacttacgttgagga
>4121
catacggtatcccagttgtcctccacaccgatcactgcgccaagaagcttttgccatggttggacggtctcctcgacgctgatgagaaatacttcaaggagcacggcgagcctttgttctcttcccacatgatcgatttgagcgaggaggaggttgactacaacatcaagactactgccgaatacttgaagagagctgcaccaatgaagcaatggctcgagatggagatcggtattaccggtggtgaagaggacggtgtcgacaatgaggatgttgacaacaactccctctacactcaaccagaggatatccttgccatctaccaagctctttccccaatctcaccatacttctcgattgccgctggtttcggtaacgttcacggtgtttacaagccaggtaacgtcaagctccgccctgagcttctcggcaagcaccaagcccatgtcaagcaagccattggagcaaaggaagacaagccagtcttcttggtcttccacggtggatctggatcttccaagcaagaattcttggatgccatctcatacggtgttgtcaaggtcaatcttgacaccgatatgcaattcgctta
>4122
ttattttgattttcgccgaagttttgggtctatacggattgattgttgctcttctcatgaactcaaaggcatctctggatgtttcttgctaaatggatcacttcctccgagagagcctcgagacaatctgaacgcacttctctctcctgcgac
>4128
gtttgaaaatggcattacgattacgaatgatggattttgaatgattttggcggaaatgcattttcaggggttggcgaaggaatagttcgattccgaaggatggaaaattgtgaggaaagaaaaggagagcatttggtagga
>4138
tgttggttttctcttttggttttagaccatttgtcaatttctatggatgcacatttattctttacgagctttcctcgcccttcctaaacttccattggttcttcgacaaactcgatatgactggatctaagccccaactttacaatggaattgctcttctctttaccatcttttgctgccgacttgtgtggggaacatatcagtcagttcgtgtttatcaagacgtatggaggtcaatgcacaaccagcctgcacattatgcttctatcaatattgatgctctcgcaaacggcaccgcttccgcagctgaggccgcagcaggccatagtgcggcccctctccagaatgac
>4143
cttcattgcatggaataaaagcttattgtctattgccgaaagttcttgttgagcatatgtttttaccttatggagattgagagttcaagccagggtcaggtgaattcaggtctgcgcgtatgtcaagttgtatagagcgcgtttggattgaatacacggtggtggaccccgaattgtcgacacat
>4147
ttgttgacggggacgtccacgaaggatttatcgagcgtatcgatgaaagttgctccgggggggatggtcttgacagttgccattttgaagggatgagtttatgagttgaagatggatagaaggagggtaaatgaaaatggcagatactaggctgactagtatgtactttaaaa
>4148
aagcgcttgttttcttggtgaggaggatatgattgttgctgttgctggccttgctgctcttcaccagggtgcttaagactggctgctgctaaagttctggcggcagccggttgaagtgcacccattggcgccgttggggcgatgggtggttcatgtcgatgcatgtgctctaatggctccatttgcctttgttggggtggttggggatgagggtgtgttgatgtatggcttaagttaatgtttgg
>4159
ttaccacaagtgtatcctagccaagggcgaggatttcgctccatgccgtcaatttttcttggcttataagtctttgtgccctagtgcctgggttgagagatgggatgatcaacgtgataatggaacattcccagctcgtttggatcaataggaaatttgaggattatagaaggttagcatggtggggtagagcacaagacgtttacaatggatgtgtatcatacaaagtcattatgagaattgatgagcgacgtctcggac
>4161
aatctcaagagcttcattaaatccctccgaatctctccacgtcatcccaattctttgtttttaaagctctccgatatcctccaacaaaatctagaaatcatgacttcgataggtacaggttacgatctttcgaattccgtcttctccccggatggacgaaacttccaagtcgaat
>4167
tgcctttcactcttgggcctgttgaatctggtgcgattttcttgagaatcggaatattttcaaaggttccctgatctccaattggtttcacaagttgctcggaaagggctgcgagtcttctctttgcggacgcggacatattgggtatcaatagtattatgtttcgtgagatgatatcaaattcaaaacaagattcaagaacagaaacaaaacaagag
>4171
attgagctggagtcagtaaattcatgcctccatgcatcgatgacatcccggaagttacggcaccatccatggtcagttgctgagattcaaaactatccttcgtttctttcgtggttgtttgacgtgaactcatcccttcgaaaatatcagtacccccgta
>4172
cgatattctcaacttctttttatacatcgaacccgatgagggcatgtacaagggcggaatctttaaatttaaattcgcggttcccgagacattcccgcatgaacctccgaaggtca
>4179
cggccttacaagtctttattgttcggttcttcttccagggagccaggaaaggctatgtgtgaacgaattcggtatgggaagggagcgaggatgattgaaatgtgttcgattcccgagcgcgtctctgtactatacacttaacaaaatgatgctcaacatgctcaaatttgagttaattaaacgtgttactcc
>4181
tttatttgtcaatggtcccttccaaatcatagtctactggttacctatatggttccaagtcgtgctaggagctacaccaactgagagcgggatcaaatatctaccgactgtaatttctgatgtgcttgctgctttgatcggatcgtcgcttgtcatgaaaattggggcatggaatcctttcctattattcggcg
>4187
gcttcacaacagtattgtgtgcatctgacttttgctctaactcacaaatagcttccacatcttgcaaaattaaagtccttgacaagcgccacgtcgaattcatcaaaaaaacaagacaatc
>4190
acagtccagcgagatcaattaagatctcgtcgctccgagttgagagcatgcctcgggtattctggtagatatgaggtttattgcttgtgaagcccagcttcggctatatctcttattcaaatcttcggtttattccgcc
>4191
tcctccttctttcgagccgagtgctgctgttgatgctcaggaagcacacggacaatttgttgccaatgaagaccctcttgttcaagattgcagctccggaggttttgat
>4192
attaagctctttcccgagatactatcaaacggcaagctgtacttttggggtgtacccaaaagaataaatatccagtcgatggactctcagaaaattgagctcctcattatcgatttaatacaaagtgtagccaccatcgatgatgacgttggatccggtcataaaggcggatgcatcggaagcaaggaatacagcgagaccattgag
>4194
gggtttccccagcatcttgacttcattcggagcatcgcgatggagtattcgagatggcgagacgagatctataagaccttctttaataagtgtagcatcgaagatatccacaagcgtctcatctaccaataatgcctcaaacaataaagcaattataacttgtccttcgccgaggaccagaaatgctgcattaaaccatgcgccgggtccatgccatattgctagaaatg
>4208
tgaagactttgagagtcctgggtgcggaatctgaattcgatgtgcggaggagaatagagtggagttttacttggcctgtgaagggaatgtgcatcagaagttgctcgtcagcatcgctttcgagttctggttgttcgttcattcgctcatcccatgttttctttacgatggcttttccggatccggagg
>4211
ttccccggcaccacaacagatgcaggtcttaattggattgatcacttggtcaccacatataacacctctttaacattatcttacaattttgccgtcggaggctcaacagtagacgataatgttgttcattccattacctccggttctaaatcactagtcgaacaaaccgcaatcttcactgcaaatcttgccccaaaaccttcgtatgcgccatggacttcggcaaatactctctttgctgtgtggtttggcatcaatgatatagatctcagttatacatactcgaacgagag
>4219
caatgcgatattgtcctcctcttgctgaagaatatactcatccagagcaacaccaataacaggctttttcttactcttcgaggcatttccttccttctctgcaaatcgagcatctaaaaccttatcgagatagccatccattttccgttcataatactttcgcataatcggacctaatggattgaaattcaccagcggattcgtcgccacaattttcggtgtccaggaaatagattgtcgaaaatattcgactaa
>4225
atcttcaccaataattcaacggatcttcaacattcccctactctcaccccaccattcctctacttcaaaaatatcttcgaatcctcactccgctctttccacaaccaacgttcagattccaattatgtatcactcacgcccctcgactatttccttgcgtccggctcggccggtatcatgattaccatct
>4235
ggataatctataacatgggcgtgataccagttccaccagcaatcataccaaaatgacgaaccatattgggggtatataccattgcaccctttgggccacgaactttaatagtttgaccaacagtgagcgaagccatatatttggaaatgtttccggtagggtaggact
>4238
tgacataatccaccgaactcttcaattgtctatcatgagtaataattcttcctctacccaccaaacttgctacaatggccgctccaacgataaatgtcaaaacaaatctatatgtgctgtaccacggatgcaaatctaatccaagacaactcaagcccaagaacaagaagcaaatcccccaagcatcataatttggtaatagcatcaacatagatgcaacacttttgagaattacagaaatcat
>4240
aacagctgagacaaccgatgtataatcggcggaaagcttgtcaatacgtaaaccgtttgctcgatcttcagtcaataaataacctgttccatcggtgtctttaaacacattgagatctctactttggtagcccaatggttggcttgctcctaaatatgtatatgatccacaaacactgctgctggttgcaac
>4247
ataatcaatgaacttaggatagaggcttcggaagtcggtgttgttgacatattcgaaaatcaaagaaggtgttttgctttgactatccctaacaacatcaaggagggcgacaatattcggacctcctgacaagtttcgtaggattttgatctctctcttgatcttcttcttcttgaccggcttcaacaccttgattacacatttctggtagttggccacattgattccctcaaagacctccgagtactttcctcgtccgatcttgcgcacaacttcatagttctccaacacgccccaagtaatattcacgctatcataatcccaatatgcccgtggcatctgctgattgacatccgcatagacgcgagccattttgcggccggcctgctatgggaagg
>4249
cttcaaagcgtaaacgacatcgagggaagtgacagtcttgcgcttggcgtgttcggtataggtgacagcatcacgaatgacaccctcaaggaaggttttcaaaacacc
>4251
aagaaactggcgcagtaccatatattggatgctcggggccgaaattcaatgctacggcggaggggaaggggagtttggatgatggtcatacggtgcttaat
>4252
aaaaccctatctctcctctctccccaagaacatcaccaaatacttcaacgcaaccggtcgtgcattccctgatatcgcggctcaaggatacgcgtacattactgtttggaatggcacattggttcatcccgatggaacttctgcggctactcctactgcttctgctatccttgctctcattaatgatgccttgatcgcag
>4257
atttcgtacgacgcaaacgacgaagacacgatattttatggttagacagatgtggtagatgggatttttggcttttgatgatcagagaatttcgatttgcgaaagacgagcgagcgattggcgcatgggagggagagctataacggcgtttttaacgcaagctagcagactagctacttgagtcagaag
>4264
ctcacgcgcaaagttcgttaccggaggaatttgatgaatcgaatttggtacggcattatctatgctggtccatcaatgttctgctggcggtattgagttacctccccccgt
>4280
attcattcatataatcatccatacaagcatcccttcacaagtatgcacccaacccaactcccaactccccattcaaatcaaattccaaaaatcct
>4285
aacatcaagcacatccaggccgtcaagagtggatttcaatggtagagtgtatttgtgcggatggatccattcttccaccactcgggatttttaaaggtaaaaacgtccttcaaaattggattccgaaggaagttcttggtagctggttcttttcagcaaatacaaagggctggacaagcaatcttcatggattagaatggctaaaacgcgt
>4291
attattttcttcataccctatttccacttcggagatgtttttaaggagactgggaatatcgagtaaggtgagatgtggttgcgtcggaccttcgatctcaattctcaatacatctttccaaggtgttttatctggcag
>4295
ggagagaacgagttttgcagagggacattttgcggcggcggtgttggtgaggttggccatggttgttgagccggttgggtcaccgccttcggggtagccgaggacattggcggcgtagtcaactccttgtactgttactttggcggaagtaagtgaagctctcaagtcggtaaagacgtaaggtccaacatcttggccgacatttccctctccattagtaccccttgcaaaaatcacaataacaggtttgcaggcatcagttgtgagaccattttccg
>4299
accaacatcgaaatcgacttctcgacgatgcttattagcttgattagtcattcgttcctgggatagaatgatttgtcgacgagctaatgcttgagcatcgtgaagacttcgagctaatgagcgagcttcttcgatattaatcttgtctttaggttcggtagactgtattcgccaatcccatagatctctagggggaaatccatgaacaacttcgaagggg
>4316
agttggcttgctcaagatagaggactgcgacatcatattcgtaaactttacatcctagcataaacctcctcacactcgctttcctcctctcctcctcctctccttccacagg
>4325
ttcacagccacggaggtgggagaatacagattttgcttcaacaatcaaatgagtacattctcggaaaagtttgtcgactttgaaattgctgttgagaatgagcctcgagcttccataccctcaaaacaaggcacaactcccgagcagacttccgcgctggaagagtctatcttcaaactttcgggccagctatctaccattacgagaaaccagaaatacttccgcacaagagaaa
>4327
gtatgacgcaagaaatgaacgcatgtgcaattggagcgcggagtcaaatggcaagaacttatctagagagacatttggaggagtttccagagtgtgggagagaggaattggttaagcatggtttaagggcgcttaaggagagtttggctcaggataaggaattaacggttgagaatactagtgtgggagttgtagggttgaagccagaaggcgcgaaacgtattgaggctttcaagctttttgatggtcaggatgtg
>4329
gtgtggatgtcgactaggtggtgaaggacgacgcatttcaagaagaaggcagggcattgccaagggatatcgaagcttatattggcagtgggtcggagtcgaagggttgaatggatggagtaatttgtcgaataattcaagggatattgtttacttgtcgtttcatctgtcatgagttccgagatacaagtggaggctgtggtctacaagcccatatctataatctaatctctctatctacagcaaaaaaaaaaaaaaaaaaaaaa
>4330
tcggtagtaaatgcataaggcggaatttgctgttcacctgcctcaacctcaacatcatatcttgtcgaggtcaagttgcgcacaatagcagcacttggatgagttccttccggcagtgtttggagggtag
>4335
tttttgcctatccaatgagcctgtgttccatcttctaaagtctcactcataggttttacaccccgctgcttgcaaacactttcatatgcatgatctgtgtttggattcatgtataaaatctgtctcggactcaacctcctacacatagtcctcaccgccgtatgaagaacatatctcttataacttccctttccctcatttctcgtgcgccagatacccgtcagaagacttaggaacgtatttcctaaaacactcgt
>4336
aaagggtcataataattccatccatagaaagctttcaccaaagtatcagtatttgcccaagttcatctcaactccaacacagcaaacatgtatcccgtggaacatggcggttgaatcgtattaccagagttgtattatcctcatatctttcatccaattgcccccgt
>4338
ccgccgcacgaataggaaacttcggatatagatgtaccaaaccagatttgttactatgacaacctcataaaaaaactccagactgcagtactcctgccatcgccatggcatctgcgaaccatgtgtatcccgcatatcccaatcgcccaaccttttgcagtcattaaacccatcgctatcgcccatcgctagccatagaatatacaacgcacgccaataaaacgagaaagaaaaggaaactccgttgcccactaccaa
>4343
cataatgtaactttcgtaggtcattccaatctcaaatcatcctatcgtccaattccacctcaagtattcacaaaaggtctgacaccctcatcctttgcacgactccaagctctcaatctccctttaatcttcatacccaatatctgcgcatctttcattggtccctcatccaaaatccccgatccattcatactttcaatcgtactacccctactccttcccaacgtactctccgaacttgtaaacggattgctcatatcaaaactcgctctcgccccgctaaatctcttattactcgcagat
>4356
aaatcttaagcttagtatccttactgatgcgctgaggggtacgagagagtcccctaatgcatcatgtgcttcacttcttgcgccgttggtgtcagagtttggtgcagatagagttgagattcgtatgtaccataccccgaatttgaacgggttgaga
>4358
catctgccctcgctggggcttctctcagtatttccttcatctctgttccaagattactcgaatcaccaccacatcttctacttaagcaatggaataacctctatcaacaaggaaaagctttttttccaactgcttcaatcattcctgcggcatctttcttcttcctcgcatacaaagagacggataaacttaagttgaagttgtttgctacggctggcaccttggccctagggatgatgccttacacaattttgttcatgttgtatacgaacaaaaaattgttggacaaggcggatgaggcacaaggactttacgccgatcaagttggtggagatactgatgatgtttcttctggatctggtcgtaaacataagaaatcttccaaggaccgcgagagaagtgatagaagttacaagaagagttcgtcaagcaagagaaaggaagttgatgagcatgaggatgttagaactgcacatgaattggttgatcattggtcattgttgaacttgggaagaagtgctttgatgattgctagtgctgcagttggtacttggactgtggttagatattcgaagaactaaatgggtctacgatcttctctacgattcgattcaacaacagacgaccttgccatgggagatatggatataagaatgaatacggatcggtatgaggatgatggttgtgttacgtgacggttgttatcccactagtggctcacgtgcact
>4360
atctgcttcgttcgtaaatgatggaaacagggataatgtagcagattcctcggattccgcctcgcaaaaatgggtttgaacgggtaaggtcggattgtcttttgcaatctgtccgatgcccgcaagaagt
>4365
tgaatacattgttgaatcttgattgttgtttatgtatggagcttggacagccatcagggggttttctaatggtgtatgttccggggtgtagaattgatcgagtggatatgaagtag
>4381
gggaacttggttgaacgtgatactggctataacgcggatggtgaggaaatcgatgaaaatggaaatcccattgataagagagccaagaaaggcaagaagcc
>4382
aacgtcgttttcgttgacagattggctgttgaaatgcttgcgcacagtattggccaattgctctttgctctgcctcttatgccccttcttgcgaaccatagttggtgacatacggccgatactcgattgggagagaacaatttgattgtatgaactattgaaggctggagacgtattcatcccgtgctcatatcggtaactgtgcaatacagatgggtcaaattctgaccattgtattccaacattgccatcagtattggtatttcccgcagctcctgctacagcgctaggcgcagt
>4389
agggaactagcaataatatttggtaatgcaaaagggaaattcaagaaatatctgttgttgccgaaaaggtttggaaagttctgtgccggtcgagcaaagaaccctccgaacgatggaccaaagatagagccaagactccatactaaaggcatgatagaaaaagctcttggttgtagttccttctgaggaaccatttctgctaccattgttcggataatccccacatttccattaaaagctccttgaagtgctctagcaatgatagccatagg
>4400
tcttccggtcattcaaacatggacagagatttacgccgcacatctatctccctcctcacctcttgcgagcgttgcccaacctaccactcttgcaccatcaggccacgatgt
>4410
cgagttacgctcgtcggcagatgatgatgtcatgactttaatcgaaaaggtagaaacggcagcagatttatgggcgtaatttggcaagggacgagaaagatgtcttgctaattgtgagaaa
>4411
gaagttgtattaataaggttgagtttactcagacaacggagaaagcgaagctataagtttctagacgctgaagcgtatgatatgtggataccaattggaataagttcaacaatacagcaaagttcatcc
>4412
acgatcttgagtaagaaaatttacctcaactgcggcgagagcaccgaaaaatgaacggtaactaccggtgtatagacttgaaacaagttgagctagaggggagaaatcgagtgccg
>4413
ctaccagatctggtggaggcttcgcggaaaaccgccatggcgaaccattaggtgtcaaaggctcgaattccacattcgcaaataccaacacatcaggagccaaatctcttgatcctgctcctgatgccgaagcccgaatggcggaggaagattg
>4415
aatacaatcgtaagattggtacgatagagggtacaaataggaatggaatgaaggtattatacagacgtttggatggtttgtgcctcagcaactgccaatatgtcaagttagcaaggccgaatgggtactatgtag
>4430
gggcatcaacatcaaggtttagtttgcagcttgaatcttcaagtgcgcacgtacgtacgtattccgtcacaatacctaataaaggtgttacaaaaaatgactacgttagaaccccgtgggccatattcacaagaggagcttaaa
>4439
cactcctagggtcctccgacttcctgctcgatactctcactaataaatcatcgggttcttcgtcgccattagggtcagaccacacgctaagaatagatccctttcgtggctgagttgaactgccgctacggccatgttttgcttcgtgatggctgcccatgaaagcagcattactgatgtttgcgaaaggagtggagcgtcgtctttctcgagttgcccagctgtctcgttcgtgggtaacggtcttccaatcttgttcgtagtcatcgaaaggagaatctaagtgagaggaggtatttgtggtggattttttgagtggtgaacccatggattggctatcgaatggatctgaaaacatgacgctttgctcgccgacgggctggagtctagagtccattatgtctaggtgtgtatgaatgtttgtttgat
>4440
taaggccaaacttataatgacctttggaacttcgcgcaatagaagttgctttgaaagtatgtacaggattagtctgagctgctggggtggtgctaatgctgctgtcactcgaagtgccaggtctgcggt
>4441
ctggagtatctgtgctaagagtatcacccttgtgaagatgccactgcatcctatcactaaccatccatctttcccataatggactccagtatctttcactaacatcatgtttatcctcatc
>4446
tccattgaagggaaagatatgtacaaaagctccttctcaatcattgcatgcaatcctctaacggcgggacttatcaagcctttgcagggcttctcttatgtccttgttcgagatttaactcaaggagacgctgtaggcggaggtgctgaagacagctttggaaccggtgaatggttcggtaccagcttggattgttgtaagtaattgggtggctgggtacttttggtatgtgaccaagtatgtaaggaattccttcaaatcaccagagaaattggtaactgagctggctgcgacgaaagaatgcactgtggttgagccattgagtccggtgtagagtttccatgacactccggcgatggttacagttgcaacaggttttccggttgctgagattggtcctgcaccaccaagggcagcgacccagatcataatctcgaagtccgcagcgccagttcctttagccgaagagaatagatcataggatacatcagcaacgagattggaaccagtgtagcttcatttccaggtagttgggatctttttaatggtagagacctccttaggtgacatggtaagtcctacgtttgcataggacttgacttgagaagatcctcctgcccacgacc
>4447
aatccaacgtctttctccatagaatttccctcacctcctccacaccaaacggcaccaaattttccaaatccaattcctccgacgtcaaacccttagcatagataa
>4448
aaaatgctttcaataccgtcatgactatcccacgtaatattggtcgtacagcatggtacaaatactttcccgttgcagagaagctcgttgcagaatccccta
>4451
tttggccaattccgccaacttttgtaacttctccatcgtccccgttatccccctcccaatctcagctgccttcctcgcaaactcggacctcctgggctttccatgtggatttgcatctccattt
>4452
aaagtatggccttacaatgcttgtttcctccgacgaccaagtcaaagcttacatcaaaaagatcatgtcacaactcgacaaatggatgataaacggaaagatcaccaaactaatcgtcgtaatcacctcaaaagaaacaggcgaagatgtcgaacgttggcaattcgatgtagaaatcttcaacaaaccttctaagaaatcatccaaatccaaatcctcaactattccctccacttccgaaaatgcacccaccg
>4454
aagctgcagaagatttgagatcaaaccgagaaggattcaagcggaatgtgagatcagctatgggaggaggatcggtcaagaacgacactttcgatcgagtgttgaaggtttgataggagagggtatatggaacggacatatgctacaatactacgatgtgagaaaaaggttatatggtccggatagatacaacacttttaacatcacggcacgatatgtaaagtcacagcatgaggacgggagcataatgggcgttgttttatttggagatcaagggcttttc
>4457
agcgaaaggtttcatgaatgccgatggcgaggtagataaagattttgtcggaaacccatttaaagttcttgagagtcgaccaagcttcatagacattagaaggcaaaaatatgaatttgcggcgtgggttagagaaggaggggaacaaacaccagcacgggagtcataaatgcgaggaatatggacggaatacttactgtatggtgctgttgctgtggacattgtgaatt
>4460
acctcgagcgtcaactcagagaacttggccatggtaagctcttctctgatagaagtatccctgaatacttctttcactgcagcttcgaccttatacataacatccctccaccctctatgaagtaaccaccagctgaatgtaaggtatcgtctattcgtttcgaaatcgttcccatatgcttgctctgaattatcatcatcg
>4461
gccaaagccgaaggaaaattcgaccaatacaagaaagacgccgatcaataccgcaaagaagctgctcaaaccaccatgaagaagattgacgaggcagaccgaaaagtcgaag
>4467
agcgcagccgttcctggcttttgatgtgtgtattcttctggtgagaacatgcccaaaatatcattgtcttcatgaactggctctccatagtttcttctctcttgcttatcccaccaa
>4468
ggggaaaggatttatggcgtttgggaggatgaatttatatcaggctgaggtctagaccttaaagacatttggcataggagatggtgctgggaaagttatgagagtggcatttgagccgacatgataaaacattatacgattaatcgaacaagattccaagttcttatatcccatttcgcaccctaagtttcttgcagaagctcttcctttgcgccagtctccacgaaccatgaagcaaaacgcctttgctaacaca
>4472
ataatatgcatatgctattcaaagttggaccggatggttttgctcctacccccaaagtttcagcatcaatgatggcccggtacatggaccctagcatgcctgttatggatgaccatactgttgccacggctatg
>4477
gataaacaccacgatagatcccgagacattcacgttaaactcgacaccttcttcagatccaccaccaagatggaccacatcttctttcgttgatcctgcaacactttataagttagaaggcttccatacgagtgctc
>4478
caaccaagaaggatgcaggaagataaaggatatatgataaactgaacgaggcgttggaatctctcgccaacggaatacccagcttcgggtgtaaatatagaacgcggtcatgaatgcataaatcc
>4497
gatacgcaatcgtcattgagggtggtaaagttaagagtgtaaacatcgagccagataacattggacacactgtttccggcgccgacaagattcttggagagt
>4500
atcgtcgcaacagcgataatcgccgtagcgacccatgtcagggtaaggtatttatgtcctttgtacgcatacaccccaatgtcattcccaaatttattgata
>4506
gccgatgaagaaaacgaacgacactcttttgaaacctcgtcacaacgacgcatccacatggcgatacgcaccggtgacgatcatgataagcaaatggacggcacagcgatttctcaatcgtcgaccctgtcgagttttggtccgaag
>4510
ttcaacttttctacagaggatacagtcaggaaacaccagctggatgttcggatgttgccttattgcctcaatgtagtgagggtagtggagtagacgatgaattcgcagctacggtgaagtgttatccagatgtagctggtattgattggagtatctacagcgcatgaacattcattcgcttgggaggacacaagaggatcacattatgaattatgagcggcatgacaattag
>4516
cgtgtctcagtgctgcatacttgggatctttgatcttcatggcttcctctgctccttctttcatcgcacaaatcaccactgagaagcgaccactcgacaccgttgccgtcggagctcttgctcgcgtcttcgagactgtcggtctctctcttttcctcacttggtggggaactcacaccaacccattcgagtaaatgtattaggttttgatgtaatatggcatggaataagggaaaggggttaggtattggaaggaagggttgacgtatgggtggggtat
>4517
actaagtctgtacaaggggatatacaagagggcgtaaaggatttggatggactagaatcgatcttgctggaggaatgcgggattgtggtggtagagcagatgaaggaatgtgggcgtcatggccgaggggc
>4518
agtccccttccattggttctttctcaaagccatcattgaagtattaaaccctctcaatgctcccaaagtgagaaacatgttggtatcagccgtagcatcatcaacagcagtcggaacattcgaaactcgaatatcgcgtgcggtacatgcatgtacatcaatttgatcatatccagctccattgtgagcaatgaacttcaagctctttggtagcacactgattaat
>4519
gtgccgtatcaatacaattggtggctaagaatcaaaacgacaaaagattagtgggtctagtattggaaaatacttttctatccatgagaaagttgataccatcggtcattccaccagctagatatctcacttatctatgtcatcaagtctgggcatctgatacatcaaaacccttg
>4520
tccgtttttgaggaaatggggatgcatggaggcttggacgtcgaccaacggcatctttacaaaagtcttgctattgagaggaggat
>4528
aacatcctcggagagattttattgggtatatatagagctgactgatggtcatttttggacgagaggtaaaatgctccaccatacccgacatcagttccagag
>4529
cacgtgatcgctggactctcgcgttaaacggatccaatgatacatattttccaccggcagcacctatcgcctcgtagcaaagacgcattgaagatgctgtag
>4533
atcaattccatcaacaacaatacccttcttccattcatactccataaacttagcaatctccgcagccgtctcctcattgaccataacactgacgagatacaaactagcatctagtccacatgtaatagcaccagtggtaataacacgaagaccaccaagacgtaaagcagctctacgagcgttactctcacgacgattgttggattccttccaagcattggagcctttacgagcattggatggacgtctagcatctgacttg
>4534
ggatgttccacggcggagacagaggacgagaagtagaagccgagcgcacagggttccaattgatgagaaggacgataggaaggggaagttgaaaacttagtccggaatagaagggacttaggatttaataggctgagaaagtgattgattt
>4535
tcctcgattcttgtcgcaaagcttggtagatatttgacttccggattccaagttgtagcaaggtcgtaactcaaagtgcctggaggacgccaaaggattgcattgaggatgctacagcaagaataaaattt
>4539
ggcaccacccttcaaatgtgccttagccttctcggtggtggtgaaaacaccggtggactcgacaacgtagtatgcctcagactcagcccatgggatgttggcagggtctctctcagtgtagaacttgactttcttgccattaacctccaatccgtcggagaggactttgatatcacccttgaattgaccgtgagtggagtcatatttcaacatgtatgcggcatattcagtctcaatgaaaggatcgttgacagcgacgatatcgatgtcatcatgctcgatagcatttctgaagacgatacgtccgatacgtccgaaaccgttgat
>4543
caacaagcttaggatatctagtcaatgctgttctcaggaatcctgatatcctgcaaaaattgagagccgagctagatgctggacttccagataaggacgcgaactggcctttattagagctggaaaaattcgagtatttgactgcttgtatcaaggagacgcttcgatgtgcaatgcccgttccaggacgtcttccgcgggt
>4547
ctttgggaaaagggaggcgtaagatttctgattgctaggccggttcaatgaatggcatatattgcgatttagaaaggatcattctgttcatagcaaagtgattcagtg
>4557
acagtagctacctatctagcatgatgaacacggcgtgaatgggaaacttaaatgatggatggaaaggatggatggctagcgatggatgggatttgattcga
>4563
aatcctccagattattccaaaatgaatttggaaatgaatgcacctctcctccgaccctcaactccaacttccacacacaccacctcctcaacgtcttccaccaaccacagcttcaaatccagcca
>4565
taaagacccatcatctctcatttcatcatgagcatgtgtctatcgttatcctgcgcctatcactcttctccctaggcccatagcaattttgtcttccccttttcctcctcttcatgtggtaaccttctcttttt
>4575
cattattgaaggcaataccttagcttggcctccaaatatcgtggggggaggagtatttatgccatattgtttttattgctctactactacactactgcttttggtggtggttattttatgcatggcgttattccacactgggcaacataggctcagatatccgaagtatgttcatagagatgcga
>4576
gctcttccaccatcagctccagcctcccttgagcttgcgccttcttctctaacatccccaccagttgcatttgctccagctcctccacttccaccttgatgttcggatgaattaccatggccttcaacatcctccatcgtttcgtcctgatcatcgtctcctccatcagcccctctaacttgtgcgatttcttgttcaacattgacctcctctccttgcaacaatgtattcacaatttgtccaatcttcaagtctcggggactgaaccaacttggatctccatttcgcgcttgaggttttgattgcatccagaaaagatat
>4578
cgtgcataaaccttcggctgtgtacccgctgcctctctcaacattattggcgtatttggattgtgctttttcatcgttgggtatgttcttgcgaggaatgatctagtggcatcactatgagcacctgtctgacaaaataaaaacctgacttccttcaa
>4581
gaacacacagagaagaaacaaacatcataatttcaacattctattgagcttcctaagccacgagttttctttttcttacaagaactgtacaagtatttgggttgcatgaattggtaacagcgaaatgaatgatttgatttggctagggtggtgatttttccaaatgccattttggtcccgactttcttcatgctttggaagggattgtgcatatgtgatttagcctggggtttgtatcatagtttcgaagagtttcttgtagagaacct
>4586
ggggacctcattcagcggtcgaaaccctgcagctttggacagccgccgagcacccggtctaacgatacagccttatcattatcaagaacaatctacattatctgcctctacagtatcatcgttctcgcctacttaccaggcgaactcaccctttcagtctacagtctcgtcgttttcgcctgcctaccaagcgc
>4588
aggcgccgaaaacaaataccagttggtcacgactgggaaggacagtttagcctttggacatggaacacatgcatgccctggccgtttcttcgccagcaatgagattaagacaatgctaattgaatttctccggaagtacgattttcagttgctccccggtgcagaaaggccgaagaatctgaagagtgatatgagtctggtcgttgaccctactgcaaagatacaggtcagacggagagcaa
>4589
tcgaaaggaacatactcaactagcatattctctagtatgtttgaaatttaatatgtaataagctaaagttctgcatggaaagcatgtaacggcaaagagctacggagttgcttgctgatactttgtacaaaaggatctgaaactcttccatttttccattcaagtctat
>4590
tgtacatctgcattacgctcaagcgaatactcccacatacctcttatcggcgccggcggaatcgtcgagtcacgtggagctgctgccgcatttatgttaggcgctagtgggatatgtatgggtacacgatttttagcttcttcggaggcagtgattcccacgggctacagaaacgcgatcttggcagcacaggatggtggtatatcaaccacgagaacaacactctatggcaaattgagagg
>4591
agctgctattatcttgtcgagtaacggagaagatgccgcgtcggttatatttgcactgaggagtcttaatattggaaagatctatacggttggattcaaggcacatggaccattggcgactggtgtcgaacccttcacttctgtggagagtgttaccaaatccgacactccatttgtgataatctcagcattaccaccggagaagactcatttagtacaa
>4592
ctgtagcaaagacagtaatgtggacaccctttaagtagcaaacatcagtcaagttcaacgttccgataacgttgcttcgaatcgtctcttccttattgtcctcgcaccaatcgacattggggcgtccggtgcagccagcacagttaaggacatgagttggtttgattttgtcaatttctgcaatgacggcttcacg
>4595
agtgcgatcaaggacggtattgacgaggtcatgaaggtcgagttcagtttatagatgaatgttaatggtggttgtggtcgtagcattttgtaaatgagggtggttgatgtatgcatgttcattgtttgggcaattggcgagatttaatactcaccagtaaatatcgtttgcataagacatatccggtcatcactatatatatgatgggatggactttagatgagaattcagga
>4597
caccgacagttaatccacagaaacccgactcagtgataggactgtcaattactctcttttcaccgaaacgatccagtaatcccttggtgaccttgtacgcgccattgtattgagcgacttcctcacccaggacg
>4598
acacgtgataagaggaagagagatgacaactgaatcagttgaaggctgacaaatggtctatttcaagcatcactaagaaaaactactcttccctatttacgtttcttgctgtcggcactgcgtcataaagcttatcaagtattcactgttcttacttcatttgttattgtcattcggaggagcgacgggcaaaatgtggtaactcgggtctgcatcccatagaaagattttatt
>4602
aagagagattacagcgaattgcgttcaactcaaggtatctccgattaggattgaaacgtctcggtttcatcgtgtatggtcatgacgattctccaattatt
>4604
caatgatgtttcggtgtttggcgagacggatcaggagatcggaatccatatcaataccggcaactgcgcctgggtaattgtataggataattggtaaaggagattcatcagctacttgaatgaaatagttgtagacagattcttcatccataagaccacggaaatacgaaggaggtaacaggagaacgtattctccacctgcttcttgtgattctttgatgagggagatggtgccgcg
>4608
tttgcgatgtgaatggataagatagtgacgtcgttgatgtgggacgatgcataatagcattgcagattactgcatgatgagaggagaattcctgacttctttagcatactggaattgaagcaaaagccagttcaaatactggcacgatgtgaccatgtcga
>4612
tgtgtctagagttgttaatggcagctgattatctggacacataatacgtctcgcgttagaacagcttaatggctacgacagttgacgattacctgggatgggaaacatacaattggtgatacggagtcgctaggaattgaatcattcgactt
>4616
aaagttgtaccatttgccaagatcaatgctattatccgaggtgagagaagagaatttgatgagtccagaaatgaaatctcgggcatattcttggatgagaggctcctgagatgt
>4618
ccatctactccttcatcccaatgtaacagatgccagggattcggccataacgaatcatactgcaaaaaacctccagcttgcggactttgcagtaataatcatgctacagtcggtcatttctgtataatctgccaagcaaaaggcaaaccatg
>4624
cgtgggatgagagactgggggatggataggagactgttgtggtggacattttgatgtggtggtgaagttgaggaggttgttttgaaaggttgaagtggtttaagatggagaattgtttgaa
>4626
gttgagtggtcttcaatatgttcaagtcattaagcgcaagggcatcaggatcgataaattacaagagatgattggaagttatgcacccaacactgataagaatcctgttcacaccaaacgattcgccgacgaggatgccccaaccggaatgatggcccgaggtcactacaccgctatttccaccttcattgatgacg
>4628
ccgaatcccttttctgtgtctttcttaataagttcaaccatcccctctggcatgatgggctttccattggcgtccttgacatagcgaaaaggcatttctgtactttcattcttgttgacccggagttctggatagtcaatgtatgggatcctgtctagtggaattttatcttgagtaaccattcttgtacagcgtactgcggtatcggtagtcagttggatggggccaagccggcggccttcaaaccctttctttctcagttcagaagttcg
>4635
cgaaatggtcggtcagagaaacacattaacgttttgggaatattcgtgtgtagacgatcatacatgggatttgagaaaacgggaccatttccgtcctgtggccagatcggcctctcaggcggtacatgaggtgtcgttgatgggatggat
>4637
gatgtgtggactgacgtgacgttgagaatattagagttttgatagtggtctgaggatcttttggagtccttccttgattgtgtcgttcattccttgggctgctggcctgccagtctttctttcaacaaatacgtggacgatttcccctaccgacttgacttcttcaactcctcgctcgaataaggcgatctcgtaggtaacactgctttttccaagcttgttgacacgtaacgctagatcagcgacagccggaaa
>4639
gtcccaaagatgttgcatgtcatcccatttcttcacgataccgttttccataggatacgatacttgaagcatggttcttgctgcggcagcttcatcacca
>4640
ttcttcttcttcgccttagcgttcgctgcaccagttgagatcgctggacatggtaatgcttggaaatatggttccggtggcggggttatcggattcatcgttttaattcttgatatcatcgtcttcattgaggtcctcaaatcaaaccgccctccttcacacaaactcctctggtgcttggtcgtcttcctcttccccattctcggattgattatctattggttgttctcgaacag
>4641
aacctcacctggctcgttcgttgcagagagtgttgtattgtatcagagtggttcctgatctagctgaccggaagactgagcttaaattggtaagattgataaacgcaattgagacacttcatgacaaagtcatcctcccgatgtaaaagtactgcgaggtacagcttctgcaataccatcacgattgtagagggttggtaccaaaagaggattccctgccccaacccacgcaaagtaatgccaggccatc
>4642
ttcttacctacaattgttcgactttctaatcgaagtttctaattctcaatcctctatcctatcaaaacaatcaaacaccccaaaatgcaattctccaagcttctcagtgtcgccgtcggtcttttggccacagtagaagctgtttctatctataagcctcgcattgctgcccgtggtacccagcaaaaatacaatttg
>4643
agtgatacatatgttaaagaggaggataatgcatatgatgaaacgagaacgtatgttgaggattacaatgcaccgtttatgggggaaccacttcca
>4644
agtgatacatatgttaaagaggaggataatgcatatgatgaaacgagaaacgtatgttgaggattacaatgcaccgtttatgggggaaccacttcca
>4648
agaaggtaaaaccatcggattattcagcttcggaagtggcattgctagctctctctttggtctaaagatcaccggcgatcttaccaacttagtccaaaaaattgatttgatggatcgtctgaagcaacgacatatcacgacacccgaggagtacgaagaggcgtgtgccctcaggaagaacgcatatggatgcaaggatttcaaacctgttggtgatgtagcctccatggcacctggaacattcta
>4652
ggtgaagggttgatggtttggtggcagacagacagatagatagatgtgtttgtggagtgttagtagtttgaaattataaataagagatgatgagtttgaa
>4654
cacggacacgcattggatacagaatggtcgtcgttggtttggacttgatggagtgaaattggaggaatggaaagcttttgatatgggggtttcattgcggaaaggcaacggaaaggaaaagggttctcgaacttgctttgataacatcaaatcaattgacatcttgact
>4655
caccattgactgctggaagatgattcagaattatggtgagtacggtgttgaggggagtgtttctctttt
>4658
gctggtagctatgccttatagcattcattaaatgatgaacacagaaaccaagagactacagtctccaatccccctcagccccacatatatacttctaccactgaagaacttagtagaaactctccaccatagtatctttgttcttccccgcaatatcacttggaccttgtccctcacccagcctgaacacactc
>4664
ttgggcagtcttaatagtttcctgctttttttcctctgatctctcttcgcgggcttgaagttggaggtcgcgacgttcgcgccattgcttgatcacttctggctcttcttcgtcggtaacttggggctggtaattggtgtatgtgctggtgatttgtccggttgctgaaacattctcgttacgagtatcaatggaagggaaggaactctcaaattcatgaacctcctctcct
>4670
tcctccagcccgtcatttacgccattgctctcgcccatttccgcaagaaccctaagtcatggaaaccttgggctataggactcagtatcgaatatgctgcacgtc
>4676
tctaactccgtatcgtcgtttagagtcactttaatcgcgttagcgagactgcgcagatcttgattatggaaatcttttgtaaattctgtatcttctttgatggagattttatctctcagttcctctacgcggggatctttggaccaggaactagtgttttggtaatcttctgcttcgggtagtgcgtttttgagaagcg
>4683
gaaattgttacaactatcccaaccatcggctttaacgtcgagactgtcgagtacaagaacattcaatttaccgtgtgggatgttggtggacaagacaagattagacctctgt
>4684
ggtagtagatcgtactgcctcatcgggggtgagtcttcccttggaatcgatcaaatgtgaggcgaagatggtgttgatgagggtggattttccgagaccggtttgtccgacgcagatgacgttgaactggaaaccgcgtttcaagagcttgcgctcaatttgtgaggtgatactatcgaaaccaacatggctttttgggaaaacggaaggttgaggagcgtgtctatcagttattgtcgacattttggaaagagtgtattgatttgagtctttataaacgagggtagtatctttgaattgaaaagaaacaagagacgaagggatttcttcaaaagtaatatgcaatcaa
>4685
atgaagtgataaccttgtttgtagtggtcgaaatgctacgagaccgaacaagcaaaagtggcgtaatccgcagattccgcaaaatcaattcacaacatatgatgcagagtaccaatattcctatccaagaaacccaattcaagacc
>4687
gaagctgcaccctctcctgcccctgaaacaccaatggagggaccagaagaagataacgcaccagaggaagctaatgaagaagaacctattacaactagtaatggacgcagaagaggcagaagaagaattatgaagaagaaaaccgt
>4688
cgcaagcaccgagatatgtggttgttctccaccctcagcaacgccgaaatagcatttgctaagaataacaaccttgcttcttggaattgaatattgcttcaatgcttttccgataatttcttcggatcttctattggagtacacatctgcagtatcccatgtattcaatccgaggtcgtatgcatgtttcagcagtggaagagcttcatcctcgttaatcacccagtcttgccactcgga
>4691
cacccaagcccggcgaccataagcatatcgaacgatgttgttatcgttgggtctgcttgatagttccgctttcaccttttcatagcgaccgattcccatatgcccatcgtcttataccatttataaccctacgatgtttctgtgctccgttcacccgttcgtatacgatcgaatgtgttcgtcggcaaaattcgtagcataaacagacaacgtggtactttaaataatatcccatgcgtcctctgcagcgtggcagaa
>4699
ttcatgtatccaggcactgaagaacatggattggtttcgacgattcaggataatcctccgatgctaaattggatatacgtcgactccaatactctcgaggtacgatatggcggtcggggagatacagtaggaaatttagcacatccgtgggaatggtcggaggatgaagtgaatttgacattggaagaagatgagggatttgttgccgtggaagttgagcctagattatggcaaatatattttgataggaacggggatttctccggcctgcccaaaggaaagaaaattc
>4700
gagtttatcaatttcgctctccttgctacggatcatggccttgagcatcctgtcactattttcacgggttgtacctcggtcattgaaaggacgagctagtgctcctc
>4701
gttggaagtggtagtcagctttctatgagtagtggggattatacgagggaaacacatgctctgagagaacaatctttctttcagaatacccatagtgcgttggacgaatacctagctcgtggg
>4704
cctgcccactttacacaccaccttcctcctctaggctccaacaaatcatctggaactggtttcgctaccaacgttggagtccgccagcaaggattcctctatcactcacctattattcaaggtattcctaatgatctcaaaaaacaagctatgcgcatcg
>4718
acattcttgccaggtttcccgaagaggaattcacagctgctggtctcactcctagcgacagacatcttatcgagttcatggcaaatcaagaatcgggccacgct
>4722
ctctcgctactgctatatcgcaatacaatgcagctctagtgtcacgggtgacagaatttaaagtggcaaatgctggatccaagacctgggtatacgatactcagattcccttcttagccgcaatcaacaatcctacagcatatggttcggctaatgccacttgcatcaactccgatggagtcagttgtctctggtggaacaactatcatcctggacaaattattcacaaa
>4723
gattcatgcatcgtacgaatacacttgattatatttatatcacgagtggggagacagagtacgcaacgaccgacggggagaaaaagatcttgagaagggagacgtggttgttcagcgagcggggtggcatgcttggaggaacacgagtaagacggaggagttgatcctttttgctgttgcaattggtgccgagggtgcgactgaaaactttatggaggtgctataggtataggatggaattgagagaatgtataggaatattactcgtattcatggaaaacgaaaattagtttattgtgtttctatgc
>4729
aagttttcttttgtgttttagccgttgacttggtattcaaagctgctagggctacgacagaactggcagctgaagcatcgaatatgcctgcgaaatctcctgatgtaatagactcgatctcaggtagctgattttcgatgggttgtttatagtcaaaggtcgcatctgctccggcagatttggcaacatcaacactagagtctgagcacgaagcgaggacttggtatccagata
>4730
ggagggctatgggtggagtgaatggtggattaacattgaaatcggagccactatagatttcagcgggagtgatgtatggttcgggagatgtaatatcaatttttactgatgccattttt
>4732
cgctacggtttttggtgctgtagttgtttatgcggttttcattgtcggctgcggtttccaagctttcctgcatttccgcgataatcgaagaggagctatctctctttcttaatgggcgactggcgacaggtggccactgaaggtatatatgagacaggcatagaattttgggactgttgaaatggcgtatggtgttcgttagtttggaccatttttatcgatggagcgtgtatggagagtggcatgaaatggaa
>4733
tgtatgtatgtatgtatgtatgtagatatggggatagaattggtgttttggatgagggtatttagagggggttcattgatatatttgggatggg
>4736
agtcgactcagttgccgcatgggcactcgctccctacctcggctggctcggattcgctacctatttatgcgccggagttggttacttgaacgactgggacatcagcgacaaagaggtgaagaagagtcccgagggaaaggacacaaaatacgtagatgagaaggaggaataaatggtaacatgaagcgggtatggatttgcgcgggggaggtgtttccaccatccacatgttttgcaaactcctggaacccctccaactacct
>4743
tcagtttccttgcggtcgtgtcaagcgttttttgaagaacaatacccaaaataagatgcgcgtgggagcaaaggccgcagtctatgtcacggctgttctggaatatcttactgctgaagttcttgagctcgcaggaaatgctgccaaggatctcaaagtaaagcgtatcacgccccgccatctacaacttgccattcgtggcgacgaagaactcgataccctcattcgcgcgaccatcgccttcggaggggtgctaccacacattaaccgcgcgttacttttgaaggtagagcagaagaagaagaagactgccgagtccg
>4746
ttaattgatgagtaggcgtttatacactatacagtctacacactcttatacagtcactctatacatgggtatgatagcgatatcgatatggatattgatatatgtatatgtaaagctttcgttta
>4752
ggtgatttccacggtgctctcaacatagccgctacacgttcctgcccagtgatttttatatgtcgcaacaacgggtacgccatctccactccaacactcgagcaataccgcggcgatagaattgccagccgaggaacaggttacggaatcgataccatccgagttgatggaaacgacatctgggccgtactacaagtga
>4756
cgcgatagaattatccttaggggctgttgccggagctattgctcaggtctttacgattccagttgcagtagttactactcggcaacaaacacaagcaaagggtgagaggaaagggatggtagatacagcccgtgatgttattaatagcgaagatggttggaccggactttgaagaggcctcaaggccagcttagtacttgtagttaaccctgccatca
>4757
agagagcacggatggattatgccctcaacatcatcttagatcatgacagcatgggttagcgaagcgaaagggagatagcgttgagattgttatggtgtttgattggtttggtttgaacggacggaagtggttatggcttagtttgagctaatgtagttgtggttttggttttggatgtcaaatggaaggggatgagattatgaatacc
>4758
gtgcgccgtaattctattctctcaatttcccgcctggattttttgaagctctcgaaatcaagtcttgagattgacaatagttccaagaatcttgagatagcagatggctagccactctaaatatgagaagctccaaagttccgatatcgattcggagcccgaaaagcgtagattaccacccgagtcgaaaaattgcagccataaaaactatttca
>4764
atgatgttatccacaccatcgctagtgaaaacaccttgaggttcgtgcaatctctaccaaaacgtgagagacaacctcttgcaaacaagtttcataatgcagatccattagccattgatctcctcgagaaaatgctggttttcgaccccagaacgcgagtta
>4768
aagatatccttcaacatctcagtgtagtcggcacatgagtcgataatctcaacctccaatggaccatatgtttttgtgccaattgtagcgatgtcgacttctgggatatcggcaatcctgtactcggtaagagtttttgatgcttcaaaaatcttgtttgtgactcccccgt
>4769
tatcgccggagaatttgttcctgctggagcaaccgtcggcgttagctactacgctgctcattattctgccaaaaattttcacttaccagaggaattccatcccgagcgctg
>4770
agcctaaaacattatttcctagtaccctattgaaattcaacaaaaaggaagaatcatgcaagaatggtatatacgcagaaaaaattccacacccacaaccatagactcagatgcgcgaacaaacagaaaaggagcgctccatacacacaagtcgaaaggaaggagggctttgtacaaagcaaacgctcgctaactca
>4777
ctccacctccggcattcctgttgtgttccttgatatgttctgtaatgtatgcaggaacagtcgtgaccatgttcgtctcatttggtattggtgttccaagggtctccacgtacgggatggcaccggtccagattttgcctcggacttctggattgttcaaatctttcttatcatccttaacaccagaatcccgaatcttagcacttgcactctcgatgtgaaccttcaagattcgtgtagatgtaatttcactcttgtcaggtggaacacgagagttatcccatcgttctggtacgataccatccgtaataagcttcattgcccaaatattctcctcagtattttcattcggatcg
>4779
gctctcgacaccaaaattgagatcaacgactccatcgccaagggtctcaaggctgagattctcggctctttcgctcctaccacccaaaagaagggtgccaaggtcaatcttcacttcaagcaaccaaacttccacggacgcgcattcttcgatctcctcaagggcccaactgctaccgttgacgctgttatcggacaagacggtttcttggctggtgctaccgctggttatgatgtccaaaaggcagctatcaccag
>4783
tgtcgttgaccttgggaaagattattcccggattcggtaactgtggaattgaggtttaggaagatgcttttattggtggttgtagagcctggtgatgattcaatcgatggtggtcgtgagataccaggtgtagaaggagctg
>4784
taaaaccgtacgccgtaagtaaaggccatgcaactgatatccgtccacactctgagacgagacagatttgctcatccagcaaaatatagagtcccgtatct
>4786
tgacggtcaccaccagtcttagcgttcttgttgtcgttggcaagacgagtacgggcgtaatcgagggagtagacgaagaggagggaagtggcaccagcagcaccaccggaagccaagttaccggccatcc
>4788
acagccacctccggctacgaagccatcgaatccctcaccatccaaggagacagcaccgccaaccaaaccttcccaaccggctggatcggcaattggtactccatctctgacggtgccgaaaacacctccggcatgctcggaga
>4791
cgtgagcaccccatccaccgtatgtgtcgacaatgatctttcggccagtaagaccagcatctccttgaggtccaccaatgatgaagagtccagatggttgaatgtggtagatggtctcctcagtcaagtattgagcagggataaccttcttgatgatcttc
>4792
cgggagaggtgttttctttgtctgtagctgttgaggtagtactaggtgctgggtctgtaccgttgagagattggcgacggatcgtatgatcgaagatgaagatttt
>4794
agcatcacattcctctaaatgtaaaggaccttccagcgaacagatctacacacaaaacaacccatgctattgcgaaattccaggtctgatattgtttgaaaaatatttaaccagattttggtgcctcctttccatcgatagcaagttgctcacccatggcagtgaggacaatgacgttggtctccttctcggaatcaaaaagtgcacgaatcttctgtccaacctctccatctggcaacttaacatcatccttaagatcacctccctcagac
>4795
tggtttcacgtagacaagttgtctagtgcgcatatctatcttcgactgaatgagggagaatcatgggaaactattccggaggaattattgatggattgtgcgcaacttaccaaagccaattctatagaaggtaataagaaggataatattacgattatctatacgccatggtcgaatttgaagaaggatgggagcatggcggttggacaagttagttttaagaatcagaaaacggttaagaggattatggttactgcgagggaaaat
>4797
ctaccaaattgggtgttaccaaggctagtgtccgaatggattcacaagctaaatatggatcgatcgcgagaggtgctggagacatttaccttagacttcccgttagcgcgacttaccaagagaagatttgggatcatgctgctggagatcttattgtaagagaggcaggtggacaggttactgattctctcggacgaagattggatttcagcaagggaagaactttggctgaaaaca
>4802
ggaagtgtctggtcttcgggatcttgtgctagtgcggcatccacttgcgatgcttatgttgcgcagaatccgagtgccttcagtaatgcatactggttggtcaattatgttcaggtctggcaataaatggataacgggtggcagtcgtttttg
>4806
ttgaattacatagccatctcggcttgcagcctgcggagttcttcttcttcgtcatcctcttcaacatgaacaggtgctttggatttgacctctccattcacaacagatggcaatctatgaacctcatcggagactggcacag
>4818
gttgcaaatcctttaccagtctatcgacagctgacttctccggtttatgctccacaaatcccgtcgaatccgccgtgctatagaaagttccatccttatccacagcaaccaattccccatcatcagtttccacgatctctagtcctcctgaagcagcagcccgttctacagcagccatcttctctttctcgtaaaaatccatatcaggtttcaaatcgcgaatttgtcgtttatatactttccgactatcctgtcgataatcctgaaatgcttgatcatccctgtgtgcctcttttttcttcaatcttttatcccatttttcactttcttcaatggtccaatcccaggctcgttttcgctcgaaatcttcgcctgctgcttcagcatcggctttgagtaaattgtgcgatgcgatgacggatttgcggttcaaggaggtgaggggattgg
>4824
gaatgacacaccccaagatcgtttccttatcgagaaagtattcgtgtactcccgcacaattgctggtaaaatggtctttacaacatggttatgtgccactgccgaaaagtataaagaaggaaagattgatttctaatgctgatgttgatggatttgaaattgaggatgaggatctgaaggaaatggatagccttgatgaatatttggtgacagattgggatcctactgatgcggattagtttgggtgacta
>4838
acgctctcggtccttttcgacgacgtcactggagcgattcacgaattgcaaccaaatgccacgatcatattgagctccactgcttttcctgaacatgtaccagaagtcagacagttactcgacaataaatataataggaaggatgtggatttggtagatgcacccgtctctggagggacaggtcgggcagctctaggaacacttgtagttctcgcttctgggcccgaaaagtccattgaagcggcaa
>4841
ccggcctttgtgacacaaattcggaagctaatcgcctttgtggtgccgctggactttatatcggtggatctaggcctttgggatataaaggaaaggacgacgccttagttttcacaccgattaaaagatggcaaaatgaggatacccatcactacctcatcgatggttcaatgcttgttcttcgacgtggtaaatctaacattcgaatcatcaaaatcgtcccagataaagagtacattgcagaaggtttgtcc
>4843
acctcatgttcttctcaaagctcgcgctggaaaacttggtctcggaaccgcatatgttcatggtcttcaattcgttaccggaaactacgttattatcatggacgcggatttctctcaccatcctaaatttatctctcaaatgatcgcgaaacaaaagacgttacctacaaatggtggatatgatattgttacgggtacacgatatgctggtgatggaggtgtatatggatgggatttgaagagaaaattggta
>4844
ttgtgtttgtggtttagcgccaccatttgttgcggccccgctaacggctgctccttcaagtgcgttcataagattggatacatctgcttttcctccgaatgatatttcaccatcaccgactaccaagg
>4852
aatgcggcaataacgacagatggagaaggcacaagatcgtaggcaaaggcgttgttgaggtttcgctgaagctcgaaaacatcttgaacttggtcgaattccttctcatatctagctgtgaattcctcaaaactctcctcatgatgagcagcttcttggccgtccttatcaggctcagccagactgcggcttgtggtgctga
>4855
gtgatgcctctaagatcactattatttatcttcccaacgcagaattctcctacgcaagtaatgtctccacggctcaattaatctatcccaaatctaccactgcgggtgttattgccaatggggtggaggttgctagtcagggtaatgatgaggattggcctacttgtttgggttgtgcgtttatggagaagacgggtcaggtgttgccgagtgagtgtacggcttgttttact
>4857
tagcgcattgcacagcgtcattgttcccaatgttaacttgccaaaggaactacacgagaaatacaacaagtggggtaaggatggatattagatcagaggaacaaaatatgagatttggaagttcaagcgttcttgtgtgagcgtgttcaactgcgagta
>4858
ataaggctgctgtggaagagagggttaggcttgtttatgcggggttgcaggtcgaatggagggatatgtcgcctggaaagaaaagtccttggagggagga
>4861
aagcattaatccttgtctctaagctattaaatatctggtcaatcctttgccacctatcttccatatgcgtttgcatcccgtccatttgtgtctgcaccccgttcacttgtatctgtattccacttatttgtatctgcatttcgcccatttgtatctgcatcccattcac
>4863
ttcttctcaaatcagggcgatccgcaagaagatgaccgagatcattcaacgtgaggctagcacctgcactctcactcaactcaccgccaagctcatcccagaggttatcggtcgtgagattgagaaggctacccaaggcatctacccattacaaaacgttcacattagaaaagtcaagcttttgaaggcacctaagttcgaccttggtgctctcctcaacctccacggcgagtcaaacacagatgagcaagggcaaaaggttgagagggaattcaaggagaaggtgttggagcaagtttaaataagggatgatgttatgcggtttgggtttgatggtgcatcatatgtagtcaagtctgggctttgggcaatataggcgtg
>4864
atacagtatcaacaacaaagtatttcaatctcacttcacaatagcactttatagaaaggttcatccagtccgtcacatcgaatcaagttccatcacatccacaaccatgcaagcgattaaggaactatccctcacaactggcacagtcataatggacgtcgtgcttcccaccacaaaaatcatggctccctccctcctaaagaataaagtctctatcc
>4870
ctgtcaagcgcattgtcgagaacaacgagctcgagatggaaatcatcccaaacaacaaatccatcccagctgacaagaagggcgagtctgatgtctcaatcgttcagctcgaaactgccgtcggagctgccatccgtcatttccacaacgcccacggtgtcaatgtgccccgtagacgtttcttgccagtcaag
>4874
ttacgggctctagttgttgtgcatccggaacttgcaagtatgcaaattcctactattctcaatgtttgtgagatgttttgtgcccacctcaaggtattagtgttggatatcaaggaaacttttgcatgacggatcgttctgtctcaacattgttgcatcagttgtttcatagtggcgcagaatgacagaggggattatggaaagtcaatcattcactttatcgtatctgtacaagtagcactgaatttcaccctca
>4885
ccgccattaatgcatattgtacatcaaatcttccggtgagagaccttgcaattgagcccaacccaaaatatccatgccaataaccgggaggattgagtcgttgtgataatctcgtccattttggta
>4904
acacgacgaggatgatttcccggcacaggaggatgaatccttagggcttctttgagaacagctagtaaatatggtttctcattgacggtaccgatatttatctcttcttccgaggaaaagctacttctgatttcctgtttgagttttg
>4910
tgttgccgggcctgttgcttacggaatgggggaagaagtattcagaggaagatcaagagagattgaaggatagagcattcttgaaacaagtaacggatctcgaagattg
>4912
gactctcaggccaaagcgtccatcttaaactaaccgtacttccagccgcaacaggaccccctgttaaattagctggtttagaacctacgattcctccttcggagtaaccgcc
>4914
atcggtcttagaattcaaagataattctatggatcacaagattttccatgcacatggtattggtgtgaacagtgtttcttgggcaccatcttcgcagccaggtagcttggtgagcgccaatgcgggtggaaaggaggggg
>4915
aggttattggtcttattcatgatatccccacatgtgaggtactttgcaagagaatcgagaaggaggctgtggagactttaaacaaagcttcatctctctttcaaccatcaagcaagctctgattgtatagaagtttcaagtacgtattttaggattagcataatgattg
>4923
atcccgcatctcctactttggaaggccagatcccttcgccttctccgcggcaaaccaaccgcgcttcagtattctcggatatcttgaacccatcgtagcttcaccggaagaggaacaggatctaagaaaatgtttcgtcgatactcatccagatgctaaatactggctaccgggtagtcgtatccaccatagtgaatgggtgcgcttagttgtgcaggagatatactgggtgg
>4924
ttgatggttgtcatttgctctgaagatcacttgagagctgcctggagaatttcacttggtctcggtgttgttcctccattactcttattctatctccgact
>4932
tttcgctacaagtgatttgttcccgttcaatccagatagggtgctcagaagtatacctgcccctttagctgaaccagctatgccaaaagccgatgaggtgaaggtagcgtcttgttggcaagatatagaaccacaaacgcctgtgacgccagtttcagcacaagcctttatttcactgcagaacctgattatccaacacgatgctcatacccccat
>4935
ttgattcttgtcgatctctggacctctacgttgattcttctcgacgtctgggcctctacgttgattcttctcaatatccggacttctgcgttggtttatttcaatctccgga
>4940
gatttgttactcccgcctatacccaccatttctcttcttcctcctatcctccgtataatccgtttcatttcctctctcactactcaaccccggtataaaacaaggataactcttatgtcccgtatcgccattaacttcactatcctctcgtacactagtcaattcgcttccacccacacttg
>4949
atttttatgtcggtattgcgatgctccaagtaagaagcaaggttaatgagccacatcatcgggaccagtaagtttgtt
>4955
tgtagaggggttgaggaagaagttggaacagaggaagaagctgcaggagttggatgaggaggtcgaaaaggcaaagagtgaggtggttaggtgtttgagggaaaatgacaggaggccgttggattgttacaaggaagtggaggctttccgacgggaggtgaggaggttggagactaagtgggtggagggggtcgtcagataagctggggaaacgtccacatgggaggaaatgaggtgtatcatacggggagctaaatggtgggaagagatcaatgaaggtgtctacggatccaccgtgtacagaatacgtctttacagaaataatccatggcgtaggaaaaaaaaaaaaaaaaaa
>4956
taatactacttatcgcactcgtattcaaccctatcaacatctccgccaaactatttctacccccagtaatcctcggaggactcgaagctctattcccagtaggaggacgatgagatacccaatcgtgaaccaataatgaaacatttggattttcgagaaggttttgggttttcttagaggaagggttcgtcgtcattattatggtaggatgaggagaccagggtgtactgggaagataggtgtagtttgccaatcaccatatttcttggcactggccagg
>4961
ttttccgcctcatccacattatcaacaacatcctccgccctcgcatccgcaaccgcaaatacagcttcgggaataatgcattcgagaattaatctcttcggtgtatttgcagtgtccggggtgggaatgtgggg
>4962
taagggaaactacaaagctgtcttttgaactgctatgacatagttttggccaaaataattgtttctggctactggtagcccttacacatgcatgcatctctcagtttggggcagtttcctttaccagattttcatatcgatcttccaaggatgtatgcactatttatgcaataaggcaaagaacag
>4968
ttaacccgattgctttggatcacctccactggaagtattacatattctactgcgtatggttaacttttgagttctttgtcatctggaagttttacatcgagacacgtaacactcctttggaagagatcgtgaagcatttcgatggagacaatgcgatagttggtggtcaagttgcaaccgagaaggcaaaagtcattgcggcggaacatgatcttcagattggtgatgagactgaaggtggcctagatgaga
>4969
tatttctgttgggatgcatggagatgctatagctttagttgtgtattcatgatcttgatgattgtgaatgggtgatccctagtggatgcgccagcctaagccctcatcagggcaagataatgagagatttggccacct
>4973
acatatcgatctctcttaaattcttgaatgctctaccttcctatttatatttcttcaaaatatcatcgatgccatcaatcaacaatacaaagatataattttcaaacatcatgatatcattattgggcttatcgcaggatttgtcggtacaagaagccttatcgggcatctttgcaagtataagtttggcgacttggat
>4984
cgagctgcgttctgatagccctgcaggagtgtctgcaggtgttgccccagcacctcgagcaccagtcaaaaatggaaagaggaagactgtagccattgtagtttctgcagaatcacaaggtgatgacgcagcatccg
>4986
ggaggaatggaataatgatgagggtgtggcggggttgggatatagttatgaggatggagagaataggaagatgtagaggggtaggggagttggatgttggggtgagtgggatggtggaatagggtg
>4987
ccgctactacaaaatgaaggttgattcgccgaagagcgttccttgttcctctacaactgtctcgccatctttgatcttgagaacaagggaatctgttggagggatagcccactgataacaaaagggtctagttccaacaactcctccaacaaccgatttgataaaactggggatgtgggatagaatatca
>4988
acaatcttcttcatgaagttatacggcagaccagaaacccaattcataatccacgccaacattggaaaatgctccgacaagtgcaagatggtgaacatgctgtttacagcttccatgaaatccgacgtaaatccttctttttcacaaaatccataattagtaccaaagccacattccatcactacatccgccgtaaagcacgcgaatacatttccgagatcgagaactctatcagtacctctgtattcggta
>4992
cattgcgggactgggtacatacatacatatacagtcgaatagacttgagctttaatgatgggtgttaagatttgcaatatggccttatggaggggattggttgatgatctttgccggcgtggagaaaagacaagcgataggaaagagaaagggcagatggacacatcatctcttatttcgtgaacgaaggaggatgaaaggcgagcgaacttttttttgcttaagataattggtaatggatgaaggaagaca
>4993
ttggtcttagacgctacaaatgaatcatcttcttggaggacgacacgacgctcagagtgtccgagaagcgtccaggtaatgttgctatccttgagttgctcaacggagatttcaccagtgaaagctccatttggcttatcaaaaacgttttgagctgcgacctcaagtccgggtctcaagtgctcgcgggtaaggagaaggtaaagagcgggtggagcaatgacaacctcggtatttgggtccaactttgcatcgttcaagtatccaacaatcttcttgatgg
>5001
actaatccaaaagaaaaaaaatacaatcaaaatgcattattcaggaacacgggtatttaactaattactaactatcgactaccaactacctcgaattcatatctatttatttct
>5009
tccacctttccacagccttcgtcgtgatacccttagcagccaaagctctatccacagtagcgaccaccgcatcgacagcccttaaacgtttgcgctgtcgtgccttttggaatttggagagccgccatgggatcttccacagaagacccccagacataacattcgtaggtctaaaagctccaa
>5016
aacaagaatcttgatggtctttcttctacctatttccaagtgttatgagctattagaggtgtttaggacgaatgatcaatccagctaaataagtttcatcgtgaaacatacatagttcgagcaatc
>5019
aagggctgcactaccctatcaaagtctgatagtggctattgcactcaatagtgtacagttataggcaataaggataccatacctcttctctcgcaaaaaaaaaaaaaaaa
>5021
aaaaggtctccatcttctggactcaactccttgatagctgatggatcaagcaagcaaacacgagacttattttccgcatatagggtttcgacactttggccatctgctgtgaaacctggcacggctttcaagacgtcgggtatggtcaaggtgggaggtattgacgacaggcaaaactttg
>5024
caggtatctttattggtcaatacttacaagctgttactccaaatctcgctttgggtttggaggctgtctggcaacgagcggcaatgaaccaaggtcccgaaactgcagtctcat
>5025
ccgtatacttgggacaaggaggagtaggggtggaagtaatgctagtagtaccaaggatggccctgttttaagtgatttgagattgcaggctttcacacaagggcattcaagtttatcatgatgattgtggggc
>5031
tgggaacggggaagagtgttgaggaagctatcaaaatggcggagctgatagcagcaaatagtccggatagtgttattgtgagtagagaaggtatcaagatgggctgggaaggagttggtgccgaagaaggaacgagattgatagaacagaattggtacagtaggatggataagggaccgaacatgaaggagggagtgaggagttttgttgagaagaggaaaccgaattgggtacctagtaaattgtgagttttgtatttt
>5032
aggtgcataaaatttcatactcaacataatgcattgacatgtttacacatatttctcatatcattgtgaagcgaagagcatctatttggcgtatcgtattcatcaaacttataatcaagagat
>5036
ttatcccgagaccgggactaactcccgagttacgcaatcgatcttttacgatgttcgggagagggcagaggagtgaattggatgaagaggaggctaaggtactagcggcagatttgagagaggaattgggaagagaaatggaggcgattgggaaggccaaaatttag
>5043
ctcagaagagagtcctgatgttggcaccgaatttggcggaggaaattggtgaggagagggaacagttgagagcgctttttgaggatgccatggggaattgatgtgtgactttttggggga
>5044
atttacgaactaggaaattcaagtgtctttaatggtcgtcctatcaccgatgctactctcttcaccgacgtcccgggtgtcgtgttcgagaaacgcacggatgagaaaactttc
>5047
taccaaaatggacgagattatcacaacgactcaatcctcccggttattgacatggatattttgggttgggctcaattgcaaggtactactcaccggaagatttgatgtacaatatgcattaatggcggttgggacatgtttatacgaaaacatatgaaagggcataaattcaatgctctgagatggctagaatgctaagaattctccctactatgcagatgcaagtcactatt
>5051
gtctctttggttactgtcgaggtaggagatttgtggtggctttcctggctcaactggcactgaccaagaaccatgttgaatacctgcagtaacattgcctggaagagcgtatgactttgtggtcaacaaatccatatctttggctcgagccggcgaatcatatg
>5054
gctgctggaagcttcgatacgaattacacattaacggagacacccaatggaagtggatcatctatgacagatcaaccacttgttgcggcttgtcttactcgatcgaattagttggtgttggttgatggggatgtaaatagcttgataaggctctgtacataagggaatgagtctgtatatattaaactggttgtacataggtaacagtatatgagaggagtatgcaaaaaaaaagatcggcattaaagtttaacacacatctgcacattctaagatgaaggaataaaccttttc
>5056
tgatcaacaacttttcaatggtggatccaccaactccatagtgagtggcctggtcgtccggtgttggataaggcagagggaagaagatcgggtgatgctggaatgaaggtt
>5057
gacaattaacaatccatcgccaactaattgtcaatatgggtcgggttattcgcaaccaaagaaagggccgtggctcgatcttcacagccaacaccagattgaacaaggcaccagctcaattcagaactctcgactatgctgagagacacggttacgtccgtggtgtcgtaaaggacatcatccacgacccaggacgtggtgctcctctcgcaaaggttgtcttccgcg
>5059
ttgtgctgaacatgatatcttggttgttgcatactcaccattaggccgaggattattgaccggtacgattcaaaagccagaagatctccctgagggggaccatcgtaaagactatcctcgattccagaaagagcactttgaagccaacaag
>5062
aaattgtgcgtcccaaaggttgtccttggaaagcggttgcgtgtaagtgatcaaaaacgacttcctccaattgcttgtcaacctcctcggattctctcaagataacatcac
>5064
tacttccattattcttcgccattggaataatattcgcgccaattggtggcgggttattatacgctagtagtgtggtccaagaaattgtactcgattattcgagatgtcatacagatgcgccaatttgtcagaa
>5071
cgaattaatttataatcaatttgaaaataatttgaaaaattggtttatttatttacctctttgtttatcgctagcatacatgagtacagaaattactttacatatcacctccgcatagactgtcgtcatcaataaccacgttcatcatcccactccgaatagcctaaaaaagaaccttcgcacagcataattgcggaatcaaccagacaaaaggcaaaatgcaaagagcagtttcatggctcccatcgtgggataggact
>5073
acattctcgattactccccttaaccacctgtaaacttccaatccggtatacccgcagattgtacgcattgttgagtcgtgaaaatcctgcacgctagcgccccagaggtgccctgtcaatcaccggcacaacgctttccttctcaggctctgctcccacacagattcgtaa
>5076
aacttgccaacttctctgcgccgcggccgaaatctcgctttggtaaacgggtgttacactagtaacgtatccgattccaatccctgtaatcacgcgtgcaaccataaattgcaccctttcataagaactccccattaatacacccccccgt
>5079
gtgataatactgagagcaaatcccatggtgtagtccttgtaggcagcaagaaagaacagtccatagaccaagataccccagattgcgacgtttgctacaatacgtgcaggaaggttatga
>5081
cttgacatattcctcgacagtatcgctcgtttgagctcctagccatgcactaggcccaacttgcgattgccaacagagtctatatgcatgggagtgacctaatctttgcatcacagcatagactgtagcggcaacttcggcgggat
>5083
gcggttattgtatgttgtatgctctatgtatgtatatatggattcttgtttggaaggatgccgagatcgaattattggagggtccacccacgactttatcaaaatcagaagtttagaattagaattggaaatctttcga
>5084
ggagaaaatgatggtgatgcggaatttatactatattgaagatgtaatggatatacgaaaataacttgatacccatgtatttcatcactatttacagatctctatcc
>5088
tcaatcacagtcccaaccacaaaacgtagaagacgaagaagaggaactcgccgcaggaaccgcagcgctcaatgtttcagctggtattacacctaaccgtctccaagtattccgcacaacattaggacaaatgatgaatacatccctcttcgaagacgatagtgccgaggtcaatgctatcattgaggcagttaaccgacgtattggtggagctgcgggaggtagttttgagagggaagaggcaaca
>5091
actccttacactatctctggtgttttgggtagcaactacaaatcgtgggttgatactagctacctttcttaagttagctatgtacaatgctcttttggtgattgaaagcgggtgatggtagtagttatcttctgatgatgtttttagatgtatatagtgtttttctttggggcttgtgttgcttcatgtatatagtttttcggagtttgtgatgcttcatgtatatagtgtatatagtctttttggagcttataatgcttcatgtaaat
>5093
gattgttacggcaggaaatcaatacttgtccatgagagcggacagcagcttggaggagagagaggggaccggatgtgaattcatgttcttcgatttgggcgacctcgaactcagtgagctcattgcgaggcttggcgagaagttcttgtatctttgctgcatccgccatgattaagatgctaatttcgtaga
>5096
tggaaaccattgtaggaagagaaaatacgtcgtggatactgtgaggaagaatggtaatttgaagaggaagagaaaaaggtggacaggtgtatatatgccggcgcttggagtttgaacggggaagaacggagcgattccagatcctctgtcacgaaactgcgaatatttttccattgtgatgatttttatatgtgctgaaaggttgaacg
>5105
gttgatctcaatttgagtagcatccttctccatgaaaatcttgtaaagtttttgaacggtgtccttggcatcctcgatacattgttcactgaagccaatatcagtaacaatctttcgtgcgatatcatcagtaac
>5106
tggcggttagcttttatgtttacgaaagagggaaggggtggttgggtatttaggaccaggatacggataagggggcttcttatagattcgggagaaaagaagggatagattttgaggctttttttg
>5108
gggggaagccaaagtgctacctacaagtgttaattaaagtgcattatacaaaaactataagctacaactcatgcaaggttccacaatgcctatggtttcaacaagtaaaaacattgttttaaatcaacttccacaacccacaagacccttccgtctatatcctctcaccgcatcccttccccgaagtcgacacctttgtcgccacttcctcctcccactatcatctcaaactctcccgctatgcat
>5113
gatagtcttcgattcctcggcacccgcgtcaatggtaattatatcatcatccgagaaaacaccttctcttggaatctttcggttgagtttcaattctagacaaggtgcaaaa
>5114
gctaaattctccaattgatgaggttcgagatcttggcctttgatttcgtccaaaaatgttgattctgtagaactgatgacgacatccgttccgatttctttggcgtaatttgagatgacttcccgtacagaag
>5115
gcgcacagcaaaccatatctattggcttacttgtcacttcgttatacttggcggtttatttggagttaattcctcttcctggaaaggtttctgaggaggttgttcctgtgttaccgttctggatgttggtttcgtttggagcatatcttttggggaagttgggctatggcgttttcacgtttaatgatgtgctgaaggcgc
>5116
gattggtatcgaatatgcgggcgaaatatggtattgtcgattccgatttttacaatttcgacgaaaccggcttcatgatgggtataatatgccctggaatggttgtaactagtgctgaacgaaatggcaaaagcaaggcaatacaatcaggcattcgagagtgggctacagcaattatatgtggcaatggagaggg
>5117
actggagtagtataccggtttgggaaatgaatttgcgaaaaagactatggtttggggttttcatcatggataaatgggcatctttgaatgccggtatgcccagtcatattcatgctgatgattttgacgtccttccatttggggataacgaccttaaagcatctacacccgattctcatcaacacattacggattcagaaccagattcagaacactttcggctg
>5122
ggcgctttgctttttaccgcatgttggacaagatactattaccacggaagatttgagctttagagagtatttggagagtaagggatgggatactaatcaaatgggattgagaaaggcggacaatcttgaggaggctgcgggtagacgtgaagttggagag
>5123
taaagtaggattgatttgggctggcatccatgtctgagctttcaggacttctaatttggatttagtccttttggctctatttttctgattatccttgctggattaccggctgcaacgtggaaatccggaacatcttttgtcacgacacttccagcaccgatggtacaacctcgaccgatggttactcctgggcacactgtgacgctacctccaaaccaacagtcttcgccaacggttatgggcgccccaagctctgggccattggtaccatcacgaacgaaagggtctaatggatgcgtggcagcgtagaacgaacagcttggaccgatcagagtacgagctcctattgtgatcagacaggtgtcgagaaatacgcaattgaagttgatgtaaactcctttgccgagcctgagatttattccat
>5130
tgtgaatcgttgaagcaaccacaactcccaaatcaatacttaccgtaccacccgataataattccttgtgcttcatacggttactgagaagagataggtacctgtctttatttacaatcaaaatctgcaaaccaatctcttggccg
>5131
tcactcattcctgtcgttatgtccggtatcattgccgtctactctctcgtcatcgccgttctgatagcaggagatattggacctcctcctggccaaagttacagcttattcaacggattcatgcatctggcgtgcggtttgtcagtcgggttgacgg
>5137
tttttcaagaaagaaaagtacagatcatttgggtatcaaccaataacttcatatgcagcacaaattccacccattttaccatgtcccatatcctgtctatcattgaagagagccagctctcaaaaacgaaaccaggaatcaatgcgaccattcccacatcgccaacacccgatgttgtgtcttttcctttcatgcaaacctcctcaaggccctggtattgctgttctcaccctgatggaaagagcagaaaagtattttccacaagctcctcctattcatacacaccatgaaggatagtattgataaggcactgaatatggcggatgtgtcggatatgtctgtataggactaggacatcgaggagcgtaatcatacatgaaagcttcctcattatgataatcgatatactcttgttcaggtcgaatgggacaatccatgtgagcaagact
>5138
gtgacaagtccagcttcaacgttttgaccttcctccaatgcgttgtatttagcattagcgactgcctttgtgaaatcttcttgactaatagaaccttcagaaattgccttgagggctttgacagcctcaatggcagccaatctgacagccttcgcagaaccattgaattgaagtaccaaaagtccagcatcagagtaagcaaagttagtggccgtagcgctggctcctgggaatgaagatgcag
>5139
ttatcgagggagagtagcgaagtggaggatttgaaaacggaggattgggtgtcgaatgtgccagttagggcgaggttttcgaggggggaagatgaggaagacgaggaggggaggagatcaacgggtggttcgtaagatacgagagaggcggagagcgtggaggggttgtaggatatggttgctagtgggtaggcggagtcggagacgagaggttggatgtaaattgttgctgtgtctgtttcttcggttatggctccggcaatggggaggatgtatgcg
>5143
tatgggattttgggctactggcatacaatgggaagggaaagggaggcataaattttggattttcttcagttttgatatcaaatctcttatttcattctattttattttgattttcctttgatgtatgtatgaatcggggctgagtatgtgatgcgatgcactgcactgcactgcactgcactgcagaaa
>5156
ttaaccactctctcaataccatccaaacccattttcaaagtctccatagttggaccataagaaaatcgtacaaaatggtgacaaggactatcgaacagatctcttctcttacttgggttcaagtcgaaaaagataccaggtacaacgatgacacgctcctcaagacatgcttggaaaaagttgagaccatcagagatcgcggctgggagtccttcgagatccaaccacaagtagaaagtactgtcaggcactt
>5162
atatcatctcaataccaataccaatctctatctcaaaagaatgttcacgcatccatccatccatgattccatatactcgatacctatatacatatatcatttccttctttgaatttatatttattcatctactcatctacacaatcattcaacaccctacatacaccctacatacaccctatatacaccctacatacactctacata
>5166
agataatggcggtgtacccatcctcttcttgcgagacttggaatcagccaatcgattgattgatggatatggccttcccaaatcgtccctcccttctctgccatttaatccagctcgaaatattgtaggatcaagctcattatgtaacctaacattgttgcccatctctcgaataattggatca
>5171
cagcaagccaccgtcttcaaagcaatttcacccgtctccagcaaccaccactcgtcgagggttccaaatttcggctattctcgacaagcgacactgtcactctttcatcgtgtcctaacacttgaagagcgcataacaatcataagtaccatctgcctcaatcgcacaccaccaacccggaattccaccatccgtaccaccaactccatagtgacctcccgcatagtcgaagcta
>5175
aagtctaaatcgacaaccaaattacgtgtgttcaacgatgaagcatctattgccccgctagaaccccaaacgcctcgaacaaggcatttattagatattgtcaactctagagatgttggcatgatcagaggcctgtgtggtgtaggtcctaagaaggctagagatgtggttgagtttctggagctacagaatgaggacgatggtggtcagattaagacattacagcagctcagagcaatcccggg
>5180
gcaggatattagaagggaacaggttttccaacgggaacgtgaagccgaattccgcgaccaatccgaatcaaccaacgcccgtgtcgtccgctggacgctcatccaacttgtcgttttaggagttacatgtgcatggcaactctcacatctccgctcatttttcatt
>5182
tgaaaatcaaggttcgtaatgtgaaggccaatacaatagatcttctgtatattgagacttgagatcctgatgctgccaacaaatggcttatctgatgttcttatcaactt
>5186
aagccaccgtgacaattcccgtgaacgcccctccagcaccaccaccatctccgactacttcatcaccgtttcctgcagctccgcctccacctccacctccatcttcacctcaaactcccgccaagaaggcatcctcctcaa
>5187
actcatttggaagatatcgtggattcggatcttgatactgtaaaagtatggtcgattaccgatacgaagtttaccaaattaccagaaggcatgccagcctacactctaattgcaactcaaacgccaccacacgatcctaattcccacgcctcggct
>5195
aaaaatttcaatcctatgtcctttatactcgaaccatcctcagaagcctgccgcgaacgcaaagccaagaaccaacgctcgcaacctcaaccacaaccacaagatcaacaacttcaaacacaagctcaacctcaaaccaatcaacaaaatatgtcaatgcaacagcaacgaaatggagggcaattagctcacaatttccaaccacaattccaacaagcaaaacaacccg
>5199
cgttaggtagctccaaaaatggatgaaatgtcaattcttttgtcttgacagtttgcttgaccagaaccccaacttcttcttcctttgcaggttcaggtgtgtttcttctgccaacatgattgctaacatgattgacct
>5201
gaatttatgggcccatcaaagattggcagcattgttacgggtgcaaaggatgaagcggacgctgtaaggaagatcaaattgaatgaggatagtttccaaagacctctgactgtggattggagcaatggaagaacagtggctggagacaatgaatctgagatattgaagatgctcaatgctctacctaaaaagtagtctttgcaccgttgcactgtacaccatttc
>5208
tcttgcaacacaagaagattggcaaccgtgtcaggtgctaccttcttgagtgtagtcacactcgttcccttgttgacttggacttggaggttatgcttcttaggctttccggtagtcatgccctgcatatccaaacgaaagtttctgtccttatagatagttgtctccgttgtagaaaagccaatcaacttcgagtctggaatatcatcaatgaagtcttcaactctcttggtgtttttgcccatattg
>5210
ttggacgggaatacaccctcctttccagtcttttcattcttgcccatccaccagtcgtcattcatatattcataaataatgatgatgtctccaacatcgaagttgcagtcttcgggttcagtgtaacggtaaagagcggtcgcacgtccgatttctggtcgagcaggtggttgagttggtccgcgaggagggagatttggagttgattggtatgatggtggagggttgtcgctattgacgttcaa
>5211
ttttccatctccatcccaccactaatatccttttttcttcttgttgactcactccatacaccaaagcctgcctccaatgtacaaaagtgacttcataaacccgtcctcctccagattactagcaccaagagtggacgtcgtaaatacaataacataaaaagagaagagaaaagtcatgtgcaacacaaagtattgtgagagacgtgacatgtatgatacgcattaaaagcgagatcatagtaacaagaacccctt
>5228
tacaagcgtccctgctcttgtcacaaaagaagagcttgcgaaagccgctgaaggtacatcacctgaaggccaaactatctataaagaaattcaggatttattgaaggaccgagatggcacaaatacgactgttaagcctccaaaatctcttgcgaaactcctggcgactgtcccgcatatttccttgatgaaccatcacgtctctccacaatccttggctga
>5239
tgattcaacttcaatccgcttcgggattatcttggattgaagttcaatatctcaattccgccagtcaagctttacaaacttgccgtcaaactcttaaatggacctacgcctttgccttctatcttcaacgtaataatcttacggaaatgttcgaggacaatcaaagggatcttgagatggccgttgaggctttgtcggaaatgtttgagaaaccagttcaggaacttgcag
>5243
agcctgatccaaatgctgcaaacaactcatccttcgatgacagcgcagagcttcaaagtctcaccaacaagctcccatcaccaaaatcaatggctggattgagactatcgccagttgagtttgaaaaggatgatgattcaaaccaccacattgatttcatcacagctgccagcaacttgcgtgccgaaaattacaaaa
>5248
tcctcctcaatagccataacaacttctaccgtgtccaggctgtctaacccaagatcattcgagaagtgcgctgttgctgaaagcttcgttgggtcggaaaccttgtcgaagttgtttagtaaagacagg
>5251
tgaagactgagctcggtcaattgagaactcagaagattgctggaggatctgctgctaagctcaccaagatccacgacgtccgaaagtcaattgccaaggtcctcacagtcattaacgccaaccaacgcgcacaactccgtctcttctacaagggaaagaaataccttcctctcgatccccgatcaaagcaaactcgtgctatccgtagacgccttagcaagcacgagaaggagttgcagttggagaagaccaagaagagatcgatgcacttcccacaaagaaaattcgccgtcaaggcggaagcttagattttctggaagtaggtgtttatgattgtgaggatggctggcatggtgccttttgcctggtttgttttcgcacgggtcacggtgtatcatcgaaaatagcatggctggtaaaaaagcctttccaataaatcaaacgaattgagcaaaaacaaaccaaaaggttcctttcgatttggtgtgatat
>5253
gcaaacgagatgagaagagcaaatttccagctagaaaccctgaaataatggccagagcactcgacccatacccaaatgccacactccgatggaaaaggaagatggtaatacaggaggtcaagaaacgaggacgtttgacaaaggaacaaacattgaagagaacggaaagggtgctattatcaaagagtcatgatttcaagacctcggtgaagaaattggttcctttggctaaacagattgccggcaagacagtggaggatgcgatcattcagatgagattctcgaagaagaaggttgcaaaggatgtcaaggagcatttggagcatgcaaggaacgaggccattgtgaagaggggtatgggattaggaaagattgaaaggaagtcaactgaaaatttcaagacgcggtatattgtgactaaggatggaaagagggtcaagg
>5256
atcgagtcatttgcaaagaaatatcagaaagtcagagtggtaaccgcatttattgaccagggtcttgatgaaaagaattacattgtccctggtcttggagattttggtgatagattctataccatgtagaaaagccaattttcaatatcctcttaata
>5259
ggagtacgagtttcctcgtgtgggtaaattggccagccggcaatgtggacctgttctccctcggagacattcattgccttcaaaaatgggttcatgctctcc
>5262
ctagtgggtcatccgatataacggttggaagttcaaatggaggtggtagcactgtacccactacctcagctcctgcttcttcacctacatcatcacctggtggcacctgcggtgctttatacagtcaatgtgg
>5264
gaatagtgatcttgcggctttcttgcttcttagcctttggaacgatgatgctaagaataccattcttcatgctagccttaacttcatcctggttgacgcgaactgggaagctgaatgatcgagagaattcacca
>5265
tcggaggggattgcgttggtgtggtggtttgttggcttccttcctacctatctaactaactaaactcctctcggttcgggaagaaaagacgcaaaacgcaagaaatagactaggttcaacgggaaaccctggatttagaacattaccatattggcgg
>5269
caagtgttgttccttgcttcccttatccttgttcctcatggactttctgcttctgttaataaaattgttcctcatcttcctcctgatcttgttcatcatcttcatcgtatttttcatcattttgctcctcataatccatcaccacctgataataaaattgatccactttatgcatcttcaccccgtccttacaaactaccaactgattctaagccaccatatcatagaaaaatactcttccaaagtccaaattatctttcgtcaacaaattcaaccttggcatccaagtatgacaattcactgaatgcaagcttaacaatttgtttcacag
>5273
ggtacaaacctcttgacggaactagaggcggcagcggcatgaaccaggtttacttgagcatcgctatgttcctgagaaacaatacagagtgcggagatcacagtgtggattttgtgctcatcaagaacttttgatatagatgagacatcagaatagtcgattttaatgacttccacattgttcttcgcagcaaattccgaattatcatttctacttagcaaaataaattcatgctgactttgttccctgagtgcgtcgacgatggcatatccaaccccg
>5276
agcggcgttcgctctccacgagcttatctctttgttccgcactcgaataatagaacccagagttaatttcagatttctcgtactccaaactgacgttcaagctgagaataaatgcgttctcgacc
>5277
gaattgcatgagctgcatcaccaaggataaccacacgtcgattttgagatacccagttatcgagcttgggcacaatataaaatggccaaacattaatcttgtcatgggaaatcttgg
>5279
aaactaaacgagagaccaatttgtaggcgacgtaattgtccatttgcgcaggtagtctccacgcaggatttcaagatattggcaatttttgcatgagaatagctgttgatttgaatcgtgaggtccagcgtgtggacatactggaaagctggtggtggtttgatgaatgtgtagcccaagaatcggataccatagttgctgatcgacgtccgataaggtaggaaacaatagagttcgttcaagacttctcgatagatcatttgatttgtgtgaag
>5287
agcgctatgactagaatgatggcatcaatagggtagacggcacacgaaaaaatggttcgtctcgaggcaacaagggcaactgaactgaccgggacgggagggataatagaagggatattcggagttcaattttggcatttctcatactacagtagctagcaattccatcctctaaatgagtac
>5289
ctggcgcggtgaaggtttcggcccgtggtaaactcgtagttatacttgttaccccgctatcttgagtaacgatgggtgcttcatctgtaacctccctcgcaggttcgt
>5291
aggatacgatacttgaagcatggttcttgctgcggcagcttcatcaccacacataatgtccttgatgaccatgccatcgtcacccttttcttcggaacgcagaattggtcggccgacaatagatggatattgaaactcggggaaattctgagctgcatatccgactttcaggaaaccagttcctcca
>5294
ttgggttcattggcttcatcagatttgcgagacctcgaagaattaggcttgcttcccaaagaagctttcgaagatgcacagaatgataaagaaatcatcgagtcagttataccacataccgagaacaacaatggaggaggagaaggtataccatggtttgagacaatggttgaaggaagtcgattgggcaaaatgaggactagtagaggtagaag
>5295
ttgggtttcttcgtaggtcagagaaagactggtaccgcataggaagggaatatcaattaaatggaatggaatagattggataatgggattttggagtc
>5297
tctggatctaaacgtttgtaaagaccaggagttctggtctgtttacctgcaagagtccaaattccggtatttgagctataaattttgcccagagcccatgggcgaaccgggtgatgtttttcgtacacggctggcgttgcccattcattgattggcttcgagaacctgaagatagaagttg
>5300
ttcccgccattcaatcccgtagcagtaacatggccgtgtatcaactaggaatgattggtttctcaggctctagtgcacggttccagagcctcagcgattttgagaaggagcaagatgatttgcaagcgcagattgaccgagacaatttaaatgcaaaatttacaacgtctcaaagtgtctcaccggccaatagaagggctaagattac
>5305
cagataatcgagaaacaatgtaatgagcgatcctggatcccaatgggtttccaccaaaggtagttccgtgatcaccaaccttgatcttttccgttacatttttgttgacaattgttgctccaatggggaaacaaaaccaatactccagagtaaagacagacaagagaagtccgaaagcaaacatgatacctgctccgacttccctgtaaaagcaacttttccgtgccactcgtccgaacatcatatcccttttgtccatcccaaactgcataaccg
>5316
tctctaagaattgcaatttcgtcagctttggtttgagtaagagctctgatctctgatgctgttcgtttgtgacctggacttggacttggatattgatatgctggagcttttg
>5322
ggaggccaacgcggcatcgatggcagaggctgcttcatcaccatcatcttaaaaatggaaaatgacacttttgacggccaaggatgtggacaggaaagagctgtgcgatgaatgaatggcagcgcggacttgtacatttgtagcatttgagactatgggactaagacaata
>5324
tgagccgtgacatcgatattttgattttgtgttggtaaatcccctacaaaagcactatcgtgtgttccaatctgggatatattcgaccattttcgatcacata
>5328
aatccggattcaatatcgttttcgaaggaatgagggagagcatgataaggtgtgtacatgaatctcgggagacgctcgagaagatgttcggggatgtagggagaccagcgatctcgggttatgaatgcgatagtagagataacgaggaatatgaagacggttgtataaagtacgtaggccattttgaccttgggtgtagtatggtggttcaacctcgtacttggttgcttagggatggttcttagtgttg
>5332
tgaaggaacaagagggaaattgggcgtagtaaaactggcatatgttgcgtgtcaagtgatagctttggcgttaggaatatggaagatcaatggaatgggtttattgccgactacaagatcggattggttggcatgggaaacagcaagagatcctctagagcgagctataccagcattttgaggtatttgatttgcaaca
>5337
tcagactcaaatttgttgtgtccatccaaacctggttctgatccagtcaaaactggagaataagatgtccgtgaggtagcatcacatccaatggacagtttctcggtaacaatatcaccatctgataatgtaaggccgagaacagc
>5340
tctttaatgtcaaggacaaggtagttcttgttacaggtggagcaaagggagttgggcgcatgatatcagaaggcttcgtcacgaatggagctaaagtctacatctcatcccgcgatgccaa
>5342
attctctgcgtaatgagatctaatcttgcagctacgttatcggttgagggagccattttgatgaaaaagtatctaaagtatctaaagaatcaatagaaaaccaattgtta
>5343
aagctactaagggaaggcgagcaagatccggataagagcccaacgataaaacttctggattttttcacggagaagtatgataatgatagacccgaacgacagggactcgcatttcaaacagaaaaaaccggcgaaaaatctgtggctattaaaaatggatatgatattgt
>5344
ttacaattgtcctcttcgatctcttggatttccccatcccacaggttttccctaggagcccttcatcactcttcgttcatctagttcgtcaaactctttcccgatctctcagcctccaactctctctcggcctgttggtaatacttggatgtatctactccgtgctggttgtgatttaccaagttgaaccaaggcatcacatgcatccagactcctgcgtatctcgagttcctcgatgcgacaccctgaatgtatggtgtagtggtgctttcaccgtacaaagactctcccttcttaaccttgctaaccatttctctcatgtccatttcttgctcacgcttgttttccgtgaaaccgtagaagcgcagtatagaacgttgataaaacatgaagaacccagccccaacaccaataacccccgacagccgcatgataggagcaaatcctccctttcc
>5348
attagaaaattatggcggaggtcctctcgacgctaaattggaacgactcagtaactcgaaatcacattcagacgcagacaaggacggattacgtgtagagctaggcggtggattcatcggacgagggaagaataagagaccccaaaaggctattgtagaattcatttgcgatgcgaaccgaactgggttggaaaacttgt
>5354
ttcatattttcttttcccttatatcctatataattatcctgtgtattgtttcagatcagaaagaaagatggccgtcgctccagcaaatctttcctattcacgtcttcgacagcgtcagcgtaaagctgctccaccagctttatcactcggagctctacaaattcgaacacctcgtcgacgagtaaatcatcatccaaaagtcgaatctgtttcgccgacaaacatgtcaaggga
>5357
agatgcgcgaaaggtatcaactgcggaggctaagtcatatgctgaggaagagggattattgttcttcgaaacttctgcgaagcttggcacaaatgtaacggaggttttcacggcaatcgcaaatgccatcccagagacatctc
>5358
cctcataaaacttctccacatccaacacctgtctccccttccaatccgtcataatatgctgaccctgcgtcctagctctattctgataccaacccggcaaggccctcaaccaagtcaacgagacgccaaaaccaggataaataccctgaccactcttccc
>5363
ccccttctggaaaatcatctttgtcatcgtcgtcaattgaagctccatcagatggctgatcggagtcattttgtgcaatccccgtctcaaggttgttattaaagtcgattgtgcttagcttgtggttgtcgagattttccgaattatgtaaattcaagtttaccccggatttttccaaattttcgattcgagaccgatcgtttgcagtag
>5370
tatgattgtgaaggattacgatggtgtacagttgggcaacgaaatgacaaccgagttcatcaatgatatgctggaacgtttcaagaacggcaagaaaatacatcagaaatatgtttatcaaattgttatggcggtacaaaagattgtatatgatgaaccaacgatggtggaaatggagattgagagtg
>5375
cctgtctcagttgacaaaaatcgcaggcgagacaacttccatttaaccacttaacaccggcataatcaccaatcttcacatcttcaacaagataatcatctttgtccacaaagtt
>5378
gtgtgaggagaagacttacgattgttatgccaatttagcgcttttgaaactttatcaattcaacccccacctcaccaaagacgaaaccataacgaacatcctcgtcaaatcccttaccgtcttcccctccccagacttcagcctcgctcttcatctcctcccaccccatatcctcacacctatctcttcct
>5381
gaacttcttagccaattgtaatcttgtccatttctctggttcctcagcccttaatcttctgatctctgccacatccttttcactcaaatgatgtctctcatacttcaattgtttc
>5386
aactacactacttactttttcattatcaacgagtatgctagtatcatggccgtgacgttaacaatggcagagattctcacaactatggtggtggctaccggatgcc
>5394
agggattggagagacggaggcggagaggattttgccgggaaataagaaggtagcggatgttatgtttaaagatattgataggaaaagatggaaggattttttagtagaggatgagacttgactagactagtagtatataaaactctctatctctcgtttatttctttcgcagcatgtagagattacggatgttgatttctggatctggttgcttattttttt
>5405
attttcctattttttcgaaactgcatacgatgtaactacttctacatttcccacatgtgcacttgatcgccctgggggatctaatggagatggactcttgccgctgataaaccattatttggatgttgatatacttggtattctcatacctgacagatcagcagctgcaacgacgaacgcagcgacaggtgtaggtagcataggagcgcaagccgatctctgcacaacaacctggggt
>5408
gcagcagaagatgataggagtagtgatccaagttttatatgggcgttcgagattaggttcgcggacgcgaaggacgattaatcctaggactgtgaagaagtagaatgtatatccggcaactccgtaaaaggttactagagtaccgaattcaccgacggcgacatagatggctgtta
>5415
gaagataactgcatcttcaacaatcgtccccaaagatccaatgagccatggagtattgacaatgaggtattctctctccagagaatggaaaaggatgccagcaccatatgtaagattgcccattaatgaaaggaggaagaa
>5416
ttacgcgaaagagacacaggaggcgctgattttgccgagtttgattctgatgttgcttttacatcgccatgcgttccagaaaaagaaaacgacttcgcttccgccgtttgtgtatctctcacttggggaggagtagataaggtgctagaag
>5418
gttgttgcgcaagatattcattccgagcaccttgctacatgatatgcaaagtgacccttttaatgctccaaatacatatcatgaatgtaagaaaaggtgaccaccacaaatttccatccatttattcctcaacaatgttacccttctccgagacgtacaaaccatccaagaactttcg
>5419
gaattgggaggagcagcattgattgtttgcacggctccaaacccaaagtctatttctcctttgaccgctggattggcatcaggtggaaagttgctcatcttggctccctgtggtaacgtggagatcaatacggtggatctcattatgagagcggcgtcagtctgtggtttcccatctggtcatgccttgg
>5427
ccaaacgccctagccaatttctccgcaccctcctccgcattcaacccctcaacatcaatccccttactcctacacagcctcccaaactccaccacattcggcgtcaagatacactccctatatccctgg
>5428
aaccatatgcacagggtaattgccgaccttcagaaaagcccgcctataaattcaacaccctcacctccgcctcctgaagctatgcctacgcgggcacctacggaatttactgctgataag
>5440
gaagtcatcgctagaaatgcgctagcacaggaggaatcggaagaatataatggagattactcggatccaatcaacatccatatcgagaatgatagagacggctgtgcttgttaa
>5441
gatcgcaacagtcgcatgtgcccccttagctgacaaaattggtcgaaaggcatgtcttctcctctctataacagggatgggcactatgtctcttgttttggccctttctctacggtgggagaccaaggttctctctgcaatatccgtcatcctattcgtgactttcttcgcaacaggactcgatcctgt
>5446
aattacataatccatctatggcttaacagcatgaatggcagcagccaatctcttaacatttgctgtagtgataccagcgaccgagattctaccatccttagtagcatatacagagtgctccttagccaacttatccatttgctcaggagtca
>5451
ctcgacgtaatgtttcgtcatccaatatacctcccgtgtttgtagttgtggttgtggttccattcgtgctcgagactccattagatcctgactggccattcgttggtgccgttgcagctgctggtgttcgatccattacaacctcaccacctacaatccttccagtagtaaatgttcccccccgt
>5457
ttgagttttccaggcttccaacattacttcaatttcccttctggcgtcatccacaatgtcgtccatatttatatcgatcttgtcccttccaaacggatcctcgtgcc
>5461
ctcagtgtacacgacaacagccttctataaagtacacggagaatttcgagatgctcaatcgaccagtaggacgaaatgagagaaactttaatcatgtagtaacagcatactaaagtaaacgccgatgaagtagaattctcaattcagaagcttcggaaatcatattctctttgatctgtggtcgtcgtcaataatgaagatatccccccat
>5463
aggacaagttggttaagcataatcaaccacattatggagcggaggttgatcaagctgcttcattattcacaccaatcccaaagcgtgttatgaatggtagcgaagatggagacgtcttacccgcagcagttttatctggtgctcctgtcgagttgcaagctcggacagttcgcatctattgacctgctaaaactgccacacaatctggtgactggcacggtcatcactggcgcatggactgggatattttgtctaagggtcaccgttgggaaaatcctcttatgggttggcaatcatccgccgattttatgcaaggcacacacg
>5466
ccgagattactacccaaattccaggagtgaatggcaatatcagaaagagcaaacaaacaagatggaaccgagttttgagaagtcttggtttgtcaaagagagccactaatatcaatgagaacttccctttcagtgtagccattccggctggaacaacttgtaccggcacaatagcaggccagtccaacgtctgtatggttaaaattgtgaacccgtcaaatgcaggacctttcggtggatgcgttgctgttcagcaatcaac
>5467
tctgagcgtactccattgatcaggttcatgggcaagagatcaattccttcttccatcgatcactctgctcgaccacacccagcatccccaagccacgaacttccagcaggctttgctgaggctcaaaagtcttcctccttttcttcctacagacagaaggcccaacagcatggtccactcggtcgcggtgccagtaacgacggcaccatcggttctctctccggtagagctttaggctccgtcgctccaaacaagggtgaatacttcgatcgcaacgaattacctgcacgtttccgccgcattccaattgaccttgccgagattgatgcaatcgaaaccggtggtgctacagttgtctgctaagtttgaactttgagaagaagaagagaaaactctattgtacaattatggctcgctacggaaaagtgatggattaaggcaggatatacccattaaaacga
>5468
ttattactagatacatgtatgtacctcgggatttgagggtacattccgcatttttatgtcggtattgcgatgctccaagtaagaagcaaggttaatga
>5474
ggcccaaagattatacttatcaattctatccgtggccttcaaagcccaaatggcactttccctatcatgatgtctgccaaaagcatccgccagtgttttcccattaataagtacctcccctgtgccctcaaccaagtacgctctcgccacagatgatttcctccttccaactcctagtgcccgcccaaatgaatcaatgggtataggttttgcgagattctcgtgtgga
>5478
tttttttttttttttttttttttttttgcaataatttacgacttctttgaactatctgaagatcccttagaggtataattattagagcatcacaactcgggagtatcggcaaaac
>5488
taccgtgagtggggtggaatgctagcgcattgaccggatatacaatatcggtgccatcgcccgctgcatcgggttgacgatgacatttgaaagcgtatttgcgggcttgagaatcgggtgagggatcaaaccattccaccgcgaca
>5493
atgtcttcagcagatccaagaagctacagcgtcaatgcaataaagcaaccacactatacatgcaataacttgtaaacaaatccgctccggtaagcacaaccatgatcaacccaacagggaagaccatagcagagatggtacgaat
>5497
cagggcttttggacctggtgggtggggtttggcaccaagaggagaaacaattgttacgcagaagagtatcacaagagaatatgctctcgtggctcatggacgattggtatccgtggctcgtggtgaacaagactatttcgcccccgaaggtattccgaccgcgacagaaggatgcaaatcgaac
>5498
aaggattgaagaacaccgcatgttgattatatcgcggattactcggacagttaatacctgttggtgggagtcaagtaagatttatggttacgttctgtacgaggtgatgccgtggacatttagagagcattgtactttttcggcattaggtttggagtttattatcgttacggcgagaggtttctggagcatattttggaggatagcatgtaattgctgcatctatttattgataatgagcttatctctacg
>5504
atatggggttatttggtaagacattccgttcggcatgaggtgttgcggaaatttggaggtagagtctaagtggataaacgaaattagatgcatgtagagagagatattactttatagaagtctgtctagaatagaacatactatcttctgatgag
>5509
tctatggtgcgcgcattgtgtacacgggtgatttttaaattcggtgcagaaaattcggtggaaacaagagcttcctgtatcatatcaggcaattgagcgaatattcgttcattatgcgaattaacattgataatcgaaggcgctttattgcgacttgtgactaggatttcttcttcgttgttggaggtactcatattggcttttgctagttatacttcctgtgtttggattaaactgtcgaccttactcttggtaccg
>5512
ctctcttactacctaccatctcccctctacaaacggaccaattgagacgataaaatccgcaaatatgatttcgagtcgaactcttctccgggctcctagggtcgccaccccaagggtctttacccaagcggtccgaa
>5513
actcaagttcttcaattgacttggagtccaacaccaattttccaacatttgacttggagcttcgacgaaatctctaacggtattcgtaccatggaaacgagagtaccgagtacgaccagataaatcatggataccatgtcccaattcatgaaagagagtaacaacctcatcatgttttaagagcgatggtttcttatcagttggtttggagaaattgcaaacaagtgctgtggctggatatcttcttgtaccatttggata
>5514
tatctggaggtctttggcttcttgataccgttacggtgagccttcttcgactggttatgttgggacgagttcttggatttcgccattgcgactgttgttaat
>5525
tctcattcaagtgtatgatgaaaaatttccttaaccaccttggacgtttacatccctgatacacacaccatagctacaacaagcgcttggatctaaagttcctctgaggacgagatctcttgttgcgtcgttgcaaggc
>5529
gtcatggatgccttatctctttggtggactgtgggcattgattctcttcggattcatggctatgttcttcccaggcaacagtactgtcgagttgatttattccggtatcaccgccgttatattttccggctac
>5531
acaaattttgcacctgtgggaagaacatactgggcttcgtgggttaagatcgttagttcatgggtatgctacggcatctatacatggaccctgatcgcacctgtggtattgccagatcgattcgatttttagatacggatacttcactttggtttttgttgttgggcgggtctcattgataaat
>5540
gcttcggcgagacggatggcgtgttttttgatggaaggaatgtcgagatcttccgtctcgggatcgaagaatgtcatagttggagcgtagataccatccttgagaggtcgaagggttgcatgaccattgctaccgttggttgccatagttgtgatttttagtgggtgaagatgtgtaggaagtgggagtttggtgtagaacacaaaaaattgtgaatttagatgtagaagaaaagatgtgtccccccc
>5543
aaacacgattcagttatctctggaatctcttggaactaactggtcaatacccccataatgcaattcaaatcccgaataacagaaatagcgattcgtccacccagcatatcaa
>5544
atacaatggcttgttggctagataaatagcttctgataggaatttgggaaaggaacggatggacggatggacggaaacggattatgacatgaaatgatatctttagtagatagcttagctatactttacaatctcaac
>5547
ctcgattgttaatttcttctctatacaacctcctttcttcgaatcagagttcattactccccgtggcggtcttcgctcgtctcccagctcttctacaaaatctgaatggacgccacctcacagacgaagatcttttagaggatctcaagaagctgagcgaaatgttagatgagcacacaaagactcaaactactttcgatgagtatgctgcagaggtaaactctggtcatct
>5548
tatgatcacgaagttcataaatgatctcatccatctcaaatgcagcaaggatcgtctcgatcaaaactgttcctcgaatagttcctcttgggatggcgatgaaatcttgagagagattgaatacatcattccataaacgagcttcaaggtgagattccaattttgggaggtagaaatacggtccaagtccactactgatcaattccttagcattgt
>5549
gttatccaaaagtacatgattcataattgtttattccgcaaacagtaatccagaaccccacgaggatagtccaaaacaaacttttcttgttgaggtcatttttataatcctctttacattgaaaaattacatatttacaactcggactttccagttgccttctcgatgaatcttctcaggatgttggtcttgcttgtgaactcatccaacttctctggtgccaaacctcccttcttgataataccatccaatctagcgagctccttggcggcgta
>5551
atgagtatggaggatcactcaatttacaccattttaacgaatgtccaatcagattgttttagaattttaccaatacggagtacataccgaggtagaggaaggttgtttataaagtaagcttcttggtttcaggtttgtg
>5552
gattatgacgattccgagacgattgaagaagctaaggaaggttatggacgtcttttaatcaacacaatggtgtatattattggcgacaaatacgatatccaaggcctcaaaaccctcgcaaaaagagagtatgaggcagccatagat
>5554
atccagtgctataatccaagatcgacgaacaccacggttcattaaacgtgatccaattcttgaccttcggcaacgcctcaaaaagcacacgagcatagcgcgcataatctttcacaaactcctctttattcaataatcccccatatcgtttatccaatgcatcgggtaaatcccaatgaaacaaagtaacaaacggagtaattccctcgtctagcaatccatccaccaagttagaataataagcaatacccttctcattaacgggat
>5555
aacgctatttgatgaagagtggcaaagccacatgagggatgttcatggagtttatctgatatggcccgaaacctggatgaagagggtagaggtgttagatttagaaggggtaggcggaaggattga
>5556
ttctatcttcttagttatgtcatttataacctctttgtccatccattgaaatcattcccaggaccgaaactatgggcagcttctagaattcccatgacttactacagggtcacggggaaacttccaatgaagataaaagaactcca
>5557
gacgattcaaaaacgagagctaatgctcattcgagaagaagagaaattggcaagaaattaaggttaagcgaatattaggttatgatacggagtactggttatggatggttgggaatataccgatagataagagggaatagcgtgggcggaggacttttttggattttag
>5558
gacaatatttcgattaccgccaacgaccaaaagaattcttcaattctcactcacccaccgtcaagatgtctcaatacgtttccgctgatttgatctgggaggttaccagatcccagaacgctttcttggtcaagcgcacaactggtggtggaagcacattctcaagagaccctttgaacttgaccaacaagcactccagaaagtatgctggtttcgtc
>5559
gcatcctacattgatcaaagtatcaacatctgcaaggaagttcaagcttctttgccaaagagcgacaacaagctcaaggacttcaagtccaaggttgccggtggtgaggttgagaagatcaacgagttgagaaaggagattgcgtcctgggctagcagcttccctctcccagttgagggatggagagagtagatgtttgattacttggcatttgtttttggtgtttaaggttagggtgtgggcaagaaaaagcaaatagggttcatcatttgcaggcgctacttcttttgactgattcaacgtcgtcatgatataccagggagtggcaagggattatgaataaaatttagaggtcgaattcaatagaccacattagatacctaggtagtaaatcaa
>5560
atcgtagtggagacaggaagagctatgctcaagcctgccatgacagcgacgacagtaaaggtggagataagtgagaagtgcatgtttttggcgtgaaata
>5562
tcgaactcgatgatgaaaacgttgttgacatctggagctgcagtagtaggtttcagagtgaatgaatattcagtccattttttagaggtagactttgaaggtatgtcgatgcctgcaaaaacggtccctg
>5563
agcctcctcctcttctcttagctgttggtcgattgtggcacctctgctgggctcgttgccgtgcatcttagctgggagggtagcgtctttcttggctgctctgtcctccttgctcatctcctcgggctcattctcacgttgctcttctctagccaacttgtttgcaatggttctctcgtccttggaatcgagtgcaagatggctgttttcctttccctcgtggaatctgtcaccggtctcgttgtttgagctcattttgattgatttgtttgagatttatgtgaattgagataaaggacaggtagatagaagagaatataatgtgaatgattgttttggattgtagaatgtatgaaatgaagaattgttgaaggaatacgcttcgactataaaatagttgatgaacccgacagacaatacgtcataatgaaagcttttccaaacatcaacttgccttgctatcagaacatcatgttttcggaaccatcatagaaaagacgtcactagacatttacttggta
>5564
ttaacagaagatatcttcaccaacatcaaatccccgtaaatccgtcgcaatgcttgtgctctgttattcctcgcactcgcataattaggatattcttcgatcaaatcattcaaattctgaacgcaagattgatattgtgataaaggggaaagttcagctacgggttttaatccagcaatttgaagttcga
>5565
acagcaattctcgaagcccagtgatcaaaggaaccctttcctttaccttgacgaacctcattaccactgctatacacaccaatttgagcagcaactcttttgtacaatcgatacctcatacccttcagtctgaccttaatagcatcctctccaaccttcaattgctgcgcacta
>5566
gagagaaaagtaaaggtagggatttgtttttgatgagcggagatttcaagccttggcttgtggttcagtccccacagtccacttattcaaggaagttcgcacggtctgctgagcgatcgtttctagcttgtagttttactacagaagtagagtagagacaattacgttgatggtgaggtaaaatcggtatttgcggatcaaaaacatgtaatattcgtgattcacaacttccaattcccccccg
>5569
accatcttgaatggcgcgggcgacttctggaccgacagtctttggcttaatgatttcatcagaacggtcgacttttgtgagatgttgaccttcccccgatgagccagcattgccggaagcaaatttcttctcagtggtaatagctcctccacttcgcttggcggcgtt
>5570
atgccatccatcaatatccattgtatcctcaaagatccactagaacgtacgtcggtccgtccatccagccatccatccccttttagaaatttctttggtatcttcccttcgcaaatatgaaaatatctcgtccccaaataccataatatacgcccaacat
>5573
gtcgtatccttccccgcccaaagagatccaacagatcccgaacttcccttactcaaaagcgtccccgttccagaactttgactgccgttcacgatgctatccttaccgatctcgtttacccagttgagattgttggaaagcgtctccgtaccaaggaggacggaagcaagatcttgaaggttatccttgatgagaaggagaagggaggtgttgaccacagacttgacacct
>5575
ttagaagatggtgcagacattttggctggatgagggagatgaaatttgtgaaattatttgaggttgttggagttgttggacttataagagatgtcgaacttgcaggagttgtaggaaatgcaggagatgctaaagtta
>5579
atgagctggccatgtttgatcgtgcagaggggtatgcgaaggaaacctggatgtacttgaaccttttcttcaacgaaagagggggacacgcaatggtcgaaagcttcgctgaa
>5582
agccatgttaagctgctttagcgatcccgccggcttaataacctccgcctacgaattcctccgcccaggcggctaccttgaaatgcaagacccacaaatgcccatcttcggcattgattcctccataacaggtaccgcccttgaagaatggggccgagtgtcatgtctcgcggctgagcgtcgcggccgtaaactaaccaattcaaaacacta
>5584
gggggattcacgtttccactttaacgatcaccgtatttcagaaacatatttagagcccgttcgtggcattcgagcttcacatgatatcaaccttgacacacagctatcccgcctcaatatgtctactgcaattcccgatggatcaatagtcttaattactggtctcaatggctacattgcatctcacatagctgatcaactgttgaaag
>5587
gagttcttgacctgcgtcccaggcaactgctgccttgcaggtaatggtcttcccaacagtatcagccggcatgtttcctattctctttttcgttcttctgttctctccgtaacacaattcgtccgcttgacaaaaaaagctatcaaggtataaagcaagctctcaaggtgtacaaaaagttacgttgtagatg
>5588
ggaatttgaatcgagatttaggataggaattcagattgggaaatttgggatgggaattcggattggagtttggattggaatttaggaggggaatttgggaaacatgagtggaagttggagttgtgggacgttcgtgaggtgtaacagggagaggagagt
>5590
ttcgttacgtccagcacagaaagtttaaacttcgggcatggaacacacacgtgtcctggacgcttctttgccagtaatgagatcaagattgcgcttgctgagatactgttaaaatgggatgtgagactcaaaccaggagaaggaagaccagcgaatctttatacggacacaaacgtgatgccgaatatgaaaggagaaatgcagatgagaagaagggagctactttgagagttgatgattagaacaacattagaaaatagtttcattgtgcaaaagtactacatgcgtttgatatac
>5592
tttcggctggatcaccagtttttctgcttccagctagtttttagggatggttggattggatggttaagataagataagataatgaatgacttttatttaa
>5598
tcatcacatatgtatcattaaacctctccgctgccagtattttcttcaaccgacagttgatcagatcccatcatgtgattgcgattgaagcaagcacaaagagtgcgaatcatgtaccccataccccataccgcaagctctcaatgcactttcattcctccccacacaaaatccgtaatcatccctctatcgtctgcttcgatatattgatcttaccattatatcacccctagaatccctcccacaatccatctctaatccccaacccatcccaagtatcaaaccccaactctacaacgaaatccaaatcacactaataaccacat
>5608
attttatcccatattcgaaatgtcatgaccaaagattcaattcttctcctgtatgagaatgctgttcctgatacgaacgctggtttgtatcaagtcaaacttgatttcgtcatgatgagtctgtttgctgcaactgatcgtacgactaaacaatttaaagaactgttggaaagtgaaggattcgatttggtaaaagtttggcagccgaaggtttcgaggcctggaagtggattcttgtttg
>5615
atgagtatgtaaagaacatattacaaagtacatcaaaatctgtggatcaagtcacagtagaaccagagggacagtggaaactctacaacaggccagacaccatatcatcacggccaggtgtagcctcaagcgattt
>5617
acgaacaattccaccacgacaactccatcctttcgacaactttcgaaaagcacccaaccgtaaagatggctgacgaagaatatgatgcccaaaaggctgccgagatcaaggcaaagagagcattccgcaagttttcctaccgtggaatcgacctcgaccaactcctcgacctctcctccgaccaacttcgcgatgttgtccacgctcgtgctcgccgtagattcaaccgcggtttgaagcgcaagcctatgggtctcatcaagaagctccgcaaggccaagcaagaggctaagccaaacgagaaacctgacttggtcaagactcacttgagagatatgatcgttgtcccagaaat
>5618
gccatatctgcttacgatctcgaggtacttgagcgaggaaagttggaaataagtatatccgctgcttcggctgtagctacgcacgacatcgactgttttaatcagggtcctttggttaaaataggcataaaacaaccgaatgcaggagatgagactgtcgttactgcttaggctgagggtataggaaaagatatgattatcatggcaggatgaaagcaaggt
>5621
accacgagatgaagatcattgttgatggagaatttgatattagcgatgagactggacaaaaggttcatgctactaagggtgatgtgttttactttcctaagggaagcaaaattacttttacgactgagacttttggtttgggtttcttcgtaggtcagagaaagactggtaccgcataggaaggga
>5623
ctttctctaaaatacataatcaacactctttattgtggtgcgtattgcgatgattgacccatcctaccattccttgactttaatgaagtcatcctttgaccaatttcccaacgccccgggtctaatagagacacacaaacccacgctcataaaaacaaagatgcaatttt
>5631
gtaaatattagactggaatggatgggatggaatgattgaaatcgggagaaggtgaataggaggcgaagctgatatttaaaacattcatactgttattcatatgcagcttgacggggcagggaagcaaatatgttgaaggaagtaaatggtatggatggggtttgggaatgattttgagatgaggggtttgcttgagaaggaggaagagaaggg
>5634
ctaccttccatcaaccatctctccaacttaatcggatatcccaaatattcatcctcctcaaccttcttcccaccattctcaccccccagctccaacccctccaattccgtatgaaagcccgcataatc
>5646
tttttaatgtgttgatatcggttccgcggtaagttgatcgacaggtaggaaaggaataagataggtattttcgacttcttcgttaccgtatgtatggaatttcggatttgggatttgaaaggacggattgagaaatgagtcgcagttcgatggtatggaaaaataacac
>5648
gctgaggctatcgctatggctctcggttgcgatttcgaggttcttaagattttcggatatggtgatgggacacctgatatgaatagtgaagctggagacgttttatttactatttatataaaagaaacacatagattctatttgtatacgtgtaagacccaaatttcaccacctcaatgctcctccaacaaaagaacataaccttatcaaaatcagcatataaact
>5649
gcgatgacattctcaagaagcagcgcacacttccaggagtcttgggcgaaaaatcccaacttattgagcagttctcttcaactggttactccgttgttcacaccttgctcaactcattgtcaggtgctttgaaaaccg
>5650
atggctttgaaggaatattcaatgtcatcgcgcttgattccgaataaggagatagtagaggtgtcctatcgaaagcccccatcaagtgaagcctgtctctcggggctcttcccaatggcccatgccttcagtatggacatcgttatgtgcggtcatctcaaagtatcagatgtggcattgctcttcgacgactccttccgtaatagatctttggaagatgcagcgtccatctgttg
>5659
catgtatacgggtatagtgaggtagtttgcttggagcgtgttatagttcatcgcctttagaatggacggtaaaaatgtgctaaacccatatagtagacagtcttgcataaactggatagcagcgctgatataaagctttgggtctttaagttcaatttggaattcttcccaagagaatttctcggagcccatatacttttgtctctgaatagctctcagtctcatcatctctcttt
>5664
agcccaccattttcttctcttgtagcaccacagacttccacaactcttactgccaactcgaaatagaaatcattcacacttgtaccaagcatttgagcccaaaaactaccactcccatctttacctccagcattattactacttgctaaagggtcaactccaatagctgagcacatacgcgcaa
>5665
taagcgccatcggttcgctcttcggcgatgctgtcgcgggacggaaccgtaggacgtaagagaatataacctgtgcatcttttctcgattcgaaagggagacggtatagatttacggcaaggaggtaaagtagatcttcctgaatcattccggttacaagctggtggacttgctcgggggtgctttcaatttcctgtgtcccttgcaaaatgaacttcatctgagatagagccttcgccagctcctccgcctttgcagctcctccagggccatcgagcttcagtatcaagtccttggcctgctttgat
>5668
aacaattgaatagccgacaagctcgtgttgccgaactccttgccgacttcaatttcctcatcatgtatcgccctggcaaagaaaaccccctggctgatgcgctttcccgccgtgaggatgatatccaagccaccaatcaccaaaagaaggaacaacgcgctcaacagttgtttagacctgatcaactagatcccaacatcctccgccaggcaaaggaagctcctattctggcacctctcgaacgagccaagcca
>5669
aaattcgagaatgctcctaagttgatctggggttggtgcagattcggtgacttccagttcaaactcgtctctttgtggtgtggtattggcagcgagatcgctagcttgatcttccgtcgcgaatgcagcggcattggcagatgctcgcttcaaaagagtgaaaactctcaacgaagctggggagcttgccttgtggaagagagtaataacatcgagagttttgtgaaatcgaaacattgtgatttttgattgctgttgttgggttgtggttatggttaatatcaaatagaaatattattcatcgtcgttgaaacc
>5670
ttggaggagacattttggaacttgctcttagtagagctaagccattctcaacttttgttatgtgtggtgccatcagtcaatataactctaaagctccagtaggacctaagaacttctcgatgatcatcacaatgcgtattcgtctccaaggttttatcgtcttcgactttgcatctaaatatgcggaagctcgtaaggacatgtctcaatggttggcggaaggcaaacttcaaagaaaggagacaattcttaagggtggacttggtgttgctgagcaaggtttattagatttgtatcaaggtatcaatactgggaaattattggtcgagattaaggaagatagttcagttggatcccgtttgtaagagatagattagagatattaatggtgaaatatacacgaagatagttatattcctttcgtccaaag
>5679
acaacactgatgctttcgatgttggtatcttccactgatatcaccatctccggcgccaacgttcaaaaccaagatgactgtctcgctatcaactccggtaccggcatcaccttcaccggtggaacctgctccggtggtcacggtctctccatcggatccgtcggtggacgttccgacaacgttgtctctgatgttatcattgaatcctccaccatcaagaactccgccaacggtgtccgcatcaagactgtttccggtgccactggatccgtctccggcgttacctacaaggacatcaccctctccggtattaccaagtacggtgttgtcatcgagcaagattacgagaacggttccccaactggaaagccaacctccggtgttcccatcactggtgtcactctctccaacgttcacggtaccgtct
>5681
aaaaaccacagtaaatggtcgtgaagttgacgttgctcctctcgagagcatcaactacgcgcgcctgattagtaaagacccgctcgagattgaaaaactcgttcaggtctgccagaa
>5685
ggagaagttgagggcaagaccaagacggattgggtgagttggtgcaaggtcagtttgggcaacttcagttgcgttcttgtaagcctcaagggacttgtcggcagactcctttcgcttgtcaccaatggcga
>5693
attacaatatgatatgatatgatttacataacgataaatatgatagggaggaggagagaattaataccagagagctagacgaattaaagtcctgccatattcatccaggaaggtgaacgaatggacgcctgctggtttactagataggaaatgcgtaagataccgcctgataatacaat
>5702
ggtactgtatatttattcatccttagtaaagtctattaaacttatcgtagcatgactacgcggaaccactgatatatctatacacaacagagaagtccttgcctttacaattctcctgttgttctacagtttcataaacctcttgagctctgttaccaagctcaagtttggcctgaacttcttctgccgcttttaatgcaagtcctaaatcttttctcataagactgataccaaatcctccactgtaatctttttcgactggtgcgccagcgactacacctttaaccggattattcagttcacttggccaacatttgccagtgctgctgttgatcaggttacctagaacttgtggatcgagacccaaagtgattcctaggttcattgcctcagctgtcgcaatgttgttgatagccagaagataattgttggtgagctttccagaaagacctgctccttgggctccgcaatgtaacactctcttgcccatcatcgtgagtattggacttacacgatccactagatcatccggagcaccaagcatgaaggttaaagttccggcggttgcgccaacaacacctcctgacattggcgcatcaacgaatcgaccttgttgcgtagtgtgaacagccctagcaacttctttggaagacgttgg
>5707
ctcaacgaccacacctgccataggagctccaacttggcttgaatctcctggatcagcctttggtctgcttgtgttctcaacagctgccttgttgtcatcaacagtaacttgtctgacttcaccgttcatctcatagaaaacctctctct
>5710
ttgaatttccgcatcggatggattttgtcccaaagatttcattgcctctgcgagttcggcagttgatatggttccatcaccatctttgtcgaagatagagaaagcatctctgtatgcttgaatttcctcattgctgagaccttgggcgttctttaactctgccattctgcgtgtagtgtgtgtccccccgt
>5714
cttgaattcagcccacgttggctaaaccggctgaactttccactggaatcagaagcatgtgcccgccaaataacacttttactatctggagtagaaggaacatttgataatccttgatgaagaattatggttgtctggtgtacagaactgttatgggaaattctctaattgagagaacaatgataaagaagctgcgagcatgaaagaataagtcatgaaaatagccctgtagcaaaatagattgaaccatcacaattcgaagttaggtatacaagcgctccaattcaagatcgagcaaggtctttcttgtgtataccagtaggtaaattaggaagcagctatacgcaaaggtgatgcagaaattccctgcccattgataggatagagtgaattaatttcgaacatggtaacaatcaaggaatcaaataatttatctagacatggaatggattgaatgattgagataatttgaaatattgaacagtataa
>5715
gcaggggcactgagattgaaagatcgggtttacctccgaagttatactgcattttgaaatcacaaattggcaaggcgccaggcgtttatatggcattttgaatggcatgggtataaaaggttgaacagaacgatgtttagtcattcattggtgccataattcttgggattttttt
>5717
gaaacggaggccatatcgtcaaaatcctcgttgtattgttcctcgattttctcgaatcgttgatcgagtgtagtaaggccttctgttctgaatattgaggacgatgtcatggagtaagcggaagagtttgtcaaggcaccctttctcttcttccgccttccgccatttgtggtgtggtaaacaatgatgattgtaggtcagattgcgaaggcgcaacttgagccttgctggacttctgatcctttttgaatt
>5723
cctcgaccctcgaagcctcaatagacaaccacaacaaacaaatcaattctattgaaagcacactcaattccctccacctcacccgcaacttttctcctccacagaaaaagaaaccacataatccaaa
>5728
ctttttgagcgccgacacgatcaaaaaattccatcctctcagctatggttccgatcttggtgctgaaattcctggtattgccgagaagttgcccaaggaatacggaggaaagggtgaagaattggaaagtggttttacagttaaatactctggggatgatgttccaaagtctgactagaagagtcaaaatggcggcaggatccttaacg
>5736
ctaagagatagggaaactccgttttaaagtgcgcacttgtgcgccgtccctcgaaagggaaaccggttaatattccggtacctggatttggattctccacggcaacgtaactgaacgcggagacgacggcgggggccccgggaagagttctcttttcttcttaacagcctatcaccctgaaatcggtttgtccggagctagggtttaacggttggtagagctcgacacctctgtcgggtccggtgcgctctcgacgtcccttgaaaatccgcgggaaggaatagctttcaagccaggtcgtactcataaccg
>5737
attcacaattatgcgcgatggaatggcgggattattggacagggtggcccaaccaatgcgcagcttgtgagtttgtggactcagttggcgaataagtataaggggaatgcgaaggtgatttt
>5743
tgacttccagaagcgtatcagcagcattccaagaatcctcgagcttgatcacttgaccatcactggtgctgttaaccttggcagaggtgttaccctcaagggtaccgttatcattgtagcaactgaggggcaaactatcgatattcctcccggatccatcttggagaatgttgtggttcaaggatccttgagactgttggagcattaaggggtttattgatctgcttgcattgagcgatggcctcagtgaatctcctgtttatatgatccaccgtgccgcatgaattattacggtttgatggtttggcatggcttcttaatacgatgagttagtaccataccgactagatgaggaaaactattttaaagtttttagcacaatgattgcgattaccacagtttaataccaaaattcag
>5745
gagggatggcagtgaattcaggtctcatgatcctggctatgttatcgatcaatggagagcacttcaacccaatatgcaaccttgctacgatgatcttgtga
>5746
cagtgatccagtcaagacaattaaggagagatacgagaaaggcgagaacgatgagttcttgaagcctattatcgttggaggaaaggaagctcgtatccaagataacgaccaagttttcttcttcaactaccgatccgatcgtgtccgtgaaatcaccct
>5749
tttgtcgcgttggtcggcttgcttgcctatgtgcctgcttgctggataactaacttattgactgatggaatggcatgaaatttggaatttagaattgtggaactggggcat
>5755
ttcagtattcaggaaagcgtacttgatttcaacccgatcaacacgattgctagccatctttcatattgggccgacgaagacgtatcgcatttcctcatcggacaactcctctcgcgccatcgaacggtcgctcgtttaaacaatacaagcgatagtag
>5759
tcggttggagtgtccatgcgcctaacagcagaagagctaccatgtgtggaactttagattatcttccacctgagatgttgcaaggaaatagcaactactacaatgagaaggttgatttatggagtctgggagttttgatgtatgagttcctggttggcga
>5762
gacacctcgaccataactacttctactattaatcctactctcactggctttacactcctcccacgggcagattacgccaacgaattcgccattctaactcgtgaagaaattctattaaagaaatgggaaatcgacgttgcaa
>5771
tttcatgatacacatcatctcgactcaaatttttcgcgcttctagaatttagcgtctagcgtttagctcacagggtagatatcactttagctcttattcgattagctcct
>5773
tacaatatacacctttaattgaataatcacgattgaatctcgacatttccattccttcacccacaataataatcattcaaaatggccccaaaagcaaccaaagacaaatactccgtaattcttcctacctacaatgaacgtcgcaatcttcccattattacatggctccttaatcgcactttcaccgagcaaggactcgattgggaactcatcatcgtcgacgatggttctccggacggaacacaaatcgtagcc
>5778
cgtacaatcggagcgcgctttccaaaagcaacctcacatcttcctcaactccaagtcgaagaccaagtccagcaaggttggaaagggtggccgaagatggtacaaggacgttggattgggattcagaaccccaaagaccgccattgagggaagctacattgacaagaag
>5779
tttgcgaaccatgaattcctaaaggttactcaacaagcgcagcaattgctcccaaacgatcgagcggcgtctttggatcaatcccacgaatcattgaattccctcgatatcttccattaaaacaagatgtgtgtagaac
>5784
aaagtccgcagttgcctccgaccaggtcgatgggtccggagcaccagatgagatatcgcttggaatagcatctcgcccaaattgccacatccgtatacccgcggtacgtagttccatcgccataacaccaccaccatttgagttaaaatccgcgccgaatgtcccagaagaatcatgtacaccacacccagcatttccattcgtgctattcaagcatgaagatt
>5791
tttttttatttaattccattccacattggtcctaatagtcataatcatctcaagccaagcaaaaactttccaccaccttctttaccaccctcaccaccaccgggcaggtaagtgacattaggattgcttgccaacgtctgcgcaatctctctgctagcctcaattcttctgatcatgatcaagccatctcccgcctttgcaacagccttgctaatagtgtctgcactctcagcttcgccctctgcacggatgacatttgcttgtctttcctgttctgccttctcgactatgaatctcgctctttcggcatcctgttgagcgatctgtttttgttcgacggcacgagtaaactctttaccgaacgtcatgtgggtaatcgagacatcttcaagagcgatgttgaattcctgggcacgcttcaggagatctgatcgaatacggttgctgactgcttcacgctgggtgataagttcggctgcatcgaactgagcgacaatggacttgaggacttcgtttccgatag
>5798
cattattcccaacgatcatgattccacccaagccaataagtgcagccattccacctgctattccctttggtgccggccctccgccaccagttctgcccgcttcacttgctattctctgcaaccttctgaaaa
>5801
tcttgttttcacccttgagtctattgttttctttctgtaattctctacaaagtttctccaacttctctcggagtgtattggatttggcaaggtcggttctcgcaacgtctttctccttctgcagcacgtcaccacgcttcttgttcttctggttatcccgctccagtcgcttcatgtccgcgaggtgctccgtgaccctcctggaaagggtctcaattttctgaagatcatccattttggatgtgaggttattcagttctcgattcgcttttttcacttcgcgttcaatctctgcctcttgatccttctctccagctgcatctagttccagttgcgagattttggctgcgatcaacttcgaagcttcactcggatctgtcgccttcttctgttttcccttcttaactccagcatcgttatggtgatgatgtccattgggatattcggcatgggtatggttcgcattcatcgaggtggttcttgaattcgcagggccaggtgcgtaagtgggatttgctgtagttgacatagttaataaacagcgtgaatatctatttaaactttatcagcgacgattgcttcgtcgcaatctaaatttaggtggtttttatgtattgcccccgt
>5802
atttgccttgaaatcacgaacttccacatcccctccaatctccatttcacctctcgattccaatttccccaagacaatcctctgcttctccaacgactcaacaacaatcttcccactactctccacatttcccacctccaccgctcccctgatagtaacgggcccactcgcatctatccttcctcca
>5806
cagcgagtcggcagagtgggaaccattccgcgaggttctcgtgaatgcgaaggcactcaacaagaacaaaacccagggtaaaggccccagatacgctgtctatgacttcaactacgatttggccaacggagaaggacagagaaccaagcttactttcatttcatggtcccctgatgatgccagtacctttcctaaaatgatgtatgcctccaccaaggaatccttcaagcgtgccctgtccggactttcgggcgatgaacttcaagcaaatgacgaggccgacctcgaggagaatgagatgttgaagacagtcagcaagggaaccgctgctctcaaggcatagatacaacttatggttttgggaacgaacatgacaggaaggaacgcagtttcattgggtgcttattgcctacgatgatttgcctgggtgtgaatttattattctgaagacggattgatcatttcagcgtgacgatttttgaagacattaaaagcgacttttgcggaagc
>5807
ggttcctgactctcgtttgttgaagttgggttggtgaactgaagtagatttgctggaactgactgaacggtgtaacggagagaggggagtgggattgtcatttttccgattccttttccttccttcttctttttctttttctttccctttccttttcctcttaagatttgattggaagatacaagttcaagcaatacttctaagtttttagaaagaaagaaagagagagtgtacaagtgcggattagaagtattattactttccttcaaatagaaatgtat
>5810
gtagtaagaactacccgggaaagaacataatccagcgagggaggaaatttggtatattactcctcctcgatattctttgtgctgacgcataatttcaacggctttcattgttactcttgctgtgccgaaaa
>5813
cttttcgtagatcatggcagaaatacgcttggcaccaccacgacgagcgagacgtctgatagctggcttggtgataccttggatgttgtctctcaaaatcttacgatgacgcttagcaccaccctttccgagaccctttccaccctttccgcgtccagtcacgatgaaataattattaagaagtgtattatttgaactttgataataaaacgcgtcgagacgatgtattgatgatactttgatccccccgt
>5817
tgtagctgggataatggttccaattgatcctgtaggtacaatagccgatgtgttgtaggttgcgtaggttgatgtaacggatgcgatgacttcagaaactgtaatggttcgagtatgagtggatgttgctgtgaaggttgtagttgaagtgattgattgtgcgcatacgcaagcgacaaagaggga
>5819
tccaatggtatcggccatagcgtttggctttggagcagccttagggtcggtactttgtggagctggttgaagagttgggatgagattggtgcgggtgtaagttgcgacgtggaaaacggagtagacaccgaatggaagcatggcgatggggtattgtttggagaaaagccatacaattgccatagccaagtattgaacattttcatcagcgatatatgagatcaaaccggcttgatttgctcttcca
>5824
acgagtatcaagctagaattgaaatgaaacgaaacgaacaagtcccccaaaaaagtcatgcttttacccaacacaaactaaacacacaaaccataaactaaacaacctcacccgg
>5826
ttttggcaatgtttagcctggctacagtagaaccacattggtgtagcgaccttgaccggcatactgaataccggtaccataccggtactatttaaactagcagctacattcatgaagccgctgaagactccggtgttgtttgtgctttgactaattgggacgcagggtgcatcgaaagtggattgggtaacggtgtggtttcctccccccgt
>5828
attacctacacagagacttggaccaacacctataccactgcctacaccttcactgtaccaaagggcaaatatggagttgtcgtctcaaacccttggaccaccagaagatccggaaatattgatattggatgtattggtgtccgcggccagaaatctacttaccaagccgatagctacgaaagtaacgattaccaaggattgagctgggtttctggcaccatcagtctttgcacctccgacagccattcaatccactactgcatcggtaa
>5838
ggagatgttacttatttcctgtatacctagcattatactcgcagttcgcaaagacattcataatctcaactctctcgctcatcgaatttcagatattatacacaatctccttccgctgcattcctagccgtagcaatccgcacaaagatgctcatttcgcaaccatcatcgcagcacatccgttcctgttctccctctagatttatttcttcttcttttccaagtctgcaagcttttcctctagcgattgaacgtatgtatggactctttgtacggagttttgcaaactataaatatcctccgtcaacaactcattactaaccttatattcctccagaatataatagtaaacccccgcaccagccaacgtagatccaagcaagaagccgaacaatcctcctctaaaagcgccaactggtttcctaacaggcaaaggattttctgtaacaggagtcgctctcctaacactcatcgaaaagtttctgctagctactcccattaccggggcgcgaagc
>5839
tgttttaatatgaatgtaaagtcacatttatggctttttcatgctgtgaaaccatacttagaaaagactgatggaagttttatatccactgctagtattgcaggggtaaaacctggtgggagttctatggcatattctgtaacgaaagctgctcagatacatctcattaagacattagctatcacatcaacaatacgtgtgaattccgtttcaccggg
>5842
actcccaaggaagctcttgtcgcctgttgccgtaatttggtatctgaacttgaggtgttcagccgcgagtttactaaggagtttgagctacgcaagatggtcagtggagatgtagctgccgacaaatgaggcagtgtatataaatatctgcggttaaggtttcgggcgtttggagaggcaggggatatttggcgcaaaaatggtatgggggtggcaaggttccatcatg
>5854
tcaagagccggtcaatctatcttacgccaggcgcgtacccaattacgaccacaagctggtcctacgcctgttgcttcactatccgcactcgcaagattattatcctcgctggccgtcctggaac
>5857
gcatctagtataggactcgcagatgtcagagcagacttggccgattcgtctccgttatagtaaaaccaggcacggttggtaaggaatgtgatgtgttgtgggaggtaaagtgtcatagcaatgatgatcatgctaaagaagaggaaaaggaacgaattgaatatgaatttctccgtgggtgtcaacatatacaatgagaatgtgacctcatattgatatctcttcct
>5862
ggtgttcatgagttgtaaattggctgtcagatccttgtcactttcgggtttctcgccctcaaagtccatatcataaaactccatgtcgaaattttgttgagagtgaactgtagccacaatgacaaatctaccctttggagaccagtagatggcattgctgttctttttgtcatatgtgcggatgtgcttgaagttaccaacgccattgcccttgaccttttctggacaa
>5868
tgtcgttgatcgactacacaaagctggtattctttatgccaacatgatcggacacccaaaacatgttaagaaatgcctcgacctcggtgttgacatcatttgcgcacaaggtggagagggtggtggacacactggagatgttcccactacagtcttaatcccagcggttgtcgatctctgcaagg
>5870
caaatgagaagattgattactgacaatggatcagcgcagaccacccgaatatattattgaggtgtttgctgaccctagctcagtgagagaggtcattagaggcattctacatacca
>5874
catctccctcacactctcaaccgtcttctcacacgcatcataaatggtactaaaatagaaaatcaaatcacgctcctgccatttcaaatttctcaacacggtatttgtgcccgtcgtagcattcggaattagaactacttccctgggatcagcacctaggagaggtgccacagcttctcgtgatttatcgatgagtttgggga
>5878
ctcggagaaggagtttaggatagggtggtatccgagggtggtgatctggacttgaggttttgcggtctggaaggattgcaagcattgctttgttatatctgagcgaggtgctcatagcagtctatttt
>5884
attcgcgaagtcttgagcgaccttctcccagactggtgccaaagtcttgcagtgaccacaccatggtgcagtaaaagcaacaatgacatccttatcaccaccaatttgttccttgaatgacttatcgttcaacatctcaacagcacttggggcagccttcgccttcttgggcttaatgccagtcttctttgtgatgaaatccgtcaagctatcaatatctctgcctccactatattcctccgggg
>5885
aagcttgtattgggaagagctgcttatgctggatctttgttcgacgccgatggaatcgaagttcgcttcatcaacagtgaagttcaaggcaatcacatccgctccgagccagaagtcgagcaacttgtccaacgcgtcaatttcaagggattgactccattgggtgcacaactcaggaataaggttgttgagccattgatcatgagcaaggcgagatccaatgcacttcaaaa
>5886
ggtcaaaagaatgataacaataacaataataaataacgacgatgaatatatatggattgcatacaattgtacggcataaatatacgaatcatgaactaacatcgattaaccgtaggagctcagaaattcaatacggcgatgagtacactattgccatttctttgtccggatagattcttttgatcctcggat
>5890
ttatctgtatcattgcagttctcatcatgatcggtgtagccgcattgatcaatacgggaaccaggaaggaaggtcctggtattcctgtgtaactttctcacagtcgaccaaacaaacaaagaaaaatctctttcaaatact
>5891
gggttcctttgttttatcgtgcagggtatttatttgacttccttcactgctgctctttgcatctgcggcccctactgccatatttgttggatctggcgacgtatcctctaaagtacttgctcctgcttcatcaccgtttggatctccctgaggatgctttccagcc
>5892
tttttacttggagctgtaataggttggcattttctattacaacgtctagcagtcgaacagtcgcttttgatttgaaatatccattcaagggattggtggttgcatatgactgtctatggtcatgtgtgtggtttggcgtaaggatt
>5896
cgagatcaaggacgagcgtcttttgtgtgagtttacccacaggaggatcaagagtatacgatggctgtcgtcgaggtatgagaggtcgcggtggcgctggagctcttgga
>5897
gttggtcgacgtccaagcctccatgcatccccatttcctcaaaaacggagggagactctatcaatcatcgctttctcgacttctgacccattacaccggtagcttctcatctggatccgccctggctgaccccgggcaattctcacacttgcaacctg
>5899
tccatcggatcctctagaggcagaagttcgacaattgtccgagctccttgctcaagtgaaggatgaacaatcatacattgtagtgcgcgagagaactcatcgaaacacagcagagagcacaaacggcagagtc
>5901
tgtcacaccatactccttcctagcagccttcaacgcatctctaatagcgaagaacacagcactacccataaataacggcggttcacctactcctctacttctctgaatagtcttcagctcctcccattccacacccttgagtagagaaacattaaactcttgaggaatatctctaaatcccggaattttatatgcaccaggtcctcgagt
>5913
tcctcaatgtttcctccgacgcggggtttgtggatttggttggtgggatagttggagtggattggggaggaaggtcctcggagtcatcatagataggttttctaccatctggtgcttccgcatgtaatggtctctggggatagagagcca
>5914
acatttcctacaactgatcaaatgccctccgactccacaatactcgcaacattggcccgcagtccataagcccctggctttattaccttcgcaggtaaacttatgcagtttccacgctttatcttgatgctcgaca
>5918
aggtaaaagattcagattgcgttcctatatacatggtagagtatgaggagaattttgagatgtagatttcggaccatttcgtttcgtttcgtctgtaccatccactttcttttcattgccaatcaaaaaagagaagaagaaagaaaggaaggaggaaaattaacctaaagacattgcgcataataagcatttgcgtaagtgcacgtatacgggctagcacaagttgtactcccagtatatccatttccaccacattgaccccaatgcgcaactccagtggatccgggggaggtaatagtagtggtggtgccagggctagatggagtagtggatggggacgtaggg
>5923
tatttcttaacatggtcgtagtgacttgaagcaacacccgtgcgagcaagatattcatctttggtggtggaaagaagtaccccagaccaaacaaatctaaggagggcggagatacccgcatgatccaagacatacttgccatcttgagtggtcaatccttttggttcaagtaaagcattatcactgacagctggagtagccatgatgaaaaattgcacgcttaatgcaataattgatctga
>5926
cgtctccttttgaatcaacctccttcattgtccatgtttccttgcataaagatcttgtttgtgccgaataaagcaccaaatgtatatggtggtaaaccttgagatcccatagagaatgcatgagagacttggaataatggagccat
>5928
tgtttatgctaccagagagcccggtgaagctttccatgatcgaattcgtgcttgtctcgctcttcatgatgagagtgttaaggctatgagattcccaatgaatcaacatcgattggaactcaagaatgctcaagaagcaagagaacgcgaacgcgaaatggccaaggaaattcaaga
>5929
ggggaaatcaaataatttttacaaccacatatcctctacgatgtcactccagttccttagaccaatgggtctgcccagatcaaccactttacgatatttcctcggtgtcgctaggctatctacaaacttcacctccacctcctccagttcaacctcgacctcaacctcaacgcctactccacaaattacatctgcggaagccccaaatcaactgtaccatgtagctcgaacaccttcgaaaca
>5933
gtacaaatgacgaggggtatgatttgagaatggagacgaatgagtttctgacggaattggccagaggattaagtgacgagaatgaatcattagggggattggtgagaaggaccattgagacattgaggacggtttctggttgcgaaaaagaggaggagcaaagaggaaatat
>5937
aattacctcatcgaaaacggaacgatatgatcgcgatgggtttgtggagggaaataaattaacatggcaatggagttctgggcttttgcacgaaaaagggttacgaacgaggacatttatggtcacactttggaggacactttcaaatgaatggaggaacgcttatggacacttgtgtgctgaggcat
>5940
agaccattaagacgattgaatgctgcagagaaatatttacaatcaaaaaatccaaggaaaggtttgccaaatcttggaaagttggaagatattgccgactatatggttggagaagacggtgctggatatatgacggatgctacaagtggaagtgaggttg
>5941
gtgcatcgactgctcccttcgacgccattattgcgattggctgcctcattaaaggcgaaaccatgcattttgaatacatagctgatagcgtttcgcacgccctcatgcgcgtccaattggacgtgggtgttccgctcatctttggtttgttgaccgtgcttactgag
>5942
cattgctgtcgcatagcatttgtaaaagacctcccggagaatttgcctgcctttcgcatatttgcaatttcggctttacttttgatagccctcagttcgtttatcaataactcaactggcctcattttctttactttagcgtcgcgtaagagttgagcaagttccttttgctttgatacaccttgcgattctacggtcgtcccctggaattctttgatatccataaatacttcactggcaccttcaatgagtggcttcagaaa
>5944
ttcatctccgagatttccttatcgacttcctccataaactgtatgatgaaatccaccagcttatgctttaacatctcctctgtatggaagttcgtaatcaaaaacgaaatatcgtagcccttaaccggctttctcctgagaataaagaacgcttccgctctttgggtcaagaatctggtaaatttgtgtacaagaatgtgctcaatttcgtccgcttgtttgatcttgatactgattcggacactgttgatacttggttcaatgaggactctttcgttttcatttcgtgcgacagtcaagggatttaagaggacttccggtgaagttttagcttcaatctctggcacattgtgcctttcagaggtctgcgatgcgaagttcgagaggcatagagccgctgttaagga
>5947
acccaggaggaatcggaagactaatcaaataccgaccaagtacaaatcccaagcccctctcatccctaaacgaagaagaagaaataggacttggcgcccactcagactacgaatgtttcaccctcctcctccaagatgaaactcctggcctcgaagtcctcagtccagatggaaaatgggtaagcgccgagcccgttgaaggcggaatcgta
>5951
gtttttcccaccagtcatagtctaactccacaatccataccaccaccatcagtacaatcccaactgttcctaatcaaccactagcaacatgtacttcgacggtacccgtcccagtgttctgatacttgatataagtaaggtcgagcttgccattagcattaaagtcaatcaattgccaaactccattttgttcctgagtgaaagtagaaccaacatccagcaatctagtcttgtaacccgatgctctagatgcaatgtggacctctgttgtcccggtgccagtattggcatccttgatgtagatcaaatctccattagcgctataaggtccaagctgccaaaaaccgttgttttctaccgtaaaggtagtcccggtgctgatgagtcttgtttgataattggaagaagcagatgcgacgaacaattcggttgttcctgtaccggtattgctagttttgatgaagactaagtctggctttccatcaccatcatagtcatacacgttccattgaccatcttgctcattcccgaatgaggtaacaacttcaacagtccgtgtcttgtaggttgatgttccgctagcgatgtgaacctctacttttcctgacggggtattttgtgtcttgatgtataccaagtcaggaagaacagagttggatgatttgaatagacgccatgttccgttatcttcctgagcaaatgtggtgccgacttcaagaattcgagtctggaaattggaagatgaagaggcaatatgaacttcgacatatccagtccctgtgttcttattcttgatataggctaagtctggtctgccatcaccagtggcgtcaatcaattgccacc
>5952
aaaaatccatacacccacaaattctcccatccctccttctccggcttctctcccggcttcactccaaacaaccatccggtcggcggatcataatgatccccatgatctgccgatttgcgggctgcggtaaaagataaatttcgtgctgggttgagaactggtgtttgtgtgcggacgatcgtgctggcgcggggaatggcgcgtgtgaaagacattttgggaaatcttcgcgatgggcgggaa
>5956
acttcttgcgggcatcggacagattgcaaaagacaatccgaccttacccattcaaacccatttttgcgaggcggaatccgagaaatctgctacattatccctgtttccatcatttacgaacg
>5962
cagttttggagattagagagttgcctggaagggaatcgagaagcgattgtgccttctgcttagggtcctgtgctggtacattagaggaagaggatcgcgaagccgagatcgatgtgagggccgggagggtacgggaagaaagagctggtcgaagacgagcggcccctaaggcgcttcttgtcaatagtcttgatgccattttgatatgaggggagataatgtacagcagc
>5966
aacatcttgtgaagaatgtctatttcgagttgtacgtagatcgagcacggaaatggtacaattatatcgatcgtggagaagagagacgatgtgatggcctagaaaaccgcagccaccgattacaaggacgcgacctagaggagctttttgttgtgtagacattttggaagtaattgaggtaaataggatctg
>5975
ggtacaatgattaggatttgtgtctgccacttcatgtgacaccttgctaatccagccattgcaaatgtacgcctttctgatcataccccgaatttcccctttgatatcaacaactcaatttatgcctcagtctcga
>5980
gaagccctgagatttatacagctatttcctgctgcgattcatccagccttcccggtcgaacaccaaaggacccagaactaatcatccacttaacgctt
>5981
caccgattccacgttgaatccaatggtcggtatcgtagtcaccacttcaccaatcttcaatctgtatagtaatgtggtttttccagcgttatccagtcccaaaatcaatattcgaatttctttcttcgagaataacatccccgacagccacgagacacttgcgcccatatttcctgagtctgtaatggtatttcctgtcctctacacttttcttcctaaattcgatctgtagccaactatgcttagctgtcccctatccttgtcttcctagaatcctcttttctttgtcccaatcttatcctcaataaatcacacaggattggtagaattcgtgattcgtagtgctgctttgatcgttcgtaaggtttgagatatcttgtagtttcgtgaggtaggactttctacacagatgatattatgctttacgaggtcaactgtgtgacatgcattccccc
>5984
aagcgttaagtggatgattagttctgggtcctttggtgttcgaccgggaggctggatgaatcgcagcaggaaatagctgtataaatctcagggcttc
>5985
gtttccgtggaaagaaacccggccatggctaacatattcgtatgtcgtattcgcatcgattcttcctggaatttcacttgctcaaccattcgtacagctctcaggttcg
>5987
agagcttgatacttgtcttgagcaacactttggcgacctgtgaaagagagttagatttgcatcacaggggctttgttggtcgatgaggagcaaagaccgatgaactacagccaggctttccagcttatgccagatggagctggaagctatttcattttcaacgatgtcttcaagttggttttcggataaatttgtagcaaggtatgttggctaaatatgaggtcggtggtagaggaggggatgttggtccattttgcaaaactttataccagcttccta
>5991
ggccgagctactttgtgctttagaatgtttacatggatttaacgtcacttatcgtgacttgaaaccagagaacattctattggattactcgggtcacattgc
>5993
gctgcggagcttgttgtccgcgcgaaagccacggctcaaagacctcagtacccaccaaacccagctccagtgtaccaagcaccaacagcacaaccaagcccaaaccttgcaaatattatgggacagttggataatcct
>5994
cgcattggtaccgtatagttttgatagggttctcacggatgagtatagtccgagggcgttaacgaaaacattacatgaaggccatagatggaaccccgaacaaaaagaatggatccccgaaactcccatcggtatccacgataaacgtcaagaaacccaagatcaatcccaatcccaatcccaatctcaacctcaagcacaagcacatccacacatgccccgcagtatccaatcaaacggtaaccaaaaagccggactaagaaatctttt
>6001
aacttcttgccgacattcatcttggcggtttattcaagggttgaattgttcttagcgttattcgtagatgttgcagtaggtggattgtccggaatcaaaggaaggttcctgagtattttcaattgttttaattgtaatagtagcaaaaattagagtgtacaaagagactgaatttcaggcaatcctataaacaacaaataaatctcaaagattacaacattacaaggatacaaagaagggaccatatcagcatgatggcagaccaatta
>6005
atcaatcgtgacagcaatagctcgatcaatatcttgcgcggagacatattcagaaagtcgcattcgacagaatgcttcactgatacgcatgatagcttcgagatgacgaacagtaataggatatgctccggttgctaatgattctcttctc
>6008
catcatcataatcatctttctcctccaatctcgcggcaatctcattataaaccttttgataatcttcaaacttaggagtgatgagaccggcagtttctttagcagaaccactcaagagtgatccatttccttgagatacaaagtagtatccagcacctccagcaatggccaaagcagcaaccccaacggagagagggaaggaagatttggcaggtccttgagaagcatatccacgacgggattgttgacggaatgcttgacgaggagcactga
>6009
attcgcacgcccgtacttcttccatggcttcctccccctgattatagtttccatatttcttgaagagggcttcgatattgacggacgcagcttcgcctccataatgatcatttcgatcaatgtgcaagaccttctgtcccttaacactcagaactccagaaagaacacattccgtca
>6016
ttttaaaacgatttgcaagccctaaacatatgtacattgttgttcgaggcctccatactataaatacaaggtcccttaagatctagctggtacatcaataccgtatctttccttgatcctctcccttcttctctcgtcataacctggtccatagatgcctcttccttcgccca
>6017
gttcacacgatattgccctcctttctcttacgaatataaaatataagatttcgcaaagatggttgaattaacagaagttgaggatgagtcctttgagcaaaagcaagccggtccatctgaggatgattact
>6025
acatcacagtttacaagcatttggtacttggctcattggtttcctttctattttcggcctggtgcatatcttacttacatattaacatcatattatctttgcatc
>6031
ggcttcgagaatggtcacagttccacttccatcatcgtctgcccctggcgcagatagaattgaaggtaagaagaggtttattgagtcctgatgtgctcctataacaaccgtagaattcttctgtccaggaatggtagcaataatgctgttttgtccccatgaatgtttgaagtgacgggcatgagctccgtatttatcggccccagcatccttgatcaatgtttgaacttgctcgagaagccatt
>6032
agcaggtgctcttgccgctgccgctgcaggcatggtttacctcttgtaatctttccatcgggcgttggctttcaaattgtgatacccgggtttctgcatgcgagaatgtcacccttctgattac
>6038
tgtacaacttctccttggcgccctcctcatcgttacgctttctcgagattcgtacacggagtctgaaaggaacacccttgataccagcttcccagaccttcttgttcaattgggggtcga
>6040
ggtaatccgtctcactccaatggctaagcgcggtcgtccacaaaatgtttgctatgtccttataatggtcagatccatccatgccggagggaaaaataccgaaaggtcatcca
>6041
tttggagggacgtaatcgaattgatccagatggggaaaaagtttacactttgatacggagagaagcacgccgtgaggatgaatggaatgaaggaattggaacggatgggtcggccaaacctcaaatgagttgtacagaattggcccttatttctcatgaatacaaagtttctatacc
>6047
ttgagattcaatgtctcttgatgacttcttctgatgactgttaacaatcaaacgatcgaaatctctcgtgcaaatgcaataataccagtctggatatgaccattcgaggggaaagatgatgttctgtttataacctaccaaaccttgatccgttctcgtaatg
>6049
gcacattaaacactcacttctgaacaacacaagccatcgatcacccacaatggcacaaccacctccaggacccggaggactctacagagctccacctctatatcgatttgctggtacagcattgggagcaagcatgtggtttttc
>6051
ataattttcaaagagctctctgtgaagatcccaagcttattgaagagtggtttagattggtatcgaatatgcgggcgaaatatggtattgtcgattccgattt
>6054
ccatcaagtccctttttgacctctaccatttcggcgggtgtgatcggaaagtcagggctggtggcccagcaagagtttccctccaaattgtagatagctcccttttcaacatgtccgcttccgcaaagactttggtcgatataagcctgccacgacatc
>6056
gtgaaatcgaactcaaagcaaatgaggaatttgctattgaaaaatccaagttagtccgtcaagaaacttccgctatcgatacccaatacgagaagaaattcaaaaccgcacgtatgtcccagcagatcactcagtcgaccgtcacaaataagactcgtctcaaggttctttctgcacgtcaagagctcctcgatggtattttcgaaaaggcgcagggtagattgaaggaggctacgcaagataagggcaaatatacgg
>6058
gcaactccgattgccttcgcaggccgtctatatttccgcaccatcttaaataattcatcgcgctttgcagcccattgtaattccttcacttgttgtgtaaaatatctctggccatcttggaggctctgttttgtgacttgatcagaccaacgagcggttttgaggacgctggatgaggatatcgatct
>6061
tccttctgccaaattctcttcactgcacccgaaacagaaaaccctccaaataaccagtcgtctgaatgtcgtccgcattgagtataaacattcgcacgttcattaccagaatgtctcctcttaactccgtccttctttcctgccttccctctgttcctcgtcccatcaaatctcgacctcttatccaaaaaccccgcagacttcggtccactgtcaaccgattcctcatcagtttgccgtctcatcaacattgaaagtgttgatgatctctctcgccttagaaatgtcggagttgactgagtttgttggatacccaatggcattcctttccccttagttgcactcttgatatcgtctgattcgctcgtccttgagtcctccgtagtgattgagttcaatctctcataatcacttgtgagtgacatttctgtctctgctgatgagggagatgtactcatgttcaccaattgacaatgagaaggaatataaatttggtggtggtcgagttgctcacttcgatctcgtcggcctttggtaaatgacggcttaattctggattctagattgacattcactcaggtaccacctcaaaatcaataaacacacaaaaacaa
>6064
attggttccccttctactgcaccttcaagttcatcctcgttttgtggctcgcactcccagttaccagcggtgctcaaatcgtcttccgctccttcatttcaccagtcttttccagatacttctcaggtgctagcaaggtcagcgctactgttgacaagtccttgtaatggaacagcaagtgtgtaccactatcgtgctgccgaaatcatca
>6069
ggtgctagtgcgagtgctagacttaagccacggaggaggcatccaaaggttatggcacataatgggggtagtccgatgagtgtcgaagccaatggagaaattttctcataacataagtaatcttgagagtgaaaagatttgagaggttggtgggtgggtg
>6079
ttcggagaatgaagaaagcatagctctctcgttcgtacgtatctgcacattatcaaaattatagacgtcgcaatttgatgcgatgctaatctaataacagaatctaatcaggtctgttta
>6081
tacagtataccaatcaatatcctaatcaagaacaaaggaacacagtattcaacccataattctcttttcaacataattcaatatgaacggcaacggagagaaggttcaca
>6083
tgtggactcagttggcgaataagtataaggggaatgcgaaggtgatttttggtttgatgaatgaacctcatgatatgccaaatattaccacatgg
>6084
tctattaattattaagatagttaaatggtaattgaatgataccgggttggaggagtaaatattcccttggggtagggaattggttggcaatatatcgtatagttttgtaattcgagtttgtcctcatggactagtatgtagtattcggaagccttctaaagtactttctcatcagatattcatcacc
>6088
tgtcgcagcagttcatgacggctccgactgggagaccgagagtcatcttaagcttgccaccaggggctccacgtgaaatctttgccatctcgacggtgtttcttccggtatgctgaaagggtcgaaaatgtaatttg
>6089
ttaatgaagggctctagtacaagcatgcgtcgtcgtggtggcgctcgcactggaccaactatgacccaagtctaaggaggaactaggaatcgatagacaggaaatgtgagtctatatcaa
>6090
aaaagagtgaaatgagagaaattctcatgtagaaagaaaaaagaacgactatcagaatgaagcacctgtgctttcacttctggacgctgcagtgttaatgatcggatttgagctggcgatctttgaagtggtcttcatgtgagaggctagcaatcaccggctgaatgatccattccatgttactctattctgggcct
>6094
aatctactcgagtctggtgttaaaacctcatctacgagaactacctcatcggtctcctcgtccaatccagactcaaatttggtatccgcaatggtaatgcctcgttcagcagcataatctcgggcagtagtgtatagtttgattgccaaatcctcgatgcgctgcgcgtacttctcgcccacgatctcggctgccttcgaaggatgaatgttctcatcatttagcccagcttccgctttgg
>6095
ggattgggcgaattgtgtaagaacagcgcgtttatgtgtgcaaagcgtctgctcaccggtcattctccgcaattccgtcttatcaaggcagtgaccctgcccttgccaactgaatcaccaccaactgtgcttaaatcactccacatcctttgccgtattatcaataacctcaaaagaaacaatcttggatcaaggaatccatcaagatcaacaaacctacca
>6101
gccctcgttagtctttgactaccaccggctccaggtatcgttccaagtttaatttctggttgtccaaaatttgcattctccgtgcagtataaaatatcgcacatcagagctaattcacaacctccgcccaaagcatgccctgaaacggccgcgattataggcttcttgatggccgttgtgagatttgaccaggattctatga
>6104
aaaggtattgcaatcatgaatattcttgattctatactatatcgagaacatatcatgtatgacattggctcaaaaaggcaacaagttctagaggcgttttcttcttccttctacaattgttgttcgataagtttc
>6107
gagaatttagcgattataacggcatcattgcatatacaacttgctcggaggtcctacgaattttgaccgcgagtattggtaggaggctatcattggagtcctctatcgg
>6108
acttgtaatcggctattttgggagtttctttagtaatggtttgggtgggctggatttctggttgacggatgcgtttgtatcgatatgcatccgatactacatagttgatccgaatgaatttctggatggatagagcgatgattgtgaagagatattaagggaaggagataaatggtttttataagttatgatatgatgaacataccccaaatgcacgaattgaagaatgaacgatggatagatagatata
>6113
ctgattgtttaggaccttgtatctgtaatttcccacgttcgcgttctcgttctagttctcgcgcttcgtgatctttcagtaatgttgtctgctgatgttgatgtaatgcgatgagataggcgtagagtgaagatgtagcgagaatagctgtgagattggcggttccgatgttggggatggaaagggaggagaaggagggccccccgt
>6115
acaatctcttcaagaaggacaagaccgcctacgagcataagatcaagcgcattgtaaaagataatcctgctccctaaggaagcgaagtgattgcatttgagatagtaggggcgatggttttatttggcgggaag
>6116
ttttgatggatctctgaaacgaggggaccaaaattactattggcatccattggctccaaggctctaatatattccatcttttcgagaagacgtttttcgaatgctgatttcatactttcgtgtacaaaaactctagttccgtttgtgcagacttgtccggtggaataaaagttggccatcatcgctccatcaacagcattttcaagatcggtatctggaaggacaatgagaggacttttaccccc
>6118
gaccactggtagagacattactatcacgttcccatcaagaccttgaactacaccggcgctacagaggagagatcggtaacctccaccgctgtgggtaagcgcgatggttggcaaattatcagtaccaaatccggagtttgttttctccaaccacgctttcaaggatacatccacaacagctttccttgctactctataagattcctcattgtctgaaagaccatttgcaggcctcacaaatgattgtcctgaggggcacgtca
>6121
aacttctgcaccaggcgggcgaagttgatggtggattgccaatcatcagggatgatgttcttgttggtctgataccagcgcctgatttagagtttgctcttgacaatcttgataatgagctagg
>6126
gcagtcaattcattctcaagagctagtctccttcctttcctccattttttcttcgttttttcgcctttttgtttttgtttcccgcccaaagagctgtgctctgtaatatcataccaaaaatctttacattctaatcattctatcaagttgccggtcaacttttcattaattttttattcacaaatctcctaattcacacaatccgaattata
>6128
ccattaagcccattcaatgaagttccatcctaaaacgccttgaaaagatcatacacgcataactcattagtcatacacaatcccccatccaattactcattttcatcctttgcacttccgctttcccaaacgacaa
>6130
ttactctcgctcttggtccacctcctccatctgatactgcttttacatggcaatatctagataaagatggtaaagctcaagaattaaaaactactcctatcgaattcgccaaggaattaaattctccaaaatcaattcgaatcacaaattctaccgtccatgatatgttttctctagtcaacgatccaagaaatgaatacaataccctcctca
>6143
ctgatgtagcggatccgagatctaatggcgtggcactataccagaaatggtgaggtggttttcggacgtcctgcttcagattaatgggcagatggtgaggtaagatctcaattagatggatatgataattgttgttggggaagtcgtgaattggagatgt
>6145
tacttcatgagacttgatatcaggaatgctatctgcatggtagttcatgaagatatgaatggtgttacatggataagagttagggttttaaatgccaaacgttgtcaattgacttcgataccaaaggaaggcgtttgggaaagttgtataccattgccagacctaattataaaggactgaacatgtattcatctagga
>6150
aagagtggaaagtgattggagctttggtttaatagtgttcagggatgtcatatgagggggaaatgtactaggcattaacttctggggttctctgtaggaatggaaggggagtatgttacgaggtttgccgtctagatcacgtggaagtgctctaggctctcgaggtggcttataactaggcgtc
>6154
aagtatattgtcccagaaattgtgaccgacgtaacaaccggaagcgacgttttggaaatggagccagcctttgacttcgatgcatctccaatgaatgctggatccgccattggccgctggttgagccagaacgacgttcccagagtctaaagttaaaagtttcccagatgaggaggcgcgaatcaaataggtcgaaccgggcgaagggactgagcttgaggtatcaaaacggtcatcatcattattctcagaattgctattt
>6157
gggctcggacaagctttcgccatgttctacattggaatcaatcaagccgtcaatcctcccgtcgatggagccccattgaacggaaactcaatatttgcaat
>6163
gtgtttcttgttgaattcatcttcatgtccggcgcaagggaatgcttcatcactaacatccatttgctttcctccttcacaggtagtaagtggaagtcgtcgatagcctgtaggtt
>6169
gacaacatgttggatcagcaaggtcttcggagatcagtgcttgcgagttaagtcgatgattaaagttgagcagattctactcttttctgcaacttttcccgatgaggtctacggtttcgctcagcagttttcgccccgtgcaaatgagatcaagttaaagcgcgatgaacttactgtgtccggcatc
>6172
gggttatggagggaaattattgtcaatacttgctaaagaggttgtggacatgaagggcgggaggttagagtggagtgttttgaagtggaatgagccgagtataaagttttatcaagggccgagtgtaggggctaaggcgatggatgattggcagatcatgagggtagataatgaggcgttggtggagttggctaagaaggctgagtagattgtggggaaaagaggtagctttacagtttcccgggcgcatagcacagag
>6174
ggggatcttcttatgcactctttggatacggttaaaactcgtcaacagggtgatcctcatgttccgccaaagtataccaaactatcgtcctcatattctacgattttgcgacaagaaggaatacggagagggctatatggaggatgggttc
>6176
taccccatccacctgcagtcgatgaaccaaaagatttgtcatcaccccaccaacgatcctcctctccttcaagaatcgtaatattaatctcaactccactcttgggccatctatcaccgataattactcctctca
>6178
aaacaatatcatgattagccaacttggctttaaacattcaaccaccatgatgttgattcttccaccaccggtccttatctacaacagtgcaggtaacaaagaaaaggggagctcaaatctattccatctaaagcatagaaagatcgccgaatttctccttgtaacctggaacaccccagcgacccttggaaacgagttgagcagtcttctcgtcaatatctgg
>6179
agagagtcttgaatgcttcctcgttctcatgtactttataggggacgcggaatttccaatcgttgtgctcgccgcggatatcggagtctttgtggccttgggagagagcggcgtttttagctttggtggttgaattggtgtttgagtgggtggaatgaggaagaggattccaattgcgatggcaattgcgatgattagaatcaataggacgctgaatagccaacagaagaat
>6180
ggccggagaaggatatttgacgaacccagacgccacggcgaattgtggatattgtccatatgccaatggagaagaatacatggcgacgttaaatgttaaaccgagtgataaatggaggtattttggaattttcttgggattctgtattagtaattgggcgttggtttatttcttcatctacacggtgaggattcgaggatggagttttggatttgcaagtttgtttgga
>6184
aactacttgggctcgccgtggtcgtagccttattggaatttctgctagttggaatcgtaatagatgacgacatggttgaaggcaggagagttggagggttgaaagttgatggatgtaagtgataatcaaaggaaagcag
>6186
gtgaatggtagactgatgcccctcctggacatctatcttctgcagggtgaattttttatggtgttagggtttatgatgtcgatggatagggatatggacacg
>6192
gatcttggaggtcagacatcgattagaccttattggcgctgttattacgccaataccgccgccgtgatattcgttatcgattctacagatatcgatcgattag
>6197
ccaatcgatacggcgcatttggatgatgtacaggaattggcagatcaatatgaacaacttctcgtgcgcagttttgcttcgagagattcggtcaaattaccgattttcgatctgttgctcttgggatgtggtccgga
>6203
tttatgatgagtgagcaaggacaacgaaatttcttgacgagtatggggttggagattgtgagtgagactattgatgagtttcaaccggacaatgaaaagtgcgaaccggagaagcagcaatatattattgcgaggagaccgatggatggaaagattgtagagccacaaccacttccaagaaggaactagtt
>6205
atccatgctctctcgtgcatctttcgttcatcgatcctcgttgaaatcttcgagtctcctttcctgttcatacactctacaccatcgtatcctcactgtctaccttctcgtgcccgtccctttacccctccatccatgcaaatcatttatgtccccttagtgaaactattccacatctgcgcgacaaaacccgccttaggagtctgatccgcaaaactggcacgtctagcctgcgtcgccgcatcaatactcgaacgtttttgatttcggagtcccgcgaacatggtgccttcttgagagccacgtctgttttgaggag
>6218
gaagaggaaaccgaattgggtacctagtaaattgtgagttttgtatttttgtatttagctagtttatatcccctcttgtttagcagtcatgaatgtattccattgaacac
>6220
tatcacctcctcacaaccgcggaaagctcgcctgtaacgaattttcgggcaatatcacaggatatgcgacatctgtatgggtggactatttctgcagttttattaaggggaatatgtcatggagaatacccttattg
>6223
agtagatgagaatgatgttttgactttgccgactattcatgttcatgggatgagagatccgggattagatttatcagacatatttgcggattgtgatgaaaaatactttacttttc
>6224
atgcggagttcctttcccttggcacgctcgatgagttcacggcagaccttctccagggagtcaaccttcttggaggtgagggtgattctgatcttgtgggtttttgggccttcaccggcgaaatccttatccttgttgtaagacatgattgctgatagatggatgaatagatagaatgggattctattgattgatgtatttccttcaagactcgaacgatggttccagttgcggcaaagtgatgaaggtggtcgtaaaagagaaaaagaattct
>6227
tggagagaaacgaatggaggtcgcagttgcgaagtctaagcgtccagaatcaaaaagatcaaggaaggtatcttgaagcacttctgtccaaaccttgagattctggaatttag
>6229
tcaatccctctctcggctctggatcctttcctgtccacctcccatgacttctcgcatctaatatttgcacaccttcagctccctccttactagtatccttaataatttcactaacttcctcgaaatccgca
>6230
aggtctatgtaaaactctcaatgtcaagctgaccatttgcaaatccttacttccagttgtcgttgaaatatttctgggcttcgtgcgcacatcatagatgatacttctttgcaaccaaggaattagaaaatgcgtgccctcattgacgactgtttccttgactccggacaaacgatcgaagataactgctcgagagccacccttgacatcatacatagaggactgaacggcagcagcaccgattcctaagggaacgatgagcttgtagaggttat
>6231
ggcgctacggctcattattgcaagagaggaagattgtcttgatatttgtttgaaggagctgatgggggatgaaattcgtcatggggaattttggaagggatatgcacttggaagaacagaaattgagaaatgtttttaaatggatttattattgtagcttgaatttggagta
>6233
tgagaggtgccgcagaacgtggacatctagttctaggccttggtgacttcaatatggtaccgctatccctcgcccatcgactgatcagtacacactcgcctgctcgtgatgtttggatggttctgcatcctgattgctccataggtgcagcaattgatgaagtcgaaaaagctcgacaccgtccaataccaactgc
>6234
acgttactattgctgcaacggcggttacttatgcttggtgctggccaattggaaccattgtagctgctactatcatgggtgtttacggttctagagccgtcgaaatgcaagcaac
>6235
ctagataatcggactggaaggatttacggtagtggtaggtaggagggatttcggagacggaattttcgagtttgtggattagcttttggaggttgttgagagtggcggaagatagggatcgtcgggactcggtgagggtgttgagcataggccgtat
>6240
aaaagacagctgtacccgaagagcaaaaatcccgcgcctcagatgtagagcaacagaaacttgctcttcgacctgcagcgccatttggggtatcagcggatgacttgaccaaatcgagcgataacatttctggcaatcaaacaccaggaaatgctagctttcaagatgtcgctttgtgatagatgatcgaaagatatctcatctttgttactattacaatataatctatattttgggctggctatcaacgaccaatgttggcaggcatggtgttgggatggaaagaaacatttattacattgcttcagcgtttttc
>6243
ataagcaaattgaatttgctgagttgcacagggttaatacggctacagctagtccttggagaaggagggcatctgaaaggttggcgagaggaaaaggaaatcctgggaatggtgaaggggaaggtggg
>6251
atatattctcgctttccatgagaccgagctttgaggaaaagacgatggacataatgacgccgtaaatggcgactacctcgcagaaaatgatggagataagattcttggttcgaatgcgaggagctttaacaccaccaccaaggatcgaagaaccggttataaggattccccatgctgccccaacaactgacaatcctatacacatgccgatacccatatctgcccacgcatacggcgatatttcttcgagaaattgtccgacattgaaagcttctccatcgccagtaaagagcatgtaagccccgaccactgccagtgctgtggtagcaccaccaattccatatgtaaggctcatcttgtccagataatcttcgtcgaccaaatgaaaggaattgggt
>6253
tcactgctaaacttctctcctttatgatccaccaattcaaacggtccgccaaccttcggtcttcctacaccctttgcagcctccgctactctcctcctttccatcctcgctttttcatatcggaaatagaatattagtcccgcacccgccccaagaaaaagtactcctg
>6256
gcgattggcagggagattcctgccgcatagacaaatggtgaataaacttccaccggagaatcttaccagagatccggaggttataaaatcgataaatgaggataccttaatgcataatacgggaacacttgaagggctggcaggaatgttggataga
>6261
taccggtgtaagctgtggaagagaagatatgatatcgggttaggggagttgattaatttgtttgatggatgggatggttggttggtggttatagaattatttctttggtgggtttataggattgattgaatgaataaatgaatgaatggagaatttgatttgaag
>6263
aagcaaagttgtgccatccatcagtaaatggggtggtgaagagttctttggctccttcattaacatttcctacgactctcaagacatttggatccgtgatgttggtgtctaagatggtacctgtcttcaacacaatttgatttgtgctgtaatctgcactttcaaggaa
>6266
attccaagtctccggcgctactgctgttgcttcaactgtcaccgcttcttccacaagtgtttcctcttccgaaactgcatcctccacttctggatcttcatcaaccgcttcttctacttctgaatcatcctcatcttctacctcatcctccgctgcttcttcatcttcctcttcttctattatcac
>6267
ggttgcgttggtcgaagaaattgggaaggagagggtgtttgtcagtgtgtatggtggacctaaggattctttggagagattgaacgagagattacatggtgtggaaaagaggatggtagcggaatccgatgatgctattgatctttcttctttacatcgcgtcacattacccagtggacagactcggttgaagagaattgaatttttggccgatgtgaggaataaggctttggatcctattacatcaggggaattaacaaag
>6268
acctccaaggcgccacaagtcttgcatacaacatggtcactcgatttggaatgtcacctgagcttggaaatgtagatttgatgacaaactatgaacaactatccgcaggaacgaagctccttgtcgaa
>6271
ggacgacgatgagggaagaatacggaggtcatgcaaggttattttgataatcattgtcgaaataatctttggtgtcagtacttcagaatgcaaaatcaactaaaaatggatg
>6274
ctacaaaggacgagttggaggagattaggcagggtgtgaaagccaatgtcgaggcaaggctagcaggcaactagctatttctaggcttgcggttgtcatatgtgcggcgacttgctacatcttgtaggcataactattgtaggtttgggctttttggcgattaaaacgataccagcagcgcaggcaagcagc
>6282
tgtgtactccacctcctcgtgtaagggtatgctcagaagcgaccctttatgtttactatggagtctcctaagggaaagtcgcgagtgggaacgatgaatatcaagttcggtggatccgagagttgcgaatggggaagtatctgcttcaggatgtcgaagtgttgtattacgttcatgacttagaggctctggga
>6291
aatactacaacaatcttccctaccacgcacctcctgcttcttctccctccaacactccaaattcctccgcttccgagcttgctattttgctcgatccggttattgctacgggaggtacttgcgctgctgctattcgcacactgagggaatggggtgtcaagagaattattgtgatgagtgtgttagctgctttgccgggcttgcaacatgcggccaatgagtggcctgagggaacagagatttggt
>6292
tgcagctttgaaatatggcttggagaaacgggttccttcaattcctgttccacgatttgaggaagatggtgaaaaggatgtagtccagaatctttcaccccagagaccagttgagggtttgtaggtagtcttttgaattgaagatggggctaatgatgattcggtggtacttttgctacttgaggttgtgtttggctttgagttcgcggttga
>6294
tgccaatgataatgttttgaatgcgtacattttgaagaaaagttaggttggtaaggacagtgattgtaagttgacttgtgagaaggtatagaagatttgtttgaagtgaatgtgtattgtgaatggtctttcatattcacactgggatttacaat
>6295
ttcccatttggagatccatcgtcttttgcagactatgtattcaacgttttcgatagcgacaaatcaggttcgatcgactttaaagagtttatctgcgccttaagtgtcaccagtcgaggaaagatggaggataaactagattgggcgttccagctatatgatattgacggagatggaaagatcagctatgaagagatgttagcgattgtagaggcaatttacaagatggttggctctatggtcaagcttccacctgacgaggacacccctgagaagcgagtcaagaagatcttccgcatgatggacaaagatgagaatggc
>6299
ttttcccattttcatcatgtcatatcatatcattttataccattgtgtgctaaatcatttatgcagcaataccaataacaccacaagctggtctggttccggcgttaccggtcttcttggactcttcagtgtctcctctgccgaggtcatcagttccggagtggacaacaacggtacgcccaatgacactcaatgggccaatcaacttaatctgactatcttcaacggaaccagtggcatttccttgagcatcagtcttgaagtttccgaggtcacctacatggcggacctcatcggtaggagcaccatgggtttgaccgtgtgggttgaaatgaggaccggcag
>6300
ctgctaccacgaggcttatgaaggagaggaagcatcaggaaacaaaagatggaaagaaatcttatgatgcagcaccacattcaaaagagatgcaaaggttaaacaaggcatttgggaaaatgcatggggtttcctcgttggtgaacttggtatctttccttgctacaatgtggtatggtgtttcacttgcagagagattgcaatagatgaatatgcaatcatctggcccgtgggtgcatgagctgaatttgtagttttgcacacaagagcgcttgtaaatagctggaatgggggtgtagaaaaatgttgagc
>6301
ctgctaccacgaggcttatgaaggagaggaagcatcaggaaacaaaagagcgacctgaccaggttgtccatcaaaggcagcagatgaagcaaccatgataaccacaccacgctcaccatcatcgtttacaggagtggaacgagccatgtggggaagacattgacgaattaagtcgatggtaccgcggacgttaacattcattacgaagtcgaagtcggatagggagacgggctcgaggttgcggtcgagaatcttagcaggagtagatacaccggcagcagcaataactccaccaacctcctttccagtttccttcaccca
>6303
cactatctagcaaccccatcactaacctaagcacaacttcccgcaatgctactcgtggcgttcttcgagtaagcactcaatgcactacctccacacatcaagcccttcataaacgcagcagcaaccacatttgcaccagcgggactagtgtgggtgtgatcatttggatagaatgaatcaatagtactagctccaagggattggaaaatattggcagtatatagaccatgatctacgaacgaagcaagggagccgagcgcggtggcgaccgatcttccgtagccggtgaaacggggcgaggagtacacaaaggtgccggtttcccaagggttgtcggggg
>6306
agtttgttatcaaattcttctgtgtggtaataagatatctaggaactcgaaatatgctactcaggacgaatcaaaacacgctagaatttatgaaagatggcgttgttttattatcaaatatcgcacatgagatcaagctacctggtcgcgaacaggcattatgtttactgcatttcatcttagcattcgccccttgcccgcctccaaacacaatgggatctgataaaatcacattctcgcagtacg
>6313
gaagcgttcggcgatgaagttacaagatacccgtattacgccttcaaaaattggtctcgtcgacacccacgtttgcctcgcctttgcaggtctca
>6314
gaagcgttcggcgatgaagttacaagatacccgtattacgccttcaaaattggtctcgtcgacacccacgtttgcctcgcctttgcaggtctca
>6325
tacgggggggagctacagacagaatcctctccctcacatatcactttaaagactctttaaactcaccagacgacttacaaaaatcgaaaatggcaagttcatataaattccaaggatggatggcattagataaggaggcggccaagggaagtatggtatggcaagaatttgaaccgaagacctggacagaggatgatgtcgatattaaaatcgcctactgtggtatctgtgcgtctgatattcatactttaaggtctggatggggcccgtcaaactatccgtgctgtgtaggacatgaattgactggtactgcggtgaagatcggaaagaatgtaaagcacatcaag
>6333
aaaggacttcttatatctttcaaaatgggattcacagaatttatcaatgatgctggccttaccatgctcaacggctggttagagacccgttcatacatcgttggatactccccaagtcaagctgatgtcgccgtcttcaaggctcagccatccgccccagatgccgcaaaattccctcacgctgctagatggtacaagcacatcaacacatggactgaggaatttgctacccttccaggtgatgcttccaaggaatatactacatacggcccagagaagactgaggctaccttgaacccagcaaaggccccagctgccgaggaagaggatgatgatgaggttgatcttttcggaagtgatgacgaggaagaagatgcggaggctatcagaatcagagaagagcgtttggctgaatacaagaagaagaaggagggcaagaccaagcctgctgcca
>6334
ggcatcttttcccgctacacgtttaaggattttggcgccgccggggtgttcttcgaggaaattggcaacatcgtaaacaccctcgtcgatgataatatacatcccattctcaacatccttatgagccgccacttcagagggagagaaagttttagacattttgtttcgggtcgtggtcgttctattcgaatttgggtttgtattatgataatatcgtccttgattttccgtatctcgtctcgccgcaattaaacttctactattttgttcttcgacgaatcctcctccagaatcacgaaacgaagtctcctga
>6335
attcacgccaatacctctctcccaagtttgttccaaatgaagcgtttgctttgaactacacaatcgatgaccatcttcgcatatttatccattttatccacatatccattcaaaagtgttttacgttttacgaacactcgcgattctttttcagaatcttactcatgat
>6337
gcgactgtagtggtgttttgtgccttgactccttcaatgctagtgatgttaagggtgttgaattgtttttgaagagtgttgtagtcggaaagaagttgagccgatccatcatcattgatagtgaccaatccata
>6344
tcgagatactcctctgccaaggactgcattccaggacagaacattgggctgagcatgtcggggttgtagctccgatcccaggcatctttgacagcctgttgagggacgatcgtacaaagtctccattggtccctggtgaattcaggtgtgttcacataggtcgattcctgaacaaattgcaccttgcttgcgggaatcccgattgcctccatggccgcacttatgacgaacttgtagtaatgcatacgctgtaaaacttgttccataggatacttgacattgtcaaggaatgaataga
>6348
tttcattcgtctacggcagaacatcttaagatagacggttcacaaagcgtcgcatcatcgcgagacgaattacaagatgggactcgagaagctcttcgctgtcgcagcgcctaagaaaggatcctcgaagccaccgtccaatggaacatccgtagcaccaatgtatcttgagcaaatattccgatttcctggagttctaacagaagtttcgtgcgtcgtcaagaatctatcagaaggctatacaaca
>6352
tgatcttcttcctcgagtctccccatattcatcgtacttccacactggtggagacgaagtcaatgttaatacttatttgctggatcctacggttcagtcaaatgatacagaggttcttcgaccattaatccaggcattcgtggacaga
>6354
attaccctaacctcctcaagctctacctttcacttccttagctggacactcactcatcgatgtatacgaatttatgatttgcacgaccatacgatatgagaatatagaaaagctaaggaaaattttgggatgacttgaaccaggacttcgactaggacttggatttggactgactattaaatgattggaagataaatatgacaaatag
>6355
ggacgtgccagacgcagccacgctgacactcaattggagaacatcattgcccacctttccaaggtcgccattgagcactcccaagttgacggtgtccaccgttaccacattgtgcaaaagcaagctgaggttgaggatgatgattagatatcacgttaatgaattgggtaccactctcttgaatagacaagacagttggaaaaagcaagaaaaatatcaaaaagccacaaaaaatttgacactttcacttggagaacttggagaagaaaggcgttcctaatatcccctcgtcatcattgattcgacactgtcaatgtggtcgcgaaacatcaacaaagcctgcccgtacggagctacaaacttcaacgtttcaacaccaccaccgcctttgtcgtcatacacctttaatcgtcgcctaccttaatccataactcttttacacctt
>6359
gggctccaatactcccactcttcactttgcttatcgacccacaacatactctctgaaacgacatcttcgatggctgtcttagctcttgcccttggccagcgaagattcaacatgagcatcgagacgctaacatatcctagtacttgcgcggcttccagaacagc
>6362
agattcttgaccaaggtaatttggtaacaggtggcagatccttggcgggagatgatagtggaggaagcaaggaagtattcccaaattctgaaccatctgttgccatacttggcgacaaccttttccttgttggccatccagtttctgtaccatctccacaatgttgctgagtagtgga
>6366
agatacagctccatggtcatctggaaatactctcttcgctatctttgatggtatcaacgatgtcggtaattcgtattaccttggagcctcagcaactgcaaaccttaatgaacgaatcatggccgtttaccacggtctggtagatgaactctactatatcggtgctcgaa
>6369
atcggatgcgatgaatcaggcttgttgggtgaagacccacgagttgccgccacgaatttgatgccagttgttttgcgggtgctcactggggcattgcctgcactgaacgtgtatggtgatgattacgacactcacgatggcacggctgtgagagattatatccacgtcactgatcttgcaaggggtcacttggcagctctcagcaatcgaccaaacgggggtttcaaggtctataa
>6374
gtggagatgttttacgtcttattgaacaagatatcaattggcggaatattcctaaaatcgaagaaattactgtacattcgatgattaagggagcacttggagattccgcatatctacatgttgctggtattgtactacaatcaatcacaggtgttaggccggaagttcacaaggcatcacatagtgttgcac
>6379
atcatcgatggtcgaattgtctctctgagcctccggtttttcaattcgtcacaaagcgttttccaagcagcaataatgttggcgtagtatgacccatcttctttgccgcctgttg
>6383
caaaatactgacgggcttggtttgattgaatacatgaattggtgcaccgatctcgatgtcgagcctgtcctagcagtttggtccgggctttacttaaataacggagcgccaggtcccatcgttgttccgg
>6395
ttaactggttgggtctggtccggttgctcaggtactcttaatgagtggagtagtctatttatgacatttgagacaggcattcaaactagtttccaatgaatcggttacatcatgatggttcgagatgtcgatgggattctaagtg
>6399
ttagcggaaggaatcaagtgtttgtccaaaacctcgaggatatcttcacagatcttggcaagttcggcctcaatcttttgacggtactccttgataagagtaacttgggaagagttgcctttcgactcctccttttgctcaatagaggtgacgattctccatgatgcacgacgggcaccaataacgttcttgtaggctacagacaaaagattacgctcttcgacggagagttcttgatcttcagatgcgacggatttcatgttctcaaccatctcttcatatcgctcagcctgctcggcgagcttggcgagatagacgg
>6411
tgtttccgtgcattggatcacattgccaaaccacacttcgagcatattcgctatcttcaactgttcggatgtgtttgggaagaagtgtgcggactttcgaagc
>6412
tatattctccattggaagcagctgctgcacaatctctgtcaggtaaatcgtagaccacgaaagtaccagcaactggtgggtttgctcctgccttatttaaggctcgaatattggaaaggtaggttcccattgttggaactt
>6414
cccttccttcatccttctcctcagttacctcaaaagcccccatcctccttacaatatccacctcgggaatttacaacgatgtaaaagacaacgtcgtatacggatatacgatgaaaccgttagagcgaacatttaagtacatggtggcgaaagatggaacagtgcaattaccgtacacttttgatagcattattcatagtgcggattatgtggatccgactgcatttgcacagtggaccgtgaagattgagaatgcaaatagtttggatctgagtggtttgacgggtttggagttgtactgggaagg
>6415
agtccattatgcataatctccaattcataaacatattgacgccgggtatctgaatgacgatgttcaccctccttttctagaaaaattattcatcatcaatgtcctggtgacgaccattgactt
>6419
ttgggcagtcacaggtctattcggcaattgaacccagacctttttgttctttaacttctcctcccgttcctcatgaagtctaatgcgagttttctcctctttcaggacaagcgaaatactcgttgttctgttcttcataatgttaacatttcctcttgctctgaaatcgtaactt
>6420
caccatccaccaccgcagatagtctaccggaggatttatcgatatcgtcaaccgcgcattcataacagcgaacctttgtatgataatcgtatcgatcggcttcggtttctgcagcgatggctaatttggacatcttatgaggcggttcatctcgaaccacatggcgtcttgttcttcgaa
>6423
aatatcttcgaaggaatgcatcacccaagatagcaagaggtccgactggctctgggaaatccatacccatgattgtggaaatacaagaatcttgaacttcaagaatgtagtcgtaaggggtaatagcgaagtcattaccgctgagtgtgaatgtaagatctggaagactgtcacgcttggcacaatcgaccgagtattgaccgttccaacccttcttagcaccaatctccttgttaagaagctcagcgagagtggatggaacagcaatgagagaagttccggtgtcaagtataacaccagtgttgtcaagatcggccttagcatcaccaaaggagatagcatcaaggtcaacttcccagtaagccttacgtctcaatgggatctcggtgatcttgccctcgtagtgatccttgttaacgccaccaaagatagcctcggactcatcaccctcatccttagagtcacccaagtagaaagcgaaaactggctcgtccaaaagtccttggttgatcatgttgtagaaaggtgggacgatctgattgacagaaatggtatcataaccaagacctaagataccgtcgaatctgccgaaagcaaatgcaagacctggttcttcggtagcttcggcgaagacttgatccttgatctcaagatcaccaatagacataacatctctagaggtgaaaccactcaagcttcccgaaccgtatcggatctcgaatgatgttccattcttctcgtatgtagaggatgaggatgagtcgtactttgtgtgaaggtagcacgcgatcgaaccgcattcggatgatggaacccaaaggt
>6426
cctttcagaaaaaggactgagaaatacggtgagcttatacttgatgcgacttcccgttgttgatatgtagtatacaagggttgagacagttgttcaaccaatgtcaatctcgaagggcgtgccctccttcgt
>6429
ggaataggctttcagcgaacggagcaaatctatgctgaaatatcttggttggttttacctacctgcattcattcatccattagcgatttgttatttgatgttcttttaaagctata
>6431
ccaacgtcctaatcgacggtctcgaagtccacaacggcgacaatgtaatcaacgtctcacccccctccacaaacgtcaccgtccgtaacgtcatcgcctctggtactcacggtctttccgtatcttgcgctggta
>6434
ctggtctttcacatgcacgtgtgtttgctcgctagttgcgtcacagaatcatcctttgaactgcaagcctacatcccaaatttcatccctgttcctcacctgccagaaatcaccccaaatcacatatctcacaatcatccgcgttaaaaaaacatatcattgctttgtggttttcttcatcattgcaaatctgattacaaagcgcccttcacaatgagatgaccattgcccattccgaggtcaagatgcaaagaagcgactcgtcaaattgattgtagaattttcccaca
>6437
tcatcagaatggtagttttgacggctaagggagcaaacaggcatctatacctgccagacacgaattatgctgttcgtcatcagtagatgatgaatgaatgtacgaatagaactcgacaataataccacggagttt
>6443
tctacaaatggttcaatcgatttcaatataaaaacttatacttccactttttcacaattacccctgaacccgtttaattcccgtatcaccgactagcattcaaaatgcctgccatgctcgacgaccctagtgctcccacaatataccgaacttcaggttccgcacccttcccagatcctcacgatgcgaaccccg
>6451
tataaggactgatgtatgtgtaagaagagtaaggcctttggtgaataagtcaatgttcgaaggactttaagctatttaggaggtatggtaggtaataggtgatgtcaatggtatttagtatttacccaagtaacagccatgaattgagaaataagtcaaca
>6452
tctagtaaaacaaagtcttattcgctgtagaaatcctccccgcaacccattatcctcatgtcgatcaacatacttatatttaaataagatgctttgatctgaagtacgccctcaaatatatcacctgccaagcccccaatgagaccgacattcccatagttccaaacgcaaaccatttaactctgttatttgtactctcatttgtatctctcaacttttgttctctttgcctaaggtaatccatttccgcaacaatttccgcgaccatttcttcgatgcgccgtaattcagtctcgactggcttaagtt
>6454
aaaagagatgagggtttgaatgagggatgatcgatttgggagggacgggtctatggattggaaatggatgggattgggatcaggttttgggattaggaatgaatgaatgggtggatggatctatcattct
>6455
tcccaaggtttaccacttttattactcacctatcttccttttacgattgtatcgatatttaaatcttatacaccatctacaacaccaaattcgacatttacctctggtcttcaaacaatcctcactcatct
>6457
ctacccttcttaccgcctcatcagcatccgcatattcaacatctttctcaaccacaaccgcactctcatatctcaatgaggatgtagaggtagctgaagtattttgggtagaagaaacagttactgttaccacaaccgcacaagctgaaggtgtcgctagaagaagacatttgcacgaacatcaacgggctaagaagagaggaaactttgcttaggtagg
>6459
tctttatttttcatggcagtcttcatatcattcctgatcttcaagagcataggcggaggagtactggtagaggttgcatagcagcggcagtaaagccttgaagctctaacaacaggtcgtgaaaacatggttgaatatgcaagggagtgtcgaattcgattttttgatatagatcttgtgcgacgttat
>6461
tatcagggatgaattatcagattactatggtcggcaatttgcaagcgatgcgttgggattagcggaacatgacatgacggttaatgatcaatttgcgagcccaatatt
>6472
gaattcgcattaagtctagagtcgtcggagggtacggatctaattgtgcccgttgaagatttgagtagagagggatccgtatacaggtgaggcatattcattgcgctggaagagagtatggtgaggggggcatgtgtaggagtgttttgtgtcctattaacgtgggaggattcggaatctatacttg
>6478
gaggcgagttcctggaagccagtgatgacactttcaacagccccaatggtcaccattgactgctggaagatgattcagaattatggtgagtacggtgtt
>6479
caagtttaagaaaatacctatcgtcacaaagcaaacgtaacgtaacgtaatcaaaatggccctcccaccaaaattcgctggtcagaagtttgtggctacggctgtgccggcgctgcatacgttggaattgta
>6486
tgggtactggacctaagacttcaaaacttttgcgtacaatgcaatcagcgggaatacttaatgaggacatagcgatgcacttccatgatacatatggacaggccttaatcaatactgttgtcagcttggaacatggtattagaacctttgatagtagtgttggaggattaggtggatgcccatacagtcctggggctactggaaatgtcgctacagaagatatggtatatttgctagagagcatgggaatgcagactggtgttaatctag
>6487
gaggaggagggtgatgttttggaaatggatttgggagcgttcttgccgatttggcggagggtgggggagagtttgttagaggagaggagggtgcgtgttaaaggggcggcggtagtggtggacattatgggtgctggtgatgtggtgtctttgtgattgtggttatagttgtcttatgatcaacagctcataattcaatgacttgttctgct
>6490
atatttgagtcgcatttggcaatgaggtaagtaaggaaacgaaaggtagggtgcggaaggtgtcgcgcaaaataggtatgtttggtcgagatcgaagtctggagg
>6494
ttgctacgatcaatcaggccatcgcatagtagaagaaacccagtaataataacatacttcatactttcacataagcaccagtccttgcctcaaatctcgcagcgtcatatcaaaatttac
>6496
tttggttgtggttcggccatcgcctcttcttcatatttgacggaactggttagaggaatgacacttgaggaggccggtcgagtgagaaatacagaaattgcgaaggagctatgccttccgcctgtgaagcttcattgctctatgcttgctgaagatgccatca
>6503
gaaataacagctcctctcactggaacaggagaggtttcagccatgtacattggtacaaggacagacagtccaccaactcccaaaccagcaacccatcttcccatgacaattcccacccactcacctttgccaacagccatttgtataacaaca
>6510
tcctttcctgaacaaggactgactccggaacaaatacaaatgtttgaacaagagaatcatgatatgttgaaacattatcagagtaccttggatcaggtcaaaacagcaga
>6522
ggtcgcgaacgaccacacacggggcacgttgtacgatatactatatatttctatccgatcgagtcggaattgagcaaaaataagtttgaggtcgatcgtatacgccactgccaatgtcagttattcgacagagttatggataccgggttccgtcgaacaataagtcaaaaatt
>6528
aatggctgaaacgagctactgaatcagcagatgctcagtacaattcagcaccatatcatcttggagtattatacgagaatggctatggagaagatcttttcaaagatgaagcatatgcagctgagctgttt
>6535
gaggaatagtttgaaggattgatttttgctgcagagagaattgcgtggtggcttgttgtcttgtacgaattgaatcttggcgtgactttcgggaggagggcgtaagtatttcttttctctcttctttgttttgagcaaaagatagatacctagataggtattttagttaagcaagaatgaagttttta
>6536
gaatggacaagccaacgtccgaagcttgctcccgtatcgtcaaccaaagaatcgaagatgagcttctccctctgtagctcttcttcaactaagttccgttgctcatcactcattgtgccatttcttccaatgaacacaatctcctcatcctcactgtccatttcctcttccttcatccgtcccaaaattttctgcttaccgtcatattcttgaacgaattttctgacctcctcctccagatcttgaagaagact
>6538
cggcctccattttggctacgtattcttccatgtttgagactcccttgggcataccatttggcatcaaacccaaagcggccattctcttctccctgtcgatcatggacctcttccaagctggcctctctgttattctcttgtgccaagcatccacgttggggaacttcctaagaagattatcttcgtaagaacaaggtgggtatgaaaacaacgtgtcgattctatcgttccaaggagcaaaagaaagatcagcgaaagtaaacttgtcaccaacaagccattgttttccttcgagcgaacgttccaataccccgaggatgcgggcgacctcgtcattgtaacgctcgatggcagatgggatcttctcggaatgcaggatattgaaccagccgcactgtccgaaatatgggccctggccgcccatttggaacatgagccattgattgaggagatgttcgtcttgcaacttctcgcaggtcaacttct
>6542
tcccaaactttgggatctcactggctcatggcttttacgacttgcaccggctcgatttaccggtgaaatttctcactccatcgtcttcgttcttacttttgttgtaattcaacaaattctttcgctgccaacttctat
>6547
caagcatcaaagttccagcaggaagtctaccaccggctgcagtctttaactcagttactctctcggattcttctcgtaaaacctggaagactcgcgaaagacgaccaattgcaagaattttattcttaatagcccttctcttgtactcgatagattccggatccattgcagcattaattggtggtgatatgggacctggagaagtgcttgatggagtttgatcatccttaagctcatcttccgaggaagtgctgaggattgcgagtaacatgtctgtaatcttct
>6550
tctaaataccgcgagtaacggtggagatggattctatgaagaagacgacgatgaggatgaggatggggatgaggatgaggatgagaaatacgtgagtgagtacgaagagggacttgatggaaa
>6555
aacaagatctcttaactaagccttctcatcacattacttacatccattaaatttcacacaacaaataactttacctcaacactaaacacaatggcagctccagaagcccttccctctatcgcccgccacctcctccgcttcaaccaccaatccaaaatccctttccaaaccagctccaaatcactctaccaccataaatctcacgttaagtctcacgtggctcctatcgtaaatggtcttcatgtatctatctctgcgcgga
>6556
acactttggagcaagagctcgatacatcgcggactgccacactcctaaaatccaacattttaccgatgagcataccatcgtaccatcataccgaatatcctcatatcatcatcgtgtccaaacaataca
>6557
tcttcctagtcatcatccatcggcatctcatcatcaatgtatctcactaaagttattctcatctcagttgaatcatgacctctgagaatatcactaatgaagtgagcctccacctgcatttgcaccatttccagggcg
>6561
aattcgtctctttaaacggcatggatactctaaattcgtcacacatcctcacaggcgattcaaccttaggtaaccttaagtcaagtttacaacctcgacatctcaacttcaatccctttctacacaacgtccgttaagctctcatctacggctaaacccccacaatgcaggagcccagatcagagtcaaagatatccattatcgccgcacctttctatatttcgataagctaggcacaatcacctttaatcgtgtttccatcg
>6568
acggcgtccagaacgaccatccaaatcatcaagggtgagacctgcaccaatacctggacggcgtccagttgattgactggctctttcaagttgagcttcccgacgacgttggg
>6570
cttataatgagactgttactgttgttgaagctgctactagcatctttgatcctcaaatcatcttcttgtatcttgtcctcctcgcagcaactgtcgctaccc
>6572
ggtttcttttggtgaatagggctagtttattttgtttgaaggaagaaagtgcctttaacttgttaattattgattgtggtaggagaatttacggagatgtgaaattgggtatgtggaattgacatgcctgaggtattcatacacgtacaaagcaagatagaaaaattggaggtgtgtgggttaaattaggtggatgaggagatggcgaaaagacggtacttagctagatgttgtagtttatggatcggatcga
>6577
tggcggtcacaacggaaattttagagaaggcagcatagatgccgacaagaggttgacgcatcgatcgtagttcctcttgcttagcggccttctttgtggcaccattggtggaaccatctgctgcagtagcttgggttggttcttctggtgact
>6578
cagcaccacacacaggaggaacattatttgcaccaagcaactgggcattccaaaagcttggccctaaaatcaatgcattcctcttcagcaaatacggcgaaaagtatct
>6581
caatttatagttacacatggggctatagctaccaaaaacgagctatgatcttacgagctagtcgaggccggaaagtcattccttagccagatatacatgatctggctcttacattcacgagttaagtttttaagatcactggtagaagccgattttatgcatgtcaaaatttcgttttggataccgatttgggataaggtgggcatttgagcatttcagcaggagtttatggagtttttggattaggtcttttttgcgtgca
>6582
tgtaaaacgggtagacgagctttttgttgatggctccaacgctggaactgtatgcaaaatggacgattggatgggttatttcgcctgggatgtgatctctcagataacattcagt
>6586
aaaaaaagaaacgggaattcaaggaattaaggaacttaatcctacacataaattagtagccatgtcttcactatctcgtcgtgcttgctacaagtgcggaaacgttggtc
>6587
ttctcgtttcatcatatgcattatcctcctctttaacatatgtatcacttggcatttgaccaaacacaaatatccccc
>6589
caatggcaccattgactgctggaagatgattcagaattatggtgagtacagtgttgaggggagtgtttctcttttcattgttatcgacaggtccagtggtaatgggcgcagctgcaacgaggctggcagagagaatagttaggagaaggacgtggaagtggtggtggattatcaagaagaaggttttca
>6591
ttcatcatcttccttctttccaagatcttcaagccatttattgctagctacagcatgcacttctaaagtccttttatctttcgatggagtcaccggttcgcgtgcgtcgggagcatgaggttctgttcttgtattgtttaacaccg
>6597
actaccacctaccaaatcccacaacactatcgcaaactccacagagctcgctccccttcatccacatctattcgctcgcaaagagtatcctaacaacaagatgaagcccgtcgtaggagtaatgcaagcttggtcttgtatcgtcatctcggtgtttgccattatcatcctctctatcatcggtgctctattcaagagcaacaaccacg
>6598
tttcccaaacaaggacaatggatcacttcatccatcttgatgttttcgcaacatcttggacaaatatgcgtgaatactttgaaggtttttggatttttcaatagcaaattcctcatttgctttgagttcgatttcac
>6604
tgcaaaacctagttgtgtgtcttcgataatgcaatggcagcacggtaaattcgtcttgaacgacgatggctcccttagtttgaacccgttcagtgtggatggtcgtcaattag
>6610
actcattatatttactatttcattcaagtcattcagctatcatctatagataactataccacttccaatcaaaagcgaacggcgtatccataacacgccgggagtatcgctcaatatccatatcatacccattcgccatcctagaatccttgagaaaac
>6613
actcgctatggtattctcatttgctatgataaacctaacttaacataagaaaacgctacttcgtaccaaagcattatggtcggaagagtccaatccatcacacatcatgattcatcatccctccctctcacgattaatcattaacctcaatacccatccatcacttagcttacgtt
>6614
gatggaccgactagggctttgattattactagtgaggttgatggggtattctgtgcgggagcagatttaaaagagagggctacttttacacctgagatgactcaaacattcctccataatcttcgctcgacattcaccaaactttccgcccttccaattccaacta
>6617
ctatatcctcatcatctccaacccagttaactccactgtcccaatcgctgctgaggtcctcaaggctaagggagtctttgatgctcaacgtcttttcggtgttaccactcttgatgttgttagagccgaaaccttcgttgccgagattgttggaaaggcaaatcctcaagaattgactatcccagttattggtggtcactctggagagactattgttcctcttttcagccaagctaaaccaagtgttgagatcccatctgataaattggaagctttgattaagagagttcaatttggtggtgatgaagttgtcaaggctaaggatggtgctggttcagctaccctctctatggcttatgctggtttccgtttcgccgagaaggttctcaaggccttgaatggtgagaagggtattgttgagccaacattcgtctaccttccaggtgtaccaggtggtgacgctattgctaaggagactggtctcgatttcttctctgttcctgttgaacttggcaccaacggtgc
>6619
gaaagaacttcgtctgaaatcccaatatgtgcacaacaaggaggtcaaggccgcgctcggtgtcaagatttctgcaccaggtctcgaaggtgctattgcaggttcaagattgatggtcgttggtcctgatgatgatgagtcggatattgaggctgaggttgagtctgatcttggtgcactctttagccgagttgagaagtctggtcgtggtgtcactgttcaagcatcaact
>6622
ccgcaaatagataaatacacgtcagagcgaaatatcccacgggaggtatagtggcacccttgagcggcggatcaaacctcacataaaaaccaatcacaaacatggcgca
>6623
ttgcgtgtctcagaccaatgggaacaaatctcacactcgcaaccatagtatcagtttccgcaacaacttcttccgtaagcaaaagttcggtagtttctcgaatcatggctaaactcctagcaaa
>6625
acccaagattacagagggcattgtttaaagagacagaagatttactcgagaagtggaagcacccggatccataccgcccacctactgcacctggaggatcgaaatacgaacgaaaccttccagcaccaattctcgaccctccgccaaagatggtcttgtaagtttctgagcaacgcatggagataggagatagatggctacatggtggacttttagtctttgggagaaacgagaaattgtacatagcaccaggaaattggaagacattttcggtgcactttagatatgcctttag
>6626
cgagagcaccggtggcggtggatccaccgtagatgaggacggggaatttctctgaggtgggagcgttggggaggggtaattcgagggattggtagagaccttgtccgacggttgtgattccta
>6628
ccctttcatcgcacagacaagctataacgtatactcccggcgaaacaagagtagacagcatccaccgtatagaatcataaaacatcctcgttattcccacatgctcacttgtatgat
>6631
ggaaaggggttaggtattggaaggaagggttgacgtatgggtggggtatcccgtatcgtctttgtattatctcggactcagaatcgattcactttatgactttatgatttatttgtcatcagtttcgcgcaactgtaataggagaatatgaaatttaaatgagaat
>6636
gaaatcccagcagaagtcgcttcaatatgagttcttcgaagctttctccgccgctggcgctgttcaggtgtaggtttaatagggtcgtgggtatcgtgacggtcgttagatatgga
>6638
ttttacttttacagaacaattggattattttgccgccggagggagtgtcttgtatggcatgtattatacgccaattcgagtctttcgtatggatcgtggtggaaaacgtacgtcctctgtattacgcgcatgg
>6640
cctccaccagcctcgacattccaatcatacttccaaagattcgtaaagggaattcgatccggaaacccgaggtcagctttcagttcagcagcaaactctagcaccgcaacacctactggtttgctcgaacaagtccgaaatattagcaaagcccaggtggtctcgggtggtgttatagtcgctgaggttttggggttcttcacaattggtgagatgatcggtagaatgaagctggtaggatacagaggagacaccggagctcatcactgatctgggcgtgataaaggggctgtgtaggacgtgaatggaagtcaaggtgaagtgaacggaaagggactggcattctacttccaccgcggcatgagaagttgcggatggtgaaatcgaggtgcatttgcacatatcctgatacaaatttctttgtactcgtagaactatgtctgtacatc
>6646
agtctggatattgaagggcgtgagaaattatgcataggaactacttacactttcattgcataagttggcgttactcggaatttggcttttgaatagctagtggatttggctgggtatacataagtcagatgctttacccttgct
>6650
ccgaaaagttgaaggcatatatggctgagaactacagtgtctcagagattggggatagtgccaatggtcaagatgagaaccatggaaagattagagctagccatttattggttaagcataagggtagtagacgaccgagcagttggcgcgaggctgaaatcacacgcacaaaggaggaggccatgagtattattcttcaacacgaagctcatattcgttctggttctacatcattgggggatctcgccgttagggaatctgattgtagctct
>6652
tgaacggagagtagtctccaatgttgagcctggttatctgaggaaaattcttcccgatggttcacctcaagaaggtgaatcatgggcagatatccagaaagatatcgagtccaaaattatgcctggcttgacacatt
>6654
gatgaggaaatgatagccaggagcatagcgtgcggcatatgcatcaagagcagagcgaatagccttcaggagaagcacaaaattggcagcttcgacatcgttggctggatactcccagtcaatgtcaaggccatcaaatccaaggtcttgaacaaattgcacggctgtcgaggcaaaccgtgcacgagt
>6662
ttattgccagctaagcaagaacccaacgtataagaatgaccctcatcaacccattttatatacactctctcctgaaggagattctccagcccaaagttttcgatcggaaccgccatgccgtgtactatgataat
>6663
tatagacattccagtctatcacctcgatgttctcatccattatcgaaatcggaccactcatcacttggccacaattctcctcctctccgcctccgcgctccttcaaatcaacattgagcgcaacaatggaggtcaagcacaatttca
>6664
tcaggtcgggattgttgattgtggcttgtgcgatagcaacaacgtcatttgtcaatactgggaatctattcgatggtgtcaaactatactcgatgctcacaacgataacgttcaaacgattggcaatcgtcgcacagatctcgtcgtcga
>6665
tatgttcccaatgagcccaatgctcatcccacaagatcttagcattgacacttgcgatgatcaagcaaggaatcgtagcatagattgacaattttctccagagatcactagtagcagcagcatgatccttaacggcctgacgctcccggttgaaagcgttatcctcggcgccagcgaaggtgctctcgctgctggcgaagcgtcgttggaa
>6668
agaagtcaaagaccagaagccagatccgctgctcgtgaatccgctatcaaggcagccaaggagaagcgtgccgcagagcaagccgtcaagaaggccgcaaaggcaaagaccaatgtttccacccaatcgaaagtcagcaagcaaggttccaagggtaaggcacca
>6671
acttaataccttacatcgagcgtaaactcttcaccgtcaacaccggacacgcagctgctgcataccacgggtactaccaccagaaggccacagtctatgacgccctacaagatcctaatattctcaaggaagttcatgctgcgctagaggagacgagcagattaatcgttggc
>6677
ttcaacatactttattcctagacattgccttccacccttcccaaatgtgaccaaaaacttctcgagctgcttcgaatcaggtcccaaccatctttctggcttaaacacttggctatctaggccccagatagattcgctatgatgcaccgactgagcggaaattccgacagttgactgtatgatgttaatgc
>6685
tgagcatgatcattagacattctttctagagaataaacatcctagatctactgccgctggcaagcagatttataagaattaattaatgatgatgatcataggacggatgaaaacaggcgcgtatt
>6686
acggcctcgcccctgagattccagaggacctttacatgttgatcaagaaggccgtcgctgtccgcaagcaccttgagcgtaaccgcaaggacaaggactccaagttccgtttgattctcatcgaatcccgtatccaccgtctctcccgttactacaagaccgtcggtgttctcccaccaacctggagatacgagagtgccactgccagcaccatggtcgcataaaaagtttcatgataacaaaatgaatacggagttggggtgtggacatgtttgcatcacaaattactaccttcttaagaagtactgctatagtagcatgaaagctacatagcgaatgaaatattgagaaacactt
>6687
cacacagatagatatccgcgtactttatccaccttctccctctccttttacgaattctttctgttcttcttttgagttggctagaatcctacaacctgatcctagagtctctagttttcaaattctcgacattcgaaaagacagataatacaagaaagaaagaaggaattacacgctttgctctgtggttttcgtctgctcttgcttctgtgtgaggaagataaataagatttacgaatctacgaatatacgaattacgtacgaatctacgacttctacgacttctgttc
>6691
actgcaggttaacagccctaagagcgaacgtggcccaccgtccacacagaattaggtggtattctttcctggtgactaaggggtgtcaaagccggttggatcgatctatgcctg
>6694
tttatccaccaggtatccaagtctcccagctactaattccctccaatctcgccccaaaatctctaatatatttcccgcatctcgtgcttgttctcggctcatcccaaacataatacatttcccaatcctagctttaatcgtgctcagccatcgagaattcgagttgctatctggttgacgttctactgtgctttcgaaacgttttaacacagggctacgcacacttatgaatcccccgt
>6695
acagcccttctcgaactcttggccagccaattgctattctacccaagccatgtccctctcgatgcgcaattactgattccaccgccaatcaaaccctccgtctcgactgtatcatgacgtcaacaccagtcaccattgccagtgttgacaaggaacgtcttcgtcgtgtttacgaagctcatcgaaactccttctggaacgtcatcgcatctgagtatggtggaggcgtatcccctctgttattagaggaaacctggaaacaagatgtcgcatccaaggagccaccaaccccatgtgtatccccagatatgcccgctatcaacccagcaagttatcactacaacatccaagctcctccacgattgccatcgcccgctcaagaagccaagaataacgctactagtatctcggcacttctcggtatcgatgctagtcctcgtagccctaaagagagagaaatgatcaagagattggaagaaagcagggaaatgtcttgaatgacttttctttttcatcttcgcttagtgattcatatgaaatagtacttttattggcaagacatgaactgatgatggaaagggtgggggaggggagttactcgatatttatgaagggagtttctggatgaaagtatgggcatttgcgcgatgatttatccttcccgacgcaatgaataggacattcaaatctatctcctcgagtatctgtcttacatatcaatattttccagcagggtaatcgtaaggttacccatacaataaataaataacaaacttcaaacgc
>6696
tccattcactagtggaagcctgtctaaattcccccatccggattccgaatcttgtcccacccacaatccatcttaaagctttggaaattccgagctcttttcgttttgacaacttaacttacgacaatctcttccagcaactcaaacagaggcagacgacttttcacgttgcacatcttctcaaatccttcagacgtgtttcctaattactttttaaatcctcttctcaactatcaagatgtttgcgaccaaggttctccgtcaagcctctgctgctgctgctcactctgagcgtactccattgatcaggttcatgggcaagagatcaattcctt
>6699
cctttcttggagtgcttcaacttgaagttctcgtctgggaacttagctccgtagattgatttgcctccagttccatcaccctttgtgaaatcacctccttggatcataaagcccttgataacacggtggaaggtagagtcctggtatccgaaacccttctcgccagttgccaaa
>6700
ccgtaagaagtataaacaccatacaaataggtatcaacagttacatctcctccatatcctccaaatcatctaaaacaggaaaatctcccacagtaactctttcaggtcta
>6702
gagccttgtacaactatcaatggctcgtcggtatcttgttacgagagacccttgtaaataagctcacgtcccgccgagccatcttgatgctcggtattcgcatttataacgtgagcttccaaatttatt
>6703
tggaaaagtattcgtggtcggagtagggaaagacgagatgacgctaccatttatgagattgagcactcgcgaggtggaccttcaattccagtaccgatactgcaacacatggccaagagccattcgactggtcgagagtggtattatcgatatgaagaagcttgtaacccaccgtttcccattagaagatgctatcaaagccttcgagacggcagcaaatccaaagactggagctatcaaagttcagat
>6704
aatggataatgaatactcaaactgatccaggattgtctctttagtaaatactaatttatcaaggatagaataatgtatgggtatttggagatagtttatgatactttcccccgt
>6707
gttttggatggtgagtctaacagtgactctcaatcctttccagtctccagtggcctttgcgatatcttctccgaccttctttggtgacaaaccgagaggaccgatcttaggagccaatgctgaggaagcaccgacttcaccaccagtggctctcaggtggatgatcttgatctcattggggtccaactttggaggcatggtgactgtgaaatggaatcggtttggtgggaatggtgtcgacggttgattct
>6708
atggagtatcggaaggtactgggatatgaatagttcgtgtgcgttggccctttgcgctccacagaccgagagttactgtacttccagcacaattccgtacttcttgtgcaaagagatttgcatcagaatcatcaatcattcgtccattgattcctacaataaaatcaaaccagggttcgacagctagttctggagtcttgtttctgaggacttggaatccgaatgcgctatgattgtcctggttttgg
>6709
aaagcgagcatgatcaactaatattcactggaacccgaactaccgagattgaagtaacgcatggctcatgggaaaatggaattgctatcaacacaggaccaatttctgaaaatcctgatccgtctgatttaaatcctatggcagctcctacgaaaaatccggacactaattaccgtgtgactatctccgccctaccgcgcatcaacacgacaatgggaagggagagtagaggaggaactgcacatagttttgataggatcaaatgggcgtacgcaaaatgcgccatactattttcaatttctatcttggtaacctgggtaccggcatcagtaaatcgagtctatggattgagattcccggataatccatca
>6716
acgaatggagattatattcctgtgggaaatttcagtgcagtaatggaggcatctggtctagcaaactatgcatacacaccaccacatcagctagccatagacgaatggcctacacttcaagaaatgatcacggctggagatcgactc
>6717
aattggttttatgcttttgacatactggaagcggaaatcttatccaaccaacctactgttcctcggaggattcacagcgctcgaagcatacacaatatcggtcatcgtatcaa
>6719
ccatgaagggtgcatctgatggtggtatcctcgttccccactccgagaaccgtttcccaggttacgacatggagaccaaggagctcgatgctgagactctccgcaaatacatcttcggcggacacgtcgctgagtacatggagaccctcgcagatgatgatgaggagcgttacaagtctcaattccaaggttacatcgatgacgagattgaggccgatggattggaggagttgtaccaagaggcccacaaggctatccgtgaggatccattcaagaaggttgatggggagaagaaatcaaaggacgagtacaagcaggagtctttgaagtacaagggacgcaagttgaccaaggacgagaagcgcgagagagtcaaggccaagatcgccgaattgagagaataagctcatcaatttccaaaatgatatttcggatatgggttttctagctagg
>6721
taccggatggacaggttcgactgtgtgtgcatcgccatatacatgctcagtcttaagcgcctattactcgcaatgcgtttaagcgtttgctggacaagaaagaaatatggttatctaagcaatcaagaaatggctggctggctggctagaatgtcaaatttgtacatacggcgatgatttctctgcacatatggggaggtttaccaatg
>6728
ttggtgaggttggatggtatcgatagtattgctacgtcgttgggtgctacacaaatagcggcgaaatcgctagagtggggtttgaaatataaggagaatgtgaggagtgtggttttaagcgacgccgagagtgtgagtggtatggtgtggatggcggacgaggagagaattttggttgaaagcgcatgcggcgtaagtg
>6733
aactcgagtccattccaaagcctgaggacaagccaaagtctccatctgatcttaacttcgccgatgacccagttcattacattaaggagaagctcgatttgttcctcactatcgcccagaacgaccctattcaagccgttaagtttgttcctgaggctgctgccggtattggtgccgtcttcgttactctcattgccatcattgtcggtatcgtcagcatgagtggatctaccccaccaccacaagtcaaga
>6736
ttcctggtctatatcccgattatacatcacccaaatatctattaaagtccctttccatgcaatctacccatatccatccatatgcatatccatatccatatccacttccttccttccaacccttatacaccatcccatcacactccaagccccccttcctctccctaaaacgtctttcccaatttctcctccaacttcctcctcgtctcctcataaaccccctcagg
>6743
ccgtggtaaaccttgtggggcatacccttttggacggcaccgtttgccttgatatcaacaatgtcaccaaccttgtattggcgcaagtaggtcgacaacttgatcataccatgatccttgaagtttctgctgaatgcataccgagtaccggcgcggagacctgctgggtgacccattttgtcgatg
>6744
atatcgttggattctgagtttggtcctcaactgtacaaatgcgacccagctggttactacactggctacaaaggaacggcttcgggcccgaaacagcaagaggcgttcaaccatctggagaagaagctcaagaacaaggattgtgcagaaggaagctgggaag
>6754
tttagcattccagaatcaaatcgagattccacacctaaagcctacattgtctagtctacatcgcctcgcagtagtcggccgagctgaaactccagtggagaactccatgcaacgactaaaagccatgataactcctccattccctcatacaac
>6755
gaatttaaatcaatcacaatacatgttctttttagtaccagatgatcttacgaatcttgacattgtcaatggacaatgctataattctaccattccccagaaccttacattcagtgagcaaggattgccatttggattgagtaagagtggtgctaccaagacgaagacgattggacggagcttggtttggatagctatgattgcagctttcatggttgcattgtaaagatggga
>6756
caactacttcaatgtatgccagtgactatggttatcacacaggatccctcatctaccgcggccacctcctctccagcggcaacgaagccacaattttcatca
>6757
ttttacttctcgtcgccatacatcaacaaatccgttctccatccattttcataatgctttccatcccgcgatgggtgcggcttccccgtcccaggactttcctgtatgtcatgacgttacgtactggcacagagatgatttcgttgtctatgatattcaataaagttactggtttctacggccttcttgcagtcctcgccggcttgaagttatcacccttacaactttctatgtacatctattccgttgctgctctcgcccttattgcgttcctcatgcctcatatccgcaaacaaacaccctttcaatgtttagccctcgcatggttttacttattcgatacgattatcaacacagcctttaccaccgcgttcgcagtgacatggctcttagccataagcgcagatcaatctaacaaaggaataccaagcgccgctccaggaagtagcacaatcgacgagactgcaggctttaccagcccaaaatttaacgtcagtgcggtgaacgttattgcctcgccagcatcgggtgctggacaagatgcggttgcatacggaactgccgctggggcaacccttgagcaaagtgttggaatcgaggaaagcgttcctagtatca
>6759
aatggggaggtggtccagccgtagacggagaggtagctgtttcccgagggtttgtagtttgcggtgtaggttattgagcgtgcagatccaacagcccatccctttcctgctacaaagtttcccttgtttccagtccagcttacggcatagtttccgccggctccattggaatatgtgacgccgccgcttccgtcggtccagaaggaataatagtatcctccactggtaccggtagaggaggtagttaatcttcgctcgaggacattgaggtttgggctcacgggtgcgggtgccggggccgaaaatacggagacgatggttgaggctgctaagaggagagttttggttgagaccatttt
>6765
ttgccctaccaatatcactaaccttcggatccgcattcctcagatccttttccttctcatggtgtcgagcatttgaagtatgaattcgtgctgcatgaatgaatgaagtacg
>6768
ttgatttcctcgagtctatcatctcgagtctcttgattgggaactcctgcagagtagagaatgtaaaacattatgctaataatatgtaggcaccggatgttcatcttgtaggatcgacttactacatgtactacgcggtttctacctttggtacacaaa
>6771
gtggaaagaggagaagatgagtaatggagggagagtcctagactcctagtaagctggtgttgttttgggaagatgcattgattggttgccttgtgccttttagctagctagctaactactgtatgtagtctatacctaggtaggtatacatagtttagataggtatttgttattaaaatgtaagactgacttaccat
>6774
cctttgtgtcggaagctggaggttcgccgtcagaatcacaagcgatcagatcatcggatacgatgagtgattgtcctggacggaaattacgcgtgtagtgaaaggag
>6775
aaacacaaacttggcacaagtggaaatctggaagtacaagacagatggatatttatacaaggatgagataaaccaaatcttcagcgaattcttcaagaaagatgtgaagctagtatataagggaccaactccgagaattttgaggggtaatggagcacccgagatacttggtagagaggagagcacaaac
>6780
agaaacgagacgtgggcggtcggtacggcgcttgatggcagttctgatggaagggaagatgcattcggttgcaaagagatagacaccacagttaatcaagttcgagatgtgcgactcgggcttttcaacgtaatgtaga
>6781
ccagcctacagtttaaactgggattatccgcgattgcagtattaacaccaattaatatagcatcatgtttagacctcagataatgtgtcatggcctttgagtccggtccggatatcggtgacccaatcccggggagaatagtaatttgagagtccatag
>6785
gagatttagatgcgcatcttatcctccctgcaatcaaacatttcgaaaacatcaaacgcttcaacgacatatccgctccgatcatctcgatctggctccatttccatgtacatatattgatccaatcgcaaatga
>6787
tatgggcgcaagttcctattcatcaatccttataggtaactgaaagcaaagtatgaaattcatcataatcatcatcatcaatctccatcccagacagacccccatttacccccctccatacacccacagtccaatataagtaaacgagtcacaaaccaatcaaccattcacgcagaaagtcgccgcatatcaaagaaatca
>6791
aaccttccattcttcagtgaaaagtcttgtgcgatcgaaagtttgaaattttttgagaagatcgccataggacatccagaatgaaccatcatctccgaagcgatgctcaagtttcttcatccattctggtgtccactctttgcttccatcactccatgctcctttccattcgccctcacccccgt
>6792
ttttttttttaaagatgtaaagcttactatctcgcctacataaaatcttacaaacgggtaataacccattctaagtaccaaaacacttctcataacccaccatcgtaaatctatacctaacatcattattatgcaacctcgtcaaggccgtcttcaatccctcctcactaatatcaatcgtctcaacccaactattgata
>6797
agccaaaggttcattcactcgactcgaccaagacgaagccacattcgaactttactacggtcctttacgaaaccttatccgtgagcgtggcctcgatggcttaga
>6803
gagctagggagttcgggctcgagagatcaaaacagtcgttatttaaacatacttgacagtaacggagttgctgctagtggaaacggaggtgaggacggagttttgttggaggtcgatgattagagcaccggtaacaccga
>6804
gtaccaggcttgagaagatcttctttggtgcccgtggagccttctgcgagtttatgaataccaaagattgtgccgaccgagacaccagcgtcgaggttagaggaaccatcaatagggtcgcatgctacggcataacgagcacctttagcttcggagaagaaaatggcttcttcttcttcctctgaaacgagaacggcgcattttccggaggatttcatggcagcgatgaaaag
>6806
ggtatgcctgaattgcgattaggtctgaacgataaagtaatgtttgaaactactgggcgcgcgacacgagggaaggccatcgaaatggaggatgtaaaattccatcaatgtgtccgtctttcacgcttcgaaaacgatagaactatttcgacggaagtcggtaggctcgaagtcggctggggatttgtattgaccagtgaggaaaccacggccgaggggtgaataagcaacgatagcgatgcccagctggcggcaagtgttcaaaacatcattctgttcaatgtccaatgcgaatggagagtattcgatttggacagcatcaatatggtggacct
>6809
tccacaacagcttcagcctcatctagcgacggcaagcccaaatatgtcgtatcatcttcgggtcgtgcagcacacccagatgaaataattgcgtcttgcaaagcactacaagcttacatacagaaagcacaagac
>6816
cccgtaaatctactggtggtaaggcaccaagaaagcaacttgcttccaaggctgcccgtaagagtgctccttctacaggaggtgtcaagaagccccacagatataagccaggaactgtcgctctccgtgagatccgtcgttaccaaaagtcgaccgagctcttgatccgaaagcttcctttccaacgtcttgttcgtgaaatcgcccaagacttcaagtccgacctccgtttccaatcttccgctattggcgctctccaagagtccgtcgaggcctacctcgtttccctcttcgaagacaccaacttgtgtgccatccacgccaagcgtgtcaccatccaatctaaggacatccaactcgcccgtcgtctccgtggcgagcgtggttaaatttgggtttcttttttgacttctcgatgtcttcagcttgaaagcgcttcggctttaggtcgattgacaatggcgatggatcgggtggatgataatgctttgggggtatcttacaagggttttacggcatggagttcaatttcattttatggggggacctgcgttcttacaggctgtacattattcagccagcgatggtgcgctgagctaatgacaacagataacaattacgattcgttatcaat
>6820
tcaccctcccgacagttcccaattacgatattcctccttcaccaccaggttcaccagtagccagtacgaatgtgaaattcaagcacttcctcgaactcaag
>6822
caatgtagagaggagtacgagaattgcgttgagccattgtttattttaggattcgagattgaaaattgatgatttatttgttgtgtggtagaaagtttgttgg
>6824
cggtgttggactttacggataccaagatactctcctgactcaaatcggaaatcaagtttacgctaaatgctacattgagggagccgtcgactggatcttcggtcaac
>6827
agctgttatagccgccagcattaccactaacgaggcatccgacttgatgggtcaaatcagaagcttgaaggataaggtcgaaagactccaaatctaagctctgaatgatggcggtacattagctggcgctacaccttaactgcgtgatggcgattggcattggtttagggaggagaaattctatgagttgcattgagcgacaggagagaaattaagcttgtataatcacaggttacaatataaattcattactggg
>6835
tcccagaagtctccggtatcgttttcttagtcgattccaaagatcatgaacgttttgtcgaatcgaaagccgagctcgatgccctcttgtcaatggaggacctttctaaagtacccttccttatcctcggaaacaagatcgatcacccagatgctatcagcgaggaccaattaagacacgaattgggattatatcaaactactggaaagggcaaggttcctctcgagggtatcagacctattgaggtattcatgtgctctgtggttatgagacaaggttacggtgaaggtattagatggttatcgcaatatgtctaaataatggaggtggagtggcaggggaggaggtatatgggatgatggggacgatttcttatggagatctgttatgatggacggagttacgcaaaggtcg
>6840
actggacaaatcgtccaagagctccgtaaacgcaagggtctcaagattgaggttccaggttacgagaactactatgacaagctataaagaacgaatttccaaaataaaagataccgtcctttccatattccaatgcacatttcacatcaagattatctccagctcccggcgctttcatgattttctgagcgaatgctcgttgatcatttcgactttgtagtcgatttggtataaaaagcaagccgcacg
>6850
tggaaaaggtgccattactggcgacgataagaatgtcaagtcaggtgcggaagtaggagaggattctggaaaagtttataataagggaggtgttaaggtaccaagtccgggacc
>6853
attggtattagagtacgccggcaaggacgtgacggatatattgaaggacgagctctcgcatactcattctgaagccgcttatgaggttctcgaggattctttc
>6858
atatggaatgaggagaatgaaagaaatgaaatgaaatgaaaagacacttttacctggcaccgatttataagtctagatgtattatcagggcttctttttagctattta
>6860
accgtgttgtttcagaactggtttagaatgaggttttagtcacgtccatttgaaggccgtccgtaacagtgcaatccctatgacatattcaaccatagcttgaagggttgatgtcttggttcctgggcaatcggtgcatatggtgtggatagaagatacgcagacggag
>6865
aactacaaataactgggatccaatcgaagaacaaaaggaaatcagcatctaccaggtcaacctcgctctgattggcaattacggagaaccagcaggagacgccctaaaccac
>6868
aatttggaatgggctcagggctaccacgtcaaattcggaatgcaatatgtaaactttaccactggcgaacgatcttacaaagcaagcttctttgagtatgtcaacgcgttcaaattatatgcggaggatccggttgttccggtttatgttaaatagatggtggcatgggaatggaacaagattgcggtgagtaactggcgggactacggggaa
>6870
caatggcaccattgactgctggaagatgattcagaattatggtgagtacggtgtt
>6871
cataatacattctcatatccttgaagctgggaagagaactcatgttctccacaggtgaaaatgaagcacatttcgatgaagatcctgtctctgaggtaaatgttggtggattttatctttccccaggaattcaattaatctatgatgagcaataatgaatataaatatcaaata
>6874
catccggcgaagccatcgtaaaagtgaaagctttcgggcttaaccgcatggatctcctccaacgcgaaggtcactatcctgttccaccgcaagctcccaaaaccctcggtgtggaattctccggtacaatcgaaagtctcggtgcagatgtcaaagaa
>6875
catgggatagtatgtctggtgattcactcggagacaagacggaggtgaaacaagagaatgatgatactggtgaagaaaaggctgagcccgtcgttaaagagccagtcacggagctaaagccaggggcagaggcagtcccagtcccagaaactgagccaatcccagaatcgaagctagagtcagagccacctagtacagaaactggcggagaggcagatgaggagcaagaagtacaagagcaaaaag
>6881
ttgcttcttcgagtgcagatggggattgtgaaacatcgggaacttggctgtcaactggcgcagggggattaccgaatgttagaagatcatcgatggatcgttgtgctggtggagcagagtgaaaagggttgataacagggattggagcagatgcctccaaatttggatcaattgcagatgaatagtcataatgttgagcagcacttggtgcagtaagggcaggatcata
>6882
atttgcgacgattatcctttttctcgtgaagttgctccgatacttcgagttcttcctctactgccaaaggtgagttcatggcgtttggttgctcgttgttgtctacgtcagggaaaagagagaaccaaggatcaccttgaacaacgtcgttatcgccgaggccgccatgactgatataaggcgaatcatcgccga
>6883
ctactacaccattggacccacgagtattggataaaatgttacccttctataccggtctatatggcaatcctcattcgagaacccatccttatggttgggaagctgacagggcggttgaagaagcaagagaacacattgctgcagtgattggcgctgatcctaaagagattattttcaccagtggagctacggagagtaacaatatgagtgtcaaaggtgtggcgaggttctttggtagagcggggaagaagaagca
>6889
ttggtcataatagtattcgtgatcttatattcttatggatcattccaaatggtgcatggctagttgttccttcgtatattatatatgtgactggaagtgaaattgttcaaggttta
>6893
ccgctgatggtgcttctcgaatacttcaacctgaggcttttattccccttggatttctggtttggaacatcggtgatctgtgtggccgtctgctaccacttctaccttttcataccaaggctcgaccgatcccacttttcatattctctattctt
>6895
ccattggtgagtagaaccaattgttcttttggcgatggatcccatgttgttcgtaagtttgataagatataagatattttgaggttaaatgggtatcttcttaatgactttcagaagtga
>6899
aatcacaatcgaaagattgaaatgatagctcagatcagctcaattcatcccacaccacactacatatagcctctccaacaccttccggcatcagaatcccaagcataatctaatccttggtgacttgaattggggtaa
>6901
caaacggatttctttttcaacgaccgacacgattcttcatattacgtgcttacgcacctgttttgtttgagaaagggccagaggaaagacagggagaaagtgagcgcttcgcgaggagaagagatcagatcaaggaagcac
>6902
tttcgtcatcagctcaggtccttcaacagtactcctccggtgttcccgtatggaaggtatataaattgttgtcgtttcagtcgtgtcgatcatgggaggtatacaatatataacatatacgcgtcaaagatgtcgagttgtactatatgttccagaggagtctcacttttaagaagtgagatgatttcgtggcgtattgtcgtagatgatggtgttgt
>6905
agccttttgcttctttggtgagcgtgcttcatcctcgccatcagactcaactcttctacgcttcttgttggacataccatgaggaacagtaggaataactgagaggttagtgggcttcttgctcgactcacggacaggaggatcagtgttctccttgttgccatcaggaaagctgccaggcatactatcagggaag
>6907
cgaggtagttgatggccaacatgatgttggagatcaattgatcctcggtcatctcgacgtttccgacggcaacacccatacacaagaccttcttcaattggaacttgatggtggacttgacttcgttgatcttaccgctaagatcttcgttgtgggagactggggttgggaatttaccagccttggaaagacctggacccaagagacgaggaatttgcttgatcaaggtgtcggatgcgacgaaagcatcgtacttgcgtgcgagcttcttgatcaacttcttgttcttgttgagcttcttcaagtcatcggcagacatggcatcaacaccaccgtgcttggcacgatcgatatcgtgttgatcaccgagaatgcagatgctcatgtttgggcggggaacgactgggagacggacggttccggagaaacgcttgtcacgttgggggtcatagttcttgagaccgatttggagct
>6908
caaaattatgcaggcaaaggaagggtttctcttttgatgcacattcgtcattgtcaaatctaacttctatggcgttccatttttcatttttcatcatagggcataggatggcattccgattgcctttttttttc
>6913
tgcccgtcgagccaggtggggatgatggtgattgtaacgacggtaccattcaaatttttagacattgcaaggtcttctgacatttgagatttttgtgcgtagcatatcattagcattcgaccggtgttcccgcaacgttcttcagctgatggatgtattagcaacgctttggcacaatattacaaaaaggggatcccgcatacttgccgcaacatcgcacaagcacttttaacatcccaccattgaaattgaaag
>6914
gaaaattagacgataatgagtgtccagaaacccgcggcaaactcaacaagtgaaagctcgatatatgaagtaaaaagcaagacgtaagaatgcgggcgtaagtggtaaatcaaaaaatcttacaagaggtaaaaac
>6915
agcttcgattgtaacaacatcatcttcccaacttccagttggtggtctaaaggatgcgggtggtgttgatgaagaatggtgaccattttttctcgacttctttccattggtttgaggagtagtggcaccagtgcttggtcgaccacgtttctttcctt
>6917
tccgcatggctctcatacaacaacttatccaccgtctgaatttgattcacatatctgtgcctttcgaactccgaccgcatcttcgtcctcaactgtgaaactggaatgccgagcgagtacatcgtttggatttccg
>6918
tgtcgaagctacggtttaagaaatgaatcggagattctttgcaatgtcggggatgtagcaattgggagtcaagattcaggagatgacagtgatgaagttcaagaaggaactgcatctaagatcagaaaacgaattcgcaagcgaaaaataagaagggaaagaagaagagcaatcacaacctcgaagcaccacaaatggattcatctacgacgtctagaacagcttcaccagttccaccttcaacatcccaaa
>6922
aatgttctggtatatgcggatgcggatagtgaggttccaatggaatggggagatagtgatgcgagagaaattgtaaatggagagaaagtacaattgaggagtttcagtacggctaatcataaagttgga
>6923
ggtatgagagaactctttgtcgaagctattaagaattgaggccacgaggtgtaaagttgggaaaagatatcatgaattattgagaatatgctaatgatgatgaa
>6933
ttttattacttccataggtgttacgacggcgacggcttcggttacacctgctgctagaccggccaaaaacgtagctcttccagatacaattcccgtctccttgtcggctaaaaatctcttgtatgcctcgaaacttgtaaatcttatagccatcttcggtacaataccagttataacggcaccaagtcctttgtagagaccgaggggagtttcgcgcttgatgatctcggcacctgtggtgatgaaaccgcgtttgggggcgccgggagcgcgagctcgtcgagagagttg
>6936
atacagcttgtatctatatttgaaggctgttgagcggaatacaggagagagagagtatgttgatgaacagtctcttcatttggtcgattatctctgtgacgctttctcgtacgagaggaaaagagatttggcgatgctattgatgtggaatcgatattcatagaattggcattgttggaatggaggggactgggtaggagcgatg
>6939
ttcccctcatcttctcctcctttgcggcgatctcgaagtatccgtaaataatagtgacagccaacaaaataccagttccagatccaagagctcccaacaagtcactaccaacagaaagagcaccgatacaggcaccaccaaaagcggcagcagtaggaatgatgcgcttcaattccttatacatgctttgctctctgtgaccagccatgacgagaccttgatccttaa
>6948
tgcagcccccttaagcatttcactaataatacctacatccaccagcccttgcttgtacagtggatggttagtaatatagtcccaagtcgcacccgccgccaatagcctctcccctttatcgcccaac
>6949
caccggtcaaaagagcagcagcaccctcttttgcaataacttgtctgaatccaccaataagtcctctgttgtatgtgacgggatcgagttgaattctggtcttgacgacatcaacgggagtaagaccaccgtgggtaactgaacaacagacagcacctgccaaagcaaatctggagtaaagtgcgaaaccgctgagcttctctggggtgttagcagcgacctgttggacgactgcatccacctttgttgaaccagtagagccaaccatgatgattatctataaaaaa
>6954
caccaaaaagtccacctgggacaaacccactgaacccgtctacccttccgacgatagcgctcctgccggtcctcctcccggctattccggcggctcctcctccaattacccctccgacacaaaaagtaatccctatgatccctcccccaataccgaaagcgatgccgaactcgcccgccgtctgcaagccgaggaagatgcccgcggaggttc
>6956
ataagcaacttcctggcacaaatatgtctcacaactagcgacgttaccaccaccggtctcggttagtatggcttgtcttccatttgctcgtaaccaagttgctagtggtgcgaatgcggtgtcgatgttattggtcacgcattcaagattggttcctgagttatcggagtcgagatatttgtggacgtcgaagattaggtttgtgattgtgccgtctgggttggtgactttggagagggcggctgctgagccgtcggatatgaaaga
>6957
cgccaattgctctggcgtcaaattagccacaccccttgcaccagtcctcctctcatcggccggtggatcttttctcttcctagaagattcccctccactattcgcacctccagccccactaccctccgctt
>6958
tctaatgatgatctaccaagtttcttttgttaataaggcgtttgtggaaaggaatatcacgcgagaagggaccgcgtttgttagtgttattatttgtggatttttcttattccgaagctatgctatggttctgagaatatgtacaaagtaattgtctgatgttacttttgacaattacaggtactaggacactttgtattgttggttcagcttcataggattttgtattcaatgggactggactgatggaatggatgggcgttggggagaatgctagttggggatctatagggattggtagcgattgatatcagattatgttgtacttgtacagaaggtcaacgacagcctggttt
>6960
gtgatcaactcctaaagcttcaacgcggtggaccagagtccctccccatcttcgaagagctattccgctccgcttgccctaaattcatttctcctactcctcccgacttcgacaacccggagctgaacgttgaccctc
>6971
gtcaggtgatactttgaatttcttaaacttcgaccacatgcttcaacatgctcgtttgactcttgggttggtttacgagcttgcatttgcgaagctataggtggtttacattatagaacataaccgtttattggctattaattgtggttatatcgttttgtttgtcttgagatgcataagtgctcggattggattgaatttcgtgtctgcaagcttcacatgtgtcatgcatctagattatgcaagaaagatgtgtggcgttcaaggtggttt
>6977
tatatctttcaaagttacatagaacgatttcctttttctgtcaatggagaaagggatactggtgttttatttcttggtggtacatggtcggacacaaagattttccatctcaa
>6980
tattacttgtcctcgtcgaggttcacgggctagtttagatgatgattgggttagtaggggtagagaggagattgacttgtttgagatatagaaattgaggtttttctataagatgttcttttgaaagcaagtcagccagaagc
>6986
cgacgtttttaggatggagaaaggcttatttggataaattgtgggatcatgagggtgatattgatgagattgaatcgttagctctagcggcatttggaggtagtagtataacaagagaatgttcgaggctagcgtttgctaagaagggtaggagtttacaggctagtgatctgactgaag
>6989
ggatataagattgccaatcaacctggattaagggtcttggcgagacatagatcgtctggcagaagttcggctagcgttagtggaccatctcttgaggatcgtgaacaaagattacgag
>6992
ggggggtttgtggtgtgatagggttggggtgtatacttggttatttttatgggcgtttggaatgggttggtggatgggtgtggtgtgtggatgatgctgtatgagttgagtgtgtgtatctatgtgtaactggcattgttggctagacgggccaggttttgattctcgatgtggtattttggttctggattttgggggttgttttgttgtgagatttgtattatgggaattatgggggtttatccaggttggtggatgagttgtatgatcatgagttaacgggtaatgaattgatgatttataattt
>6993
ggaccagatggtcatcttgcattcaatgagcctggatcttctcttgcttctcgtacaagagtcaagactttggcatatgatactatcattgccaattcccgattcttcggtaatgatctggaaaaggtaccaaagatggctttaacagtgggtatccaaaccgtgttggaggccagggaagttgtcatcattattactggagcacaca
>7006
aggatgaagtcggagtagaggtttagcgcgttggggattttctcccgcacactttttagggaagccatgatgaagatgcactcatgagatgtgatagctgtgaggatagactggtatggtgaagaccaaaacgcggctcccc
>7007
tacaaacatgatgaactagaaagtgtcgatagggtgttgcctgaaagcggaaacttcacagatgtccacaacggagttcatgccattatccataagaacaagcgtatcgctcctctaagtcactggcaggatgttcgcgaaatcacca
>7010
ttgtctgttgcctcccatcttttatattccacattaggcctcactttttgaaattggcgatcgtaaacatttcgctgatctctgttggataagacttcgtatgccgttctgaccttcacaaattcctttgttggtcctccattatttttatcgggatggtgggttctagccaatgcgaagaaggcgttcttgatatcctgtgcaacagcattataagaaaccccgagggtttcgtaatggtccggtaacgattgatccattctttaaacct
>7012
ctactacttgtgggtaataagacagatctttctgagtcgaatggggatttaatagatacatctgtaccaccggaaacaccatccagcatgaacagcaaaaactcctcatttccatatactgccgggggatctgtgaattcgagttcgggatatatagggataggatcacagttgaaagcaagtgtagcgccagacggacgagaagttagtgcggaagaagcatcaagatgggctagttctgcgaatata
>7014
[truncated: 175,376 more chars]
